# Supplementary material for: Ribosome profiling at isoform level reveals evolutionary conserved impacts of differential splicing on the proteome
Source: Nat Commun. 2020 Apr 14;11:1768. doi: 10.1038/s41467-020-15634-w (PMC7156646; doi:10.1038/s41467-020-15634-w)
Supplement: Supplementary file 5 — Supplementary Data 1 [file 41467_2020_15634_MOESM5_ESM.txt]

dataset	ORF	gene	RNA_avTPM	Ribo_avOPM	ribo_reads	periodicity_f1	uniformity_pme	translated	category	category2	starts_urseq	ends_urseq	len_urseq	reads_urseq	density_urseq	starts_urorf	ends_urorf	len_urorf	counts_urorf	density_urorf	n_pep
hsa_glia	ENST00000000233	ENSG00000004059	150.389	240.2527645	4348.560836	0.590508667314	0.864204764819	TRANSLATED	SINGLE/MULTIPLE	Single	331;457	336;540	90	785	8.72222222222222	331;457	336;540	90	492	14.5734939759036	NA
hsa_glia	ENST00000000412	ENSG00000003056	2.45968	3.290525	114.5791186	0.554209272823	0.843651117113	TRANSLATED	SINGLE/MULTIPLE	Main isoform			NA	NA	NA	343;430	354;453	36	17.61	0.938774703557312	NA
hsa_glia	ENST00000000442:ENST00000405666	ENSG00000173153	4.40675	5.4933415	190.468174	0.339888631473	0.501865735913	NOT_TRANSLATED	SINGLE/MULTIPLE	NA			NA	NA	NA			NA	NA	NA	NA
hsa_glia	ENST00000001008	ENSG00000004478	58.5756	96.4333755	5492.321056	0.633434476158	0.855553474234	TRANSLATED	SINGLE/MULTIPLE	Single	106;394;1273;1363	135;1092;1317;1377	789	4759	6.03168567807351	106;394	135;1377	1014	4206.16	5.45019258427755	NA
hsa_glia	ENST00000001146	ENSG00000003137	0.005094	0.158492	15.468032666	0.773282325314	0.272632072287	NOT_EVALUATED	SINGLE/MULTIPLE	NA			NA	NA	NA			NA	NA	NA	NA
hsa_glia	ENST00000002125	ENSG00000003509	3.324085	5.0344565	263.645832	0.531026691899	0.679863705705	TRANSLATED	SINGLE/MULTIPLE	Main isoform			NA	NA	NA			NA	NA	NA	NA
hsa_glia	ENST00000002165	ENSG00000001036	11.5404	5.819137	422.136021	0.677624942601	0.645633141469	TRANSLATED	SINGLE/MULTIPLE	Other isoforms	412;1264	963;1401	690	211	0.305797101449275	412;1264	963;1401	690	198	0.600659716242532	NA
hsa_glia	ENST00000002501	ENSG00000003249	28.0186	12.963167	261.4695	0.70077542505	0.634114341322	TRANSLATED	SINGLE/MULTIPLE	Secondary isoform	1	30	30	29	0.966666666666667	1	30	30	26	0.896551724137931	NA
hsa_glia	ENST00000002596	ENSG00000002587	3.39865	10.627668	317.04018	0.705161345795	0.546157933111	TRANSLATED	SINGLE/MULTIPLE	Main isoform	247	921	675	305	0.451851851851852	247	921	675	239	0.35459940652819	NA
hsa_glia	ENST00000002829	ENSG00000001617	0.744457	0.295597	32.863884	0.535302339796	0.611249968035	TRANSLATED	SINGLE/MULTIPLE	Main isoform	457	549	93	NA	NA	457	549	93	0	0	NA
hsa_glia	ENST00000003100	ENSG00000001630	16.7913	64.4542265	4190.827982	0.497433344187	0.854193476663	TRANSLATED	SINGLE/MULTIPLE	Secondary isoform	1;259	192;315	249	1473	5.91566265060241	1;259	192;315	249	1116	8.4808339566193	NA
hsa_glia	ENST00000003302	ENSG00000048028	0.8044425	0.226378	43.28928	0.725210259907	0.682244046175	TRANSLATED	SINGLE/MULTIPLE	Main isoform			NA	NA	NA	2305	2400	96	0	0	NA
hsa_glia	ENST00000003583:ENST00000440416	ENSG00000001460	2.730847	3.821222	166.145776	0.70257899304	0.697386417932	TRANSLATED	SINGLE/MULTIPLE	Main isoform			NA	NA	NA	1	48	48	0	0	NA
hsa_glia	ENST00000003912	ENSG00000001461	12.34775	29.3013315	1167.207861	0.634791428979	0.788094915456	TRANSLATED	SINGLE/MULTIPLE	Secondary isoform			NA	NA	NA			NA	NA	NA	NA
hsa_glia	ENST00000004531	ENSG00000003989	0.363265	1.4830995	77.50276	0.476564060428	0.514431086058	NOT_TRANSLATED	SINGLE/MULTIPLE	NA			NA	NA	NA			NA	NA	NA	NA
hsa_glia	ENST00000004921	ENSG00000006074	1.323415	4.907896	13	1	0	NOT_TRANSLATED	SINGLE/MULTIPLE	NA	1	267	267	14	0.052434456928839	1	267	267	13	0.0488721804511278	NA
hsa_glia	ENST00000005082	ENSG00000005801	4.6919	1.4697485	147.01251538	0.54663263323	0.691579956486	TRANSLATED	SINGLE/MULTIPLE	Main isoform			NA	NA	NA			NA	NA	NA	NA
hsa_glia	ENST00000005178	ENSG00000004799	11.95818	22.355332	1413	0.64118895966	0.789392011349	TRANSLATED	SINGLE_MS_hk	Single MS housekeeping	1	1233	1233	1490	1.20843471208435	1	1233	1233	1413	1.14691558441558	NA
hsa_glia	ENST00000005226	ENSG00000006611	0.268178	0.0570675	NA	NA	NA	NOT_EVALUATED	SINGLE/MULTIPLE	NA	1210;2545;2665	2184;2655;2697	1119	NA	NA	1210;2545	2184;2697	1128	0	0	NA
hsa_glia	ENST00000005257	ENSG00000006451	25.42175	35.903936	891.95569	0.49132912645	0.773444423841	TRANSLATED	SINGLE/MULTIPLE	Single	499	618	120	154	1.28333333333333	304	618	315	473	1.50636942675159	NA
hsa_glia	ENST00000005260	ENSG00000006453	0.6627375	0.7210635	34	0.352941176471	0.184629960331	NOT_TRANSLATED	SINGLE/MULTIPLE	NA	1	1533	1533	34	0.0221787345075016	1	1533	1533	34	0.0221932114882507	NA
hsa_glia	ENST00000005284	ENSG00000006116	47.27705	53.9650215	2143	0.574428371442	0.808270989185	TRANSLATED	SINGLE/MULTIPLE	Single	1	945	945	2278	2.41058201058201	1	945	945	2143	2.27012711864407	NA
hsa_glia	ENST00000005286	ENSG00000006118	18.4608	20.898359	2855.837188	0.61765693416	0.837790879763	TRANSLATED	SINGLE/MULTIPLE	Secondary isoform	1015	1017	3	49	16.3333333333333	1015	1017	3	0	0	NA
hsa_glia	ENST00000005340	ENSG00000004975	6.52835	2.850034	331.819554	0.732915291062	0.654654553795	TRANSLATED	SINGLE/MULTIPLE	Other isoforms			NA	NA	NA			NA	NA	NA	NA
hsa_glia	ENST00000005374	ENSG00000006625	19.54145	39.5933985	257.111215	0.487111587101	0.630855767185	TRANSLATED	SINGLE/MULTIPLE	Main isoform			NA	NA	NA			NA	NA	NA	NA
hsa_glia	ENST00000005386	ENSG00000005175	5.82791	10.5928025	1162.484913	0.606823301629	0.733646017587	TRANSLATED	SINGLE/MULTIPLE	Secondary isoform			NA	NA	NA			NA	NA	NA	NA
hsa_glia	ENST00000005558:ENST00000403825	ENSG00000006652	5.63955	1.377488	99.4254476	0.609878368805	0.767742962295	TRANSLATED	SINGLE/MULTIPLE	Main isoform			NA	NA	NA			NA	NA	NA	NA
hsa_glia	ENST00000006053	ENSG00000006210	32.01405	147.4495725	7247.220328	0.651566055713	0.866528510403	TRANSLATED	SINGLE/MULTIPLE	Other isoforms			NA	NA	NA			NA	NA	NA	NA
hsa_glia	ENST00000006251	ENSG00000186654	5.485485	2.047494	93.039041	0.563630110934	0.555380290995	TRANSLATED	SINGLE/MULTIPLE	Secondary isoform			NA	NA	NA			NA	NA	NA	NA
hsa_glia	ENST00000006275	ENSG00000007255	6.088765	3.4065545	69.418241	0.725857530732	0.609267540474	TRANSLATED	SINGLE/MULTIPLE	Other isoforms			NA	NA	NA			NA	NA	NA	NA
hsa_glia	ENST00000006658	ENSG00000006282	8.49391	3.1539435	315.058459	0.62538351335	0.751499341733	TRANSLATED	SINGLE/MULTIPLE	Main isoform			NA	NA	NA			NA	NA	NA	NA
hsa_glia	ENST00000006750	ENSG00000007312	0.118301	0.0977885	NA	NA	NA	NOT_EVALUATED	SINGLE/MULTIPLE	NA			NA	NA	NA			NA	NA	NA	NA
hsa_glia	ENST00000006777	ENSG00000005486	96.80205	207.2299875	9611.976314	0.664325094382	0.866577446397	TRANSLATED	SINGLE/MULTIPLE	Other isoforms	178	423	246	4557	18.5243902439024	178	423	246	3473	14.1755102040816	NA
hsa_glia	ENST00000006967	ENSG00000006459	0.167784	0.413692	67.2487756	0.611218265809	0.74868479812	TRANSLATED	SINGLE/MULTIPLE	Secondary isoform			NA	NA	NA	2374	2427	54	0	0	NA
hsa_glia	ENST00000007390	ENSG00000007520	31.3719	20.1721265	580.336103	0.628945878282	0.631764082433	TRANSLATED	SINGLE/MULTIPLE	Single	1;562	237;936	612	384	0.627450980392157	1;562	237;936	612	367	1.05789449832321	NA
hsa_glia	ENST00000007414:ENST00000392507	ENSG00000006025	4.06984	3.503752	338.02218	0.435194518892	0.532278437543	NOT_TRANSLATED	SINGLE/MULTIPLE	NA	1258;2170;2230	2130;2214;2526	1215	222	0.182716049382716	1258;2170	2130;2526	1230	202	0.241624574786105	NA
hsa_glia	ENST00000007510	ENSG00000004777	0.00029	5.85e-05	NA	NA	NA	NOT_EVALUATED	SINGLE/MULTIPLE	NA			NA	NA	NA			NA	NA	NA	NA
hsa_glia	ENST00000007516:ENST00000570319	ENSG00000004779	153.9859	301.935952	3939.339476	0.559408073213	0.842679932953	TRANSLATED	SINGLE/MULTIPLE	Main isoform	169	210	42	682	16.2380952380952	169;421	210;468	90	825	18.8453554748313	NA
hsa_glia	ENST00000007699	ENSG00000006047	1.185995	0.676158	22.7014745	0.319200036984	0.302714749152	NOT_TRANSLATED	SINGLE/MULTIPLE	NA	1	600	600	19	0.0316666666666667	1	1092	1092	22.7	0.0208065994500458	NA
hsa_glia	ENST00000007708	ENSG00000005882	0.79181	2.034382	46.6130566	0.596137555159	0.798947448674	TRANSLATED	SINGLE/MULTIPLE	Main isoform			NA	NA	NA			NA	NA	NA	NA
hsa_glia	ENST00000007722	ENSG00000005884	2.31181	4.680218	705.25473	0.645732680162	0.732095324877	TRANSLATED	SINGLE/MULTIPLE	Secondary isoform	3046	3198	153	4	0.0261437908496732	3046	3198	153	4	0.0263157894736842	NA
hsa_glia	ENST00000007969:ENST00000443597	ENSG00000010626	3.68488	0.978513	27.4226026	0.446716191701	0.374697765863	NOT_TRANSLATED	SINGLE/MULTIPLE	NA	757	1029	273	2	0.00732600732600733	757	1029	273	2	0.00735294117647059	NA
hsa_glia	ENST00000008440	ENSG00000010072	0.5024	0.3459415	NA	NA	NA	NOT_EVALUATED	SINGLE/MULTIPLE	NA			NA	NA	NA			NA	NA	NA	NA
hsa_glia	ENST00000008527	ENSG00000008405	4.7333	5.2826865	505.716872	0.755897230575	0.667395966246	TRANSLATED	SINGLE/MULTIPLE	Single	1	1440	1440	475	0.329861111111111	1	1440	1440	449	0.312022237665045	NA
hsa_glia	ENST00000008876	ENSG00000008735	2.475825	2.862827	188.9286631	0.581821341962	0.852450166134	TRANSLATED	SINGLE/MULTIPLE	Main isoform	1;1417	90;1623	297	0	0	1;1417	90;1623	297	0	0	NA
hsa_glia	ENST00000009041:ENST00000396013	ENSG00000010270	36.3368	33.8211045	773.420552	0.723639141154	0.716854345016	TRANSLATED	SINGLE/MULTIPLE	Main isoform			NA	NA	NA			NA	NA	NA	NA
hsa_glia	ENST00000009105:ENST00000361322	ENSG00000008118	24.3185	73.496078	4625.202206	0.652369834142	0.834533715584	TRANSLATED	SINGLE/MULTIPLE	Single	559;811	633;1428	693	2103	3.03463203463203	559	1428	870	2639.02	3.03684695051784	NA
hsa_glia	ENST00000009530	ENSG00000019582	48.8484	122.528482	2881.152881	0.514952181047	0.835511115019	TRANSLATED	SINGLE/MULTIPLE	Other isoforms			NA	NA	NA	625	816	192	672.86	3.52282722513089	NA
hsa_glia	ENST00000009589:ENST00000521262	ENSG00000008988	751.238	229.1200795	1825.548336	0.709563557675	0.779090064143	TRANSLATED	SINGLE/MULTIPLE	Main isoform			NA	NA	NA			NA	NA	NA	NA
hsa_glia	ENST00000010299	ENSG00000009780	2.48498	3.1106355	146.7219347	0.626525746733	0.657998131076	TRANSLATED	SINGLE/MULTIPLE	Secondary isoform			NA	NA	NA			NA	NA	NA	NA
hsa_glia	ENST00000011473	ENSG00000008282	19.6117	22.423235	867.258495	0.718946575438	0.773267009293	TRANSLATED	SINGLE/MULTIPLE	Other isoforms	1	54	54	32	0.592592592592593	1	54	54	14	0.264150943396226	NA
hsa_glia	ENST00000011619	ENSG00000010017	5.865265	13.41337	1376.972955	0.596540255215	0.770140435552	TRANSLATED	SINGLE/MULTIPLE	Secondary isoform	1	687	687	870	1.26637554585153	1	687	687	743	1.08309037900875	NA
hsa_glia	ENST00000011653	ENSG00000010610	4.955585	13.2619375	588.901524	0.585043868896	0.606627513985	TRANSLATED	SINGLE/MULTIPLE	Main isoform	136;607	213;1374	846	479	0.566193853427896	136;607	213;1374	846	435	1.04615723259791	NA
hsa_glia	ENST00000011898:ENST00000537971	ENSG00000011105	4.43189	11.799803	269.663004	0.453238680082	0.579538327071	NOT_TRANSLATED	SINGLE/MULTIPLE	NA	649	717	69	63	0.91304347826087	649	717	69	42	0.617647058823529	NA
hsa_glia	ENST00000012049	ENSG00000011478	2.4948505	5.8005345	296.198983	0.675186227766	0.636015940476	TRANSLATED	SINGLE/MULTIPLE	Main isoform	352;613	546;633	216	104	0.481481481481481	352	633	282	98	0.348754448398576	NA
hsa_glia	ENST00000012443	ENSG00000011485	28.5401	45.8978525	2978.084425	0.611219432438	0.804049386493	TRANSLATED	SINGLE/MULTIPLE	Secondary isoform	1	3	3	NA	NA	1;634	318;699	384	971.79	5.87494637223975	NA
hsa_glia	ENST00000013070	ENSG00000012963	7.099835	12.530785	708.779958	0.62497584476	0.724455924617	TRANSLATED	SINGLE/MULTIPLE	Main isoform			NA	NA	NA			NA	NA	NA	NA
hsa_glia	ENST00000013125	ENSG00000012983	14.06315	4.3339965	558.526883	0.72368786947	0.641322446821	TRANSLATED	SINGLE/MULTIPLE	Single	526	2538	2013	480	0.238450074515648	526	2538	2013	436	0.216699801192843	NA
hsa_glia	ENST00000013222	ENSG00000241644	0.0006285	0.000525	NA	NA	NA	NOT_EVALUATED	SINGLE/MULTIPLE	NA			NA	NA	NA	154	156	3	0	0	NA
hsa_glia	ENST00000013807	ENSG00000012061	0.557585	0.6373835	35.8558588	0.708795235996	0.853037331838	TRANSLATED	SINGLE/MULTIPLE	Other isoforms			NA	NA	NA	844	969	126	2.32	0.01856	NA
hsa_glia	ENST00000014930	ENSG00000013583	24.0559	27.478895	583.049524	0.659123992356	0.728247552023	TRANSLATED	SINGLE/MULTIPLE	Main isoform	397	567	171	351	2.05263157894737	397	567	171	324	1.90588235294118	NA
hsa_glia	ENST00000016171	ENSG00000014919	3.617625	10.319208	633.936918	0.600330537935	0.752948389835	TRANSLATED	SINGLE/MULTIPLE	Secondary isoform	1102	1230	129	104	0.806201550387597	1102	1230	129	98	0.765625	NA
hsa_glia	ENST00000016946	ENSG00000015568	4.03412	7.4441415	2065.705177	0.589358934932	0.825165164162	TRANSLATED	SINGLE/MULTIPLE	Other isoforms	2602	5295	2694	0	0	2602	5295	2694	849.79	0.315555142963238	NA
hsa_glia	ENST00000017003	ENSG00000015532	3.062175	1.2983585	174.596671	0.465648780898	0.643890930521	NOT_TRANSLATED	SINGLE/MULTIPLE	NA	2113	2595	483	60	0.124223602484472	1942	2595	654	80.52	0.123307810107198	NA
hsa_glia	ENST00000019019:ENST00000456787	ENSG00000068438	6.7948	7.59932	368.845066	0.449909193038	0.693646324031	NOT_TRANSLATED	SINGLE/MULTIPLE	NA			NA	NA	NA			NA	NA	NA	NA
hsa_glia	ENST00000019317:ENST00000383432	ENSG00000017797	22.08726	11.1733055	928	0.598060344828	0.664111402924	TRANSLATED	SINGLE/MULTIPLE	Single	622	1965	1344	744	0.553571428571429	622	1965	1344	719	0.535368577810871	NA
hsa_glia	ENST00000020673:ENST00000406432	ENSG00000059915	104.8211	18.9281245	2609	0.576082790341	0.736648437743	TRANSLATED	SINGLE/MULTIPLE	Single	1	3072	3072	2801	0.911783854166667	1	3072	3072	2609	0.849560403777271	NA
hsa_glia	ENST00000020926	ENSG00000019505	23.3073	94.0349515	4750	0.616421052632	0.829475597396	TRANSLATED	SINGLE/MULTIPLE	Single	1;679	138;1278	738	3120	4.22764227642276	1	1278	1278	4750	3.71965544244323	NA
hsa_glia	ENST00000022615	ENSG00000078668	0	0	NA	NA	NA	NOT_EVALUATED	SINGLE/MULTIPLE	NA			NA	NA	NA			NA	NA	NA	NA
hsa_glia	ENST00000023897:ENST00000428797:ENST00000393943:ENST00000437025:ENST00000420560:ENST00000444819	ENSG00000022355	45.29796	233.495615	15884.7348696	0.646502391126	0.890292604493	TRANSLATED	SINGLE/MULTIPLE	Single	370	1368	999	14432	14.4464464464464	370	1368	999	13238	13.2645290581162	NA
hsa_glia	ENST00000023939	ENSG00000022277	72.7963	79.248826	2942.635735	0.596474979259	0.822084705435	TRANSLATED	SINGLE/MULTIPLE	Secondary isoform			NA	NA	NA			NA	NA	NA	NA
hsa_glia	ENST00000024061	ENSG00000022567	1.297615	0.890031	119.637585	0.695212720986	0.749284953586	TRANSLATED	SINGLE/MULTIPLE	Main isoform	2263	2394	132	NA	NA	2140	2394	255	0	0	NA
hsa_glia	ENST00000025008	ENSG00000023287	17.3216	7.872686	1922.021567	0.564395779748	0.72217944886	TRANSLATED	SINGLE/MULTIPLE	Main isoform	4627	4635	9	6	0.666666666666667	4627	4635	9	0	0	NA
hsa_glia	ENST00000025301	ENSG00000023516	11.3607	43.348351	13835	0.618503794724	0.859008977652	TRANSLATED	SINGLE_MS_hk	Single MS housekeeping	1	5703	5703	15066	2.64176749079432	1	5703	5703	13835	2.42634163451421	NA
hsa_glia	ENST00000025469	ENSG00000023902	0.765275	0.3357765	NA	NA	NA	NOT_EVALUATED	SINGLE/MULTIPLE	NA			NA	NA	NA			NA	NA	NA	NA
hsa_glia	ENST00000026218	ENSG00000007541	13.205	9.2352325	909.514994	0.463118340851	0.654036999251	NOT_TRANSLATED	SINGLE/MULTIPLE	NA	1681	2280	600	26	0.0433333333333333	1531	2280	750	42.28	0.0564485981308411	NA
hsa_glia	ENST00000028008	ENSG00000026297	66.7347	54.792204	164.335012	0.592249082015	0.624241844263	TRANSLATED	SINGLE/MULTIPLE	Secondary isoform	202	207	6	NA	NA	202	213	12	0	0	NA
hsa_glia	ENST00000029410	ENSG00000027847	9.45739	3.1582175	177.13646	0.536019744326	0.66695143892	TRANSLATED	SINGLE/MULTIPLE	Secondary isoform	490	981	492	94	0.191056910569106	469	981	513	77	0.150390625	NA
hsa_glia	ENST00000031135	ENSG00000029363	27.06485	36.659029	340.284461	0.515133422446	0.659640203637	TRANSLATED	SINGLE/MULTIPLE	Main isoform			NA	NA	NA			NA	NA	NA	NA
hsa_glia	ENST00000031146	ENSG00000029364	1.3993025	4.8838605	166.093776	0.722731043215	0.759999422583	TRANSLATED	SINGLE/MULTIPLE	Main isoform			NA	NA	NA			NA	NA	NA	NA
hsa_glia	ENST00000033079	ENSG00000031003	10.40779	5.762942	717.857102	0.558041881711	0.608136131452	TRANSLATED	SINGLE/MULTIPLE	Secondary isoform	2095	2178	84	8	0.0952380952380952	2095	2178	84	2	0.0240963855421687	NA
hsa_glia	ENST00000035307	ENSG00000033100	9.8953	12.3294845	1033.256598	0.54341763129	0.635600187946	TRANSLATED	SINGLE/MULTIPLE	Other isoforms	1	72	72	45	0.625	1	72	72	45	0.633802816901408	NA
hsa_glia	ENST00000035383	ENSG00000033122	0.0420945	0.1642605	19.9757428	0.333403992366	0.775237920447	NOT_EVALUATED	SINGLE/MULTIPLE	NA			NA	NA	NA			NA	NA	NA	NA
hsa_glia	ENST00000037243	ENSG00000034713	418.5645	926.417099	7890.853175	0.609808960233	0.875636641328	TRANSLATED	SINGLE/MULTIPLE	Main isoform			NA	NA	NA			NA	NA	NA	NA
hsa_glia	ENST00000037869	ENSG00000035141	13.1911	22.1565255	192.414936	0.563363958399	0.526468439014	NOT_TRANSLATED	SINGLE/MULTIPLE	NA			NA	NA	NA			NA	NA	NA	NA
hsa_glia	ENST00000038176	ENSG00000035681	4.28671	1.9190235	269.291494	0.601439093357	0.620846296439	TRANSLATED	SINGLE/MULTIPLE	Other isoforms			NA	NA	NA			NA	NA	NA	NA
hsa_glia	ENST00000039989	ENSG00000052841	2.837105	1.8383345	297.991719	0.59755298435	0.684517396246	TRANSLATED	SINGLE/MULTIPLE	Other isoforms	2665	2946	282	19	0.0673758865248227	2665	3423	759	45.76	0.0603693931398417	NA
hsa_glia	ENST00000040663	ENSG00000037757	5.89873	4.7547905	190.211459	0.512905218818	0.607645746784	TRANSLATED	SINGLE/MULTIPLE	Other isoforms	547	600	54	23	0.425925925925926	547	600	54	14	0.264150943396226	NA
hsa_glia	ENST00000040738	ENSG00000038219	4.4676	5.8300595	2852.393293	0.626106375086	0.705798004057	TRANSLATED	SINGLE/MULTIPLE	Secondary isoform	244	8673	8430	3139	0.372360616844603	244	9153	8910	2826.86	0.317303850039286	NA
hsa_glia	ENST00000040877	ENSG00000059588	8.94828	0.244858	80	0.7875	0.544763658951	TRANSLATED	SINGLE_MS_hk	Single MS housekeeping	1	4863	4863	82	0.0168620193296319	1	4863	4863	80	0.0164541341011929	NA
hsa_glia	ENST00000042381	ENSG00000039523	7.70425	4.2061285	569.800617	0.643588537918	0.725381949468	TRANSLATED	SINGLE/MULTIPLE	Main isoform			NA	NA	NA			NA	NA	NA	NA
hsa_glia	ENST00000043402	ENSG00000040608	21.86665	27.1357475	1595.503705	0.577473466287	0.751026223351	TRANSLATED	SINGLE/MULTIPLE	Single	1	21	21	1	0.0476190476190476	1	1419	1419	1595.5	1.12517630465444	NA
hsa_glia	ENST00000046794	ENSG00000043462	1.6640585	0.695691	38.620608	0.453665410964	0.464375588617	NOT_TRANSLATED	SINGLE/MULTIPLE	NA	1	621	621	17	0.0273752012882448	1	621	621	17	0.0274193548387097	NA
hsa_glia	ENST00000050961	ENSG00000091656	4.5e-06	5e-07	NA	NA	NA	NOT_EVALUATED	SINGLE/MULTIPLE	NA	9244	9252	9	NA	NA	9244	9252	9	0	0	NA
hsa_glia	ENST00000052569	ENSG00000047932	0.536085	1.409308	45.221979	0.385074567391	0.649265781233	NOT_TRANSLATED	SINGLE/MULTIPLE	NA			NA	NA	NA			NA	NA	NA	NA
hsa_glia	ENST00000052754:ENST00000552962:ENST00000393155	ENSG00000011465	38.322735	50.766271	2041.147164	0.530046775696	0.80708665418	TRANSLATED	SINGLE/MULTIPLE	Main isoform			NA	NA	NA			NA	NA	NA	NA
hsa_glia	ENST00000053468	ENSG00000048544	21.8126	43.2923375	1025	0.574634146341	0.762895133133	TRANSLATED	SINGLE_MS_hk	Single MS housekeeping	1	603	603	1108	1.83747927031509	1	603	603	1025	1.70265780730897	NA
hsa_glia	ENST00000053469:ENST00000394237:ENST00000372958:ENST00000541991	ENSG00000048545	1.27198	1.4203665	42	0.97619047619	0.356935330538	NOT_TRANSLATED	SINGLE/MULTIPLE	NA	265	603	339	45	0.132743362831858	265	603	339	42	0.124260355029586	NA
hsa_glia	ENST00000053867	ENSG00000030582	20.7763	38.3387985	2927.530722	0.623151146217	0.820458362887	TRANSLATED	SINGLE/MULTIPLE	Main isoform			NA	NA	NA	715	933	219	277.7	1.27385321100917	NA
hsa_glia	ENST00000054650	ENSG00000041988	4.133555	6.3225445	156.185354	0.477477452847	0.625903230109	NOT_TRANSLATED	SINGLE/MULTIPLE	NA			NA	NA	NA			NA	NA	NA	NA
hsa_glia	ENST00000054666	ENSG00000049245	79.84335	59.691959	393.19897	0.465312276886	0.729236271745	NOT_TRANSLATED	SINGLE/MULTIPLE	NA	1	84	84	131	1.55952380952381	1	84	84	105	1.26506024096386	NA
hsa_glia	ENST00000054950	ENSG00000049449	37.21775	42.9144745	1580.620839	0.608617600922	0.774447729561	TRANSLATED	SINGLE/MULTIPLE	Secondary isoform	1	252	252	371	1.47222222222222	1	252	252	345	1.37450199203187	NA
hsa_glia	ENST00000055077	ENSG00000049541	5.889675	7.230012	290.526841	0.53122191901	0.64408371682	TRANSLATED	SINGLE/MULTIPLE	Main isoform	346	432	87	95	1.09195402298851	331	432	102	60	0.594059405940594	NA
hsa_glia	ENST00000055335	ENSG00000049769	7.031925	5.865583	502.693043	0.549699614602	0.639075239951	TRANSLATED	SINGLE/MULTIPLE	Secondary isoform	1	750	750	345	0.46	1;1060	984;1062	987	378.51	0.385055951169888	NA
hsa_glia	ENST00000055682	ENSG00000050030	0.908696	4.758031	1171.661651	0.633754728053	0.676746537343	TRANSLATED	SINGLE/MULTIPLE	Single	1	4194	4194	1405	0.335002384358608	1	4548	4548	1171.66	0.257677589619529	NA
hsa_glia	ENST00000056217	ENSG00000050327	0.0352905	0.0448255	NA	NA	NA	NOT_EVALUATED	SINGLE/MULTIPLE	NA	184	2238	2055	0	0	184	3153	2970	5.75	0.00193667901650387	NA
hsa_glia	ENST00000056233	ENSG00000050344	1.509505	0.239322	23.00707	0.174166897393	0.539032307244	NOT_TRANSLATED	SINGLE/MULTIPLE	NA	1;835	630;2082	1878	94	0.0500532481363152	1;835	630;2082	1878	20	0.0223416963829247	NA
hsa_glia	ENST00000057513:ENST00000454328	ENSG00000050730	0.2703665	0.423338	24	0.25	0.236594009942	NOT_TRANSLATED	SINGLE/MULTIPLE	NA	958	975	18	NA	NA	946	975	30	0	0	NA
hsa_glia	ENST00000060969	ENSG00000052723	2.4779835	10.453455	122.000272068	0.483606869251	0.430091622053	NOT_TRANSLATED	SINGLE/MULTIPLE	NA			NA	NA	NA			NA	NA	NA	NA
hsa_glia	ENST00000061240	ENSG00000038295	0.3300355	0.9848055	132.931897	0.397978883879	0.606032375913	NOT_TRANSLATED	SINGLE/MULTIPLE	NA			NA	NA	NA			NA	NA	NA	NA
hsa_glia	ENST00000062104	ENSG00000053438	124.848	331.2109045	1453	0.635925671025	0.776179003889	TRANSLATED	SINGLE/MULTIPLE	Single	73	153	81	199	2.45679012345679	73	153	81	135	1.6875	NA
hsa_glia	ENST00000064571	ENSG00000054803	20.80885	32.7594105	697.081904	0.631538821298	0.711199060924	TRANSLATED	SINGLE/MULTIPLE	Single	1	603	603	759	1.25870646766169	1	603	603	697.08	1.15794019933555	NA
hsa_glia	ENST00000064724	ENSG00000013297	77.7211	133.035511	3090.133065	0.608856806624	0.844972908492	TRANSLATED	SINGLE/MULTIPLE	Main isoform	391	621	231	1824	7.8961038961039	391	621	231	1488	6.4695652173913	NA
hsa_glia	ENST00000064778	ENSG00000054965	20.35705	116.7060705	3629.403032	0.65712207985	0.853976713248	TRANSLATED	SINGLE/MULTIPLE	Secondary isoform	151	177	27	415	15.3703703703704	151	177	27	200	7.69230769230769	NA
hsa_glia	ENST00000064780:ENST00000393580	ENSG00000054967	4.68433	6.205594	254	0.57874015748	0.588360606388	TRANSLATED	SINGLE/MULTIPLE	Main isoform	304;646	624;1290	966	253	0.261904761904762	304	1290	987	227	0.230223123732252	NA
hsa_glia	ENST00000066544	ENSG00000004897	0.2172605	0.7754265	128.350745692	0.598953857833	0.903907280535	TRANSLATED	SINGLE/MULTIPLE	Main isoform			NA	NA	NA			NA	NA	NA	NA
hsa_glia	ENST00000070846	ENSG00000057294	4.74576	2.0275055	222.8888435	0.374814987095	0.575540393544	NOT_TRANSLATED	SINGLE/MULTIPLE	NA	1378	1509	132	112	0.848484848484849	1378	1509	132	49.95	0.381297709923664	NA
hsa_glia	ENST00000072516:ENST00000439062:ENST00000447382:ENST00000412504	ENSG00000196083	1.533364	5.055448	315.1453728	0.523073740018	0.646477729803	TRANSLATED	SINGLE/MULTIPLE	Secondary isoform	1345	1710	366	141	0.385245901639344	1345	1710	366	112	0.306849315068493	NA
hsa_glia	ENST00000072869	ENSG00000133597	8.02173	7.441887	546.692199	0.571638947056	0.639024623168	TRANSLATED	SINGLE/MULTIPLE	Secondary isoform			NA	NA	NA			NA	NA	NA	NA
hsa_glia	ENST00000075120	ENSG00000059804	27.3789	119.805044	6321.103763	0.634535738596	0.836508464473	TRANSLATED	SINGLE/MULTIPLE	Single	517	1488	972	1587	1.63271604938272	517	1488	972	3655.06	3.76422245108136	NA
hsa_glia	ENST00000075430	ENSG00000060069	0.3333435	0.444767	57.4682808	0.419413902147	0.769415877349	NOT_TRANSLATED	SINGLE/MULTIPLE	NA			NA	NA	NA	2416	2601	186	15.85	0.0856756756756757	NA
hsa_glia	ENST00000075503	ENSG00000060140	4.226615	18.553109	1078.547822	0.588053295424	0.734300938185	TRANSLATED	SINGLE/MULTIPLE	Single	262;718	486;1266	774	911	1.17700258397933	262	1266	1005	958.77	0.954950199203187	NA
hsa_glia	ENST00000078429	ENSG00000088256	19.09065	32.364433	1251.892326	0.538405608854	0.74991449237	TRANSLATED	SINGLE/MULTIPLE	Single	1;1075	453;1077	456	556	1.21929824561404	1	1077	1077	1251.89	1.16346654275093	NA
hsa_glia	ENST00000078527:ENST00000374145	ENSG00000060642	2.267217	4.225635	275.650086	0.46371431932	0.672112835327	NOT_TRANSLATED	SINGLE/MULTIPLE	NA	547	768	222	84	0.378378378378378	547	768	222	65	0.294117647058824	NA
hsa_glia	ENST00000080059	ENSG00000061273	0.034768	0.002102	NA	NA	NA	NOT_EVALUATED	SINGLE/MULTIPLE	NA			NA	NA	NA			NA	NA	NA	NA
hsa_glia	ENST00000081029	ENSG00000061794	25.6139	51.2156385	1877	0.584976025573	0.760864155746	TRANSLATED	SINGLE/MULTIPLE	Main isoform	523;691;706	630;702;969	384	709	1.84635416666667	523	969	447	826	1.85201793721973	NA
hsa_glia	ENST00000083182	ENSG00000062725	8.88711	35.6645005	3079.89743	0.601785920514	0.815864094372	TRANSLATED	SINGLE/MULTIPLE	Secondary isoform	370	1755	1386	2792	2.01443001443001	370	1755	1386	2619	1.89097472924188	NA
hsa_glia	ENST00000084798	ENSG00000063180	296.1275	107.0152335	3649.23338	0.551247330748	0.824665856246	TRANSLATED	SINGLE/MULTIPLE	Single	1;961	639;984	663	2998	4.52187028657617	1	984	984	3649.23	3.71233977619532	NA
hsa_glia	ENST00000085068	ENSG00000063241	1.011625	1.0654045	31.9650301	0.673521665165	0.828496828084	TRANSLATED	SINGLE/MULTIPLE	Secondary isoform	349	396	48	5	0.104166666666667	349	396	48	5	0.106382978723404	NA
hsa_glia	ENST00000085079	ENSG00000063245	38.1789	28.394683	1789.519222	0.557161644168	0.813978348144	TRANSLATED	SINGLE/MULTIPLE	Main isoform			NA	NA	NA			NA	NA	NA	NA
hsa_glia	ENST00000155674	ENSG00000069998	8.448145	5.932484	235.758175	0.665759832082	0.602228366994	TRANSLATED	SINGLE/MULTIPLE	Main isoform	1	36	36	NA	NA	1	36	36	0	0	NA
hsa_glia	ENST00000155926	ENSG00000071575	8.20312	11.7483415	503.309783	0.597852092615	0.718906214	TRANSLATED	SINGLE/MULTIPLE	Secondary isoform			NA	NA	NA			NA	NA	NA	NA
hsa_glia	ENST00000156109	ENSG00000068394	16.7893	20.298526	1143	0.655293088364	0.728806219609	TRANSLATED	SINGLE_MS_hk	Single MS housekeeping	1	1428	1428	1203	0.842436974789916	1	1428	1428	1143	0.800981079187106	NA
hsa_glia	ENST00000156471	ENSG00000021776	3.003965	9.666671	2309.35416	0.635395971487	0.718707698337	TRANSLATED	SINGLE/MULTIPLE	Main isoform	1912	4455	2544	1463	0.575078616352201	1831	4455	2625	1359	0.517911585365854	NA
hsa_glia	ENST00000156626	ENSG00000070526	0.9750015	0.008693	NA	NA	NA	NOT_EVALUATED	SINGLE/MULTIPLE	NA	1573	1800	228	NA	NA	1573	1800	228	0	0	NA
hsa_glia	ENST00000157600	ENSG00000071282	0.67403	0.696786	45.598741	0.814626219614	0.67224921407	TRANSLATED	SINGLE/MULTIPLE	Main isoform			NA	NA	NA			NA	NA	NA	NA
hsa_glia	ENST00000157812	ENSG00000013275	38.6376	100.2105665	4750.64983	0.583497823497	0.82220321296	TRANSLATED	SINGLE/MULTIPLE	Main isoform	136	228	93	637	6.8494623655914	136	228	93	487	5.29347826086957	NA
hsa_glia	ENST00000158149	ENSG00000074356	3.16451	1.424761	63.375945	0.61769870256	0.698775376807	TRANSLATED	SINGLE/MULTIPLE	Main isoform			NA	NA	NA			NA	NA	NA	NA
hsa_glia	ENST00000158166	ENSG00000004660	0.8614405	2.1415825	80.4029201319	0.474109351351	0.821584169	NOT_TRANSLATED	SINGLE/MULTIPLE	NA	1558	1560	3	0	0	1558	1560	3	0	0	NA
hsa_glia	ENST00000158762	ENSG00000072818	0.917637	0.303484	25	0.88	0.469277826313	NOT_TRANSLATED	SINGLE/MULTIPLE	NA	1;667	222;2070	1626	14	0.00861008610086101	1;667	222;2070	1626	9	0.00641482537419815	NA
hsa_glia	ENST00000158771	ENSG00000072849	10.35721	16.0143345	392.827958	0.426199629101	0.640234567797	NOT_TRANSLATED	SINGLE/MULTIPLE	NA	343	366	24	11	0.458333333333333	328	366	39	8	0.210526315789474	NA
hsa_glia	ENST00000159087	ENSG00000074855	7.779685	4.388371	727.799685	0.594627112266	0.646515526654	TRANSLATED	SINGLE/MULTIPLE	Main isoform	1405	3696	2292	390	0.170157068062827	1405	3696	2292	330	0.144041903099083	NA
hsa_glia	ENST00000159111	ENSG00000127663	3.6166	6.245892	958.913031	0.586883936089	0.682095485482	TRANSLATED	SINGLE/MULTIPLE	Main isoform			NA	NA	NA			NA	NA	NA	NA
hsa_glia	ENST00000160262	ENSG00000076662	0.4130615	0.358507	14.2598073	0.25741244063	0.417144421542	NOT_TRANSLATED	SINGLE/MULTIPLE	NA	76	159	84	NA	NA	76	159	84	0	0	NA
hsa_glia	ENST00000160298	ENSG00000076826	5.06625	4.8939985	838.414918	0.533305236346	0.661114761208	TRANSLATED	SINGLE/MULTIPLE	Main isoform			NA	NA	NA			NA	NA	NA	NA
hsa_glia	ENST00000160373	ENSG00000077063	1.91569	1.4231645	265.487233	0.663152920804	0.560772616498	TRANSLATED	SINGLE/MULTIPLE	Other isoforms	1906	2067	162	11	0.0679012345679012	1906	4989	3084	19.52	0.00633149529678884	NA
hsa_glia	ENST00000160382	ENSG00000077080	36.7936	50.620084	2872	0.584610027855	0.821835491655	TRANSLATED	SINGLE/MULTIPLE	Single	1;442	243;1278	1080	2432	2.25185185185185	1;442	243;1278	1080	2197	3.82003044802088	NA
hsa_glia	ENST00000160740	ENSG00000079432	3.325815	1.3464355	296.3285985	0.528528227761	0.798522794454	TRANSLATED	SINGLE/MULTIPLE	Secondary isoform			NA	NA	NA			NA	NA	NA	NA
hsa_glia	ENST00000160827	ENSG00000079616	1.76881	1.277589	116.162856	0.52438323314	0.799709641383	TRANSLATED	SINGLE/MULTIPLE	Main isoform			NA	NA	NA			NA	NA	NA	NA
hsa_glia	ENST00000161863	ENSG00000047188	4.50126	6.279952	1597.318996	0.599757079456	0.708884547814	TRANSLATED	SINGLE/MULTIPLE	Secondary isoform	2215	4290	2076	796	0.383429672447013	2215	4290	2076	733	0.353253012048193	NA
hsa_glia	ENST00000162044	ENSG00000064545	3.83508	9.704487	436.342852	0.611956776136	0.613465911874	TRANSLATED	SINGLE/MULTIPLE	Main isoform			NA	NA	NA			NA	NA	NA	NA
hsa_glia	ENST00000162330	ENSG00000050820	4.583845	4.6093595	442.6316703	0.544761471398	0.791467854005	TRANSLATED	SINGLE/MULTIPLE	Main isoform			NA	NA	NA			NA	NA	NA	NA
hsa_glia	ENST00000162391	ENSG00000065970	4.48528	13.617286	763.0188662	0.536082038229	0.61045191297	TRANSLATED	SINGLE/MULTIPLE	Secondary isoform	1537	1722	186	110	0.591397849462366	1537	1722	186	109	0.589189189189189	NA
hsa_glia	ENST00000162749	ENSG00000067182	0.452	0.156271	NA	NA	NA	NOT_EVALUATED	SINGLE/MULTIPLE	NA			NA	NA	NA			NA	NA	NA	NA
hsa_glia	ENST00000163416	ENSG00000066455	11.90175	12.830163	1265.293644	0.560056520761	0.701095945764	TRANSLATED	SINGLE/MULTIPLE	Other isoforms	2050;2137	2115;2193	123	133	1.08130081300813	2050	2193	144	89	0.622377622377622	NA
hsa_glia	ENST00000163678	ENSG00000067365	3.40424	1.428837	33.618869	0.163256800816	0.557257011915	NOT_TRANSLATED	SINGLE/MULTIPLE	NA			NA	NA	NA	514	615	102	1.2	0.0118811881188119	NA
hsa_glia	ENST00000164024	ENSG00000008300	0.228016	0.0870235	61.7898455783	0.573059440128	0.867800642116	TRANSLATED	SINGLE/MULTIPLE	Other isoforms			NA	NA	NA			NA	NA	NA	NA
hsa_glia	ENST00000164133	ENSG00000068971	35.66565	24.1347145	1619.177982	0.585209679562	0.77013330944	TRANSLATED	SINGLE/MULTIPLE	Single	592	1491	900	1004	1.11555555555556	592	1491	900	928	1.03225806451613	NA
hsa_glia	ENST00000164139	ENSG00000068976	6.074495	7.4035	1058.909182	0.693653443077	0.731484483455	TRANSLATED	SINGLE/MULTIPLE	Secondary isoform	244	507	264	98	0.371212121212121	244	507	264	94.13	0.357908745247148	NA
hsa_glia	ENST00000164227	ENSG00000069399	1.7732625	1.056142	37	0.891891891892	0.13069901369	NOT_TRANSLATED	SINGLE/MULTIPLE	NA	1;1213	348;1362	498	32	0.0642570281124498	1	1362	1362	37	0.0271858927259368	NA
hsa_glia	ENST00000164305	ENSG00000069943	0.62066	0.572209	61.101392	0.513362412431	0.593705961312	TRANSLATED	SINGLE/MULTIPLE	Secondary isoform	298	324	27	2	0.0740740740740741	298	324	27	0	0	NA
hsa_glia	ENST00000164640	ENSG00000067840	11.93285	2.0714565	181.1443569	0.691888464233	0.793981323447	TRANSLATED	SINGLE/MULTIPLE	Main isoform			NA	NA	NA			NA	NA	NA	NA
hsa_glia	ENST00000165698	ENSG00000068615	0.3774225	2.961427	65.8893453	0.811499093769	0.800872409723	TRANSLATED	SINGLE/MULTIPLE	Other isoforms			NA	NA	NA			NA	NA	NA	NA
hsa_glia	ENST00000166133	ENSG00000070388	3.31956	0.2614665	NA	NA	NA	NOT_EVALUATED	SINGLE/MULTIPLE	NA	1	90	90	NA	NA	1	90	90	0	0	NA
hsa_glia	ENST00000166139	ENSG00000070404	3.19062	5.95284	98.140508	0.437505764694	0.200409104117	NOT_TRANSLATED	SINGLE/MULTIPLE	NA	1;757	252;789	285	80	0.280701754385965	1	789	789	98.14	0.124543147208122	NA
hsa_glia	ENST00000166244	ENSG00000070886	0.171707	0.1362955	15.546544	0.722903045204	0.565359360388	TRANSLATED	SINGLE/MULTIPLE	Other isoforms	1315	3015	1701	1	0.000587889476778366	1315	3015	1701	1	0.000588235294117647	NA
hsa_glia	ENST00000166345	ENSG00000071539	0.365078	1.3260795	70	0.357142857143	0.451588240428	NOT_TRANSLATED	SINGLE/MULTIPLE	NA	1;760	90;1296	627	69	0.110047846889952	1	1296	1296	70	0.0540540540540541	NA
hsa_glia	ENST00000167106	ENSG00000071246	8.55392	2.589124	105.502318	0.900408936987	0.433302124033	NOT_TRANSLATED	SINGLE/MULTIPLE	NA	529	1095	567	38	0.0670194003527337	529	1095	567	38	0.0671378091872792	NA
hsa_glia	ENST00000167218	ENSG00000071994	0.2061315	0.111328	NA	NA	NA	NOT_EVALUATED	SINGLE/MULTIPLE	NA			NA	NA	NA	658	663	6	0	0	NA
hsa_glia	ENST00000167462	ENSG00000073350	0.539142	0.594493	70.563333	0.418180360046	0.36438482089	NOT_TRANSLATED	SINGLE/MULTIPLE	NA	3016	3045	30	8	0.266666666666667	2953	3045	93	8	0.0869565217391304	NA
hsa_glia	ENST00000167586	ENSG00000186847	1.1196775	0.03533	NA	NA	NA	NOT_EVALUATED	SINGLE/MULTIPLE	NA	1	1416	1416	3	0.00211864406779661	1	1416	1416	3.14	0.00221908127208481	NA
hsa_glia	ENST00000167825	ENSG00000074964	1.3836095	0.4509175	88.9755517	0.451741113509	0.689048110694	NOT_TRANSLATED	SINGLE/MULTIPLE	NA			NA	NA	NA			NA	NA	NA	NA
hsa_glia	ENST00000168216	ENSG00000072506	26.71235	42.285779	936.04637	0.631684714508	0.69274554887	TRANSLATED	SINGLE/MULTIPLE	Other isoforms	568	594	27	147	5.44444444444444	568	594	27	74	2.84615384615385	NA
hsa_glia	ENST00000169293	ENSG00000127241	0.7207445	1.041986	49.377874	0.583313712534	0.643140734954	TRANSLATED	SINGLE/MULTIPLE	Other isoforms			NA	NA	NA			NA	NA	NA	NA
hsa_glia	ENST00000169298:ENST00000448044	ENSG00000073849	0.541604	2.604421	102.45610208	0.255588140368	0.402514933914	NOT_TRANSLATED	SINGLE/MULTIPLE	NA			NA	NA	NA			NA	NA	NA	NA
hsa_glia	ENST00000169551	ENSG00000075336	16.16105	7.019119	237.368936	0.562822483225	0.674388314905	TRANSLATED	SINGLE/MULTIPLE	Secondary isoform	643	744	102	14	0.137254901960784	463	744	282	54.51	0.193985765124555	NA
hsa_glia	ENST00000169565	ENSG00000075429	0.1381725	0.472997	NA	NA	NA	NOT_EVALUATED	SINGLE/MULTIPLE	NA	571	888	318	NA	NA	571	888	318	0	0	NA
hsa_glia	ENST00000170168	ENSG00000079313	10.06139	3.6758405	551.912542	0.577332221597	0.605326723661	TRANSLATED	SINGLE/MULTIPLE	Single	1;3091	2619;3663	3192	650	0.203634085213033	1	3663	3663	551.91	0.150712725286729	NA
hsa_glia	ENST00000170447	ENSG00000075975	10.045675	31.86089	1514.88696	0.579081783105	0.739172621977	TRANSLATED	SINGLE/MULTIPLE	Other isoforms	148	153	6	23	3.83333333333333	148	153	6	2	0.4	NA
hsa_glia	ENST00000170564	ENSG00000076650	3.50505	2.8348345	334	0.679640718563	0.580769061282	TRANSLATED	SINGLE/MULTIPLE	Other isoforms	295;643	552;2793	2409	301	0.124948111249481	295	2793	2499	290	0.11609287429944	NA
hsa_glia	ENST00000171111:ENST00000393623	ENSG00000079999	14.47668	11.3661635	916.999542	0.676065990881	0.665941839745	TRANSLATED	SINGLE/MULTIPLE	Single	838;1573	1020;1707	318	384	1.20754716981132	838;1573	1530;1872	993	483.56	0.983885301679974	NA
hsa_glia	ENST00000171887	ENSG00000079308	1.762345	3.640967	620.7401101	0.48150668023	0.662966365305	NOT_TRANSLATED	SINGLE/MULTIPLE	NA	3022	3060	39	NA	NA	3022	3060	39	0	0	NA
hsa_glia	ENST00000172229	ENSG00000064300	1.353435	4.4291905	132.2391	0.468746913734	0.451031732174	NOT_TRANSLATED	SINGLE/MULTIPLE	NA	1	282	282	65	0.230496453900709	1	282	282	44	0.156583629893238	NA
hsa_glia	ENST00000172853	ENSG00000183091	0.0042985	0.0048975	NA	NA	NA	NOT_EVALUATED	SINGLE/MULTIPLE	NA			NA	NA	NA			NA	NA	NA	NA
hsa_glia	ENST00000173229:ENST00000538852:ENST00000546090	ENSG00000065320	0.7166955	1.5703665	146.999991	0.585033995002	0.585032440438	TRANSLATED	SINGLE/MULTIPLE	Single	1;1411	1140;1812	1542	155	0.100518806744488	1;1411	1140;1812	1542	118	0.153689525089822	NA
hsa_glia	ENST00000173527	ENSG00000066583	5.451165	9.9901785	430	0.595348837209	0.644063655512	TRANSLATED	SINGLE/MULTIPLE	Single	283;592	309;894	330	215	0.651515151515151	283;592	309;894	330	200	0.697401935812532	NA
hsa_glia	ENST00000174618	ENSG00000070444	7.375565	19.7573895	1248	0.585737179487	0.683817414833	TRANSLATED	SINGLE_MS_hk	Single MS housekeeping	73;832	807;1746	1650	1304	0.79030303030303	73	1746	1674	1214	0.725642558278542	NA
hsa_glia	ENST00000174621	ENSG00000196689	0.2220035	0.077799	NA	NA	NA	NOT_EVALUATED	SINGLE/MULTIPLE	NA	376	444	69	NA	NA	1	444	444	0	0	NA
hsa_glia	ENST00000175091	ENSG00000068697	87.568	148.6009815	4277	0.635959784896	0.873823120332	TRANSLATED	SINGLE_MS_hk	Single MS housekeeping	1	699	699	4613	6.59942775393419	1	699	699	4277	6.12750716332378	NA
hsa_glia	ENST00000175756	ENSG00000072135	2.2661	0.958291	51.233753	0.493671603562	0.547905948798	TRANSLATED	SINGLE/MULTIPLE	Secondary isoform	94	414	321	11	0.0342679127725857	94	414	321	11	0.034375	NA
hsa_glia	ENST00000176183	ENSG00000069696	0.6578265	0.1035555	NA	NA	NA	NOT_EVALUATED	SINGLE/MULTIPLE	NA	1	1257	1257	8	0.00636435958631663	1	1257	1257	8	0.00636942675159236	NA
hsa_glia	ENST00000176643:ENST00000395575:ENST00000579855	ENSG00000072210	6.48486	10.104117	722.0514063	0.609302789886	0.755883038482	TRANSLATED	SINGLE/MULTIPLE	Secondary isoform			NA	NA	NA	1444	1455	12	0	0	NA
hsa_glia	ENST00000176763	ENSG00000072786	1.152305	0.905368	104.586361	0.611934475854	0.526002949893	NOT_TRANSLATED	SINGLE/MULTIPLE	NA	1	2181	2181	103	0.0472260430994956	1	2766	2766	103.59	0.0374647377938517	NA
hsa_glia	ENST00000177648:ENST00000458497	ENSG00000073331	0.0424905	0.0091125	NA	NA	NA	NOT_EVALUATED	SINGLE/MULTIPLE	NA			NA	NA	NA			NA	NA	NA	NA
hsa_glia	ENST00000177742	ENSG00000074071	7.413045	7.758958	190.90569	0.609284495397	0.745533414468	TRANSLATED	SINGLE/MULTIPLE	Main isoform	364	384	21	16	0.761904761904762	364	384	21	12	0.6	NA
hsa_glia	ENST00000178640	ENSG00000137764	5.9694345	5.7264145	462.5445625	0.562117428415	0.705199368368	TRANSLATED	SINGLE/MULTIPLE	Main isoform			NA	NA	NA			NA	NA	NA	NA
hsa_glia	ENST00000179259	ENSG00000078237	9.67017	20.9241315	709	0.533145275035	0.712626419966	TRANSLATED	SINGLE/MULTIPLE	Single	1	810	810	749	0.924691358024691	1	810	810	709	0.876390605686032	NA
hsa_glia	ENST00000179882	ENSG00000164506	3.45872	9.005082	1006.395112	0.631483042219	0.767912910106	TRANSLATED	SINGLE/MULTIPLE	Main isoform			NA	NA	NA			NA	NA	NA	NA
hsa_glia	ENST00000180166	ENSG00000078579	0.420764	0.1244105	NA	NA	NA	NOT_EVALUATED	SINGLE/MULTIPLE	NA	1;286	192;390	297	6	0.0202020202020202	1;286	192;633	540	3.95	0.0113832853025937	NA
hsa_glia	ENST00000180173	ENSG00000003987	1.7248	4.5645485	455.946683	0.606994874223	0.760725736163	TRANSLATED	SINGLE/MULTIPLE	Main isoform			NA	NA	NA			NA	NA	NA	NA
hsa_glia	ENST00000181796	ENSG00000065809	2.685865	0.977046	51.0433411	0.50261349957	0.350971687539	NOT_TRANSLATED	SINGLE/MULTIPLE	NA	469	525	57	43	0.754385964912281	469	525	57	11	0.196428571428571	NA
hsa_glia	ENST00000181839	ENSG00000065883	1.441797	2.007327	303.426934	0.493906743954	0.63824201502	TRANSLATED	SINGLE/MULTIPLE	Main isoform	3235	3414	180	59	0.327777777777778	3235	3414	180	49	0.273743016759777	NA
hsa_glia	ENST00000182096	ENSG00000080200	1.819845	0.3546555	67.8453	0.515879508234	0.593598323062	TRANSLATED	SINGLE/MULTIPLE	Other isoforms	1	2397	2397	84	0.0350438047559449	1	2397	2397	64	0.0267111853088481	NA
hsa_glia	ENST00000182527	ENSG00000065308	1.765605	0.225445	15	0.666666666667	0.600966678758	TRANSLATED	SINGLE_MS_hk	Single MS housekeeping	1	1110	1110	16	0.0144144144144144	1	1110	1110	15	0.0135256988277728	NA
hsa_glia	ENST00000184266	ENSG00000065518	178.4145	253.952121	2842.140108	0.616968648401	0.882469092784	TRANSLATED	SINGLE/MULTIPLE	Other isoforms			NA	NA	NA			NA	NA	NA	NA
hsa_glia	ENST00000184956	ENSG00000068097	2.25103	3.3125585	566.492028	0.473334043105	0.675148314699	NOT_TRANSLATED	SINGLE/MULTIPLE	NA	2071	2205	135	34	0.251851851851852	2071	2205	135	34	0.253731343283582	NA
hsa_glia	ENST00000185150	ENSG00000068912	24.90445	27.669697	2245.657614	0.608237484862	0.829129699712	TRANSLATED	SINGLE/MULTIPLE	Other isoforms			NA	NA	NA			NA	NA	NA	NA
hsa_glia	ENST00000185206	ENSG00000112782	0.540829	2.033868	82.035565	0.640956394949	0.480719449875	NOT_TRANSLATED	SINGLE/MULTIPLE	NA	1	540	540	1	0.00185185185185185	1	540	540	1	0.00185528756957328	NA
hsa_glia	ENST00000186436	ENSG00000075568	5.79894	8.243439	2711.616766	0.617687120836	0.737794319404	TRANSLATED	SINGLE/MULTIPLE	Main isoform	1;1075;1222;3199;3676	117;1182;3063;3384;5649	4227	2156	0.510054412112609	1;1075;3199;3676	147;3063;3384;5649	4296	1950	1.83301176203412	NA
hsa_glia	ENST00000187397	ENSG00000172995	1.36929	1.3547115	150.5460521	0.529140935208	0.824591893851	TRANSLATED	SINGLE/MULTIPLE	Main isoform	796	897	102	4	0.0392156862745098	796	897	102	4	0.0396039603960396	NA
hsa_glia	ENST00000187762	ENSG00000072954	17.8672	33.77129	1058.906282	0.524387103409	0.758454826528	TRANSLATED	SINGLE/MULTIPLE	Single	1;370	42;897	570	793	1.39122807017544	1	897	897	1058.91	1.18181919642857	NA
hsa_glia	ENST00000187879	ENSG00000159885	8.35e-05	1.7e-05	NA	NA	NA	NOT_EVALUATED	SINGLE/MULTIPLE	NA	1	15	15	NA	NA	1	15	15	0	0	NA
hsa_glia	ENST00000188790	ENSG00000078098	0.349923	0.2134995	12.25111	0.673498972746	0.257669643849	NOT_TRANSLATED	SINGLE/MULTIPLE	NA			NA	NA	NA			NA	NA	NA	NA
hsa_glia	ENST00000189444:ENST00000428099	ENSG00000077150	1.29582	0.083539	NA	NA	NA	NOT_EVALUATED	SINGLE/MULTIPLE	NA			NA	NA	NA			NA	NA	NA	NA
hsa_glia	ENST00000189978	ENSG00000030304	0.0325305	2e-06	NA	NA	NA	NOT_EVALUATED	SINGLE/MULTIPLE	NA			NA	NA	NA			NA	NA	NA	NA
hsa_glia	ENST00000190165	ENSG00000064218	0.230639	1.3964585	54.93283	0.109224301752	0.230811010523	NOT_TRANSLATED	SINGLE/MULTIPLE	NA	1;748	453;1416	1122	52	0.0463458110516934	1;748	453;1416	1122	52	0.0799904615547666	NA
hsa_glia	ENST00000191018:ENST00000372459	ENSG00000064601	37.6303	45.457003	2887.274998	0.561374262279	0.831695518198	TRANSLATED	SINGLE/MULTIPLE	Secondary isoform			NA	NA	NA			NA	NA	NA	NA
hsa_glia	ENST00000191063	ENSG00000134461	0.2765465	0.296002	15.42139	0.373983732984	0.75197617468	NOT_TRANSLATED	SINGLE/MULTIPLE	NA			NA	NA	NA	850	912	63	0	0	NA
hsa_glia	ENST00000192314	ENSG00000154252	0.3164285	1.4300405	43	0.255813953488	0.270134121885	NOT_TRANSLATED	SINGLE/MULTIPLE	NA	1	1194	1194	43	0.0360134003350084	1	1194	1194	43	0.0360435875943001	NA
hsa_glia	ENST00000192788	ENSG00000065060	0.7362745	1.919421	451.93468	0.592647990634	0.646238652051	TRANSLATED	SINGLE/MULTIPLE	Main isoform	4198	4320	123	5	0.040650406504065	4198	4320	123	5	0.040983606557377	NA
hsa_glia	ENST00000193029	ENSG00000080823	5.288775	0.0560915	NA	NA	NA	NOT_EVALUATED	SINGLE/MULTIPLE	NA	241	285	45	NA	NA	163	285	123	0	0	NA
hsa_glia	ENST00000193322	ENSG00000081087	8.34826	17.809989	818.339593	0.472694752043	0.734244347162	NOT_TRANSLATED	SINGLE/MULTIPLE	NA	1;958	441;1002	486	432	0.888888888888889	1;958	441;1002	486	349	2.81818181818182	NA
hsa_glia	ENST00000193403	ENSG00000072110	5.148265	13.283143	1298.7300444	0.530370449556	0.836213869753	TRANSLATED	SINGLE/MULTIPLE	Main isoform			NA	NA	NA			NA	NA	NA	NA
hsa_glia	ENST00000194152	ENSG00000081818	3.07213	9.8553175	1102.3934343	0.597557448007	0.720907327289	TRANSLATED	SINGLE/MULTIPLE	Single	1	2385	2385	748	0.313626834381551	1	2385	2385	1102.39	0.462411912751678	NA
hsa_glia	ENST00000194155	ENSG00000112852	1.1291725	4.791017	574.2761851	0.525385922711	0.658383263122	TRANSLATED	SINGLE/MULTIPLE	Single	1	2394	2394	418	0.174603174603175	1	2394	2394	574.28	0.239983284580025	NA
hsa_glia	ENST00000194214	ENSG00000081870	20.5662	22.26012	298.261338	0.592002782473	0.701529799646	TRANSLATED	SINGLE/MULTIPLE	Main isoform	319	432	114	186	1.63157894736842	319	432	114	150	1.32743362831858	NA
hsa_glia	ENST00000194871	ENSG00000082438	0.1964955	0.0720185	18.38635	0.488628852382	0.775478537761	TRANSLATED	SINGLE/MULTIPLE	Other isoforms	1	24	24	NA	NA	1	24	24	0	0	NA
hsa_glia	ENST00000194900	ENSG00000082458	2.022815	4.822183	691.2752573	0.638469648145	0.787477319748	TRANSLATED	SINGLE/MULTIPLE	Secondary isoform	358	411	54	NA	NA	358	411	54	0	0	NA
hsa_glia	ENST00000195173	ENSG00000082684	0.3857265	0.394911	88.6410186	0.695943478249	0.795991431784	TRANSLATED	SINGLE/MULTIPLE	Main isoform			NA	NA	NA			NA	NA	NA	NA
hsa_glia	ENST00000196061	ENSG00000083444	11.17865	11.0452165	1152.707006	0.593331831454	0.711479701658	TRANSLATED	SINGLE/MULTIPLE	Other isoforms			NA	NA	NA			NA	NA	NA	NA
hsa_glia	ENST00000196371	ENSG00000083720	32.293	86.808341	6602.961854	0.594466352948	0.860471960555	TRANSLATED	SINGLE/MULTIPLE	Secondary isoform	1	564	564	3474	6.15957446808511	1	564	564	3234	5.74422735346359	NA
hsa_glia	ENST00000196489	ENSG00000083817	2.232275	1.875735	185.42917	0.638676050807	0.556628692305	TRANSLATED	SINGLE/MULTIPLE	Single	1	1782	1782	210	0.117845117845118	1	1782	1782	185.43	0.104115665356541	NA
hsa_glia	ENST00000196548	ENSG00000083842	1.119415	3.077244	227.5	0.523076923077	0.694753856816	TRANSLATED	SINGLE/MULTIPLE	Single			NA	NA	NA			NA	NA	NA	NA
hsa_glia	ENST00000197268:ENST00000416494	ENSG00000084444	8.59291	65.627675	5667.193156	0.582835638221	0.847353461714	TRANSLATED	SINGLE/MULTIPLE	Single	1;1642	672;1866	897	2568	2.8628762541806	1;1642	672;1866	897	2235	4.6750851607409	NA
hsa_glia	ENST00000198536	ENSG00000085514	3.361	0.7499885	38.909612	0.813341083946	0.548023311218	TRANSLATED	SINGLE/MULTIPLE	Main isoform	454	672	219	21	0.0958904109589041	454	672	219	19	0.0871559633027523	NA
hsa_glia	ENST00000198767	ENSG00000085721	9.77154	17.3040475	1792.520463	0.634212249436	0.767970515075	TRANSLATED	SINGLE/MULTIPLE	Secondary isoform			NA	NA	NA			NA	NA	NA	NA
hsa_glia	ENST00000199320	ENSG00000086189	13.92635	9.4341045	467.279882	0.580227554072	0.643703151063	TRANSLATED	SINGLE/MULTIPLE	Main isoform	793	939	147	154	1.04761904761905	793	939	147	137	0.938356164383562	NA
hsa_glia	ENST00000199389	ENSG00000086232	13.6272	10.5106795	1026.013239	0.568184298059	0.789458405931	TRANSLATED	SINGLE/MULTIPLE	Secondary isoform	1858	1890	33	8	0.242424242424242	1858	1890	33	1	0.03125	NA
hsa_glia	ENST00000199448	ENSG00000086289	0.006312	0.0573715	NA	NA	NA	NOT_EVALUATED	SINGLE/MULTIPLE	NA			NA	NA	NA			NA	NA	NA	NA
hsa_glia	ENST00000199706:ENST00000389675	ENSG00000086504	69.678	115.283512	2898.38137	0.554713467538	0.830429396396	TRANSLATED	SINGLE/MULTIPLE	Single	721	768	48	113	2.35416666666667	721	768	48	49	1.04255319148936	NA
hsa_glia	ENST00000199708	ENSG00000086506	8.06855	16.336968	156	0.512820512821	0.532304051488	NOT_TRANSLATED	SINGLE/MULTIPLE	NA	1	426	426	187	0.438967136150235	1	426	426	156	0.367058823529412	NA
hsa_glia	ENST00000199814	ENSG00000086589	12.09225	24.4392265	1433.875635	0.552965048465	0.778893598266	TRANSLATED	SINGLE/MULTIPLE	Other isoforms			NA	NA	NA			NA	NA	NA	NA
hsa_glia	ENST00000199940	ENSG00000078018	0.6950535	3.089343	255.02479613	0.616325291678	0.813746461287	TRANSLATED	SINGLE/MULTIPLE	Main isoform	1177	1269	93	34	0.365591397849462	1177	1269	93	0	0	NA
hsa_glia	ENST00000200135	ENSG00000086827	3.11837	7.285173	721.6364	0.654392974079	0.627901533241	TRANSLATED	SINGLE/MULTIPLE	Secondary isoform	2017	2337	321	84	0.261682242990654	2017	2337	321	82	0.25625	NA
hsa_glia	ENST00000200181	ENSG00000132470	0.115229	0.077054	11.1857459	0.713687265147	0.879118530866	TRANSLATED	SINGLE/MULTIPLE	Main isoform	4108	4317	210	NA	NA	4108	4317	210	0	0	NA
hsa_glia	ENST00000200453	ENSG00000087074	17.23935	1.7015855	115.955577	0.42859305508	0.547897386854	NOT_TRANSLATED	SINGLE/MULTIPLE	NA	1;1666	1083;2022	1440	104	0.0722222222222222	1	2022	2022	115.96	0.05737753587333	NA
hsa_glia	ENST00000200457	ENSG00000087077	9.69766	4.178798	199.439316	0.585458801914	0.521037027072	NOT_TRANSLATED	SINGLE/MULTIPLE	NA	109;367;1207	159;678;1428	585	154	0.263247863247863	109	1428	1320	199.44	0.151205458680819	NA
hsa_glia	ENST00000200557	ENSG00000073670	5.61819	6.0207335	780.590555	0.60305151271	0.780151667864	TRANSLATED	SINGLE/MULTIPLE	Secondary isoform			NA	NA	NA			NA	NA	NA	NA
hsa_glia	ENST00000200639	ENSG00000005893	27.45425	111.2241465	7115.558113	0.649637281797	0.899200282055	TRANSLATED	SINGLE/MULTIPLE	Main isoform	1093	1230	138	318	2.30434782608696	1093	1230	138	311	2.27007299270073	NA
hsa_glia	ENST00000200652	ENSG00000197208	2.17765	1.3039605	89	0.707865168539	0.534720244952	NOT_TRANSLATED	SINGLE/MULTIPLE	NA	1	1653	1653	108	0.0653357531760436	1	1653	1653	89	0.0538740920096852	NA
hsa_glia	ENST00000200676	ENSG00000087237	0.733729	1.2764725	53.2326	1	0.141682024961	NOT_TRANSLATED	SINGLE/MULTIPLE	NA			NA	NA	NA			NA	NA	NA	NA
hsa_glia	ENST00000200691	ENSG00000087250	1913.41	2095.081467	5575.060594	0.624504820046	0.855104517926	TRANSLATED	SINGLE/MULTIPLE	Secondary isoform			NA	NA	NA			NA	NA	NA	NA
hsa_glia	ENST00000201031	ENSG00000087510	0.1881995	0.787217	25	1	0	NOT_TRANSLATED	SINGLE/MULTIPLE	NA	1;391	48;507	165	NA	NA	1;391	48;507	165	0	0	NA
hsa_glia	ENST00000201943	ENSG00000182389	0.6274	5.062259	164.111916	0.424183884368	0.551572004546	NOT_TRANSLATED	SINGLE/MULTIPLE	NA			NA	NA	NA			NA	NA	NA	NA
hsa_glia	ENST00000201961	ENSG00000197183	2.88553	7.459241	107.887711	0.465209981144	0.515086544084	NOT_TRANSLATED	SINGLE/MULTIPLE	NA	1;418	123;525	231	54	0.233766233766234	1;418	123;525	231	48	0.39344262295082	NA
hsa_glia	ENST00000201979	ENSG00000088320	0.667092	0.0393805	NA	NA	NA	NOT_EVALUATED	SINGLE/MULTIPLE	NA	1	894	894	2	0.00223713646532438	1	894	894	2	0.00223964165733483	NA
hsa_glia	ENST00000202017	ENSG00000088356	32.87955	52.8155145	424	0.589622641509	0.610921067338	TRANSLATED	SINGLE_MS_hk	Single MS housekeeping	1	399	399	437	1.0952380952381	1	399	399	424	1.06532663316583	NA
hsa_glia	ENST00000202028:ENST00000441639	ENSG00000088367	2.94253	3.88252	436.8831336	0.605885978749	0.864404147283	TRANSLATED	SINGLE/MULTIPLE	Main isoform			NA	NA	NA			NA	NA	NA	NA
hsa_glia	ENST00000202556	ENSG00000088808	6.811095	9.468085	1352.873869	0.588899756478	0.696089821042	TRANSLATED	SINGLE/MULTIPLE	Main isoform	457;2863;3103	1032;2907;3270	789	549	0.695817490494297	457;2863	1743;3270	1695	778.15	0.729620635763715	NA
hsa_glia	ENST00000202578	ENSG00000088827	0.0296075	0.0558135	19.962493	0.751409155159	0.536329575796	NOT_EVALUATED	SINGLE/MULTIPLE	NA	5053	5103	51	NA	NA	4996	5103	108	0	0	NA
hsa_glia	ENST00000202677	ENSG00000188559	0.404736	0.3882275	90.62319	0.566242194741	0.636785906527	TRANSLATED	SINGLE/MULTIPLE	Single	1;5617	549;5619	552	22	0.0398550724637681	1	5619	5619	90.62	0.0161302954788181	NA
hsa_glia	ENST00000202773:ENST00000424576	ENSG00000089009	273.51	152.4975905	5113.071186	0.592869573633	0.836063416667	TRANSLATED	SINGLE/MULTIPLE	Main isoform	523	864	342	3896	11.3918128654971	523	864	342	3465	10.1612903225806	NA
hsa_glia	ENST00000202816	ENSG00000089048	6.43075	4.519749	582	0.527491408935	0.602513780194	TRANSLATED	SINGLE_MS_hk	Single MS housekeeping	1	2553	2553	633	0.247943595769683	1	2553	2553	582	0.228056426332288	NA
hsa_glia	ENST00000202917	ENSG00000089127	2.150615	1.462989	76.350257	0.529717365588	0.636940102424	TRANSLATED	SINGLE/MULTIPLE	Main isoform	1081	1134	54	0	0	1081	1200	120	0	0	NA
hsa_glia	ENST00000202967	ENSG00000089163	1.278205	0.644719	33.35333	0.459874021574	0.511507032112	NOT_TRANSLATED	SINGLE/MULTIPLE	NA	1;496	177;942	624	30	0.0480769230769231	1;496	177;942	624	24	0.0813289849164289	NA
hsa_glia	ENST00000203001	ENSG00000089195	4.343055	4.479671	305.023176	0.645739371621	0.598874723918	TRANSLATED	SINGLE/MULTIPLE	Other isoforms	1	510	510	169	0.331372549019608	1	510	510	161	0.316306483300589	NA
hsa_glia	ENST00000203166	ENSG00000249115	2.14798	0.940746	78.435809	0.724138703025	0.538487497438	NOT_TRANSLATED	SINGLE/MULTIPLE	NA	820;934;1783	885;1452;1899	702	12	0.0170940170940171	820;1783	1452;1899	750	12	0.0330641641204714	NA
hsa_glia	ENST00000203407	ENSG00000010256	65.93185	124.098105	7325.180841	0.633952356918	0.856388296028	TRANSLATED	SINGLE/MULTIPLE	Secondary isoform	148;499	210;1440	1005	6053	6.0228855721393	70	1440	1371	7165.44	5.23024817518248	NA
hsa_glia	ENST00000203556	ENSG00000089639	2.58611	4.11439	359.445491	0.426154977139	0.507635983991	NOT_TRANSLATED	SINGLE/MULTIPLE	NA			NA	NA	NA	1327	1404	78	3	0.038961038961039	NA
hsa_glia	ENST00000203629	ENSG00000089692	0.1689915	0.1792145	18	1	0.205441224026	NOT_TRANSLATED	SINGLE/MULTIPLE	NA	1057	1575	519	NA	NA	1057	1575	519	0	0	NA
hsa_glia	ENST00000203630:ENST00000542154:ENST00000539187:ENST00000435120	ENSG00000089693	166.2714	219.2592325	5711.711224	0.636664960357	0.835538089058	TRANSLATED	SINGLE/MULTIPLE	Single	661	744	84	812	9.66666666666667	400	744	345	2317.43	6.73671511627907	NA
hsa_glia	ENST00000203664	ENSG00000089723	1.337785	6.7314045	155.109244	0.754305088354	0.578313389123	TRANSLATED	SINGLE/MULTIPLE	Main isoform	217	702	486	123	0.253086419753086	217	702	486	120	0.247422680412371	NA
hsa_glia	ENST00000204005	ENSG00000090006	2.457735	1.411604	297.7988798	0.575441576258	0.740571886901	TRANSLATED	SINGLE/MULTIPLE	Other isoforms	1;76	15;93	33	NA	NA	1	93	93	0	0	NA
hsa_glia	ENST00000204307	ENSG00000090266	2.45947	1.9696825	15.4357386	0.609871626098	0.817635096325	TRANSLATED	SINGLE/MULTIPLE	Secondary isoform	1	66	66	NA	NA	1	66	66	0	0	NA
hsa_glia	ENST00000204517	ENSG00000090447	2.60964	4.1326455	133.656667	0.578979625461	0.538807041408	NOT_TRANSLATED	SINGLE/MULTIPLE	NA	568	1014	447	108	0.241610738255034	88;526	180;1014	582	114	0.286528866714184	NA
hsa_glia	ENST00000204549	ENSG00000090470	5.26966	5.648295	286.611002	0.517816528202	0.590988621359	TRANSLATED	SINGLE/MULTIPLE	Single	1;1009;1417	870;1245;1455	1146	269	0.234729493891798	1;1009;1417	870;1245;1455	1146	244	0.538383501907819	NA
hsa_glia	ENST00000204566:ENST00000433215	ENSG00000090487	0.454186	0.6314925	12.6421736	0.870311035754	0.341010362961	NOT_TRANSLATED	SINGLE/MULTIPLE	NA			NA	NA	NA			NA	NA	NA	NA
hsa_glia	ENST00000204604	ENSG00000090539	8.69425	5.10275	737.621811	0.571721330241	0.700661639886	TRANSLATED	SINGLE/MULTIPLE	Secondary isoform			NA	NA	NA			NA	NA	NA	NA
hsa_glia	ENST00000204615	ENSG00000090534	4.338035	0.635728	34.998501	0.857136738513	0.555981977309	TRANSLATED	SINGLE/MULTIPLE	Main isoform			NA	NA	NA			NA	NA	NA	NA
hsa_glia	ENST00000204679	ENSG00000090581	76.1165	59.166121	1819.696895	0.583691569139	0.793337235727	TRANSLATED	SINGLE/MULTIPLE	Secondary isoform	484	915	432	980	2.26851851851852	178	915	738	1572	2.13297150610583	NA
hsa_glia	ENST00000204961	ENSG00000090776	3.55543	4.654073	170	0.470588235294	0.54444861801	NOT_TRANSLATED	SINGLE/MULTIPLE	NA	1	1038	1038	172	0.165703275529865	1	1038	1038	170	0.163934426229508	NA
hsa_glia	ENST00000205061	ENSG00000090863	9.66306	35.360091	6801.860511	0.613223148469	0.866708113327	TRANSLATED	SINGLE/MULTIPLE	Main isoform			NA	NA	NA			NA	NA	NA	NA
hsa_glia	ENST00000205143	ENSG00000090932	0.459174	1.493071	80.8617774	0.686327382163	0.672944501791	TRANSLATED	SINGLE/MULTIPLE	Main isoform	1759	1854	96	10	0.104166666666667	1759	1854	96	10	0.105263157894737	NA
hsa_glia	ENST00000205194	ENSG00000090971	19.462	27.175585	482.46912	0.504163835397	0.665241704604	TRANSLATED	SINGLE/MULTIPLE	Single	73;526	84;618	105	145	1.38095238095238	73	618	546	355.47	0.652238532110092	NA
hsa_glia	ENST00000205402:ENST00000417551	ENSG00000091140	3.15e-05	5.45e-05	NA	NA	NA	NOT_EVALUATED	SINGLE/MULTIPLE	NA			NA	NA	NA			NA	NA	NA	NA
hsa_glia	ENST00000205557	ENSG00000091262	0.141958	0.326325	40.0299338	0.949289603871	0.0564209082136	NOT_TRANSLATED	SINGLE/MULTIPLE	NA	2416;2788	2589;4509	1896	NA	NA	2416	4509	2094	0	0	NA
hsa_glia	ENST00000205636	ENSG00000091317	3.554185	12.267268	270	0.611111111111	0.67629447744	TRANSLATED	SINGLE_MS_hk	Single MS housekeeping	1	549	549	343	0.624772313296903	1	549	549	270	0.492700729927007	NA
hsa_glia	ENST00000205890	ENSG00000091536	0.194646	0.094826	37.5963368	0.32970746235	0.443046647349	NOT_TRANSLATED	SINGLE/MULTIPLE	NA	1;10546	8208;10590	8253	17	0.00205985702168908	1;10492	8208;10590	8307	17	0.00207140246131351	NA
hsa_glia	ENST00000206020	ENSG00000091640	28.1216	29.2931755	634.815441	0.563495283663	0.770125084731	TRANSLATED	SINGLE/MULTIPLE	Secondary isoform	1	33	33	45	1.36363636363636	1	33	33	5	0.15625	NA
hsa_glia	ENST00000206423:ENST00000439685	ENSG00000091986	1.549356	1.460913	144.6418596	0.49241056356	0.474961905999	NOT_TRANSLATED	SINGLE/MULTIPLE	NA	1;2803	1806;2850	1854	125	0.0674217907227616	1;2803	2319;2850	2367	144.5	0.104028601325427	NA
hsa_glia	ENST00000206451	ENSG00000092010	27.9984	30.436908	798.724137	0.650273019106	0.788158502031	TRANSLATED	SINGLE/MULTIPLE	Main isoform			NA	NA	NA			NA	NA	NA	NA
hsa_glia	ENST00000206542	ENSG00000092094	9.76087	2.506085	106.831429	0.683036711977	0.667206737205	TRANSLATED	SINGLE/MULTIPLE	Main isoform	469	546	78	18	0.230769230769231	469	546	78	14	0.181818181818182	NA
hsa_glia	ENST00000206544:ENST00000397267	ENSG00000092096	24.7573	59.735407	3773.967512	0.593001307267	0.894374936129	TRANSLATED	SINGLE/MULTIPLE	Secondary isoform	1162	1215	54	113	2.09259259259259	1162	1215	54	59	1.11320754716981	NA
hsa_glia	ENST00000207457	ENSG00000092850	0.715384	0.123224	NA	NA	NA	NOT_EVALUATED	SINGLE/MULTIPLE	NA	283;1078	792;1290	723	43	0.0594744121715076	283	1290	1008	9.82	0.00975173783515392	NA
hsa_glia	ENST00000207636	ENSG00000093010	1.232951	1.5870415	37.7428286	0.778507424852	0.628635417471	TRANSLATED	SINGLE/MULTIPLE	Main isoform	484	540	57	0	0	484	540	57	0	0	NA
hsa_glia	ENST00000207870	ENSG00000093217	0.393256	1.395762	89.987774	0.490338276397	0.578992183735	TRANSLATED	SINGLE/MULTIPLE	Other isoforms	139;334	291;411	231	43	0.186147186147186	139	411	273	43	0.158088235294118	NA
hsa_glia	ENST00000209728	ENSG00000094804	1.069809	0.9151105	98.917874	0.930856338461	0.553393889929	TRANSLATED	SINGLE/MULTIPLE	Single	547	1680	1134	95	0.0837742504409171	547	1680	1134	95	0.0838481906443072	NA
hsa_glia	ENST00000209873	ENSG00000094914	7.205545	3.2562395	214.733151	0.639371672984	0.638263267015	TRANSLATED	SINGLE/MULTIPLE	Main isoform			NA	NA	NA			NA	NA	NA	NA
hsa_glia	ENST00000209875:ENST00000439541:ENST00000550411	ENSG00000094916	19.61532	91.159371	1548.015744	0.583659325496	0.800617035474	TRANSLATED	SINGLE/MULTIPLE	Single	274	573	300	1167	3.89	274	573	300	999	3.34113712374582	NA
hsa_glia	ENST00000209884	ENSG00000076321	2.720935	2.6413415	279.253707	0.589619796882	0.638481481757	TRANSLATED	SINGLE/MULTIPLE	Main isoform	22	597	576	168	0.291666666666667	1	597	597	140	0.23489932885906	NA
hsa_glia	ENST00000209929:ENST00000441535	ENSG00000094963	0.1467815	0.2030985	18	1	0.241152074319	NOT_TRANSLATED	SINGLE/MULTIPLE	NA	1	1413	1413	98	0.0693559801840057	1	1413	1413	18	0.0127478753541076	NA
hsa_glia	ENST00000210187	ENSG00000167964	9.98877	5.540483	141.798912	0.696788752512	0.644405792105	TRANSLATED	SINGLE/MULTIPLE	Secondary isoform	1	198	198	62	0.313131313131313	1	198	198	60	0.304568527918782	NA
hsa_glia	ENST00000210313	ENSG00000095261	4.68895	10.268436	726.917234	0.516570479329	0.725637454186	TRANSLATED	SINGLE/MULTIPLE	Main isoform	433	561	129	91	0.705426356589147	433	561	129	72	0.5625	NA
hsa_glia	ENST00000210444	ENSG00000095380	13.16145	14.7099095	703.467017	0.606881604515	0.733659305259	TRANSLATED	SINGLE/MULTIPLE	Single	1;871	447;1077	654	604	0.923547400611621	1;871	447;1077	654	498	1.2994470808481	NA
hsa_glia	ENST00000210633	ENSG00000095539	1.602015	0.355254	48.116646	0.51386931666	0.541092634922	TRANSLATED	SINGLE/MULTIPLE	Secondary isoform			NA	NA	NA			NA	NA	NA	NA
hsa_glia	ENST00000211287	ENSG00000156711	2.92633	3.883643	142.101882	0.35625982772	0.522948165333	NOT_TRANSLATED	SINGLE/MULTIPLE	NA			NA	NA	NA			NA	NA	NA	NA
hsa_glia	ENST00000211314	ENSG00000096092	165.638	373.40196	2294	0.613775065388	0.763213816627	TRANSLATED	SINGLE_MS_hk	Single MS housekeeping	1	297	297	2452	8.25589225589226	1	297	297	2294	7.75	NA
hsa_glia	ENST00000211413	ENSG00000204314	18.38065	80.8252535	3122.29128	0.590713190282	0.817754384684	TRANSLATED	SINGLE/MULTIPLE	Secondary isoform	19	342	324	2324	7.17283950617284	1	342	342	1850	5.42521994134897	NA
hsa_glia	ENST00000212015	ENSG00000096717	2.81834	3.3350815	330.039165	0.509932089423	0.64369120078	TRANSLATED	SINGLE/MULTIPLE	Main isoform	1	885	885	198	0.223728813559322	1	885	885	185	0.209276018099548	NA
hsa_glia	ENST00000214869	ENSG00000099203	6.069505	7.985527	145.158136	0.825017172995	0.498080369965	NOT_TRANSLATED	SINGLE/MULTIPLE	NA	319	333	15	51	3.4	280	333	54	49	0.924528301886792	NA
hsa_glia	ENST00000215057:ENST00000599369	ENSG00000099326	7.31868	2.761567	239	0.606694560669	0.583033095857	TRANSLATED	SINGLE/MULTIPLE	Main isoform	772;1114	1014;2202	1332	184	0.138138138138138	772	2202	1431	184	0.128671328671329	NA
hsa_glia	ENST00000215061	ENSG00000099330	4.698125	1.0109875	24.125107	0.282452716168	0.629038381188	NOT_TRANSLATED	SINGLE/MULTIPLE	NA			NA	NA	NA			NA	NA	NA	NA
hsa_glia	ENST00000215069	ENSG00000099338	0.1340595	0.042943	NA	NA	NA	NOT_EVALUATED	SINGLE/MULTIPLE	NA	1;517;781;973	108;558;801;1035	234	3	0.0128205128205128	1;517;781;973	108;558;801;1035	234	3	0.0280373831775701	NA
hsa_glia	ENST00000215071	ENSG00000099341	2.872395	3.8375525	189.56670865	0.59406876662	0.87651592358	TRANSLATED	SINGLE/MULTIPLE	Main isoform	1	156	156	17	0.108974358974359	1	156	156	3	0.0193548387096774	NA
hsa_glia	ENST00000215095	ENSG00000099365	35.78145	236.8640565	6905.658534	0.556802361436	0.863206486207	TRANSLATED	SINGLE/MULTIPLE	Secondary isoform			NA	NA	NA			NA	NA	NA	NA
hsa_glia	ENST00000215115	ENSG00000099385	13.33885	6.556031	114.721823	0.415638095291	0.44278188287	NOT_TRANSLATED	SINGLE/MULTIPLE	NA	529	651	123	23	0.186991869918699	529	651	123	23	0.188524590163934	NA
hsa_glia	ENST00000215368	ENSG00000099617	0.443156	0.3727335	12	1	0.453924979194	NOT_TRANSLATED	SINGLE/MULTIPLE	NA	1	639	639	12	0.0187793427230047	1	639	639	12	0.0188087774294671	NA
hsa_glia	ENST00000215375:ENST00000591660:ENST00000395633	ENSG00000099624	127.4166	407.0386175	5221.999431	0.596897738727	0.843048911282	TRANSLATED	SINGLE_MS_hk	Single MS housekeeping	1	504	504	5707	11.3234126984127	1	504	504	5222	10.3817097415507	NA
hsa_glia	ENST00000215473	ENSG00000099715	5e-07	1e-06	NA	NA	NA	NOT_EVALUATED	SINGLE/MULTIPLE	NA	3328	3351	24	NA	NA	3130	4023	894	0	0	NA
hsa_glia	ENST00000215531	ENSG00000095932	5.03279	2.017849	22	0.727272727273	0.348499458179	NOT_TRANSLATED	SINGLE/MULTIPLE	NA	1	210	210	4	0.019047619047619	1	210	210	4	0.0191387559808612	NA
hsa_glia	ENST00000215565	ENSG00000099795	106.7215	205.875131	1785.157636	0.528317466749	0.814641474592	TRANSLATED	SINGLE/MULTIPLE	Secondary isoform	112;211	114;411	204	1292	6.33333333333333	112	411	300	1272.75	4.2566889632107	NA
hsa_glia	ENST00000215567	ENSG00000099797	67.2656	111.6903025	4103.713681	0.668530786078	0.849443329144	TRANSLATED	SINGLE/MULTIPLE	Other isoforms			NA	NA	NA			NA	NA	NA	NA
hsa_glia	ENST00000215570	ENSG00000099800	117.8219	115.1796215	552	0.554347826087	0.766770255978	TRANSLATED	SINGLE/MULTIPLE	Other isoforms	76	120	45	175	3.88888888888889	76	120	45	132	3	NA
hsa_glia	ENST00000215574	ENSG00000099804	25.25985	30.71524	657.254432	0.592056261707	0.744649320942	TRANSLATED	SINGLE/MULTIPLE	Single	1	126	126	143	1.13492063492063	1	177	177	174.34	0.990568181818182	NA
hsa_glia	ENST00000215582	ENSG00000099812	0.094356	0.0372795	NA	NA	NA	NOT_EVALUATED	SINGLE/MULTIPLE	NA	1	2037	2037	5	0.00245459008345606	1	2037	2037	5	0.00245579567779961	NA
hsa_glia	ENST00000215631	ENSG00000099860	28.1049	66.033184	613.760195	0.557990462382	0.63393157819	TRANSLATED	SINGLE/MULTIPLE	Main isoform	370	480	111	69	0.621621621621622	370	480	111	42	0.381818181818182	NA
hsa_glia	ENST00000215637	ENSG00000099866	0.728935	0.058909	NA	NA	NA	NOT_EVALUATED	SINGLE/MULTIPLE	NA			NA	NA	NA			NA	NA	NA	NA
hsa_glia	ENST00000215659	ENSG00000188130	5.588645	1.625687	95.107727	0.614316468734	0.705605703172	TRANSLATED	SINGLE/MULTIPLE	Other isoforms	427	456	30	4	0.133333333333333	427	456	30	1	0.0344827586206897	NA
hsa_glia	ENST00000215727:ENST00000406799	ENSG00000099937	0.927927	1.4044635	59	0.542372881356	0.26373507536	NOT_TRANSLATED	SINGLE/MULTIPLE	NA	1	1497	1497	83	0.0554442217768871	1	1497	1497	59	0.0394385026737968	NA
hsa_glia	ENST00000215730	ENSG00000099940	10.8819	28.852998	777.501449	0.505195635976	0.719616490621	TRANSLATED	SINGLE/MULTIPLE	Single	1;760	279;774	294	350	1.19047619047619	1;760	279;774	294	294	1.05755395683453	NA
hsa_glia	ENST00000215739	ENSG00000099949	10.78665	11.753292	1267.445502	0.630271646189	0.69137861843	TRANSLATED	SINGLE/MULTIPLE	Main isoform			NA	NA	NA			NA	NA	NA	NA
hsa_glia	ENST00000215742:ENST00000399133	ENSG00000184436	16.11248	6.4646905	227	0.312775330396	0.556297790622	NOT_TRANSLATED	SINGLE_MS_hk	NA	1	927	927	240	0.258899676375405	1	927	927	227	0.245140388768898	NA
hsa_glia	ENST00000215743	ENSG00000099953	0.2056875	0.175759	NA	NA	NA	NOT_EVALUATED	SINGLE/MULTIPLE	NA	1075;1252	1215;1464	354	0	0	1075	1464	390	3	0.0077120822622108	NA
hsa_glia	ENST00000215754	ENSG00000240972	553.2085	1445.898106	10632	0.620485327314	0.881422179757	TRANSLATED	SINGLE_MS_hk	Single MS housekeeping	1;304	108;345	150	4238	28.2533333333333	1	345	345	10632	30.906976744186	NA
hsa_glia	ENST00000215770	ENSG00000099974	2.248055	2.88293	22.8138393	0.674206721532	0.833606480657	TRANSLATED	SINGLE/MULTIPLE	Single	1	402	402	0	0	1	402	402	22.81	0.0568827930174564	NA
hsa_glia	ENST00000215780	ENSG00000099984	24.58065	54.146835	1378.584115	0.594146133767	0.834189800037	TRANSLATED	SINGLE/MULTIPLE	Secondary isoform	484	525	42	0	0	484	525	42	69.65	1.69878048780488	NA
hsa_glia	ENST00000215790	ENSG00000099992	3.20645	2.876698	155.809468	0.573179724868	0.686666386894	TRANSLATED	SINGLE/MULTIPLE	Main isoform			NA	NA	NA			NA	NA	NA	NA
hsa_glia	ENST00000215793	ENSG00000099995	16.75965	37.469491	4302.495765	0.617918832513	0.820349480762	TRANSLATED	SINGLE/MULTIPLE	Main isoform	322	516	195	622	3.18974358974359	322	516	195	581	2.99484536082474	NA
hsa_glia	ENST00000215794	ENSG00000184979	1.735775	0.14416	NA	NA	NA	NOT_EVALUATED	SINGLE/MULTIPLE	NA	1	1116	1116	3	0.00268817204301075	1	1116	1116	9.65	0.00865470852017937	NA
hsa_glia	ENST00000215829:ENST00000404603	ENSG00000100028	60.6068	87.610066	877.295074	0.535125790527	0.804339578121	TRANSLATED	SINGLE/MULTIPLE	Main isoform	319	378	60	145	2.41666666666667	319	378	60	102	1.72881355932203	NA
hsa_glia	ENST00000215832:ENST00000398822	ENSG00000100030	64.9026	430.894733	21439	0.601100797612	0.873586522205	TRANSLATED	SINGLE/MULTIPLE	Secondary isoform	724	855	132	3642	27.5909090909091	724	855	132	2187	16.6946564885496	NA
hsa_glia	ENST00000215838	ENSG00000185339	8.655465	4.5780975	232.790484	0.760201108564	0.562974166148	TRANSLATED	SINGLE/MULTIPLE	Main isoform			NA	NA	NA			NA	NA	NA	NA
hsa_glia	ENST00000215862	ENSG00000133422	1.2371345	1.795487	138.53706702	0.670911420743	0.640674384475	TRANSLATED	SINGLE/MULTIPLE	Other isoforms			NA	NA	NA			NA	NA	NA	NA
hsa_glia	ENST00000215882	ENSG00000100075	9.258155	8.394328	291.095872	0.576700489933	0.618190065986	TRANSLATED	SINGLE/MULTIPLE	Secondary isoform	1	309	309	202	0.653721682847896	1	309	309	185	0.600649350649351	NA
hsa_glia	ENST00000215885	ENSG00000100078	0.0827055	0.010316	NA	NA	NA	NOT_EVALUATED	SINGLE/MULTIPLE	NA	1	1527	1527	1	0.000654878847413229	1	1527	1527	1	0.000655307994757536	NA
hsa_glia	ENST00000215904	ENSG00000241360	25.81465	46.1895805	1196.6189382	0.527113216634	0.738395507143	TRANSLATED	SINGLE/MULTIPLE	Main isoform	1	573	573	986	1.72076788830716	1	573	573	920	1.60839160839161	NA
hsa_glia	ENST00000215906	ENSG00000128203	8.625365	9.9218455	523	0.728489483748	0.664152803549	TRANSLATED	SINGLE/MULTIPLE	Single	1	1107	1107	566	0.511291779584462	1	1107	1107	523	0.472875226039783	NA
hsa_glia	ENST00000215909	ENSG00000100097	210.3135	315.286349	2950.9445	0.6150573147	0.836961343365	TRANSLATED	SINGLE/MULTIPLE	Main isoform	97	405	309	2788	9.02265372168285	88	405	318	2411	7.60567823343849	NA
hsa_glia	ENST00000215912	ENSG00000100100	0.01462	0.06826	NA	NA	NA	NOT_EVALUATED	SINGLE/MULTIPLE	NA			NA	NA	NA			NA	NA	NA	NA
hsa_glia	ENST00000215917	ENSG00000100104	9.195125	10.3015265	367	0.645776566757	0.56947727419	TRANSLATED	SINGLE_MS_hk	Single MS housekeeping	1	1017	1017	375	0.368731563421829	1	1017	1017	367	0.361220472440945	NA
hsa_glia	ENST00000215919	ENSG00000100105	2.538985	2.0861515	173.969207	0.607978272845	0.72055047669	TRANSLATED	SINGLE/MULTIPLE	Main isoform	1336	1611	276	23	0.0833333333333333	1336	1611	276	14	0.0509090909090909	NA
hsa_glia	ENST00000215939	ENSG00000100122	1.615545	1.311219	32	0.53125	0.519684993906	NOT_TRANSLATED	SINGLE/MULTIPLE	NA	1	756	756	43	0.0568783068783069	1	756	756	32	0.0423841059602649	NA
hsa_glia	ENST00000215957	ENSG00000100139	2.384245	0.8946805	116.037505	0.491924692797	0.643870977958	TRANSLATED	SINGLE/MULTIPLE	Single	1;883;1876	252;1266;1881	642	39	0.0607476635514019	1;883	252;2058	1428	80.41	0.178089039586335	NA
hsa_glia	ENST00000216014	ENSG00000100196	1.1058675	2.1500935	45	0.466666666667	0.291696712243	NOT_TRANSLATED	SINGLE/MULTIPLE	NA	604	642	39	NA	NA	604	642	39	0	0	NA
hsa_glia	ENST00000216027	ENSG00000100209	6.359645	5.1616835	102.568723	0.597005317108	0.426473816918	NOT_TRANSLATED	SINGLE/MULTIPLE	NA	424	705	282	30	0.106382978723404	424	705	282	30	0.106761565836299	NA
hsa_glia	ENST00000216034	ENSG00000100216	60.0447	92.2303145	994	0.625754527163	0.737345098658	TRANSLATED	SINGLE_MS_hk	Single MS housekeeping	1	426	426	1084	2.54460093896714	1	426	426	994	2.33882352941176	NA
hsa_glia	ENST00000216036	ENSG00000100218	0.1451705	0.024227	NA	NA	NA	NOT_EVALUATED	SINGLE/MULTIPLE	NA	421	1044	624	1	0.0016025641025641	301;421	372;1044	696	1	0.00160513643659711	NA
hsa_glia	ENST00000216037	ENSG00000100219	0.001455	0.0006505	NA	NA	NA	NOT_EVALUATED	SINGLE/MULTIPLE	NA			NA	NA	NA			NA	NA	NA	NA
hsa_glia	ENST00000216038	ENSG00000100220	29.2611	42.2178435	2824.3211	0.608142784473	0.815989927275	TRANSLATED	SINGLE/MULTIPLE	Secondary isoform	478;1327	1290;1515	1002	2239	2.23453093812375	478	1515	1038	2020.91	1.94880424300868	NA
hsa_glia	ENST00000216039	ENSG00000100221	16.4716	11.656116	207.730359	0.531967640801	0.620069902895	TRANSLATED	SINGLE/MULTIPLE	Single			NA	NA	NA	370	606	237	34.96	0.148135593220339	NA
hsa_glia	ENST00000216044	ENSG00000100226	7.097235	11.3937395	996.946288	0.701191150832	0.688721289994	TRANSLATED	SINGLE/MULTIPLE	Main isoform	193;700	243;1266	618	699	1.13106796116505	193;700;1966	243;1266;2007	660	603	1.56644833232785	NA
hsa_glia	ENST00000216061	ENSG00000100239	8.61595	4.9011595	631.095849	0.59200397783	0.750239509074	TRANSLATED	SINGLE/MULTIPLE	Main isoform	2374	2394	21	NA	NA	1603;2374	1683;2394	102	5.92	0.074	NA
hsa_glia	ENST00000216068	ENSG00000100246	55.40625	126.1282525	720.305322	0.714752195042	0.73433029437	TRANSLATED	SINGLE/MULTIPLE	Secondary isoform	154	315	162	398	2.45679012345679	154	315	162	336	2.08695652173913	NA
hsa_glia	ENST00000216080	ENSG00000100258	10.7293	9.9066855	813.115796	0.63998768018	0.696273850625	TRANSLATED	SINGLE/MULTIPLE	Main isoform	1	18	18	NA	NA	1	18	18	0	0	NA
hsa_glia	ENST00000216083	ENSG00000183741	7.34044	27.5192265	998.30507	0.582145582011	0.821826420333	TRANSLATED	SINGLE/MULTIPLE	Main isoform			NA	NA	NA			NA	NA	NA	NA
hsa_glia	ENST00000216085	ENSG00000100263	8.242045	1.7235645	72.354965	0.806509477269	0.589366203947	TRANSLATED	SINGLE/MULTIPLE	Secondary isoform	586	1158	573	55	0.0959860383944154	586	1158	573	52	0.0909090909090909	NA
hsa_glia	ENST00000216101	ENSG00000100276	19.18575	53.2210075	708.395586	0.541010837129	0.668599624858	TRANSLATED	SINGLE/MULTIPLE	Main isoform	343	609	267	532	1.99250936329588	343	609	267	434	1.63157894736842	NA
hsa_glia	ENST00000216106	ENSG00000100281	1.6680035	1.584032	131.764407	0.67593520153	0.673826548711	TRANSLATED	SINGLE/MULTIPLE	Main isoform	259	327	69	25	0.36231884057971	259	327	69	15	0.220588235294118	NA
hsa_glia	ENST00000216117	ENSG00000100292	13.54864	27.4510865	595	0.598319327731	0.559627567071	TRANSLATED	SINGLE/MULTIPLE	Single	562	864	303	420	1.38613861386139	562	864	303	356	1.17880794701987	NA
hsa_glia	ENST00000216121	ENSG00000184117	22.63875	50.1874155	1583.871218	0.52744730159	0.816245329763	TRANSLATED	SINGLE/MULTIPLE	Main isoform	610	852	243	481	1.97942386831276	367;610	405;852	282	550	4.42453240539365	NA
hsa_glia	ENST00000216122	ENSG00000100297	3.29902	3.2633725	364.383861	0.678812146952	0.651844924654	TRANSLATED	SINGLE/MULTIPLE	Main isoform			NA	NA	NA			NA	NA	NA	NA
hsa_glia	ENST00000216127	ENSG00000100302	12.179055	21.5769015	688	0.683139534884	0.72918890387	TRANSLATED	SINGLE/MULTIPLE	Single	1	798	798	778	0.974937343358396	1	798	798	688	0.863237139272271	NA
hsa_glia	ENST00000216129	ENSG00000100304	9.802615	6.610828	520	0.419230769231	0.579763630858	NOT_TRANSLATED	SINGLE_MS_hk	NA	1	1737	1737	505	0.290731145653425	1	1737	1737	452	0.26036866359447	NA
hsa_glia	ENST00000216133	ENSG00000100307	24.0511	58.4557285	1470.525864	0.617934067836	0.74477232279	TRANSLATED	SINGLE/MULTIPLE	Main isoform	430	525	96	421	4.38541666666667	430	525	96	307	3.23157894736842	NA
hsa_glia	ENST00000216144	ENSG00000100314	2.84125	3.1464635	50	0.32	0.22169521292	NOT_TRANSLATED	SINGLE/MULTIPLE	NA	1	645	645	52	0.0806201550387597	1	645	645	50	0.077639751552795	NA
hsa_glia	ENST00000216146	ENSG00000100316	513.092	134.2476505	6274.205085	0.663066256464	0.865796761675	TRANSLATED	SINGLE/MULTIPLE	Secondary isoform			NA	NA	NA			NA	NA	NA	NA
hsa_glia	ENST00000216155	ENSG00000100321	28.4711	164.43086	1049.171704	0.535617165291	0.820523462954	TRANSLATED	SINGLE/MULTIPLE	Other isoforms	337	354	18	0	0	337	354	18	0	0	NA
hsa_glia	ENST00000216160	ENSG00000100324	8.590135	13.123159	799.840934	0.707579019705	0.676967992326	TRANSLATED	SINGLE/MULTIPLE	Main isoform	1306	1512	207	141	0.681159420289855	1306	1512	207	141	0.684466019417476	NA
hsa_glia	ENST00000216180	ENSG00000100344	1.35e-05	0.011056	NA	NA	NA	NOT_EVALUATED	SINGLE/MULTIPLE	NA			NA	NA	NA			NA	NA	NA	NA
hsa_glia	ENST00000216181	ENSG00000100345	23.3209	30.2140835	7098.57126	0.578750110061	0.785486835671	TRANSLATED	SINGLE/MULTIPLE	Other isoforms	613	5880	5268	6791	1.28910402429765	613	5880	5268	6419.57	1.21882855515474	NA
hsa_glia	ENST00000216185:ENST00000403313	ENSG00000100348	53.1915	55.4662695	838.818394	0.579911930257	0.74428558618	TRANSLATED	SINGLE/MULTIPLE	Secondary isoform			NA	NA	NA			NA	NA	NA	NA
hsa_glia	ENST00000216190:ENST00000405442	ENSG00000100353	7.5e-06	1.05e-05	NA	NA	NA	NOT_EVALUATED	SINGLE/MULTIPLE	NA			NA	NA	NA			NA	NA	NA	NA
hsa_glia	ENST00000216194	ENSG00000239900	9.451145	10.789185	755.920464	0.621505289742	0.707375311393	TRANSLATED	SINGLE/MULTIPLE	Main isoform			NA	NA	NA			NA	NA	NA	NA
hsa_glia	ENST00000216214:ENST00000441876	ENSG00000100376	1.189593	0.925091	56.5197396	0.737546179353	0.701977526988	TRANSLATED	SINGLE/MULTIPLE	Main isoform	523	546	24	NA	NA	523	546	24	0	0	NA
hsa_glia	ENST00000216218	ENSG00000100380	111.588	137.3409505	6109.033705	0.590822499972	0.871878781782	TRANSLATED	SINGLE/MULTIPLE	Single	109;682	111;1107	429	2801	6.52913752913753	109;598	111;1107	513	2898.59	5.69467583497053	NA
hsa_glia	ENST00000216225	ENSG00000100387	207.1385	272.332308	1906	0.549317943337	0.821520105469	TRANSLATED	SINGLE_MS_hk	Single MS housekeeping	1	324	324	2133	6.58333333333333	1	324	324	1906	5.90092879256966	NA
hsa_glia	ENST00000216237	ENSG00000100395	12.52005	11.8730225	1094.791007	0.653347811068	0.697938032147	TRANSLATED	SINGLE/MULTIPLE	Secondary isoform	1822	2115	294	89	0.302721088435374	1822	2115	294	86	0.293515358361775	NA
hsa_glia	ENST00000216241	ENSG00000100399	3.34763	3.324317	340.603309	0.54326203566	0.726011420062	TRANSLATED	SINGLE/MULTIPLE	Single			NA	NA	NA	1;2263	1587;2286	1611	294.96	0.185977301387137	NA
hsa_glia	ENST00000216252	ENSG00000100410	26.5059	49.291281	289	0.429065743945	0.619063330255	NOT_TRANSLATED	SINGLE_MS_hk	NA	1	330	330	311	0.942424242424242	1	330	330	289	0.878419452887538	NA
hsa_glia	ENST00000216254	ENSG00000100412	117.824	148.814511	15451	0.627726360753	0.869355395964	TRANSLATED	SINGLE/MULTIPLE	Main isoform			NA	NA	NA			NA	NA	NA	NA
hsa_glia	ENST00000216259	ENSG00000100417	40.2882	66.528797	1876.341509	0.556893446629	0.800786252226	TRANSLATED	SINGLE/MULTIPLE	Other isoforms	91	786	696	1771	2.54454022988506	88	786	699	1702	2.43839541547278	NA
hsa_glia	ENST00000216264	ENSG00000100422	6.835285	11.474053	692.394775	0.641501624561	0.645054478343	TRANSLATED	SINGLE/MULTIPLE	Main isoform	505	567	63	63	1	505	594	90	52	0.584269662921348	NA
hsa_glia	ENST00000216267:ENST00000404034	ENSG00000100425	5.06032	2.369132	371.27884	0.672590164309	0.655303257504	TRANSLATED	SINGLE/MULTIPLE	Secondary isoform			NA	NA	NA			NA	NA	NA	NA
hsa_glia	ENST00000216268	ENSG00000100426	1.160675	1.060451	151	0.556291390728	0.525868043338	NOT_TRANSLATED	SINGLE_MS_hk	NA	1	3513	3513	151	0.0429832052376886	1	3513	3513	151	0.042995444191344	NA
hsa_glia	ENST00000216271	ENSG00000100429	9.644575	1.8462525	160.56614	0.35355172641	0.613638129151	NOT_TRANSLATED	SINGLE/MULTIPLE	NA	757	816	60	1	0.0166666666666667	757	816	60	0	0	NA
hsa_glia	ENST00000216274	ENSG00000129465	0.349179	0.092816	NA	NA	NA	NOT_EVALUATED	SINGLE/MULTIPLE	NA	664;1336	957;1554	513	9	0.0175438596491228	664;1336	978;1554	534	9	0.0356746333196985	NA
hsa_glia	ENST00000216277	ENSG00000090060	3.79195	2.206239	252.1744691	0.67317923145	0.767178371553	TRANSLATED	SINGLE/MULTIPLE	Other isoforms			NA	NA	NA			NA	NA	NA	NA
hsa_glia	ENST00000216281	ENSG00000080824	423.5885	884.68991	94542.291999	0.627666583148	0.901926713774	TRANSLATED	SINGLE/MULTIPLE	Secondary isoform			NA	NA	NA			NA	NA	NA	NA
hsa_glia	ENST00000216286	ENSG00000087303	0.1049695	0.5082305	55	0	0	NOT_TRANSLATED	SINGLE/MULTIPLE	NA	16;2530	174;2673	303	62	0.204620462046205	16;2530	174;2673	303	0	0	NA
hsa_glia	ENST00000216288	ENSG00000075413	0.0006235	0.000479	NA	NA	NA	NOT_EVALUATED	SINGLE/MULTIPLE	NA			NA	NA	NA			NA	NA	NA	NA
hsa_glia	ENST00000216294	ENSG00000023608	2.80242	5.665471	279	0.537634408602	0.548236153579	TRANSLATED	SINGLE/MULTIPLE	Single	1	1104	1104	292	0.264492753623188	1	1104	1104	279	0.252946509519492	NA
hsa_glia	ENST00000216297	ENSG00000092201	16.06755	25.0917255	3959.017488	0.636733652135	0.791441062962	TRANSLATED	SINGLE/MULTIPLE	Main isoform	160;271	231;3141	2943	4202	1.42779476724431	160	3141	2982	3855	1.29319020462932	NA
hsa_glia	ENST00000216330:ENST00000396062	ENSG00000100442	126.2017	149.8682925	3867	0.637962244634	0.835930928543	TRANSLATED	SINGLE_MS_hk	Single MS housekeeping	109	672	564	3625	6.42730496453901	109	672	564	3323	5.90230905861456	NA
hsa_glia	ENST00000216338	ENSG00000100450	0.0946835	0.279098	11	0	0	NOT_EVALUATED	SINGLE/MULTIPLE	NA	340	597	258	NA	NA	340	597	258	0	0	NA
hsa_glia	ENST00000216361:ENST00000396618	ENSG00000100473	0.287664	1.2848615	136.0754966	0.479684519483	0.701105377208	NOT_TRANSLATED	SINGLE/MULTIPLE	NA			NA	NA	NA			NA	NA	NA	NA
hsa_glia	ENST00000216366	ENSG00000100478	1.806805	1.096943	18.0538937	0.475679548285	0.816088770932	NOT_TRANSLATED	SINGLE/MULTIPLE	NA			NA	NA	NA			NA	NA	NA	NA
hsa_glia	ENST00000216373	ENSG00000100485	4.88042	2.598758	581.7927	0.598397039014	0.664866655974	TRANSLATED	SINGLE/MULTIPLE	Main isoform	970	1068	99	6	0.0606060606060606	970	1068	99	3	0.0306122448979592	NA
hsa_glia	ENST00000216378	ENSG00000100490	0.734477	1.917644	78.5805247	0.749728713634	0.780627698728	TRANSLATED	SINGLE/MULTIPLE	Secondary isoform	799	828	30	0	0	799	828	30	0	0	NA
hsa_glia	ENST00000216392	ENSG00000100504	2.277815	2.3374635	238.62251	0.607615341906	0.622046318292	TRANSLATED	SINGLE/MULTIPLE	Other isoforms			NA	NA	NA			NA	NA	NA	NA
hsa_glia	ENST00000216410	ENSG00000100522	5.815585	6.880229	147.273308	0.678857040408	0.652059287381	TRANSLATED	SINGLE/MULTIPLE	Main isoform			NA	NA	NA			NA	NA	NA	NA
hsa_glia	ENST00000216416	ENSG00000100528	17.622155	29.0017305	351.066002	0.715186946528	0.812234088655	TRANSLATED	SINGLE/MULTIPLE	Secondary isoform			NA	NA	NA			NA	NA	NA	NA
hsa_glia	ENST00000216420	ENSG00000100532	11.212525	6.8588135	299.945091	0.458136552733	0.634993655983	NOT_TRANSLATED	SINGLE/MULTIPLE	NA	517;679;844	570;732;996	261	141	0.540229885057471	517;679	570;996	372	135.23	0.615153264686626	NA
hsa_glia	ENST00000216452	ENSG00000100564	11.50873	24.8957825	452.201383	0.68287899951	0.734257334622	TRANSLATED	SINGLE/MULTIPLE	Other isoforms			NA	NA	NA			NA	NA	NA	NA
hsa_glia	ENST00000216455	ENSG00000100567	34.8618	42.852157	1435.630926	0.637687683109	0.786498415219	TRANSLATED	SINGLE/MULTIPLE	Main isoform			NA	NA	NA			NA	NA	NA	NA
hsa_glia	ENST00000216465	ENSG00000100577	5.60585	8.4925165	193.388121	0.642133763738	0.517339360736	NOT_TRANSLATED	SINGLE/MULTIPLE	NA			NA	NA	NA			NA	NA	NA	NA
hsa_glia	ENST00000216468	ENSG00000100580	2.86454	22.2508155	817	0.59241126071	0.710959820369	TRANSLATED	SINGLE/MULTIPLE	Single	1	975	975	888	0.910769230769231	1	975	975	817	0.838809034907598	NA
hsa_glia	ENST00000216471	ENSG00000100583	1.2150415	1.977571	142.908453	0.335879361874	0.410265029974	NOT_TRANSLATED	SINGLE/MULTIPLE	NA	1	1758	1758	154	0.0875995449374289	1	1758	1758	140	0.0796812749003984	NA
hsa_glia	ENST00000216479	ENSG00000100591	0.761474	1.092582	24.5843884678	0.511150501972	0.840875656566	TRANSLATED	SINGLE/MULTIPLE	Other isoforms			NA	NA	NA			NA	NA	NA	NA
hsa_glia	ENST00000216484	ENSG00000100596	6.523355	19.7682775	1650	0.617575757576	0.764113322531	TRANSLATED	SINGLE/MULTIPLE	Single	1;1303	189;1686	573	584	1.01919720767888	1;1303	1206;1686	1590	1563	2.08433745382057	NA
hsa_glia	ENST00000216487	ENSG00000100599	1.32196	0.7533295	77.46481	0.862195234197	0.5171288953	NOT_TRANSLATED	SINGLE/MULTIPLE	NA	367;550;2632	438;1449;2955	1296	70	0.0540123456790123	367	2955	2589	75.88	0.0293199381761978	NA
hsa_glia	ENST00000216489	ENSG00000100601	2.537755	3.325093	165.416855	0.398132415225	0.54473941917	NOT_TRANSLATED	SINGLE/MULTIPLE	NA	292;511	453;1167	819	170	0.207570207570208	292	1167	876	158.56	0.181211428571429	NA
hsa_glia	ENST00000216492	ENSG00000100604	83.4819	214.4957285	10549.95489	0.585392069103	0.856060381802	TRANSLATED	SINGLE/MULTIPLE	Main isoform	355	807	453	3568	7.87637969094923	355	807	453	3080	6.8141592920354	NA
hsa_glia	ENST00000216500:ENST00000557185	ENSG00000100612	8.87324	9.1406545	345.6369708	0.604985445614	0.761318806737	TRANSLATED	SINGLE/MULTIPLE	Secondary isoform			NA	NA	NA			NA	NA	NA	NA
hsa_glia	ENST00000216513	ENSG00000100625	0.1887135	0.2000475	31.294067	0.450548917148	0.59871403085	NOT_TRANSLATED	SINGLE/MULTIPLE	NA	1;1507	27;2343	864	12	0.0138888888888889	1;1507	27;2343	864	12	0.0143540669856459	NA
hsa_glia	ENST00000216554:ENST00000392715:ENST00000558506	ENSG00000100664	80.64015	103.801162	5890.468533	0.521564707763	0.868337260587	TRANSLATED	SINGLE/MULTIPLE	Main isoform	601	1293	693	3718	5.36507936507936	601	1293	693	3288	4.7514450867052	NA
hsa_glia	ENST00000216568	ENSG00000100678	3.34024	3.3868745	110.566124	0.561856360272	0.607429744943	TRANSLATED	SINGLE/MULTIPLE	Main isoform			NA	NA	NA			NA	NA	NA	NA
hsa_glia	ENST00000216602	ENSG00000100711	38.09045	41.3682635	1039.084776	0.633426335562	0.775128959077	TRANSLATED	SINGLE/MULTIPLE	Secondary isoform			NA	NA	NA	526	579	54	127.78	2.41094339622642	NA
hsa_glia	ENST00000216605	ENSG00000100714	6.48343	10.0871125	1623.407447	0.668309191266	0.786464537505	TRANSLATED	SINGLE/MULTIPLE	Other isoforms	2719	2805	87	138	1.58620689655172	2719	2805	87	85	0.988372093023256	NA
hsa_glia	ENST00000216639	ENSG00000100749	7.02917	6.281071	348.632791	0.702947706947	0.605474745915	TRANSLATED	SINGLE/MULTIPLE	Single	1	429	429	115	0.268065268065268	1	1188	1188	348.63	0.293706823925864	NA
hsa_glia	ENST00000216658	ENSG00000100767	0.127586	0.076462	11.2583017	0.708449170446	0.756886220833	TRANSLATED	SINGLE/MULTIPLE	Other isoforms	2383	2424	42	NA	NA	2383	2424	42	0	0	NA
hsa_glia	ENST00000216727	ENSG00000100836	29.8976	12.2711465	408.179628	0.565357392114	0.703631667772	TRANSLATED	SINGLE/MULTIPLE	Main isoform			NA	NA	NA			NA	NA	NA	NA
hsa_glia	ENST00000216733	ENSG00000100842	11.05745	2.55971	205.5531	0.674505395443	0.661649879854	TRANSLATED	SINGLE/MULTIPLE	Secondary isoform	19	297	279	23	0.0824372759856631	19	297	279	15	0.0539568345323741	NA
hsa_glia	ENST00000216780	ENSG00000100889	0.9101575	0.788094	80.0166679	0.562539351879	0.739921728193	TRANSLATED	SINGLE/MULTIPLE	Main isoform			NA	NA	NA			NA	NA	NA	NA
hsa_glia	ENST00000216797	ENSG00000100906	5.31346	10.0107325	398.432817	0.528698633777	0.736199458593	TRANSLATED	SINGLE/MULTIPLE	Main isoform			NA	NA	NA			NA	NA	NA	NA
hsa_glia	ENST00000216802	ENSG00000100911	27.6441	15.5289145	368.715042	0.687202807419	0.686881662449	TRANSLATED	SINGLE/MULTIPLE	Main isoform			NA	NA	NA			NA	NA	NA	NA
hsa_glia	ENST00000216807	ENSG00000100916	11.73186	25.9265055	962.831953	0.545619228115	0.715739087915	TRANSLATED	SINGLE/MULTIPLE	Secondary isoform	142	144	3	NA	NA	142	144	3	0	0	NA
hsa_glia	ENST00000216832	ENSG00000100941	25.355	8.6991195	826.7422	0.527350059063	0.643138028124	TRANSLATED	SINGLE/MULTIPLE	Secondary isoform	328;466	420;2151	1779	763	0.428892636312535	328	2151	1824	710	0.389467910038398	NA
hsa_glia	ENST00000216877:ENST00000318266:ENST00000356147	ENSG00000132670	5.4111225	1.8580435	122.32174893	0.645656707829	0.682212691733	TRANSLATED	SINGLE/MULTIPLE	Main isoform			NA	NA	NA			NA	NA	NA	NA
hsa_glia	ENST00000216879	ENSG00000088833	4.65526	4.4075095	258.6103838	0.665476685705	0.784077704983	TRANSLATED	SINGLE/MULTIPLE	Other isoforms			NA	NA	NA			NA	NA	NA	NA
hsa_glia	ENST00000216923	ENSG00000020256	3.299725	4.028	408.673399	0.768863727781	0.674634473661	TRANSLATED	SINGLE/MULTIPLE	Other isoforms			NA	NA	NA			NA	NA	NA	NA
hsa_glia	ENST00000216951	ENSG00000100983	14.8281	24.9237525	1493.586131	0.63659249123	0.760910917343	TRANSLATED	SINGLE/MULTIPLE	Main isoform	274	384	111	260	2.34234234234234	274	384	111	247	2.24545454545455	NA
hsa_glia	ENST00000216962	ENSG00000100994	35.485	71.538257	8570.792878	0.618091352271	0.870521728311	TRANSLATED	SINGLE/MULTIPLE	Single	1;2479	1827;2529	1878	7323	3.89936102236422	1	2529	2529	8570.79	3.39034414556962	NA
hsa_glia	ENST00000216968	ENSG00000101000	2.72679	4.53409	72	0.652777777778	0.335135327745	NOT_TRANSLATED	SINGLE_MS_hk	NA	1	714	714	72	0.100840336134454	1	714	714	72	0.100981767180926	NA
hsa_glia	ENST00000217073:ENST00000255136	ENSG00000101104	1.389221	0.0689475	NA	NA	NA	NOT_EVALUATED	SINGLE/MULTIPLE	NA	973;1048	1029;1338	348	NA	NA	973	1338	366	0	0	NA
hsa_glia	ENST00000217074:ENST00000537323	ENSG00000101104	0.504932	0.012682	NA	NA	NA	NOT_EVALUATED	SINGLE/MULTIPLE	NA			NA	NA	NA	973	990	18	0	0	NA
hsa_glia	ENST00000217109	ENSG00000101138	8.125385	13.260263	824.30302	0.567641581612	0.740426918543	TRANSLATED	SINGLE/MULTIPLE	Other isoforms	1036	1293	258	212	0.821705426356589	1036	1293	258	198	0.770428015564202	NA
hsa_glia	ENST00000217121	ENSG00000101150	5.073845	8.8909285	199.819343	0.623916154103	0.760752084118	TRANSLATED	SINGLE/MULTIPLE	Secondary isoform			NA	NA	NA			NA	NA	NA	NA
hsa_glia	ENST00000217131	ENSG00000101160	40.26975	32.819327	1036	0.503861003861	0.729302339187	TRANSLATED	SINGLE_MS_hk	Single MS housekeeping	1	909	909	1143	1.25742574257426	1	909	909	1036	1.14096916299559	NA
hsa_glia	ENST00000217133	ENSG00000101162	0.169376	0.306991	25.359113409	0.165586092908	0.349667073638	NOT_TRANSLATED	SINGLE/MULTIPLE	NA	1	1353	1353	25	0.0184774575018477	1	1353	1353	25.36	0.0187573964497041	NA
hsa_glia	ENST00000217162	ENSG00000101190	4.99389	1.17957	75.046142	0.740451667722	0.621597179721	TRANSLATED	SINGLE/MULTIPLE	Main isoform	1237	1449	213	NA	NA	1237	1449	213	0	0	NA
hsa_glia	ENST00000217173	ENSG00000185019	4.53924	5.2861985	401.538169	0.541404456123	0.639447156739	TRANSLATED	SINGLE/MULTIPLE	Secondary isoform	1255	1416	162	36	0.222222222222222	1255	1416	162	30	0.186335403726708	NA
hsa_glia	ENST00000217195	ENSG00000101220	2.072357	0.8471615	18.4302461	0.512198928261	0.795094297821	TRANSLATED	SINGLE/MULTIPLE	Secondary isoform	19	93	75	NA	NA	19	93	75	0	0	NA
hsa_glia	ENST00000217233	ENSG00000101255	0.341976	0.397361	25.3954555698	0.338983073019	0.589933249211	NOT_TRANSLATED	SINGLE/MULTIPLE	NA			NA	NA	NA			NA	NA	NA	NA
hsa_glia	ENST00000217254	ENSG00000101276	0.8809795	0.260802	23	1	0.341068486679	NOT_TRANSLATED	SINGLE/MULTIPLE	NA	1198	1407	210	NA	NA	1198	1407	210	0	0	NA
hsa_glia	ENST00000217270:ENST00000546004	ENSG00000101292	0.73242	4.138512	237	0.717299578059	0.62864555025	TRANSLATED	SINGLE/MULTIPLE	Single	1	1152	1152	237	0.205729166666667	1	1152	1152	237	0.205907906168549	NA
hsa_glia	ENST00000217289	ENSG00000101311	0.3958465	0.214175	28.285397	0.302193531171	0.557169805834	NOT_TRANSLATED	SINGLE/MULTIPLE	NA	439	771	333	12	0.036036036036036	439	771	333	12	0.036144578313253	NA
hsa_glia	ENST00000217305:ENST00000539905:ENST00000540134	ENSG00000101327	18.986115	75.815922	1393.999884	0.601147810425	0.723547879282	TRANSLATED	SINGLE/MULTIPLE	Single	1	762	762	1676	2.1994750656168	1	762	762	1394	1.83180026281209	NA
hsa_glia	ENST00000217315	ENSG00000101337	8.62612	27.706396	3004.091929	0.638110616221	0.845111298738	TRANSLATED	SINGLE/MULTIPLE	Main isoform			NA	NA	NA			NA	NA	NA	NA
hsa_glia	ENST00000217381	ENSG00000101400	36.9506	36.1278235	2022	0.6137487636	0.76589313279	TRANSLATED	SINGLE_MS_hk	Single MS housekeeping	1	1515	1515	2160	1.42574257425743	1	1515	1515	2022	1.33553500660502	NA
hsa_glia	ENST00000217398	ENSG00000101417	0.595625	1.7344645	11.23018	0.178091535487	0.418957925567	NOT_TRANSLATED	SINGLE/MULTIPLE	NA	175	195	21	NA	NA	175	393	219	2	0.00917431192660551	NA
hsa_glia	ENST00000217402	ENSG00000101421	168.39	162.314857	3603	0.545933943936	0.829149915252	TRANSLATED	SINGLE_MS_hk	Single MS housekeeping	1	672	672	3924	5.83928571428571	1	672	672	3603	5.36959761549925	NA
hsa_glia	ENST00000217420	ENSG00000101438	13.92635	66.265072	3951	0.63933181473	0.802189086161	TRANSLATED	SINGLE/MULTIPLE	Single	1	1575	1575	4340	2.75555555555556	1	1575	1575	3951	2.51016518424396	NA
hsa_glia	ENST00000217425	ENSG00000101443	1.72783	3.207695	28.580398	0.802631579868	0.551776012043	TRANSLATED	SINGLE/MULTIPLE	Secondary isoform	223	306	84	NA	NA	223	306	84	0	0	NA
hsa_glia	ENST00000217426	ENSG00000101444	18.68775	36.6870085	2158.470919	0.560238610284	0.787847483335	TRANSLATED	SINGLE/MULTIPLE	Main isoform	1	84	84	124	1.47619047619048	1	84	84	121	1.4578313253012	NA
hsa_glia	ENST00000217429	ENSG00000101447	0.450267	0.4994835	60	0.583333333333	0.5997784439	TRANSLATED	SINGLE/MULTIPLE	Single	1	1845	1845	95	0.0514905149051491	1	1845	1845	60	0.0325379609544469	NA
hsa_glia	ENST00000217446	ENSG00000101464	11.5916	18.0361005	1149.876809	0.575778121463	0.718558475571	TRANSLATED	SINGLE/MULTIPLE	Other isoforms			NA	NA	NA			NA	NA	NA	NA
hsa_glia	ENST00000217455	ENSG00000101473	12.55217	14.2815525	507.609484	0.596265076876	0.723996539138	TRANSLATED	SINGLE/MULTIPLE	Main isoform			NA	NA	NA	841	957	117	35.8	0.308620689655172	NA
hsa_glia	ENST00000217456	ENSG00000101474	44.23985	115.447038	5527.293134	0.631322860649	0.849570917744	TRANSLATED	SINGLE/MULTIPLE	Secondary isoform			NA	NA	NA	847	1248	402	1700.79	4.24137157107232	NA
hsa_glia	ENST00000217515:ENST00000590954	ENSG00000091164	4.26694	10.9239345	370.1850994	0.610239937172	0.866142601458	TRANSLATED	SINGLE/MULTIPLE	Secondary isoform			NA	NA	NA			NA	NA	NA	NA
hsa_glia	ENST00000217740	ENSG00000101695	2.72682	2.9884085	79	0.835443037975	0.581800831418	TRANSLATED	SINGLE/MULTIPLE	Single	1;319;445	231;411;696	576	87	0.151041666666667	1	696	696	79	0.113669064748201	NA
hsa_glia	ENST00000217800	ENSG00000101751	0.5903195	0.653678	78.3752854863	0.794147817263	0.784066016262	TRANSLATED	SINGLE/MULTIPLE	Main isoform			NA	NA	NA			NA	NA	NA	NA
hsa_glia	ENST00000217901	ENSG00000067829	33.8692	48.0632245	2636.741481	0.649424696482	0.847623510009	TRANSLATED	SINGLE/MULTIPLE	Main isoform			NA	NA	NA	1081	1179	99	303.35	3.09540816326531	NA
hsa_glia	ENST00000217909	ENSG00000077713	1.01013	0.33227	20	0.3	0.453587542132	NOT_TRANSLATED	SINGLE/MULTIPLE	NA	517;850	690;1023	348	5	0.014367816091954	517	1023	507	8	0.0158102766798419	NA
hsa_glia	ENST00000217939	ENSG00000101825	0.1499485	0.1898055	62	0.532258064516	0.46526724333	NOT_TRANSLATED	SINGLE/MULTIPLE	NA	1	8484	8484	85	0.01001885902876	1	8484	8484	62	0.00730873511729341	NA
hsa_glia	ENST00000217957	ENSG00000101842	0.1770935	0.172518	12.12	0.16501650165	0.181367636549	NOT_TRANSLATED	SINGLE/MULTIPLE	NA			NA	NA	NA			NA	NA	NA	NA
hsa_glia	ENST00000217958	ENSG00000101843	32.644	62.7286945	1667.054915	0.616723809005	0.83497044787	TRANSLATED	SINGLE/MULTIPLE	Secondary isoform			NA	NA	NA			NA	NA	NA	NA
hsa_glia	ENST00000217961	ENSG00000101846	5.44901	9.138357	642	0.426791277259	0.593643523799	NOT_TRANSLATED	SINGLE/MULTIPLE	NA	1	1749	1749	781	0.446540880503145	1	1749	1749	642	0.367276887871854	NA
hsa_glia	ENST00000217971	ENSG00000101856	127.445	408.417422	7070	0.630127298444	0.867830676819	TRANSLATED	SINGLE/MULTIPLE	Other isoforms	328	483	156	2260	14.4871794871795	328	483	156	1925	12.4193548387097	NA
hsa_glia	ENST00000218004	ENSG00000101888	0.4162265	0.2336155	NA	NA	NA	NOT_EVALUATED	SINGLE/MULTIPLE	NA	1	165	165	NA	NA	1	165	165	0	0	NA
hsa_glia	ENST00000218032	ENSG00000101916	0.1077885	0.1547095	33	0.424242424242	0.49598046102	NOT_TRANSLATED	SINGLE/MULTIPLE	NA	1	3	3	NA	NA	1	3	3	0	0	NA
hsa_glia	ENST00000218075	ENSG00000101958	2.5822	4.696047	315.946237	0.605307294734	0.64034207175	TRANSLATED	SINGLE/MULTIPLE	Main isoform			NA	NA	NA			NA	NA	NA	NA
hsa_glia	ENST00000218089:ENST00000371145	ENSG00000101972	1.638708	2.475758	570.6010918	0.582731890595	0.81369902826	TRANSLATED	SINGLE/MULTIPLE	Other isoforms	3466	3576	111	21	0.189189189189189	3466	3576	111	21	0.190909090909091	NA
hsa_glia	ENST00000218104	ENSG00000101986	1.17984	0.7564035	92.036631	0.640791567001	0.606630976907	TRANSLATED	SINGLE/MULTIPLE	Secondary isoform	1;1666	555;2235	1125	65	0.0577777777777778	1;1081	555;2235	1710	71.44	0.0844304850809302	NA
hsa_glia	ENST00000218176	ENSG00000102057	0.7686015	1.668915	164.420796	0.72294233997	0.592370257782	TRANSLATED	SINGLE/MULTIPLE	Main isoform	1	1131	1131	131	0.115826702033599	1	1131	1131	123.34	0.109150442477876	NA
hsa_glia	ENST00000218197	ENSG00000102078	4.47381	10.3439625	335.079625	0.701659129528	0.653622428612	TRANSLATED	SINGLE/MULTIPLE	Other isoforms			NA	NA	NA			NA	NA	NA	NA
hsa_glia	ENST00000218200	ENSG00000102081	4.04487	3.9505775	322.773561	0.615506850637	0.773000084986	TRANSLATED	SINGLE/MULTIPLE	Main isoform			NA	NA	NA			NA	NA	NA	NA
hsa_glia	ENST00000218230	ENSG00000102109	180.3535	432.401011	8771	0.546687948923	0.854686240995	TRANSLATED	SINGLE/MULTIPLE	Single	1	780	780	9761	12.5141025641026	1	780	780	8771	11.2593068035944	NA
hsa_glia	ENST00000218340	ENSG00000102218	1.4428745	3.173655	166	0.740963855422	0.597143740264	TRANSLATED	SINGLE/MULTIPLE	Single	1	1050	1050	172	0.163809523809524	1	1050	1050	166	0.158245948522402	NA
hsa_glia	ENST00000218343:ENST00000397189	ENSG00000102221	0.679935	0.4731775	60.2604	0.77566361989	0.426904184813	NOT_TRANSLATED	SINGLE/MULTIPLE	NA	559	2469	1911	54	0.0282574568288854	559	2469	1911	51	0.0267015706806283	NA
hsa_glia	ENST00000218348	ENSG00000102226	23.93545	54.679189	7777.225991	0.61570948826	0.879801913431	TRANSLATED	SINGLE/MULTIPLE	Main isoform	1	129	129	195	1.51162790697674	1	129	129	130	1.015625	NA
hsa_glia	ENST00000218364:ENST00000535601	ENSG00000102241	41.1749	42.9459225	4152.916744	0.578135807675	0.802358951929	TRANSLATED	SINGLE/MULTIPLE	Single	733	2265	1533	2956	1.92824527071102	733	2265	1533	2685	1.75261096605744	NA
hsa_glia	ENST00000218388	ENSG00000102265	2e-06	1.5e-06	NA	NA	NA	NOT_EVALUATED	SINGLE/MULTIPLE	NA			NA	NA	NA			NA	NA	NA	NA
hsa_glia	ENST00000218507	ENSG00000102384	0.054207	0.202836	30	0.3	0.378424069202	NOT_EVALUATED	SINGLE/MULTIPLE	NA			NA	NA	NA			NA	NA	NA	NA
hsa_glia	ENST00000218516	ENSG00000102393	3.98862	10.038266	502.789911	0.594744101777	0.604612500769	TRANSLATED	SINGLE/MULTIPLE	Main isoform	640	1287	648	273	0.421296296296296	640	1287	648	267	0.412673879443586	NA
hsa_glia	ENST00000218548	ENSG00000075673	6.65e-05	2.3e-05	NA	NA	NA	NOT_EVALUATED	SINGLE/MULTIPLE	NA	799	816	18	NA	NA	799	816	18	0	0	NA
hsa_glia	ENST00000218652	ENSG00000102471	20.9619	101.027162	4981.657745	0.618521577098	0.821999707511	TRANSLATED	SINGLE/MULTIPLE	Single	1;715	249;774	309	1542	4.99029126213592	1;715	249;774	309	1297	19.877597047567	NA
hsa_glia	ENST00000218758:ENST00000412435:ENST00000592828:ENST00000433365	ENSG00000102575	1.943705	2.972822	78	0.294871794872	0.458898471155	NOT_TRANSLATED	SINGLE/MULTIPLE	NA	373;904	780;975	480	57	0.11875	373	975	603	78	0.129568106312292	NA
hsa_glia	ENST00000218789	ENSG00000102606	4.748835	13.7609395	1137.015327	0.622470868416	0.803521347939	TRANSLATED	SINGLE/MULTIPLE	Other isoforms			NA	NA	NA			NA	NA	NA	NA
hsa_glia	ENST00000218867:ENST00000537476:ENST00000545013	ENSG00000102683	0.405348	0.081209	NA	NA	NA	NOT_EVALUATED	SINGLE/MULTIPLE	NA	1	873	873	4	0.00458190148911798	1	873	873	4	0.00458715596330275	NA
hsa_glia	ENST00000218981	ENSG00000102796	0.9930965	1.1797705	24.3264868	0.405891186885	0.531498900545	NOT_TRANSLATED	SINGLE/MULTIPLE	NA	697	726	30	NA	NA	697	726	30	0	0	NA
hsa_glia	ENST00000219022	ENSG00000102837	0.2896365	0.288192	28	0.5	0.433550516374	NOT_TRANSLATED	SINGLE/MULTIPLE	NA	1	1530	1530	34	0.0222222222222222	1	1530	1530	28	0.0183126226291694	NA
hsa_glia	ENST00000219066	ENSG00000065057	12.025855	10.4942015	393.141163	0.444255205095	0.661511118885	NOT_TRANSLATED	SINGLE/MULTIPLE	NA	1	51	51	17	0.333333333333333	1	936	936	393.14	0.420470588235294	NA
hsa_glia	ENST00000219069	ENSG00000006194	2.109245	0.5312295	41.895288	0.596907246466	0.580414802395	TRANSLATED	SINGLE/MULTIPLE	Main isoform	388;628;679;862	567;642;768;885	309	3	0.00970873786407767	388;679	642;1056	633	3	0.0118110236220472	NA
hsa_glia	ENST00000219070	ENSG00000087245	0.424077	0.260806	12.809795	0.898134981863	0.543009197586	TRANSLATED	SINGLE/MULTIPLE	Secondary isoform	1	153	153	5	0.0326797385620915	1	153	153	0	0	NA
hsa_glia	ENST00000219097	ENSG00000091651	0.7150615	0.867698	29.030358	0.656434343662	0.482720365168	NOT_TRANSLATED	SINGLE/MULTIPLE	NA			NA	NA	NA			NA	NA	NA	NA
hsa_glia	ENST00000219150:ENST00000570045	ENSG00000102879	50.7306	99.666725	5015.77351	0.570908595512	0.834447441764	TRANSLATED	SINGLE/MULTIPLE	Main isoform	1066	1281	216	866	4.00925925925926	1066	1281	216	649	3.01860465116279	NA
hsa_glia	ENST00000219169:ENST00000569436:ENST00000568396	ENSG00000102898	136.2036	229.3997505	2465.999598	0.610705497366	0.848392067409	TRANSLATED	SINGLE/MULTIPLE	Single	322	381	60	537	8.95	322	381	60	381	6.45762711864407	NA
hsa_glia	ENST00000219197:ENST00000536749	ENSG00000102924	4.88951	1.857434	51.673822	0.707109685055	0.595996837796	TRANSLATED	SINGLE/MULTIPLE	Other isoforms	265	579	315	33	0.104761904761905	265	579	315	31	0.0987261146496815	NA
hsa_glia	ENST00000219204	ENSG00000102931	18.51165	33.7200245	452.467787	0.554646969818	0.70531298737	TRANSLATED	SINGLE/MULTIPLE	Main isoform			NA	NA	NA	100	219	120	70.12	0.589243697478992	NA
hsa_glia	ENST00000219207	ENSG00000102934	69.5973	81.92512	1729.90323	0.667582176837	0.858330984169	TRANSLATED	SINGLE/MULTIPLE	Secondary isoform	136	207	72	341	4.73611111111111	136	207	72	219	3.08450704225352	NA
hsa_glia	ENST00000219240	ENSG00000102967	2.253995	1.4511605	66.627926	0.558662804542	0.450093258034	NOT_TRANSLATED	SINGLE/MULTIPLE	NA	973	978	6	NA	NA	973	978	6	0	0	NA
hsa_glia	ENST00000219252	ENSG00000102978	38.02035	58.7610205	1994	0.623871614845	0.801843862747	TRANSLATED	SINGLE_MS_hk	Single MS housekeeping	136	825	690	1749	2.53478260869565	136	825	690	1652	2.39767779390421	NA
hsa_glia	ENST00000219255	ENSG00000102981	1.149172	0.108941	NA	NA	NA	NOT_EVALUATED	SINGLE/MULTIPLE	NA			NA	NA	NA			NA	NA	NA	NA
hsa_glia	ENST00000219271	ENSG00000102996	2.015535	3.079007	341.38998	0.582639683801	0.625826915303	TRANSLATED	SINGLE/MULTIPLE	Single	1;910	729;2007	1827	311	0.170224411603722	1	2007	2007	341.39	0.17018444666002	NA
hsa_glia	ENST00000219299	ENSG00000103021	3.808575	7.936931	467.9275	0.506488718872	0.673428948915	TRANSLATED	SINGLE/MULTIPLE	Main isoform	328	390	63	98	1.55555555555556	328	390	63	98	1.58064516129032	NA
hsa_glia	ENST00000219302	ENSG00000103024	31.62035	29.939135	374.673279	0.580704342142	0.682840777372	TRANSLATED	SINGLE/MULTIPLE	Main isoform	1	21	21	20	0.952380952380952	1;178	21;252	96	137.09	2.14445945945946	NA
hsa_glia	ENST00000219313	ENSG00000103035	0.001613	0.0029545	NA	NA	NA	NOT_EVALUATED	SINGLE/MULTIPLE	NA			NA	NA	NA			NA	NA	NA	NA
hsa_glia	ENST00000219315	ENSG00000103037	1.535255	0.6612225	38.17923	0.541154156331	0.679050879305	TRANSLATED	SINGLE/MULTIPLE	Secondary isoform			NA	NA	NA			NA	NA	NA	NA
hsa_glia	ENST00000219322	ENSG00000103044	3.32675	0.2440015	11.4847	1	0	NOT_TRANSLATED	SINGLE/MULTIPLE	NA	739	843	105	NA	NA	739	843	105	0	0	NA
hsa_glia	ENST00000219334	ENSG00000103056	2.974835	5.5874915	521.158785	0.474007208763	0.649396705495	NOT_TRANSLATED	SINGLE/MULTIPLE	NA			NA	NA	NA			NA	NA	NA	NA
hsa_glia	ENST00000219343:ENST00000566454	ENSG00000103064	2.030812	3.391022	232.364724	0.642165770395	0.546716097104	TRANSLATED	SINGLE/MULTIPLE	Main isoform	649;832	792;1545	858	146	0.17016317016317	649;796	792;1545	894	153.46	0.23883387640397	NA
hsa_glia	ENST00000219345	ENSG00000103066	2.518695	7.0228385	325.1751139	0.458941446995	0.62561189218	NOT_TRANSLATED	SINGLE/MULTIPLE	NA			NA	NA	NA			NA	NA	NA	NA
hsa_glia	ENST00000219368	ENSG00000103089	1.98872	1.6713705	111.9360289	0.621067581039	0.861552281561	TRANSLATED	SINGLE/MULTIPLE	Main isoform			NA	NA	NA			NA	NA	NA	NA
hsa_glia	ENST00000219400:ENST00000564249:ENST00000565914	ENSG00000103121	87.88545	42.847353	200.450355	0.538295190348	0.697130799806	TRANSLATED	SINGLE/MULTIPLE	Secondary isoform			NA	NA	NA			NA	NA	NA	NA
hsa_glia	ENST00000219406	ENSG00000185615	18.0275	0.657554	66.043773	0.849825327211	0.580581233973	TRANSLATED	SINGLE/MULTIPLE	Main isoform	541	549	9	NA	NA	541	549	9	0	0	NA
hsa_glia	ENST00000219409	ENSG00000242173	98.9065	59.272773	1148.388291	0.602141337054	0.751426012529	TRANSLATED	SINGLE/MULTIPLE	Single	673	675	3	33	11	673	675	3	0	0	NA
hsa_glia	ENST00000219431	ENSG00000103152	0.67791	0.5141	26.1093961	0.514489368063	0.874011523754	TRANSLATED	SINGLE/MULTIPLE	Secondary isoform	1	39	39	NA	NA	1	39	39	0	0	NA
hsa_glia	ENST00000219439	ENSG00000103160	12.7248	29.945378	1504.705166	0.651570162816	0.786475078476	TRANSLATED	SINGLE/MULTIPLE	Main isoform	334	480	147	313	2.12925170068027	334	480	147	251	1.71917808219178	NA
hsa_glia	ENST00000219454:ENST00000568638	ENSG00000103175	5.45504	5.8676325	109	0.522935779817	0.441260768374	NOT_TRANSLATED	SINGLE/MULTIPLE	NA	1	660	660	112	0.16969696969697	1	660	660	109	0.165402124430956	NA
hsa_glia	ENST00000219473	ENSG00000103194	10.70105	13.424994	1502.430094	0.562657587448	0.740351054603	TRANSLATED	SINGLE/MULTIPLE	Main isoform			NA	NA	NA			NA	NA	NA	NA
hsa_glia	ENST00000219476	ENSG00000103197	3.65117	3.657726	1011.19473	0.636660533229	0.802958073672	TRANSLATED	SINGLE/MULTIPLE	Other isoforms			NA	NA	NA			NA	NA	NA	NA
hsa_glia	ENST00000219478	ENSG00000103199	1.91984	1.862339	82.868604	0.863004980752	0.430209615106	NOT_TRANSLATED	SINGLE/MULTIPLE	NA	1297	1440	144	23	0.159722222222222	1297	1440	144	23	0.160839160839161	NA
hsa_glia	ENST00000219479	ENSG00000103202	10.9623	0.884966	14.458541	0.785026234666	0.564177440648	TRANSLATED	SINGLE/MULTIPLE	Secondary isoform			NA	NA	NA			NA	NA	NA	NA
hsa_glia	ENST00000219481	ENSG00000242612	4.83232	9.046047	256.994131	0.874996939132	0.509025155401	NOT_TRANSLATED	SINGLE/MULTIPLE	NA			NA	NA	NA			NA	NA	NA	NA
hsa_glia	ENST00000219548	ENSG00000103266	43.29895	26.4867925	872.527192	0.589989264197	0.810887184076	TRANSLATED	SINGLE/MULTIPLE	Main isoform	160	216	57	193	3.3859649122807	160	216	57	69	1.23214285714286	NA
hsa_glia	ENST00000219551	ENSG00000103269	3.60663	1.262057	64.403504	0.442651070662	0.696665061012	NOT_TRANSLATED	SINGLE/MULTIPLE	NA	1	234	234	0	0	1	234	234	0	0	NA
hsa_glia	ENST00000219599:ENST00000543948:ENST00000396023	ENSG00000103316	36.9402	104.0124575	3404.1963582	0.6030323056	0.843539703734	TRANSLATED	SINGLE/MULTIPLE	Other isoforms			NA	NA	NA			NA	NA	NA	NA
hsa_glia	ENST00000219611	ENSG00000103326	3.448	1.366541	206.953429	0.819222705414	0.525801386994	NOT_TRANSLATED	SINGLE/MULTIPLE	NA	553;1372;3082	1032;2886;3258	2172	164	0.0755064456721915	553	3258	2706	155.05	0.0573197781885397	NA
hsa_glia	ENST00000219638	ENSG00000103353	0.2997635	0.3105575	24.0482603	0.608211443054	0.745130381078	TRANSLATED	SINGLE/MULTIPLE	Other isoforms	1	672	672	22	0.0327380952380952	1	672	672	0	0	NA
hsa_glia	ENST00000219689	ENSG00000103404	2.006765	4.060224	766.21293	0.629222336407	0.674692472113	TRANSLATED	SINGLE/MULTIPLE	Secondary isoform	1	2334	2334	552	0.236503856041131	1	2334	2334	499	0.213887698242606	NA
hsa_glia	ENST00000219746	ENSG00000103460	3.098515	5.8472865	534	0.644194756554	0.666678906299	TRANSLATED	SINGLE/MULTIPLE	Main isoform			NA	NA	NA			NA	NA	NA	NA
hsa_glia	ENST00000219782	ENSG00000103495	2.976985	1.2800835	85.2276599	0.472051225473	0.805497642534	NOT_TRANSLATED	SINGLE/MULTIPLE	NA			NA	NA	NA			NA	NA	NA	NA
hsa_glia	ENST00000219789:ENST00000569956:ENST00000570016	ENSG00000103502	52.8729	79.369765	1866.177273	0.531637692921	0.834924575178	TRANSLATED	SINGLE/MULTIPLE	Main isoform			NA	NA	NA			NA	NA	NA	NA
hsa_glia	ENST00000219837	ENSG00000103550	5.237285	1.4766485	79.729216	0.346853843389	0.636180007972	NOT_TRANSLATED	SINGLE/MULTIPLE	NA	238;919	456;963	264	24	0.0909090909090909	238	963	726	34.32	0.0473379310344828	NA
hsa_glia	ENST00000219869	ENSG00000134138	3.2698	4.569265	170.328325	0.515977404228	0.713905357145	TRANSLATED	SINGLE/MULTIPLE	Main isoform			NA	NA	NA			NA	NA	NA	NA
hsa_glia	ENST00000219919:ENST00000536493	ENSG00000103569	1.020622	4.906651	117.57584	0.759628015415	0.389988134534	NOT_TRANSLATED	SINGLE/MULTIPLE	NA	1	195	195	35	0.179487179487179	1	195	195	31	0.15979381443299	NA
hsa_glia	ENST00000220003:ENST00000439220:ENST00000567571:ENST00000309470	ENSG00000103653	14.40908	8.1730985	453.1411804	0.610806856609	0.622978538	TRANSLATED	SINGLE/MULTIPLE	Single	442	1350	909	439	0.482948294829483	442	1350	909	375	0.412995594713656	NA
hsa_glia	ENST00000220058:ENST00000558460	ENSG00000103707	5.56689	2.6285475	136.333132	0.406909994557	0.529082634894	NOT_TRANSLATED	SINGLE/MULTIPLE	NA	418;658	645;1167	738	152	0.205962059620596	418	1167	750	107	0.142857142857143	NA
hsa_glia	ENST00000220062	ENSG00000103710	0.3959995	0.043923	NA	NA	NA	NOT_EVALUATED	SINGLE/MULTIPLE	NA			NA	NA	NA			NA	NA	NA	NA
hsa_glia	ENST00000220166	ENSG00000103811	25.78165	26.2369885	1131.740304	0.701527034244	0.776655977803	TRANSLATED	SINGLE/MULTIPLE	Secondary isoform	124;682	228;1005	429	583	1.35897435897436	124;631	228;1005	480	507	2.26496297819827	NA
hsa_glia	ENST00000220244:ENST00000394685:ENST00000356249	ENSG00000103888	1.560006	7.024862	1018.658679	0.492923999325	0.585639415852	TRANSLATED	SINGLE/MULTIPLE	Single	1;3406;3637	2973;3612;4083	3627	1029	0.283705541770058	1;3637	3612;4083	4059	1018.66	0.413768939699697	NA
hsa_glia	ENST00000220325	ENSG00000103966	2.79254	2.867219	219	0.689497716895	0.545119100027	TRANSLATED	SINGLE_MS_hk	Single MS housekeeping	1	1623	1623	248	0.152803450400493	1	1623	1623	219	0.13501849568434	NA
hsa_glia	ENST00000220478	ENSG00000104112	95.46705	172.263226	11798.420513	0.607048693264	0.894165066702	TRANSLATED	SINGLE/MULTIPLE	Secondary isoform	1	696	696	9183	13.1939655172414	1	696	696	8107	11.6647482014388	NA
hsa_glia	ENST00000220496	ENSG00000104129	6.09845	9.379378	243.260421	0.761287385916	0.545297671418	TRANSLATED	SINGLE/MULTIPLE	Main isoform	460	912	453	164	0.362030905077263	382	912	531	183	0.345283018867925	NA
hsa_glia	ENST00000220507	ENSG00000104140	1.010395	1.2038835	30	0.0333333333333	0.438412368319	NOT_TRANSLATED	SINGLE/MULTIPLE	NA	1	708	708	30	0.0423728813559322	1	708	708	30	0.0424328147100424	NA
hsa_glia	ENST00000220509	ENSG00000104142	6.554295	12.3676645	1652.298899	0.551679871936	0.730068672946	TRANSLATED	SINGLE/MULTIPLE	Secondary isoform	325;2233	2196;2919	2559	1770	0.691676436107855	325	2919	2595	1517	0.584811102544333	NA
hsa_glia	ENST00000220531	ENSG00000104164	0.6819975	2.066027	44.58436847	0.72983429275	0.611948523671	TRANSLATED	SINGLE/MULTIPLE	Other isoforms			NA	NA	NA			NA	NA	NA	NA
hsa_glia	ENST00000220562	ENSG00000012232	5.60776	5.113236	717.475313	0.558591613869	0.681056969933	TRANSLATED	SINGLE/MULTIPLE	Other isoforms	1;838	624;1179	966	493	0.510351966873706	1	1179	1179	477.21	0.405101867572156	NA
hsa_glia	ENST00000220592	ENSG00000123908	0.3094635	1.1740055	76.974509	0.400412076679	0.51226923039	NOT_TRANSLATED	SINGLE/MULTIPLE	NA	2170	2271	102	56	0.549019607843137	2170	2271	102	24	0.237623762376238	NA
hsa_glia	ENST00000220597	ENSG00000076641	1.1928595	5.69828	356	0.64606741573	0.591089737977	TRANSLATED	SINGLE/MULTIPLE	Single	1	1296	1296	362	0.279320987654321	1	1296	1296	356	0.274903474903475	NA
hsa_glia	ENST00000220616	ENSG00000042832	0.0362405	0.048325	10.7941	0	0	NOT_EVALUATED	SINGLE/MULTIPLE	NA			NA	NA	NA	4528	4698	171	0	0	NA
hsa_glia	ENST00000220659	ENSG00000104221	7.216155	15.8265495	846.540589	0.747465082268	0.685689788079	TRANSLATED	SINGLE/MULTIPLE	Main isoform	535	1257	723	716	0.990318118948824	535	1257	723	683	0.945983379501385	NA
hsa_glia	ENST00000220751	ENSG00000104312	2.01708	1.5697615	154.399807	0.628944782295	0.667120550041	TRANSLATED	SINGLE/MULTIPLE	Main isoform	172;358	327;411	210	46	0.219047619047619	172	411	240	46	0.192468619246862	NA
hsa_glia	ENST00000220763	ENSG00000104324	7.452825	9.2508895	559.322542	0.546092066856	0.654509449818	TRANSLATED	SINGLE/MULTIPLE	Single	559	1026	468	333	0.711538461538462	559	1416	858	355.3	0.414585764294049	NA
hsa_glia	ENST00000220764	ENSG00000104325	26.4421	13.767531	694.653708	0.652643244798	0.757269030531	TRANSLATED	SINGLE/MULTIPLE	Secondary isoform			NA	NA	NA			NA	NA	NA	NA
hsa_glia	ENST00000220772	ENSG00000104332	3.98858	12.984098	522.139585	0.656607322733	0.709333263328	TRANSLATED	SINGLE/MULTIPLE	Main isoform	1	543	543	294	0.541436464088398	1	543	543	264	0.487084870848708	NA
hsa_glia	ENST00000220822	ENSG00000104381	21.93205	67.01643	3085.897157	0.57924652931	0.8322667053	TRANSLATED	SINGLE/MULTIPLE	Other isoforms	166	204	39	455	11.6666666666667	166	204	39	373	9.81578947368421	NA
hsa_glia	ENST00000220847	ENSG00000129292	2.5041	0.341194	15.443722	0.522494836413	0.626142215325	TRANSLATED	SINGLE/MULTIPLE	Other isoforms			NA	NA	NA			NA	NA	NA	NA
hsa_glia	ENST00000220853	ENSG00000104412	43.59625	40.008129	1607.025688	0.62467164495	0.823735908631	TRANSLATED	SINGLE/MULTIPLE	Secondary isoform	1;508;859	39;807;891	372	912	2.45161290322581	1;334	39;891	597	1145.01	3.74758480582066	NA
hsa_glia	ENST00000220876	ENSG00000104435	326.2475	1132.814189	18888.881737	0.629356738028	0.870840132428	TRANSLATED	SINGLE/MULTIPLE	Other isoforms			NA	NA	NA			NA	NA	NA	NA
hsa_glia	ENST00000220888	ENSG00000104447	0.344778	0.725453	72.870666	0.291216633041	0.389220921381	NOT_TRANSLATED	SINGLE/MULTIPLE	NA			NA	NA	NA			NA	NA	NA	NA
hsa_glia	ENST00000220913	ENSG00000104472	6.08237	3.703155	44.42367	0.87818813709	0.296006444107	NOT_TRANSLATED	SINGLE/MULTIPLE	NA			NA	NA	NA	274	393	120	11.72	0.0984873949579832	NA
hsa_glia	ENST00000220931:ENST00000521599:ENST00000519508:ENST00000395923:ENST00000311028	ENSG00000104490	23.095775	148.713885	2671.4642415	0.669441436729	0.830647985577	TRANSLATED	SINGLE/MULTIPLE	Main isoform	484	579	96	1078	11.2291666666667	484	579	96	785	8.26315789473684	NA
hsa_glia	ENST00000220959	ENSG00000104517	5e-07	5e-07	NA	NA	NA	NOT_EVALUATED	SINGLE/MULTIPLE	NA			NA	NA	NA			NA	NA	NA	NA
hsa_glia	ENST00000220966	ENSG00000104524	3.896835	3.3572125	121.290741	0.5865460662	0.620450847382	TRANSLATED	SINGLE/MULTIPLE	Other isoforms	1;373	15;432	75	11	0.146666666666667	1;373	15;432	75	10	0.169491525423729	NA
hsa_glia	ENST00000221086	ENSG00000104643	0.7786585	5.380978	493.8804416	0.596447901329	0.810588178642	TRANSLATED	SINGLE/MULTIPLE	Secondary isoform			NA	NA	NA			NA	NA	NA	NA
hsa_glia	ENST00000221114	ENSG00000104671	66.5067	104.451521	2168.981387	0.581378894055	0.821131226585	TRANSLATED	SINGLE/MULTIPLE	Main isoform	475	570	96	679	7.07291666666667	475	570	96	547	5.7578947368421	NA
hsa_glia	ENST00000221132	ENSG00000104689	0.450007	0.342241	12	1	0.11557866007	NOT_TRANSLATED	SINGLE/MULTIPLE	NA	1;832	606;1404	1179	1	0.000848176420695505	1;832	606;1404	1179	1	0.00165289256198347	NA
hsa_glia	ENST00000221138	ENSG00000104695	117.488	69.8163815	2846.513505	0.553805754735	0.84053652157	TRANSLATED	SINGLE/MULTIPLE	Single	142	195	54	546	10.1111111111111	142;856	195;927	126	537.81	9.0854398086633	NA
hsa_glia	ENST00000221166	ENSG00000104722	28.5209	58.9380885	6730.4304246	0.580162327914	0.825958356219	TRANSLATED	SINGLE/MULTIPLE	Main isoform			NA	NA	NA			NA	NA	NA	NA
hsa_glia	ENST00000221200	ENSG00000104756	2.872155	3.8087435	182	0.527472527473	0.53804855844	NOT_TRANSLATED	SINGLE_MS_hk	NA	169;229	213;1167	984	156	0.158536585365854	169	1167	999	150	0.150300601202405	NA
hsa_glia	ENST00000221214	ENSG00000137802	0.4995425	0.353412	102.215135489	0.708811096834	0.877548616556	TRANSLATED	SINGLE/MULTIPLE	Secondary isoform			NA	NA	NA			NA	NA	NA	NA
hsa_glia	ENST00000221232:ENST00000406403	ENSG00000088038	7.92798	9.703495	961.046912	0.553384357579	0.67486507751	TRANSLATED	SINGLE/MULTIPLE	Other isoforms	1	237	237	140	0.590717299578059	1;505;2038	483;543;2046	531	278.42	1.99858429788163	NA
hsa_glia	ENST00000221233	ENSG00000077348	14.60125	47.419883	943.410281	0.60228580019	0.682291817997	TRANSLATED	SINGLE/MULTIPLE	Main isoform			NA	NA	NA			NA	NA	NA	NA
hsa_glia	ENST00000221249:ENST00000450331	ENSG00000032444	10.48756	10.235552	1946.8190106	0.611672728752	0.755156130573	TRANSLATED	SINGLE/MULTIPLE	Other isoforms			NA	NA	NA			NA	NA	NA	NA
hsa_glia	ENST00000221264	ENSG00000011422	2.4258295	4.4053145	91.586776	0.622855498265	0.461497485256	NOT_TRANSLATED	SINGLE/MULTIPLE	NA			NA	NA	NA			NA	NA	NA	NA
hsa_glia	ENST00000221265	ENSG00000006712	27.84595	20.647344	1426.133631	0.614162764948	0.779073632738	TRANSLATED	SINGLE/MULTIPLE	Secondary isoform	1222	1365	144	93	0.645833333333333	46;1183	75;1593	441	217.61	1.68433052985702	NA
hsa_glia	ENST00000221307	ENSG00000186529	0.1865875	1.972111	78.9260896	0.681696904948	0.267726770295	NOT_TRANSLATED	SINGLE/MULTIPLE	NA	199	342	144	NA	NA	199	342	144	0	0	NA
hsa_glia	ENST00000221347	ENSG00000090920	4.02937	12.0816925	5408.682227	0.591373841494	0.689285480013	TRANSLATED	SINGLE/MULTIPLE	Single	1;4786;8527	4446;8388;16215	15738	3055	0.194116151988817	1	16215	16215	5408.68	0.333580856050327	NA
hsa_glia	ENST00000221355	ENSG00000128000	1.013695	0.037733	NA	NA	NA	NOT_EVALUATED	SINGLE/MULTIPLE	NA			NA	NA	NA			NA	NA	NA	NA
hsa_glia	ENST00000221363	ENSG00000104774	2.54123	1.866839	297.806946	0.622135119709	0.646660886666	TRANSLATED	SINGLE/MULTIPLE	Main isoform			NA	NA	NA			NA	NA	NA	NA
hsa_glia	ENST00000221403	ENSG00000104808	1.066309	2.026262	89.612654	0.430996653665	0.603952602194	NOT_TRANSLATED	SINGLE/MULTIPLE	NA			NA	NA	NA			NA	NA	NA	NA
hsa_glia	ENST00000221418	ENSG00000104823	46.28695	57.4544495	2291.886285	0.601166391639	0.829915521294	TRANSLATED	SINGLE/MULTIPLE	Single	658;883	729;984	174	402	2.31034482758621	523	984	462	1117	2.42299349240781	NA
hsa_glia	ENST00000221419	ENSG00000104824	6.248985	13.376399	1084.9520441	0.65828842075	0.793048183224	TRANSLATED	SINGLE/MULTIPLE	Main isoform	1;97	24;267	195	399	2.04615384615385	1	399	399	453.03	1.13826633165829	NA
hsa_glia	ENST00000221431	ENSG00000104835	0.0396825	0.083857	NA	NA	NA	NOT_EVALUATED	SINGLE/MULTIPLE	NA			NA	NA	NA			NA	NA	NA	NA
hsa_glia	ENST00000221448	ENSG00000104852	40.96015	6.1219755	296.092776	0.491107908691	0.721743972426	TRANSLATED	SINGLE/MULTIPLE	Secondary isoform			NA	NA	NA			NA	NA	NA	NA
hsa_glia	ENST00000221452:ENST00000540120	ENSG00000104856	0.003952	0.0391455	NA	NA	NA	NOT_EVALUATED	SINGLE/MULTIPLE	NA	151	162	12	4	0.333333333333333	151	162	12	0	0	NA
hsa_glia	ENST00000221455	ENSG00000104859	0.027945	0.017519	NA	NA	NA	NOT_EVALUATED	SINGLE/MULTIPLE	NA			NA	NA	NA			NA	NA	NA	NA
hsa_glia	ENST00000221459	ENSG00000104863	21.5614	11.8463125	240.9149358	0.489193895383	0.657470058627	TRANSLATED	SINGLE/MULTIPLE	Main isoform	229	438	210	77	0.366666666666667	229	438	210	60	0.287081339712919	NA
hsa_glia	ENST00000221462	ENSG00000104866	25.75225	23.1129715	1846.168682	0.565075069343	0.70628647703	TRANSLATED	SINGLE/MULTIPLE	Main isoform	988	999	12	80	6.66666666666667	988	999	12	0	0	NA
hsa_glia	ENST00000221466:ENST00000426395	ENSG00000104870	7.91758	6.040451	226.2453986	0.406394406998	0.662034461426	NOT_TRANSLATED	SINGLE/MULTIPLE	NA			NA	NA	NA			NA	NA	NA	NA
hsa_glia	ENST00000221476	ENSG00000104879	0.067289	0.00016	NA	NA	NA	NOT_EVALUATED	SINGLE/MULTIPLE	NA	1	1143	1143	0	0	1	1143	1143	0	0	NA
hsa_glia	ENST00000221480	ENSG00000104883	1.583915	3.9622645	66.30264	0.148362267324	0.367418607244	NOT_TRANSLATED	SINGLE/MULTIPLE	NA	1	36	36	NA	NA	1	210	210	25	0.119617224880383	NA
hsa_glia	ENST00000221485	ENSG00000104888	170.299	211.808953	14994.390382	0.609277118259	0.877162733623	TRANSLATED	SINGLE/MULTIPLE	Secondary isoform	1	60	60	309	5.15	1	60	60	167	2.83050847457627	NA
hsa_glia	ENST00000221486	ENSG00000104889	6.00802	4.7104875	181	0.696132596685	0.590817345377	TRANSLATED	SINGLE_MS_hk	Single MS housekeeping	1	897	897	185	0.206243032329989	1	897	897	181	0.202008928571429	NA
hsa_glia	ENST00000221494	ENSG00000104897	14.7975	15.3908375	912.901961	0.511585686034	0.700597061635	TRANSLATED	SINGLE/MULTIPLE	Single	406	1392	987	806	0.81661600810537	406	1392	987	732	0.742393509127789	NA
hsa_glia	ENST00000221496	ENSG00000104899	0.827181	0.273692	23	0.608695652174	0.349696543444	NOT_TRANSLATED	SINGLE/MULTIPLE	NA	412;652	555;1680	1173	23	0.0196078431372549	412	1680	1269	23	0.0181388012618297	NA
hsa_glia	ENST00000221504	ENSG00000104907	6.34991	2.263502	216.481158	0.641463013608	0.748901176046	TRANSLATED	SINGLE/MULTIPLE	Secondary isoform			NA	NA	NA			NA	NA	NA	NA
hsa_glia	ENST00000221543	ENSG00000104946	1.04556	1.4732315	70.8982572067	0.591273101643	0.679262241802	TRANSLATED	SINGLE/MULTIPLE	Main isoform			NA	NA	NA			NA	NA	NA	NA
hsa_glia	ENST00000221561	ENSG00000104964	7.532725	2.451673	59.99549812	0.660228519659	0.833691676226	TRANSLATED	SINGLE/MULTIPLE	Main isoform	1	42	42	5	0.119047619047619	1	228	228	5.56	0.0244933920704846	NA
hsa_glia	ENST00000221566	ENSG00000104969	42.7656	70.0459095	2365.025433	0.596962488141	0.813440145862	TRANSLATED	SINGLE/MULTIPLE	Single	487	939	453	1477	3.26048565121413	487	939	453	1296	2.86725663716814	NA
hsa_glia	ENST00000221567	ENSG00000104970	0.202167	0.1268145	NA	NA	NA	NOT_EVALUATED	SINGLE/MULTIPLE	NA	1000	1056	57	NA	NA	1000	1056	57	0	0	NA
hsa_glia	ENST00000221573	ENSG00000104976	6.61277	8.442448	265.250874	0.517471670989	0.553992098108	TRANSLATED	SINGLE/MULTIPLE	Main isoform	1	18	18	2	0.111111111111111	1	711	711	225.64	0.317802816901408	NA
hsa_glia	ENST00000221665	ENSG00000179943	2.06618	2.429059	117.385508	0.429372482675	0.587277199467	NOT_TRANSLATED	SINGLE/MULTIPLE	NA	580	1488	909	72	0.0792079207920792	580	1488	909	71	0.0781938325991189	NA
hsa_glia	ENST00000221671	ENSG00000105072	0.3760805	1.2632975	61.73503	0.183182222476	0.466308562379	NOT_TRANSLATED	SINGLE/MULTIPLE	NA			NA	NA	NA			NA	NA	NA	NA
hsa_glia	ENST00000221730:ENST00000602233:ENST00000435261	ENSG00000105131	0.1496445	0.4523425	11.00001	1	0	NOT_TRANSLATED	SINGLE/MULTIPLE	NA	376	1080	705	11	0.0156028368794326	376	1080	705	11	0.015625	NA
hsa_glia	ENST00000221735	ENSG00000105136	1.281525	0.7143515	69.404657	0.654037754268	0.740717375144	TRANSLATED	SINGLE/MULTIPLE	Main isoform			NA	NA	NA			NA	NA	NA	NA
hsa_glia	ENST00000221742	ENSG00000105143	1.9242695	3.611285	368.4872197	0.728563434896	0.781051291017	TRANSLATED	SINGLE/MULTIPLE	Secondary isoform			NA	NA	NA			NA	NA	NA	NA
hsa_glia	ENST00000221770	ENSG00000105171	35.1545	55.332683	265.936348	0.548474983194	0.662979105503	TRANSLATED	SINGLE/MULTIPLE	Main isoform			NA	NA	NA			NA	NA	NA	NA
hsa_glia	ENST00000221801	ENSG00000105202	13.1391	12.4914285	439.740633	0.612502565802	0.711764456902	TRANSLATED	SINGLE/MULTIPLE	Main isoform	940	963	24	5	0.208333333333333	940	963	24	0	0	NA
hsa_glia	ENST00000221847	ENSG00000105246	2.322175	1.202948	38	0.736842105263	0.455164013632	NOT_TRANSLATED	SINGLE/MULTIPLE	NA	1	687	687	47	0.0684133915574964	1	687	687	38	0.0553935860058309	NA
hsa_glia	ENST00000221855	ENSG00000105254	25.942085	34.664885	582.9428344	0.483132615207	0.744763428525	NOT_TRANSLATED	SINGLE/MULTIPLE	NA			NA	NA	NA			NA	NA	NA	NA
hsa_glia	ENST00000221856	ENSG00000105255	17.80605	15.5150685	952.745278	0.630473571342	0.716722879165	TRANSLATED	SINGLE/MULTIPLE	Other isoforms	1267	1290	24	55	2.29166666666667	1201	1488	288	130.6	0.455052264808362	NA
hsa_glia	ENST00000221859	ENSG00000105258	45.43195	26.457904	279.929411	0.503279496416	0.75154899977	TRANSLATED	SINGLE/MULTIPLE	Secondary isoform	262	375	114	164	1.43859649122807	262	375	114	146	1.29203539823009	NA
hsa_glia	ENST00000221891	ENSG00000105290	74.36355	98.383341	8432.457789	0.592687977344	0.884313490355	TRANSLATED	SINGLE/MULTIPLE	Main isoform	1552	1554	3	136	45.3333333333333	1552	1554	3	9	4.5	NA
hsa_glia	ENST00000221899	ENSG00000105298	4.59403	2.0883755	209.308436	0.641744105336	0.632360741922	TRANSLATED	SINGLE/MULTIPLE	Main isoform	2068	2601	534	NA	NA	2068	2601	534	0	0	NA
hsa_glia	ENST00000221922	ENSG00000105321	8.36181	7.659109	387.560602	0.426553605157	0.566206804622	NOT_TRANSLATED	SINGLE/MULTIPLE	NA	385	1593	1209	345	0.285359801488834	385	1593	1209	283	0.234271523178808	NA
hsa_glia	ENST00000221930	ENSG00000105329	11.14823	9.8280095	323.749044	0.757402137688	0.491050742143	NOT_TRANSLATED	SINGLE/MULTIPLE	NA	1;1015	711;1170	867	327	0.377162629757785	1	1170	1170	323.75	0.276946107784431	NA
hsa_glia	ENST00000221943	ENSG00000105341	0.6019655	0.562871	23.5384905871	0.731498181931	0.858288658928	TRANSLATED	SINGLE/MULTIPLE	Secondary isoform			NA	NA	NA			NA	NA	NA	NA
hsa_glia	ENST00000221957	ENSG00000105355	5.67088	7.864049	477.783762	0.540783466392	0.683529658195	TRANSLATED	SINGLE/MULTIPLE	Main isoform			NA	NA	NA			NA	NA	NA	NA
hsa_glia	ENST00000221975	ENSG00000105372	337.6475	170.2727165	504.340973	0.583900979229	0.788236598853	TRANSLATED	SINGLE/MULTIPLE	Main isoform			NA	NA	NA			NA	NA	NA	NA
hsa_glia	ENST00000221980	ENSG00000105376	37.8298	75.759982	8539.289958	0.579578952154	0.828026190798	TRANSLATED	SINGLE/MULTIPLE	Single	1;610	375;2772	2538	8745	3.44562647754137	1;610	375;2772	2538	7851	7.07871746798122	NA
hsa_glia	ENST00000222005	ENSG00000105401	107.9995	87.2609525	3966.068162	0.605103509313	0.845339223256	TRANSLATED	SINGLE/MULTIPLE	Secondary isoform			NA	NA	NA	973	1134	162	818.43	5.08341614906832	NA
hsa_glia	ENST00000222008	ENSG00000105404	3.037263	3.6793745	95.9007358849	0.702376586153	0.830397739688	TRANSLATED	SINGLE/MULTIPLE	Other isoforms			NA	NA	NA			NA	NA	NA	NA
hsa_glia	ENST00000222115	ENSG00000105509	0.1134995	0.431396	31.4756414	0.587971087382	0.848771408921	TRANSLATED	SINGLE/MULTIPLE	Main isoform			NA	NA	NA			NA	NA	NA	NA
hsa_glia	ENST00000222120:ENST00000589655	ENSG00000105514	3.04504	30.3764555	617.64854694	0.582952094397	0.651859503057	TRANSLATED	SINGLE/MULTIPLE	Single	1	657	657	671	1.02130898021309	1	657	657	617.65	0.941539634146341	NA
hsa_glia	ENST00000222125	ENSG00000105519	4.0380385	2.0470705	21.3644732	0.788307104151	0.396886149972	NOT_TRANSLATED	SINGLE/MULTIPLE	NA			NA	NA	NA			NA	NA	NA	NA
hsa_glia	ENST00000222139	ENSG00000187266	2.63184	2.121519	96.55011	0.741067099768	0.365670085293	NOT_TRANSLATED	SINGLE/MULTIPLE	NA	916	1524	609	91	0.149425287356322	916	1524	609	91	0.149671052631579	NA
hsa_glia	ENST00000222145	ENSG00000105538	2.47105	1.419335	218.176222	0.594419455114	0.62186945795	TRANSLATED	SINGLE/MULTIPLE	Single	1;1180;2257	762;2127;2889	2343	154	0.0657276995305164	1	2889	2889	218.18	0.0755470914127424	NA
hsa_glia	ENST00000222219	ENSG00000105612	14.70235	17.271839	744.460955	0.778295900018	0.705909841098	TRANSLATED	SINGLE/MULTIPLE	Main isoform	346	510	165	171	1.03636363636364	346	510	165	105	0.640243902439024	NA
hsa_glia	ENST00000222224	ENSG00000105617	9.795245	14.5636715	391	0.460358056266	0.61655797406	NOT_TRANSLATED	SINGLE/MULTIPLE	NA	1	792	792	402	0.507575757575758	1	792	792	391	0.494310998735777	NA
hsa_glia	ENST00000222247	ENSG00000105640	241.3615	190.465814	2753.006155	0.632867469561	0.837642123757	TRANSLATED	SINGLE/MULTIPLE	Main isoform			NA	NA	NA			NA	NA	NA	NA
hsa_glia	ENST00000222248	ENSG00000105641	0.1681135	0.0475255	NA	NA	NA	NOT_EVALUATED	SINGLE/MULTIPLE	NA	1	1929	1929	6	0.0031104199066874	1	1929	1929	6	0.00311203319502075	NA
hsa_glia	ENST00000222249	ENSG00000105642	27.2967	0.915825	72.544241	0.41144659574	0.514443289169	NOT_TRANSLATED	SINGLE/MULTIPLE	NA	226	1629	1404	93	0.0662393162393162	226	1629	1404	70	0.0498930862437634	NA
hsa_glia	ENST00000222250	ENSG00000105643	15.72768	12.003322	698.876797	0.627550768437	0.721703570828	TRANSLATED	SINGLE/MULTIPLE	Secondary isoform			NA	NA	NA			NA	NA	NA	NA
hsa_glia	ENST00000222254	ENSG00000105647	10.312345	9.2659845	896.645994	0.550286581663	0.750424071256	TRANSLATED	SINGLE/MULTIPLE	Secondary isoform			NA	NA	NA			NA	NA	NA	NA
hsa_glia	ENST00000222256	ENSG00000105649	56.17415	139.1415435	3384.5560326	0.62530753535	0.881480272275	TRANSLATED	SINGLE/MULTIPLE	Main isoform			NA	NA	NA			NA	NA	NA	NA
hsa_glia	ENST00000222284	ENSG00000105677	22.0792	29.8116505	591.811917	0.530916743942	0.776513052286	TRANSLATED	SINGLE/MULTIPLE	Main isoform			NA	NA	NA			NA	NA	NA	NA
hsa_glia	ENST00000222305	ENSG00000105698	25.3578	7.4693325	254.839697	0.37427136401	0.565555543132	NOT_TRANSLATED	SINGLE/MULTIPLE	NA			NA	NA	NA			NA	NA	NA	NA
hsa_glia	ENST00000222307:ENST00000595073:ENST00000600654:ENST00000599319:ENST00000602094:ENST00000540691:ENST00000539106	ENSG00000105700	39.312595	16.347623	265.0674628	0.61206027434	0.590367939843	TRANSLATED	SINGLE/MULTIPLE	Main isoform			NA	NA	NA			NA	NA	NA	NA
hsa_glia	ENST00000222329	ENSG00000105722	19.39435	9.5792	519.181504	0.60708658065	0.592165736344	TRANSLATED	SINGLE/MULTIPLE	Main isoform	22	225	204	74	0.362745098039216	22	225	204	29	0.142857142857143	NA
hsa_glia	ENST00000222330:ENST00000453535	ENSG00000105723	22.77822	25.934033	1531.107638	0.637861905826	0.760622291385	TRANSLATED	SINGLE/MULTIPLE	Main isoform	1	282	282	411	1.45744680851064	1	282	282	365	1.29893238434164	NA
hsa_glia	ENST00000222339	ENSG00000105732	1.575202	2.7091205	469.997899	0.666045905026	0.711957741877	TRANSLATED	SINGLE/MULTIPLE	Main isoform	1	270	270	NA	NA	1	270	270	0	0	NA
hsa_glia	ENST00000222345	ENSG00000105738	2.21419	2.455458	601.203773	0.574206830535	0.665873827632	TRANSLATED	SINGLE/MULTIPLE	Single	1;1666;2029;3142;4597;4735	1533;1683;2817;4206;4599;5343	4017	546	0.135922330097087	1;4597;4735	4206;4599;5343	4818	511.19	0.259445803867576	NA
hsa_glia	ENST00000222374	ENSG00000105767	101.2528	80.6228735	3894	0.563174114022	0.841543267305	TRANSLATED	SINGLE/MULTIPLE	Single	1	1164	1164	4302	3.69587628865979	1	1164	1164	3894	3.34823731728289	NA
hsa_glia	ENST00000222381	ENSG00000005421	0.0211245	0.039523	NA	NA	NA	NOT_EVALUATED	SINGLE/MULTIPLE	NA			NA	NA	NA			NA	NA	NA	NA
hsa_glia	ENST00000222390	ENSG00000019991	0.2427405	0.7062395	102.289117042	0.53949047666	0.670481576923	TRANSLATED	SINGLE/MULTIPLE	Main isoform			NA	NA	NA			NA	NA	NA	NA
hsa_glia	ENST00000222399	ENSG00000091136	3.708145	5.513127	1563.294994	0.571370469059	0.742235117404	TRANSLATED	SINGLE/MULTIPLE	Other isoforms			NA	NA	NA			NA	NA	NA	NA
hsa_glia	ENST00000222402	ENSG00000078967	4.05e-05	1.65e-05	NA	NA	NA	NOT_EVALUATED	SINGLE/MULTIPLE	NA			NA	NA	NA			NA	NA	NA	NA
hsa_glia	ENST00000222462	ENSG00000002745	0.4083725	0.5653905	37	0.216216216216	0.57148003578	NOT_TRANSLATED	SINGLE/MULTIPLE	NA	1	93	93	NA	NA	1	93	93	0	0	NA
hsa_glia	ENST00000222511	ENSG00000105793	0.498564	1.0661225	74.8988804048	0.635158028512	0.798434854391	TRANSLATED	SINGLE/MULTIPLE	Main isoform			NA	NA	NA			NA	NA	NA	NA
hsa_glia	ENST00000222543	ENSG00000105825	0.4817835	0.192235	NA	NA	NA	NOT_EVALUATED	SINGLE/MULTIPLE	NA	460	534	75	NA	NA	460	630	171	0	0	NA
hsa_glia	ENST00000222547	ENSG00000105829	18.2416	20.459567	224.108805	0.736190918514	0.710128300119	TRANSLATED	SINGLE/MULTIPLE	Secondary isoform			NA	NA	NA	235	354	120	78.39	0.658739495798319	NA
hsa_glia	ENST00000222553	ENSG00000105835	17.2864	25.1328475	1743.17684	0.534083060672	0.76469562683	TRANSLATED	SINGLE/MULTIPLE	Secondary isoform	1090	1473	384	206	0.536458333333333	1090	1473	384	422.71	1.10368146214099	NA
hsa_glia	ENST00000222567	ENSG00000105849	3.928545	4.103284	241	0.655601659751	0.585525914551	TRANSLATED	SINGLE_MS_hk	Single MS housekeeping	1	1014	1014	320	0.315581854043393	1	1014	1014	241	0.237907206317868	NA
hsa_glia	ENST00000222572	ENSG00000105854	57.78075	37.9931135	1692.826068	0.558405451611	0.830968356307	TRANSLATED	SINGLE/MULTIPLE	Main isoform			NA	NA	NA			NA	NA	NA	NA
hsa_glia	ENST00000222573	ENSG00000105855	3.33285	15.2025555	1703.63591	0.557273432326	0.765843347173	TRANSLATED	SINGLE/MULTIPLE	Main isoform	1	405	405	389	0.960493827160494	1	405	405	366	0.905940594059406	NA
hsa_glia	ENST00000222584	ENSG00000105866	1.734645	4.4681955	641	0.555382215289	0.631160301046	TRANSLATED	SINGLE/MULTIPLE	Single	124;1840	1677;2352	2067	659	0.31881954523464	124;1840	1677;2352	2067	607	0.60163921643593	NA
hsa_glia	ENST00000222597	ENSG00000105879	1.71703	0.29894	10.48203	0.216687034859	0.472487681481	NOT_TRANSLATED	SINGLE/MULTIPLE	NA			NA	NA	NA			NA	NA	NA	NA
hsa_glia	ENST00000222598	ENSG00000105880	2.20529	4.748792	155.977626	0.36867463286	0.544025327572	NOT_TRANSLATED	SINGLE/MULTIPLE	NA	541	867	327	103	0.314984709480122	541	867	327	51	0.156441717791411	NA
hsa_glia	ENST00000222644:ENST00000396475	ENSG00000105926	2.58506	10.769511	953.106942	0.585145711802	0.683187421511	TRANSLATED	SINGLE/MULTIPLE	Main isoform			NA	NA	NA			NA	NA	NA	NA
hsa_glia	ENST00000222673	ENSG00000105953	10.822355	25.1611275	3922.011923	0.648787947094	0.848296830176	TRANSLATED	SINGLE/MULTIPLE	Main isoform			NA	NA	NA			NA	NA	NA	NA
hsa_glia	ENST00000222690	ENSG00000105968	9.173462	26.0093395	112.09134606	0.3830941011	0.59207865656	NOT_TRANSLATED	SINGLE/MULTIPLE	NA			NA	NA	NA			NA	NA	NA	NA
hsa_glia	ENST00000222693	ENSG00000105971	1.4491295	3.5408265	72.508786	0.866739274879	0.584427897053	TRANSLATED	SINGLE/MULTIPLE	Secondary isoform			NA	NA	NA	337	486	150	50.52	0.339060402684564	NA
hsa_glia	ENST00000222725	ENSG00000106003	3.3e-05	0.0015965	NA	NA	NA	NOT_EVALUATED	SINGLE/MULTIPLE	NA			NA	NA	NA			NA	NA	NA	NA
hsa_glia	ENST00000222747:ENST00000415871	ENSG00000106025	2.80767	0.7605685	39.79112	0.758907515044	0.507450820657	NOT_TRANSLATED	SINGLE/MULTIPLE	NA	442	915	474	29	0.0611814345991561	442	915	474	29	0.0613107822410148	NA
hsa_glia	ENST00000222792	ENSG00000106069	2.929395	2.249142	190.526878	0.713282631965	0.708697972492	TRANSLATED	SINGLE/MULTIPLE	Main isoform			NA	NA	NA			NA	NA	NA	NA
hsa_glia	ENST00000222800	ENSG00000106077	0	0	NA	NA	NA	NOT_EVALUATED	SINGLE/MULTIPLE	NA			NA	NA	NA			NA	NA	NA	NA
hsa_glia	ENST00000222803	ENSG00000106080	1.616255	6.7062725	143.479658	0.582499018781	0.531911771605	NOT_TRANSLATED	SINGLE/MULTIPLE	NA	349	633	285	85	0.298245614035088	196	633	438	132.67	0.303592677345538	NA
hsa_glia	ENST00000222812	ENSG00000106089	119.50005	245.4679795	7979.497604	0.62285661838	0.84443045962	TRANSLATED	SINGLE/MULTIPLE	Main isoform	688;799	723;864	102	1647	16.1470588235294	679	864	186	1721	9.3027027027027	NA
hsa_glia	ENST00000222823	ENSG00000106100	0.766185	0.0721445	14	0.5	0.522099480424	NOT_TRANSLATED	SINGLE/MULTIPLE	NA	2284	2859	576	NA	NA	2284	2859	576	0	0	NA
hsa_glia	ENST00000222990	ENSG00000106266	7.220205	4.255703	277.182603	0.703465520165	0.644310804099	TRANSLATED	SINGLE/MULTIPLE	Single	1;715	93;1395	774	194	0.250645994832041	1;715	93;1395	774	177	0.326086956521739	NA
hsa_glia	ENST00000223023	ENSG00000106299	16.06075	59.327152	4300	0.589069767442	0.826874909857	TRANSLATED	SINGLE_MS_hk	Single MS housekeeping	1	1515	1515	4646	3.06666666666667	1	1515	1515	4300	2.84015852047556	NA
hsa_glia	ENST00000223029	ENSG00000106305	8.414755	10.836292	377.850578	0.542580196873	0.688144541137	TRANSLATED	SINGLE/MULTIPLE	Secondary isoform	136	234	99	107	1.08080808080808	136	234	99	72	0.73469387755102	NA
hsa_glia	ENST00000223054:ENST00000393950:ENST00000379527	ENSG00000106330	14.64987	0.6215105	22.999998	0.217390844991	0.425635909209	NOT_TRANSLATED	SINGLE/MULTIPLE	NA			NA	NA	NA			NA	NA	NA	NA
hsa_glia	ENST00000223061	ENSG00000106333	4.75545	5.306847	188	0.702127659574	0.432425098219	NOT_TRANSLATED	SINGLE/MULTIPLE	NA	1	1347	1347	199	0.147735708982925	1	1347	1347	188	0.139673105497771	NA
hsa_glia	ENST00000223073	ENSG00000106344	3.571255	3.211782	441.52795	0.620767509735	0.705783883923	TRANSLATED	SINGLE/MULTIPLE	Main isoform	511	540	30	20	0.666666666666667	511	540	30	13	0.448275862068966	NA
hsa_glia	ENST00000223084	ENSG00000106355	1.498375	1.6185925	NA	NA	NA	NOT_EVALUATED	SINGLE/MULTIPLE	NA	46	213	168	8	0.0476190476190476	46	213	168	8	0.0479041916167665	NA
hsa_glia	ENST00000223095	ENSG00000106366	3.049015	6.9051595	281.473388	0.498203858618	0.538290545478	NOT_TRANSLATED	SINGLE/MULTIPLE	NA	91	135	45	6	0.133333333333333	91	135	45	6	0.136363636363636	NA
hsa_glia	ENST00000223122:ENST00000436587	ENSG00000106392	9.28653	6.4060725	401.142516	0.56765948489	0.663013636104	TRANSLATED	SINGLE/MULTIPLE	Other isoforms	889	1089	201	95	0.472636815920398	889	1089	201	83	0.415	NA
hsa_glia	ENST00000223127	ENSG00000106397	5.740745	7.0593875	726.181071	0.668254112341	0.693546823107	TRANSLATED	SINGLE/MULTIPLE	Single	880;1789	1005;1935	273	125	0.457875457875458	502	2214	1713	589.25	0.34418808411215	NA
hsa_glia	ENST00000223129:ENST00000396682	ENSG00000106399	29.5376	76.607667	726.894158	0.522199681786	0.766162246052	TRANSLATED	SINGLE/MULTIPLE	Main isoform	1	117	117	272	2.32478632478632	1	117	117	237	2.04310344827586	NA
hsa_glia	ENST00000223136	ENSG00000214253	146.9045	100.1090225	1165.774599	0.64821034928	0.752250933714	TRANSLATED	SINGLE/MULTIPLE	Main isoform	340	360	21	179	8.52380952380952	46	456	411	1109.6	2.70634146341463	NA
hsa_glia	ENST00000223145	ENSG00000106415	1.92454	3.6057305	259.1127716	0.71999787447	0.618564976139	TRANSLATED	SINGLE/MULTIPLE	Single	1;1297	336;1641	681	219	0.3215859030837	1;1000	336;1641	978	195.8	0.358185670710411	NA
hsa_glia	ENST00000223167	ENSG00000106436	6.310985	2.527321	56.75658	0.664933933651	0.197031738004	NOT_TRANSLATED	SINGLE/MULTIPLE	NA	1	678	678	89	0.131268436578171	1	678	678	56.76	0.0838404726735598	NA
hsa_glia	ENST00000223208	ENSG00000106477	3.88557	14.762295	865.499767	0.568363033424	0.736492999046	TRANSLATED	SINGLE/MULTIPLE	Secondary isoform	757	972	216	140	0.648148148148148	757	972	216	95	0.441860465116279	NA
hsa_glia	ENST00000223210	ENSG00000106479	3.39189	1.1390955	178.97434	0.337615213443	0.580994182927	NOT_TRANSLATED	SINGLE/MULTIPLE	NA	1;532	252;3507	3228	182	0.0563816604708798	1;532	252;3507	3228	161	0.247457899494459	NA
hsa_glia	ENST00000223215	ENSG00000106484	4.364135	33.77122	1137.621632	0.55852578496	0.801933857458	TRANSLATED	SINGLE/MULTIPLE	Main isoform			NA	NA	NA			NA	NA	NA	NA
hsa_glia	ENST00000223271:ENST00000466675:ENST00000482669	ENSG00000106538	16.89675	17.820896	232.561719	0.577354878427	0.657018577266	TRANSLATED	SINGLE/MULTIPLE	Single	376	489	114	110	0.964912280701754	376	489	114	91	0.805309734513274	NA
hsa_glia	ENST00000223273	ENSG00000241127	13.4931	4.296777	124.212831	0.515966591245	0.637987638227	TRANSLATED	SINGLE/MULTIPLE	Secondary isoform	250;337	327;678	420	112	0.266666666666667	250	678	429	84	0.196261682242991	NA
hsa_glia	ENST00000223293	ENSG00000106560	2.89488	0.5563325	33	0.69696969697	0.617709084754	TRANSLATED	SINGLE/MULTIPLE	Single	28	1011	984	36	0.0365853658536585	28	1011	984	33	0.0335707019328586	NA
hsa_glia	ENST00000223321	ENSG00000106588	22.938	38.4356735	1064.20944	0.558121897509	0.846135690561	TRANSLATED	SINGLE/MULTIPLE	Main isoform			NA	NA	NA			NA	NA	NA	NA
hsa_glia	ENST00000223324	ENSG00000106591	39.67045	36.0044925	676.698634	0.533878618706	0.715729372983	TRANSLATED	SINGLE/MULTIPLE	Main isoform	313	564	252	418	1.65873015873016	313	564	252	325	1.29482071713147	NA
hsa_glia	ENST00000223357	ENSG00000106624	5.38424	3.455955	382.534428	0.612623097025	0.591929589375	TRANSLATED	SINGLE/MULTIPLE	Secondary isoform	1;739;1150	126;861;1317	417	87	0.20863309352518	1;739;1150	252;972;1317	654	104	0.46332047359891	NA
hsa_glia	ENST00000223361	ENSG00000106628	1.35192	0.496907	42.3003675	0.670050996602	0.918842368227	TRANSLATED	SINGLE/MULTIPLE	Secondary isoform			NA	NA	NA			NA	NA	NA	NA
hsa_glia	ENST00000223368	ENSG00000106635	33.26065	15.972616	397.56894	0.684641071307	0.685811258097	TRANSLATED	SINGLE/MULTIPLE	Main isoform	361	435	75	129	1.72	265	435	171	163.5	0.961764705882353	NA
hsa_glia	ENST00000223369	ENSG00000106636	43.44165	31.058336	690.389408	0.558162077133	0.782872869458	TRANSLATED	SINGLE/MULTIPLE	Main isoform	460	561	102	233	2.2843137254902	460	561	102	128	1.26732673267327	NA
hsa_glia	ENST00000223423	ENSG00000095303	0.4776145	0.7337805	78.5129484	0.556806283433	0.638627388552	TRANSLATED	SINGLE/MULTIPLE	Secondary isoform			NA	NA	NA			NA	NA	NA	NA
hsa_glia	ENST00000223459	ENSG00000229809	4.612975	2.5288905	54.9003838	0.390985004371	0.55046810831	NOT_TRANSLATED	SINGLE/MULTIPLE	NA			NA	NA	NA			NA	NA	NA	NA
hsa_glia	ENST00000223500	ENSG00000086065	92.16915	163.7440555	3610	0.513296398892	0.786866398266	TRANSLATED	SINGLE/MULTIPLE	Main isoform	496;625	609;657	147	679	4.61904761904762	496	657	162	604	3.75155279503106	NA
hsa_glia	ENST00000223609	ENSG00000106772	0	0	NA	NA	NA	NOT_EVALUATED	SINGLE/MULTIPLE	NA			NA	NA	NA			NA	NA	NA	NA
hsa_glia	ENST00000223641	ENSG00000106803	130.7685	146.527633	880	0.651136363636	0.794839315105	TRANSLATED	SINGLE_MS_hk	Single MS housekeeping	1	162	162	475	2.9320987654321	1	162	162	398	2.47204968944099	NA
hsa_glia	ENST00000223642	ENSG00000106804	1.010241	0.0993765	35	0.942857142857	0.558274723676	TRANSLATED	SINGLE/MULTIPLE	Single	1	5028	5028	43	0.00855210819411297	1	5028	5028	35	0.00696240302367217	NA
hsa_glia	ENST00000223791	ENSG00000106948	0.8498255	0.307759	39.562491	0.710029810812	0.620602844259	TRANSLATED	SINGLE/MULTIPLE	Main isoform			NA	NA	NA			NA	NA	NA	NA
hsa_glia	ENST00000223795	ENSG00000106952	0.3974325	0.326194	12	0	0.124355207872	NOT_TRANSLATED	SINGLE/MULTIPLE	NA	1	702	702	12	0.0170940170940171	1	702	702	12	0.0171184022824536	NA
hsa_glia	ENST00000223836	ENSG00000106992	0.4955815	0.4623315	14.58123534	0.593915459703	0.904325551983	TRANSLATED	SINGLE/MULTIPLE	Main isoform	1	54	54	NA	NA	1	54	54	0	0	NA
hsa_glia	ENST00000223862	ENSG00000107018	0.293969	0.383579	NA	NA	NA	NOT_EVALUATED	SINGLE/MULTIPLE	NA	250	555	306	10	0.0326797385620915	211	555	345	10	0.0290697674418605	NA
hsa_glia	ENST00000223864	ENSG00000107020	12.2128	7.235343	127	0.511811023622	0.601854979124	TRANSLATED	SINGLE_MS_hk	Single MS housekeeping	1	441	441	154	0.349206349206349	1	441	441	127	0.288636363636364	NA
hsa_glia	ENST00000223865	ENSG00000107021	1.6209185	2.8923365	62.7012254	0.630260725335	0.673995673145	TRANSLATED	SINGLE/MULTIPLE	Main isoform			NA	NA	NA			NA	NA	NA	NA
hsa_glia	ENST00000223951	ENSG00000107105	0.2437825	1.108402	67.9290847	0.665238009603	0.914934852316	TRANSLATED	SINGLE/MULTIPLE	Secondary isoform			NA	NA	NA			NA	NA	NA	NA
hsa_glia	ENST00000224073	ENSG00000107223	416.209	288.903132	3250.138863	0.657064311409	0.870467340632	TRANSLATED	SINGLE/MULTIPLE	Main isoform	385	444	60	602	10.0333333333333	385	444	60	409	6.93220338983051	NA
hsa_glia	ENST00000224140	ENSG00000107290	2.44275	6.1274085	2725.388003	0.583683557075	0.714988350982	TRANSLATED	SINGLE/MULTIPLE	Main isoform			NA	NA	NA			NA	NA	NA	NA
hsa_glia	ENST00000224167	ENSG00000107317	106.885	101.0211545	2320.3426374	0.6569930981	0.881145855486	TRANSLATED	SINGLE/MULTIPLE	Secondary isoform			NA	NA	NA			NA	NA	NA	NA
hsa_glia	ENST00000224237:ENST00000544301	ENSG00000026025	178.6512	213.3491225	9045.142836	0.581040136269	0.872767624438	TRANSLATED	SINGLE/MULTIPLE	Main isoform	1273	1398	126	804	6.38095238095238	1273	1398	126	457	3.656	NA
hsa_glia	ENST00000224337	ENSG00000095585	3.108895	2.915301	151.68896	0.717550440058	0.518698580786	NOT_TRANSLATED	SINGLE/MULTIPLE	NA			NA	NA	NA			NA	NA	NA	NA
hsa_glia	ENST00000224356	ENSG00000095596	0.153651	0.015502	NA	NA	NA	NOT_EVALUATED	SINGLE/MULTIPLE	NA	1	207	207	7	0.0338164251207729	1	207	207	0	0	NA
hsa_glia	ENST00000224605	ENSG00000107623	2.33261	3.3204675	222	0.68018018018	0.632063966717	TRANSLATED	SINGLE/MULTIPLE	Single	1	1434	1434	236	0.164574616457462	1	1434	1434	222	0.154919748778786	NA
hsa_glia	ENST00000224652	ENSG00000107669	5e-07	1.5e-06	NA	NA	NA	NOT_EVALUATED	SINGLE/MULTIPLE	NA			NA	NA	NA			NA	NA	NA	NA
hsa_glia	ENST00000224721	ENSG00000107736	0.256919	0.100408	41.811361	0.568649056891	0.536456219914	NOT_TRANSLATED	SINGLE/MULTIPLE	NA	430;3385	444;6735	3366	14	0.0041592394533571	430;3121	444;6735	3630	14.48	0.00400664084117321	NA
hsa_glia	ENST00000224784:ENST00000458208	ENSG00000107796	16.16702	9.821603	403.8152134	0.689073993169	0.562348683506	TRANSLATED	SINGLE/MULTIPLE	Secondary isoform	454	1131	678	339	0.5	454	1131	678	340.81	0.503412112259971	NA
hsa_glia	ENST00000224807	ENSG00000107819	19.95745	32.4775375	1231.040938	0.636731956513	0.753663332512	TRANSLATED	SINGLE/MULTIPLE	Main isoform	1	12	12	8	0.666666666666667	1	12	12	0	0	NA
hsa_glia	ENST00000224862	ENSG00000107872	10.866225	18.258236	360.9763521	0.501252225381	0.561859872065	TRANSLATED	SINGLE/MULTIPLE	Other isoforms			NA	NA	NA			NA	NA	NA	NA
hsa_glia	ENST00000224949	ENSG00000107959	12.5563	12.3571305	1764.317901	0.59305747587	0.748597226914	TRANSLATED	SINGLE/MULTIPLE	Other isoforms			NA	NA	NA			NA	NA	NA	NA
hsa_glia	ENST00000224950:ENST00000369764	ENSG00000107960	6.40813	3.7675975	198	0.60101010101	0.615261996995	TRANSLATED	SINGLE_MS_hk	Single MS housekeeping	1	1104	1104	217	0.196557971014493	1	1104	1104	198	0.179510426110607	NA
hsa_glia	ENST00000225171	ENSG00000108176	27.40865	55.7653875	1068.122609	0.568411404163	0.777836425671	TRANSLATED	SINGLE/MULTIPLE	Main isoform			NA	NA	NA			NA	NA	NA	NA
hsa_glia	ENST00000225174	ENSG00000108179	25.4502	67.2674465	1197.9359	0.461731508339	0.733486604353	NOT_TRANSLATED	SINGLE/MULTIPLE	NA	541	621	81	162	2	412	621	210	391.36	1.87253588516746	NA
hsa_glia	ENST00000225235	ENSG00000108239	4.052095	4.204038	476	0.611344537815	0.644711343618	TRANSLATED	SINGLE/MULTIPLE	Single	1	2325	2325	523	0.22494623655914	1	2325	2325	476	0.204819277108434	NA
hsa_glia	ENST00000225245	ENSG00000006075	26.29615	50.5182755	152.220991	0.559850454528	0.388178915798	NOT_TRANSLATED	SINGLE/MULTIPLE	NA	1	276	276	157	0.568840579710145	1	276	276	152.22	0.553527272727273	NA
hsa_glia	ENST00000225275	ENSG00000005381	0.366371	0.290143	33.22669	0.187400249619	0.432589383354	NOT_TRANSLATED	SINGLE/MULTIPLE	NA			NA	NA	NA			NA	NA	NA	NA
hsa_glia	ENST00000225282	ENSG00000073969	16.086095	54.345812	3497.7753416	0.548907838209	0.853093502312	TRANSLATED	SINGLE/MULTIPLE	Main isoform	1930	1932	3	0	0	1930	1932	3	0	0	NA
hsa_glia	ENST00000225296	ENSG00000005100	0.576709	1.370434	139.248199	0.730728158287	0.786456653483	TRANSLATED	SINGLE/MULTIPLE	Main isoform	289	450	162	34	0.209876543209877	289	1146	858	71.56	0.0835005834305718	NA
hsa_glia	ENST00000225298	ENSG00000011260	10.273865	15.813935	1060.450882	0.571579713204	0.696204237221	TRANSLATED	SINGLE/MULTIPLE	Single	1;838;1546	711;870;1644	843	697	0.826809015421115	1;1504	870;1668	1035	723.62	1.47885697044542	NA
hsa_glia	ENST00000225328	ENSG00000083454	1.015775	0.939684	73.210124	0.380976734857	0.745653859038	NOT_TRANSLATED	SINGLE/MULTIPLE	NA			NA	NA	NA			NA	NA	NA	NA
hsa_glia	ENST00000225388	ENSG00000108256	5.628685	20.643211	1904.475623	0.548666140632	0.760005979358	TRANSLATED	SINGLE/MULTIPLE	Main isoform	277	2001	1725	1862	1.07942028985507	277	2001	1725	1717	0.995939675174014	NA
hsa_glia	ENST00000225394	ENSG00000108262	6.742585	4.9115525	668.4133528	0.649033191337	0.794333618129	TRANSLATED	SINGLE/MULTIPLE	Secondary isoform			NA	NA	NA			NA	NA	NA	NA
hsa_glia	ENST00000225402	ENSG00000108270	11.65165	11.2938335	753.578362	0.574428854155	0.660809938828	TRANSLATED	SINGLE/MULTIPLE	Single	142;745;1546	720;1086;1617	993	515	0.518630412890232	142;1546	1086;1680	1080	400	0.788720591955477	NA
hsa_glia	ENST00000225410	ENSG00000108278	35.3213	44.984317	618.230804	0.512492279501	0.79034585206	TRANSLATED	SINGLE/MULTIPLE	Secondary isoform			NA	NA	NA	286	339	54	109.6	2.06792452830189	NA
hsa_glia	ENST00000225426	ENSG00000108294	68.68585	240.647632	4159.344009	0.571933181976	0.84216674196	TRANSLATED	SINGLE/MULTIPLE	Main isoform	445;514	474;615	132	1366	10.3484848484848	445	615	171	1170.47	6.88511764705882	NA
hsa_glia	ENST00000225428	ENSG00000108296	4.818265	2.5157925	146.624649	0.702541357831	0.640283449608	TRANSLATED	SINGLE/MULTIPLE	Other isoforms			NA	NA	NA			NA	NA	NA	NA
hsa_glia	ENST00000225430	ENSG00000108298	593.52	316.8722625	5986.93291	0.59563887914	0.861094587743	TRANSLATED	SINGLE/MULTIPLE	Main isoform			NA	NA	NA			NA	NA	NA	NA
hsa_glia	ENST00000225441	ENSG00000108309	29.87775	15.1935955	553.9597244	0.586516858156	0.780126731915	TRANSLATED	SINGLE/MULTIPLE	Main isoform			NA	NA	NA			NA	NA	NA	NA
hsa_glia	ENST00000225504:ENST00000580947	ENSG00000213246	40.6238	64.141284	526.008174	0.498310530057	0.76734130745	TRANSLATED	SINGLE/MULTIPLE	Main isoform			NA	NA	NA			NA	NA	NA	NA
hsa_glia	ENST00000225512	ENSG00000108379	1.55272	2.755636	92	0.597826086957	0.415864451369	NOT_TRANSLATED	SINGLE/MULTIPLE	NA	1	1065	1065	92	0.0863849765258216	1	1065	1065	92	0.0864661654135338	NA
hsa_glia	ENST00000225519	ENSG00000197417	1.45143	2.546864	132.5	0.747169811321	0.616228628024	TRANSLATED	SINGLE/MULTIPLE	Single			NA	NA	NA			NA	NA	NA	NA
hsa_glia	ENST00000225525	ENSG00000213977	52.1582	41.9473325	314	0.624203821656	0.656317783913	TRANSLATED	SINGLE_MS_hk	Single MS housekeeping	1	372	372	351	0.943548387096774	1	372	372	314	0.846361185983827	NA
hsa_glia	ENST00000225538	ENSG00000108405	0.1687985	0.508321	14	0	0	NOT_TRANSLATED	SINGLE/MULTIPLE	NA	136	1197	1062	26	0.0244821092278719	136	1197	1062	14	0.0131950989632422	NA
hsa_glia	ENST00000225567	ENSG00000108433	6.613805	11.926745	278.098416	0.563511120466	0.752283777977	TRANSLATED	SINGLE/MULTIPLE	Main isoform	583	639	57	NA	NA	583	639	57	0	0	NA
hsa_glia	ENST00000225573	ENSG00000108439	4.1507095	13.889188	592.94900551	0.601536934518	0.769990049065	TRANSLATED	SINGLE/MULTIPLE	Main isoform			NA	NA	NA			NA	NA	NA	NA
hsa_glia	ENST00000225576	ENSG00000175106	3.52444	2.9380505	102.799087	0.535085919586	0.60499113771	TRANSLATED	SINGLE/MULTIPLE	Main isoform	598	828	231	2	0.00865800865800866	598	828	231	2	0.00869565217391304	NA
hsa_glia	ENST00000225577	ENSG00000108443	2.200395	2.5865425	98.177416	0.0599669785565	0.21945101515	NOT_TRANSLATED	SINGLE/MULTIPLE	NA			NA	NA	NA			NA	NA	NA	NA
hsa_glia	ENST00000225614:ENST00000588479	ENSG00000108479	3.04921	2.6637105	110.40846	0.503856461724	0.568856252915	TRANSLATED	SINGLE/MULTIPLE	Main isoform			NA	NA	NA			NA	NA	NA	NA
hsa_glia	ENST00000225655	ENSG00000108518	174.4005	264.728795	2720.151214	0.671153330596	0.850965320565	TRANSLATED	SINGLE/MULTIPLE	Main isoform			NA	NA	NA			NA	NA	NA	NA
hsa_glia	ENST00000225665	ENSG00000108528	39.59285	70.820491	2679.26029	0.66341267313	0.819692338245	TRANSLATED	SINGLE/MULTIPLE	Secondary isoform			NA	NA	NA			NA	NA	NA	NA
hsa_glia	ENST00000225688	ENSG00000108551	37.2999	204.844674	5762.055344	0.641904001296	0.837347896922	TRANSLATED	SINGLE/MULTIPLE	Main isoform	286;439	360;843	480	4421	9.21041666666667	286	843	558	4302.57	7.72454219030521	NA
hsa_glia	ENST00000225698	ENSG00000108561	26.599	83.179786	2219.598316	0.497958942405	0.807337224119	TRANSLATED	SINGLE/MULTIPLE	Secondary isoform	1	312	312	1550	4.96794871794872	1	312	312	1377	4.42765273311897	NA
hsa_glia	ENST00000225719	ENSG00000108582	1.214135	8.310225	1750.223365	0.560162686892	0.765338362393	TRANSLATED	SINGLE/MULTIPLE	Main isoform	1	744	744	802	1.07795698924731	1	744	744	715	0.962314939434724	NA
hsa_glia	ENST00000225724	ENSG00000108587	3.09049	9.7610335	204.899297	0.434503057373	0.618868991005	NOT_TRANSLATED	SINGLE/MULTIPLE	NA			NA	NA	NA			NA	NA	NA	NA
hsa_glia	ENST00000225726:ENST00000403162	ENSG00000108588	43.7007	79.4155445	5126.624988	0.559715902512	0.829952744787	TRANSLATED	SINGLE/MULTIPLE	Main isoform	1372	1449	78	28	0.358974358974359	1372	1449	78	23	0.298701298701299	NA
hsa_glia	ENST00000225728	ENSG00000108590	26.61935	50.0727605	537	0.627560521415	0.7715058233	TRANSLATED	SINGLE_MS_hk	Single MS housekeeping	106	201	96	237	2.46875	106	222	117	130	1.12068965517241	NA
hsa_glia	ENST00000225729	ENSG00000108591	12.14321	15.1261205	829.795286	0.6990843679	0.734516073357	TRANSLATED	SINGLE/MULTIPLE	Main isoform	1063	1092	30	13	0.433333333333333	991	1092	102	40	0.396039603960396	NA
hsa_glia	ENST00000225737	ENSG00000108599	5.393715	9.6735785	942.041746	0.632481007906	0.701104165081	TRANSLATED	SINGLE/MULTIPLE	Secondary isoform	1468	1566	99	180	1.81818181818182	1468	1641	174	214	1.23699421965318	NA
hsa_glia	ENST00000225742	ENSG00000108604	6.173035	1.2770095	90.407605	0.706015340192	0.630298790807	TRANSLATED	SINGLE/MULTIPLE	Secondary isoform			NA	NA	NA			NA	NA	NA	NA
hsa_glia	ENST00000225792	ENSG00000108654	108.49295	162.2243015	14471.456428	0.603763485553	0.896199168155	TRANSLATED	SINGLE/MULTIPLE	Main isoform			NA	NA	NA			NA	NA	NA	NA
hsa_glia	ENST00000225805	ENSG00000108666	1.500125	1.2949455	89.88558	0.67497131798	0.781870550293	TRANSLATED	SINGLE/MULTIPLE	Main isoform			NA	NA	NA			NA	NA	NA	NA
hsa_glia	ENST00000225823	ENSG00000108684	2.864475	2.1888875	198.282622	0.57239744893	0.69488259109	TRANSLATED	SINGLE/MULTIPLE	Secondary isoform	1	708	708	70	0.0988700564971751	1	708	708	56	0.0792079207920792	NA
hsa_glia	ENST00000225831	ENSG00000108691	72.23097	64.4707695	213	0.169014084507	0.53823154635	NOT_TRANSLATED	SINGLE_MS_hk	NA	193	297	105	207	1.97142857142857	193	297	105	91	0.875	NA
hsa_glia	ENST00000225873	ENSG00000108733	4.561945	6.8280445	247.744334	0.602775343391	0.513168089627	NOT_TRANSLATED	SINGLE/MULTIPLE	NA	1075	1077	3	NA	NA	1075	1077	3	0	0	NA
hsa_glia	ENST00000225916	ENSG00000108773	29.6183	9.499833	1142.984292	0.637884349858	0.686546345856	TRANSLATED	SINGLE/MULTIPLE	Single	1;1072;1957;2035	246;1764;2019;2511	1479	726	0.490872210953347	1;1072;1957	246;1764;2511	1494	674	1.14043048742211	NA
hsa_glia	ENST00000225927	ENSG00000108784	4.19039	3.887349	381.650408	0.64811070764	0.588201015588	TRANSLATED	SINGLE/MULTIPLE	Single	1;1027;1153	249;1077;2229	1377	291	0.211328976034858	1;763	381;2229	1848	340.07	0.385977956487399	NA
hsa_glia	ENST00000225929	ENSG00000108786	4.919555	0.247199	NA	NA	NA	NOT_EVALUATED	SINGLE/MULTIPLE	NA	538	540	3	NA	NA	538	540	3	0	0	NA
hsa_glia	ENST00000225941	ENSG00000108798	2.7312	2.1644185	75.48058	0.483311071537	0.463364164291	NOT_TRANSLATED	SINGLE/MULTIPLE	NA	268	285	18	NA	NA	268	285	18	0	0	NA
hsa_glia	ENST00000225964	ENSG00000108821	5.406001	7.618903	893	0.499440089586	0.537225842741	NOT_TRANSLATED	SINGLE/MULTIPLE	NA	1;409	102;4392	4086	870	0.212922173274596	1;409	102;4392	4086	742	0.195941662958663	NA
hsa_glia	ENST00000225969	ENSG00000108826	9.4292	14.185051	136.7198327	0.630503634313	0.736308418033	TRANSLATED	SINGLE/MULTIPLE	Other isoforms			NA	NA	NA			NA	NA	NA	NA
hsa_glia	ENST00000225972	ENSG00000108829	18.5423	46.242481	1521	0.578566732413	0.756609341416	TRANSLATED	SINGLE_MS_hk	Single MS housekeeping	106;676	657;921	798	1543	1.93358395989975	106	921	816	1463	1.79509202453988	NA
hsa_glia	ENST00000225983	ENSG00000108840	15.94535	4.1940485	620.873912	0.499136273904	0.714253814134	TRANSLATED	SINGLE/MULTIPLE	Main isoform			NA	NA	NA			NA	NA	NA	NA
hsa_glia	ENST00000226004	ENSG00000108861	18.32875	62.3864965	1153.702718	0.606793030022	0.796662230795	TRANSLATED	SINGLE/MULTIPLE	Other isoforms			NA	NA	NA			NA	NA	NA	NA
hsa_glia	ENST00000226021	ENSG00000108878	0.6522985	0.175628	NA	NA	NA	NOT_EVALUATED	SINGLE/MULTIPLE	NA	1	666	666	6	0.00900900900900901	1	666	666	6	0.00902255639097744	NA
hsa_glia	ENST00000226067	ENSG00000108924	13.88038	48.725586	1698.403867	0.564928986352	0.814036218931	TRANSLATED	SINGLE/MULTIPLE	Main isoform	1	180	180	301	1.67222222222222	1	180	180	276	1.54189944134078	NA
hsa_glia	ENST00000226091	ENSG00000108947	21.2597	38.509605	1419	0.583509513742	0.737825555702	TRANSLATED	SINGLE/MULTIPLE	Single	1	1020	1020	1533	1.50294117647059	1	1020	1020	1419	1.39254170755643	NA
hsa_glia	ENST00000226105	ENSG00000108961	13.53135	9.540573	164.59967	0.448425030257	0.597184858976	NOT_TRANSLATED	SINGLE/MULTIPLE	NA	439	558	120	9	0.075	436	558	123	34	0.278688524590164	NA
hsa_glia	ENST00000226193	ENSG00000109047	1.197156	0.0340705	NA	NA	NA	NOT_EVALUATED	SINGLE/MULTIPLE	NA	1	600	600	1	0.00166666666666667	1	600	600	1	0.00166944908180301	NA
hsa_glia	ENST00000226207	ENSG00000109061	0.1821145	0.0135935	NA	NA	NA	NOT_EVALUATED	SINGLE/MULTIPLE	NA	1	5817	5817	0	0	1	5817	5817	5.57	0.000957702888583219	NA
hsa_glia	ENST00000226218	ENSG00000109072	1.2606625	0.2934965	NA	NA	NA	NOT_EVALUATED	SINGLE/MULTIPLE	NA	355;1354	1026;1434	753	10	0.0132802124833997	355;1354	1026;1434	753	10	0.014903129657228	NA
hsa_glia	ENST00000226225	ENSG00000109079	0.233524	0.3937735	NA	NA	NA	NOT_EVALUATED	SINGLE/MULTIPLE	NA			NA	NA	NA			NA	NA	NA	NA
hsa_glia	ENST00000226230	ENSG00000109084	4.649295	7.692614	117.528203	0.70502164489	0.651902354827	TRANSLATED	SINGLE/MULTIPLE	Secondary isoform			NA	NA	NA			NA	NA	NA	NA
hsa_glia	ENST00000226279	ENSG00000004468	1.344852	3.454237	107.803386	0.273442960317	0.56409847635	NOT_TRANSLATED	SINGLE/MULTIPLE	NA	481;790	498;900	129	16	0.124031007751938	481;790	498;900	129	16	0.145454545454545	NA
hsa_glia	ENST00000226284	ENSG00000029559	0.4818945	0.1509255	NA	NA	NA	NOT_EVALUATED	SINGLE/MULTIPLE	NA	1	951	951	5	0.00525762355415352	1	951	951	5	0.00526315789473684	NA
hsa_glia	ENST00000226299	ENSG00000002549	10.98937	11.9409405	535.5726931	0.578644174717	0.650144582976	TRANSLATED	SINGLE/MULTIPLE	Main isoform	1	30	30	NA	NA	1	93	93	2.19	0.023804347826087	NA
hsa_glia	ENST00000226328	ENSG00000018189	46.3732	153.345721	10148.216698	0.606907730815	0.877282856056	TRANSLATED	SINGLE/MULTIPLE	Secondary isoform			NA	NA	NA			NA	NA	NA	NA
hsa_glia	ENST00000226574	ENSG00000109320	0.3706955	0.302972	39.903497	0.698600200378	0.767193023915	TRANSLATED	SINGLE/MULTIPLE	Main isoform			NA	NA	NA			NA	NA	NA	NA
hsa_glia	ENST00000226578	ENSG00000109323	2.55975	2.7958935	429.0795559	0.686621203105	0.701159566029	TRANSLATED	SINGLE/MULTIPLE	Secondary isoform	379	549	171	66	0.385964912280702	379	549	171	55	0.323529411764706	NA
hsa_glia	ENST00000226725	ENSG00000109466	12.5559	3.2833615	314.11681	0.567989334923	0.77430691532	TRANSLATED	SINGLE/MULTIPLE	Main isoform			NA	NA	NA			NA	NA	NA	NA
hsa_glia	ENST00000226798	ENSG00000109536	33.59635	25.2819545	768.074716	0.549439412871	0.738188135508	TRANSLATED	SINGLE/MULTIPLE	Single	61;691	189;774	213	340	1.5962441314554	61;691	189;774	213	296.51	2.80151355421687	NA
hsa_glia	ENST00000227135:ENST00000532692	ENSG00000064199	16.05843	16.183131	203	0.408866995074	0.554544197362	NOT_TRANSLATED	SINGLE/MULTIPLE	NA	1	453	453	320	0.706401766004415	1	453	453	203	0.449115044247788	NA
hsa_glia	ENST00000227155	ENSG00000085117	18.1663	32.87829	1096.158993	0.630292030091	0.772690284205	TRANSLATED	SINGLE/MULTIPLE	Main isoform			NA	NA	NA			NA	NA	NA	NA
hsa_glia	ENST00000227163	ENSG00000066336	6.79688	5.667445	129.15613	0.544357902331	0.539193469542	NOT_TRANSLATED	SINGLE/MULTIPLE	NA	46	48	3	NA	NA	46	48	3	0	0	NA
hsa_glia	ENST00000227266	ENSG00000109861	5.493675	12.6126745	567.186181	0.321668864848	0.623293914489	NOT_TRANSLATED	SINGLE/MULTIPLE	NA	862	1389	528	247	0.46780303030303	319	1389	1071	430.71	0.402532710280374	NA
hsa_glia	ENST00000227322	ENSG00000109917	7.611645	14.9656945	958.585896	0.667247142555	0.699356456475	TRANSLATED	SINGLE/MULTIPLE	Single			NA	NA	NA	142;817	534;1377	954	787.36	1.64641326530612	NA
hsa_glia	ENST00000227348	ENSG00000109943	0.0938	0.125758	NA	NA	NA	NOT_EVALUATED	SINGLE/MULTIPLE	NA	1	651	651	9	0.0138248847926267	1	651	651	9	0.0138461538461538	NA
hsa_glia	ENST00000227451	ENSG00000110042	2.437635	3.1436665	196.319424	0.684387801586	0.578033569808	TRANSLATED	SINGLE/MULTIPLE	Main isoform	1	318	318	40	0.125786163522013	1	318	318	39	0.123028391167192	NA
hsa_glia	ENST00000227471	ENSG00000110057	3.973705	4.0890035	302.998522	0.556986848933	0.635667241085	TRANSLATED	SINGLE/MULTIPLE	Main isoform	754	1788	1035	180	0.173913043478261	754	1788	1035	160	0.154738878143133	NA
hsa_glia	ENST00000227495:ENST00000530591	ENSG00000110080	7.75989	1.847341	101.404598	0.937078691442	0.647726046994	TRANSLATED	SINGLE/MULTIPLE	Secondary isoform			NA	NA	NA			NA	NA	NA	NA
hsa_glia	ENST00000227507	ENSG00000110092	5.25068	16.390039	508.694034	0.703596515936	0.631511203562	TRANSLATED	SINGLE/MULTIPLE	Main isoform	199;577	573;885	684	493	0.720760233918129	199	885	687	417	0.607871720116618	NA
hsa_glia	ENST00000227520	ENSG00000110104	5.47027	7.0678805	305.685275	0.714921587244	0.646679215236	TRANSLATED	SINGLE/MULTIPLE	Other isoforms	1;280	18;768	507	233	0.45956607495069	1	768	768	197.2	0.257105606258149	NA
hsa_glia	ENST00000227524	ENSG00000110107	59.84145	151.817724	9051.378137	0.592123627792	0.873389768821	TRANSLATED	SINGLE/MULTIPLE	Single	718;1141	984;1311	438	4057	9.26255707762557	718;1141	984;1311	438	3269	15.3720035382574	NA
hsa_glia	ENST00000227525:ENST00000536171	ENSG00000110108	17.97465	36.1477505	1024	0.6513671875	0.763764865985	TRANSLATED	SINGLE_MS_hk	Single MS housekeeping	1	729	729	1106	1.51714677640604	1	729	729	1024	1.40659340659341	NA
hsa_glia	ENST00000227618:ENST00000542531:ENST00000535234:ENST00000545944:ENST00000538393:ENST00000535503:ENST00000538919	ENSG00000110200	87.199	13.0811375	115.940405	0.441064510685	0.532865284933	NOT_TRANSLATED	SINGLE/MULTIPLE	NA			NA	NA	NA			NA	NA	NA	NA
hsa_glia	ENST00000227638	ENSG00000110218	4.26582	16.255753	856	0.544392523364	0.693619695827	TRANSLATED	SINGLE/MULTIPLE	Other isoforms	1201	1212	12	14	1.16666666666667	1201	1212	12	0	0	NA
hsa_glia	ENST00000227752	ENSG00000110324	0.139909	0.151821	NA	NA	NA	NOT_EVALUATED	SINGLE/MULTIPLE	NA			NA	NA	NA			NA	NA	NA	NA
hsa_glia	ENST00000227756	ENSG00000110328	14.72905	21.5400935	1679	0.587849910661	0.759628011678	TRANSLATED	SINGLE/MULTIPLE	Single	1	1821	1821	1852	1.01702361339923	1	1821	1821	1679	0.922527472527473	NA
hsa_glia	ENST00000227758	ENSG00000110330	7.92197	7.001336	639.042806	0.63523514104	0.709111455921	TRANSLATED	SINGLE/MULTIPLE	Secondary isoform	1	63	63	6	0.0952380952380952	1	63	63	6	0.0967741935483871	NA
hsa_glia	ENST00000227868	ENSG00000110435	9.981645	13.790601	1077.424137	0.600493246607	0.774238483295	TRANSLATED	SINGLE/MULTIPLE	Main isoform			NA	NA	NA			NA	NA	NA	NA
hsa_glia	ENST00000227880	ENSG00000110446	0.217854	0.159621	NA	NA	NA	NOT_EVALUATED	SINGLE/MULTIPLE	NA			NA	NA	NA	1189;1591	1476;1743	441	2.73	0.012606821932881	NA
hsa_glia	ENST00000228027	ENSG00000062282	1.80106	5.8968275	202.936254	0.666791380706	0.563734274143	TRANSLATED	SINGLE/MULTIPLE	Main isoform	121	249	129	31	0.24031007751938	121	249	129	20	0.15625	NA
hsa_glia	ENST00000228136	ENSG00000110696	65.8664	67.323958	1027.379605	0.49848601871	0.80031211995	TRANSLATED	SINGLE/MULTIPLE	Secondary isoform			NA	NA	NA			NA	NA	NA	NA
hsa_glia	ENST00000228140	ENSG00000110700	113.4615	71.595004	916.066375	0.558532177322	0.805157997828	TRANSLATED	SINGLE/MULTIPLE	Other isoforms	418	444	27	103	3.81481481481481	322	444	123	218.97	1.79483606557377	NA
hsa_glia	ENST00000228226	ENSG00000261701	23.20485	0.4097695	28.60847	0.761182614799	0.597874308385	TRANSLATED	SINGLE/MULTIPLE	Main isoform	1	114	114	8	0.0701754385964912	1	114	114	0	0	NA
hsa_glia	ENST00000228251	ENSG00000060138	1.039045	0.724624	18.3401	0.943837274606	0.480725672269	NOT_TRANSLATED	SINGLE/MULTIPLE	NA			NA	NA	NA	574	780	207	3.35	0.0162621359223301	NA
hsa_glia	ENST00000228280	ENSG00000049130	2.124075	6.7160425	299.404761	0.540446489426	0.674876089165	TRANSLATED	SINGLE/MULTIPLE	Main isoform	520	603	84	31	0.369047619047619	520	603	84	23	0.27710843373494	NA
hsa_glia	ENST00000228284	ENSG00000075856	9.23193	9.283874	1309.416527	0.575806668431	0.695935271718	TRANSLATED	SINGLE/MULTIPLE	Secondary isoform			NA	NA	NA			NA	NA	NA	NA
hsa_glia	ENST00000228307	ENSG00000089159	0.56759	0.5384885	23.377254	0.475588022443	0.57618385555	NOT_TRANSLATED	SINGLE/MULTIPLE	NA			NA	NA	NA			NA	NA	NA	NA
hsa_glia	ENST00000228327	ENSG00000067798	1.492535	2.003021	664.2527098	0.602872220906	0.723592054193	TRANSLATED	SINGLE/MULTIPLE	Other isoforms			NA	NA	NA			NA	NA	NA	NA
hsa_glia	ENST00000228347	ENSG00000013503	1.909875	2.2853505	364.092453	0.697379008842	0.721524318886	TRANSLATED	SINGLE/MULTIPLE	Secondary isoform	1	174	174	29	0.166666666666667	1	174	174	29	0.167630057803468	NA
hsa_glia	ENST00000228425	ENSG00000110841	1.553	1.8221255	224.2563233	0.610751738388	0.790470578803	TRANSLATED	SINGLE/MULTIPLE	Main isoform	1582	1614	33	NA	NA	1582	1614	33	0	0	NA
hsa_glia	ENST00000228437	ENSG00000110851	7.08166	2.8595405	275.472502	0.797010723052	0.548778759577	TRANSLATED	SINGLE/MULTIPLE	Other isoforms	1582	2403	822	129	0.156934306569343	1582	2403	822	128	0.155907429963459	NA
hsa_glia	ENST00000228463	ENSG00000110876	11.235255	13.5778415	678.957221	0.577694026764	0.70548470289	TRANSLATED	SINGLE/MULTIPLE	Main isoform	1	48	48	NA	NA	1	48	48	0	0	NA
hsa_glia	ENST00000228468	ENSG00000110881	0.4810395	0.1773805	NA	NA	NA	NOT_EVALUATED	SINGLE/MULTIPLE	NA	1297	1434	138	NA	NA	1297	1434	138	0	0	NA
hsa_glia	ENST00000228476	ENSG00000110887	0.1738055	0.081295	NA	NA	NA	NOT_EVALUATED	SINGLE/MULTIPLE	NA			NA	NA	NA			NA	NA	NA	NA
hsa_glia	ENST00000228495	ENSG00000110906	6.357955	26.820421	877.861975	0.640387488022	0.687890266261	TRANSLATED	SINGLE/MULTIPLE	Other isoforms			NA	NA	NA			NA	NA	NA	NA
hsa_glia	ENST00000228506	ENSG00000110917	0.4525755	1.5000175	74.2122291	0.829015870378	0.690373996577	TRANSLATED	SINGLE/MULTIPLE	Secondary isoform			NA	NA	NA			NA	NA	NA	NA
hsa_glia	ENST00000228510	ENSG00000110921	2.23976	2.359547	87.5729057	0.704040118427	0.6298855793	TRANSLATED	SINGLE/MULTIPLE	Main isoform			NA	NA	NA			NA	NA	NA	NA
hsa_glia	ENST00000228515	ENSG00000110925	10.219235	13.120597	893.960932	0.678221123873	0.68206095658	TRANSLATED	SINGLE/MULTIPLE	Single	481	1629	1149	870	0.757180156657963	481	1629	1149	742	0.646341463414634	NA
hsa_glia	ENST00000228567	ENSG00000110975	0.0927885	0.5565865	55.659205	0.566621675606	0.670590218907	NOT_EVALUATED	SINGLE/MULTIPLE	NA	508	543	36	1	0.0277777777777778	508	543	36	0	0	NA
hsa_glia	ENST00000228705	ENSG00000111110	5.520125	16.7558755	1185	0.595780590717	0.72748774301	TRANSLATED	SINGLE/MULTIPLE	Single	1	1542	1542	1308	0.848249027237354	1	1542	1542	1185	0.768981181051265	NA
hsa_glia	ENST00000228740	ENSG00000111144	15.18575	26.1843605	2339.398783	0.609824947062	0.784287675377	TRANSLATED	SINGLE/MULTIPLE	Secondary isoform			NA	NA	NA			NA	NA	NA	NA
hsa_glia	ENST00000228741	ENSG00000111145	1.1656365	0.492723	18.25089	0.780832605972	0.563915610493	TRANSLATED	SINGLE/MULTIPLE	Main isoform	550	870	321	15	0.0467289719626168	478	870	393	3	0.0076530612244898	NA
hsa_glia	ENST00000228799	ENSG00000111203	2.3531715	1.77078	142.107763	0.645747579603	0.668698555536	TRANSLATED	SINGLE/MULTIPLE	Secondary isoform			NA	NA	NA			NA	NA	NA	NA
hsa_glia	ENST00000228820	ENSG00000111224	0.7542	1.939976	115.497656094	0.614010140404	0.622843409558	TRANSLATED	SINGLE/MULTIPLE	Other isoforms			NA	NA	NA			NA	NA	NA	NA
hsa_glia	ENST00000228825	ENSG00000111229	177.202	305.273134	5761.140343	0.65385579082	0.862465412634	TRANSLATED	SINGLE/MULTIPLE	Single	277;406	378;534	231	3769	16.3160173160173	277;406	378;534	231	3269	28.8702042079208	NA
hsa_glia	ENST00000228827	ENSG00000111231	6.39939	8.4892135	325.552347	0.543130761088	0.699017631127	TRANSLATED	SINGLE/MULTIPLE	Main isoform			NA	NA	NA			NA	NA	NA	NA
hsa_glia	ENST00000228862	ENSG00000111266	5.70385	4.1977265	344.9718	0.454215475004	0.619710468437	NOT_TRANSLATED	SINGLE/MULTIPLE	NA	367;592	531;1995	1569	291	0.18546845124283	367	1995	1629	257	0.157862407862408	NA
hsa_glia	ENST00000228865	ENSG00000111269	61.07895	21.1299555	176	0.835227272727	0.521621829881	NOT_TRANSLATED	SINGLE_MS_hk	NA	1	360	360	180	0.5	1	360	360	176	0.49025069637883	NA
hsa_glia	ENST00000228872	ENSG00000111276	16.7641	41.845472	806.788899	0.574830373317	0.788860873846	TRANSLATED	SINGLE/MULTIPLE	Other isoforms			NA	NA	NA			NA	NA	NA	NA
hsa_glia	ENST00000228918	ENSG00000111321	4.02959	5.7869745	261.208437	0.570425678861	0.508985780845	NOT_TRANSLATED	SINGLE/MULTIPLE	NA			NA	NA	NA			NA	NA	NA	NA
hsa_glia	ENST00000228922	ENSG00000111325	2.706885	1.693746	67.711577	0.722092102507	0.708032540003	TRANSLATED	SINGLE/MULTIPLE	Other isoforms			NA	NA	NA			NA	NA	NA	NA
hsa_glia	ENST00000228928	ENSG00000111331	0.892952	1.6638405	194.149038	0.550190560306	0.537070192328	NOT_TRANSLATED	SINGLE/MULTIPLE	NA	637;2404;2983	2331;2556;3261	2127	151	0.0709920075223319	637	3261	2625	144.32	0.055	NA
hsa_glia	ENST00000228945:ENST00000541644:ENST00000541546	ENSG00000111348	26.735775	20.777903	432.209337	0.545687829507	0.626870763123	TRANSLATED	SINGLE/MULTIPLE	Single			NA	NA	NA	475	603	129	176	1.375	NA
hsa_glia	ENST00000228955	ENSG00000111358	6.147795	17.8219915	435.014883	0.729801819217	0.624437304953	TRANSLATED	SINGLE/MULTIPLE	Secondary isoform			NA	NA	NA			NA	NA	NA	NA
hsa_glia	ENST00000229002	ENSG00000111404	3.11022	0.254135	NA	NA	NA	NOT_EVALUATED	SINGLE/MULTIPLE	NA	1	54	54	NA	NA	1	54	54	0	0	NA
hsa_glia	ENST00000229043	ENSG00000111445	4.627915	5.9651935	137.989458	0.283984664973	0.576449433238	NOT_TRANSLATED	SINGLE/MULTIPLE	NA			NA	NA	NA			NA	NA	NA	NA
hsa_glia	ENST00000229088	ENSG00000111490	0.2141605	0.346347	24.569424	0.391558507843	0.368335399915	NOT_TRANSLATED	SINGLE/MULTIPLE	NA	1	456	456	5	0.0109649122807018	1	456	456	0	0	NA
hsa_glia	ENST00000229179	ENSG00000111581	1.4129365	1.102525	203.386137	0.465436869967	0.718180119473	NOT_TRANSLATED	SINGLE/MULTIPLE	NA			NA	NA	NA			NA	NA	NA	NA
hsa_glia	ENST00000229201	ENSG00000111602	0.3825345	0.2605615	65.0392212185	0.582417246624	0.65803046912	TRANSLATED	SINGLE/MULTIPLE	Other isoforms			NA	NA	NA			NA	NA	NA	NA
hsa_glia	ENST00000229214	ENSG00000111615	14.64035	18.304877	885	0.64406779661	0.683885723703	TRANSLATED	SINGLE/MULTIPLE	Main isoform	661	831	171	184	1.07602339181287	661	831	171	165	0.970588235294118	NA
hsa_glia	ENST00000229238	ENSG00000111639	150.129	56.0224125	596	0.582214765101	0.63999566411	TRANSLATED	SINGLE_MS_hk	Single MS housekeeping	1	288	288	476	1.65277777777778	1	288	288	459	1.5993031358885	NA
hsa_glia	ENST00000229239:ENST00000396861:ENST00000396859	ENSG00000111640	1149.039	3029.3298645	121964.181833	0.633388951879	0.878173401605	TRANSLATED	SINGLE/MULTIPLE	Secondary isoform	1	126	126	34208	271.492063492063	1	126	126	30667.99	245.34392	NA
hsa_glia	ENST00000229243	ENSG00000111644	0.195306	0.2874235	30	0.566666666667	0.287556754005	NOT_TRANSLATED	SINGLE/MULTIPLE	NA			NA	NA	NA			NA	NA	NA	NA
hsa_glia	ENST00000229264	ENSG00000111664	4.12965	0.0104395	NA	NA	NA	NOT_EVALUATED	SINGLE/MULTIPLE	NA			NA	NA	NA			NA	NA	NA	NA
hsa_glia	ENST00000229266	ENSG00000111666	21.48275	15.8880445	726.722182	0.487158652603	0.693304659099	TRANSLATED	SINGLE/MULTIPLE	Other isoforms	1177	1218	42	19	0.452380952380952	1177	1218	42	19	0.463414634146341	NA
hsa_glia	ENST00000229268	ENSG00000111667	31.32885	55.3111915	6559.007239	0.601043673738	0.843492032053	TRANSLATED	SINGLE/MULTIPLE	Main isoform	1885	1953	69	239	3.46376811594203	1885	1953	69	162	2.38235294117647	NA
hsa_glia	ENST00000229270	ENSG00000111669	71.12605	126.835237	3866.3107736	0.620993067421	0.852039891743	TRANSLATED	SINGLE/MULTIPLE	Secondary isoform	1	111	111	193	1.73873873873874	1	111	111	13	0.118181818181818	NA
hsa_glia	ENST00000229281	ENSG00000111678	118.592	100.095323	852.518425	0.550740169633	0.773487950506	TRANSLATED	SINGLE/MULTIPLE	Main isoform			NA	NA	NA			NA	NA	NA	NA
hsa_glia	ENST00000229314	ENSG00000111711	2.493635	4.795208	28.71899	0	0.359650904548	NOT_TRANSLATED	SINGLE/MULTIPLE	NA			NA	NA	NA			NA	NA	NA	NA
hsa_glia	ENST00000229328:ENST00000541640	ENSG00000111725	6.92412	10.285435	339.764302	0.670145040723	0.677120231762	TRANSLATED	SINGLE/MULTIPLE	Main isoform	160	498	339	273	0.805309734513274	160	498	339	221	0.653846153846154	NA
hsa_glia	ENST00000229329	ENSG00000111726	53.772	37.6504855	2337.467393	0.583478183304	0.832505974727	TRANSLATED	SINGLE/MULTIPLE	Other isoforms	787	1302	516	903	1.75	787	1302	516	794	1.54174757281553	NA
hsa_glia	ENST00000229330	ENSG00000111727	2.949735	4.41998	524.840692	0.660907672151	0.630283535827	TRANSLATED	SINGLE/MULTIPLE	Other isoforms	1231;1288	1284;2376	1143	443	0.387576552930884	1231	2376	1146	327	0.285589519650655	NA
hsa_glia	ENST00000229340	ENSG00000111737	26.99795	64.272677	1123.567557	0.662417124242	0.746637451526	TRANSLATED	SINGLE/MULTIPLE	Secondary isoform			NA	NA	NA			NA	NA	NA	NA
hsa_glia	ENST00000229379	ENSG00000111775	975.099	1497.4095535	9520.625806	0.603530404942	0.807318654426	TRANSLATED	SINGLE_MS_hk	Single MS housekeeping	1;247	69;327	150	336	2.24	1	327	327	9520.63	29.2043865030675	NA
hsa_glia	ENST00000229387	ENSG00000111783	1.349355	1.227671	102.364903	0.612821388596	0.679235898478	TRANSLATED	SINGLE/MULTIPLE	Other isoforms			NA	NA	NA			NA	NA	NA	NA
hsa_glia	ENST00000229390	ENSG00000111786	69.47585	50.947164	1252	0.536741214058	0.807884822764	TRANSLATED	SINGLE/MULTIPLE	Other isoforms	493	663	171	396	2.31578947368421	349	663	315	573	1.82484076433121	NA
hsa_glia	ENST00000229395	ENSG00000111790	2.37365	4.2771965	105.7581652	0.466819884844	0.672504836841	NOT_TRANSLATED	SINGLE/MULTIPLE	NA			NA	NA	NA			NA	NA	NA	NA
hsa_glia	ENST00000229405	ENSG00000065029	0.980735	0.2531995	NA	NA	NA	NOT_EVALUATED	SINGLE/MULTIPLE	NA	433	444	12	NA	NA	433	453	21	0	0	NA
hsa_glia	ENST00000229416	ENSG00000001084	12.4509	15.1219105	1395.439581	0.54940351373	0.748019795696	TRANSLATED	SINGLE/MULTIPLE	Other isoforms	754;1396	1194;1911	957	835	0.87251828631139	754	1911	1158	892.08	0.771028522039758	NA
hsa_glia	ENST00000229470	ENSG00000010810	1.12587	0.504275	46.2365915525	0.620888133585	0.911866265331	TRANSLATED	SINGLE/MULTIPLE	Main isoform			NA	NA	NA			NA	NA	NA	NA
hsa_glia	ENST00000229471:ENST00000356013	ENSG00000010810	2.042242	0.932216	67.6376418	0.620293521233	0.914270528099	TRANSLATED	SINGLE/MULTIPLE	Secondary isoform			NA	NA	NA			NA	NA	NA	NA
hsa_glia	ENST00000229554	ENSG00000111834	0.3259475	0.203794	17.33898	0.903821332051	0.540014184084	NOT_TRANSLATED	SINGLE/MULTIPLE	NA			NA	NA	NA			NA	NA	NA	NA
hsa_glia	ENST00000229563:ENST00000541412	ENSG00000111843	98.3766	247.014249	1979.58383	0.532041363462	0.823269897133	TRANSLATED	SINGLE_MS_hk	Single MS housekeeping	1	336	336	2078	6.18452380952381	1	336	336	1979.58	5.90919402985075	NA
hsa_glia	ENST00000229595	ENSG00000111875	19.2222	24.244948	639	0.643192488263	0.769489059287	TRANSLATED	SINGLE_MS_hk	Single MS housekeeping	1	612	612	660	1.07843137254902	1	612	612	639	1.04582651391162	NA
hsa_glia	ENST00000229633	ENSG00000111911	22.4995	89.31429	1590	0.629559748428	0.775850443128	TRANSLATED	SINGLE_MS_hk	Single MS housekeeping	1	546	546	1825	3.34249084249084	1	546	546	1590	2.91743119266055	NA
hsa_glia	ENST00000229634	ENSG00000111912	12.96005	28.635379	3411.947178	0.629072889475	0.800823131641	TRANSLATED	SINGLE/MULTIPLE	Secondary isoform			NA	NA	NA			NA	NA	NA	NA
hsa_glia	ENST00000229769	ENSG00000112039	1.632955	0.9217695	52	0.423076923077	0.538829921374	NOT_TRANSLATED	SINGLE/MULTIPLE	NA	1	1608	1608	53	0.0329601990049751	1	1608	1608	52	0.0323584318606098	NA
hsa_glia	ENST00000229795	ENSG00000112062	5.362395	18.1874915	899.096516	0.594113699135	0.766435685663	TRANSLATED	SINGLE/MULTIPLE	Main isoform	682	762	81	159	1.96296296296296	682	762	81	108	1.35	NA
hsa_glia	ENST00000229812	ENSG00000112079	3.240475	1.0629945	78	0.487179487179	0.581890496679	TRANSLATED	SINGLE_MS_hk	Single MS housekeeping	1	1395	1395	123	0.0881720430107527	1	1395	1395	78	0.0559540889526542	NA
hsa_glia	ENST00000229829	ENSG00000204252	0.535236	1.8020575	29.593111	0.734354289416	0.45198679069	NOT_TRANSLATED	SINGLE/MULTIPLE	NA	82;613	90;747	144	NA	NA	82;613	90;750	147	0	0	NA
hsa_glia	ENST00000229854	ENSG00000112118	2.43618	3.0415405	387.017957	0.596099400111	0.664382136033	TRANSLATED	SINGLE/MULTIPLE	Main isoform			NA	NA	NA			NA	NA	NA	NA
hsa_glia	ENST00000229903	ENSG00000112167	1.989385	2.7709265	51.273396	0.571808838252	0.453963868724	NOT_TRANSLATED	SINGLE/MULTIPLE	NA	1	207	207	44	0.21256038647343	1	207	207	44	0.213592233009709	NA
hsa_glia	ENST00000229913	ENSG00000164627	2.2042	0.350388	13.918346	0.101818563786	0.547172950951	NOT_TRANSLATED	SINGLE/MULTIPLE	NA			NA	NA	NA			NA	NA	NA	NA
hsa_glia	ENST00000229922	ENSG00000112186	39.21335	92.673597	6776.205793	0.616602951952	0.883247344661	TRANSLATED	SINGLE/MULTIPLE	Secondary isoform			NA	NA	NA			NA	NA	NA	NA
hsa_glia	ENST00000229955:ENST00000417980	ENSG00000112218	1.53182	2.4425125	164	0.701219512195	0.534377726164	NOT_TRANSLATED	SINGLE/MULTIPLE	NA	1	1257	1257	164	0.130469371519491	1	1257	1257	164	0.130573248407643	NA
hsa_glia	ENST00000230012:ENST00000510882	ENSG00000112273	0.7505845	0.0019015	NA	NA	NA	NOT_EVALUATED	SINGLE/MULTIPLE	NA	1	753	753	1	0.00132802124833997	1	753	753	0.08	0.000106382978723404	NA
hsa_glia	ENST00000230036	ENSG00000112293	1.344285	0.9512975	115	0.539130434783	0.511562763643	NOT_TRANSLATED	SINGLE/MULTIPLE	NA	1	2520	2520	122	0.0484126984126984	1	2520	2520	115	0.0456530369194125	NA
hsa_glia	ENST00000230048	ENSG00000112304	39.8956	73.460676	891	0.656565656566	0.76947394157	TRANSLATED	SINGLE/MULTIPLE	Other isoforms	1	81	81	161	1.98765432098765	1	81	81	133	1.6625	NA
hsa_glia	ENST00000230050	ENSG00000112306	802.3255	85.97267	852	0.612676056338	0.773562519611	TRANSLATED	SINGLE_MS_hk	Single MS housekeeping	1	396	396	958	2.41919191919192	1	396	396	852	2.15696202531646	NA
hsa_glia	ENST00000230053	ENSG00000112309	9.65607	10.9202445	471.105296	0.654005163211	0.653516690262	TRANSLATED	SINGLE/MULTIPLE	Single	1	969	969	484	0.499484004127967	1	969	969	471.11	0.486683884297521	NA
hsa_glia	ENST00000230085	ENSG00000112335	146.055	288.5538725	4427.287472	0.577717478067	0.844479011351	TRANSLATED	SINGLE/MULTIPLE	Main isoform			NA	NA	NA			NA	NA	NA	NA
hsa_glia	ENST00000230122	ENSG00000112365	2.45079	3.6368585	377	0.57824933687	0.590204495354	TRANSLATED	SINGLE/MULTIPLE	Single	1	2091	2091	403	0.19273075083692	1	2091	2091	377	0.180382775119617	NA
hsa_glia	ENST00000230124	ENSG00000112367	11.1094	12.547429	1877.392081	0.676882493998	0.763067547519	TRANSLATED	SINGLE/MULTIPLE	Secondary isoform	1;775;2458	66;1038;2544	417	354	0.848920863309353	1;775;2458	66;1038;2544	417	276	1.90902004530088	NA
hsa_glia	ENST00000230340	ENSG00000112578	4.113445	6.479143	344.700888	0.644154331276	0.611538257556	TRANSLATED	SINGLE/MULTIPLE	Other isoforms	865	1311	447	229	0.512304250559284	430	1311	882	288.52	0.327491486946652	NA
hsa_glia	ENST00000230354:ENST00000392092	ENSG00000112592	4.76351	8.9995595	441.6607442	0.666987528931	0.684180043368	TRANSLATED	SINGLE/MULTIPLE	Main isoform			NA	NA	NA			NA	NA	NA	NA
hsa_glia	ENST00000230361	ENSG00000112599	1.54257	0.4429135	13	0.384615384615	0.433158401621	NOT_TRANSLATED	SINGLE/MULTIPLE	NA	1	600	600	13	0.0216666666666667	1	600	600	13	0.0217028380634391	NA
hsa_glia	ENST00000230381	ENSG00000112619	1.53592	6.388665	194	0.530927835052	0.413610607985	NOT_TRANSLATED	SINGLE/MULTIPLE	NA	1	1038	1038	209	0.201348747591522	1	1038	1038	194	0.187078109932498	NA
hsa_glia	ENST00000230402	ENSG00000112640	20.28335	19.280751	128.235566	0.760328269616	0.557441538873	TRANSLATED	SINGLE/MULTIPLE	Main isoform	106	120	15	NA	NA	106	333	228	54.05	0.238105726872247	NA
hsa_glia	ENST00000230413	ENSG00000112651	3.42568	6.016596	173.7981384	0.622040764621	0.773345437432	TRANSLATED	SINGLE/MULTIPLE	Secondary isoform			NA	NA	NA			NA	NA	NA	NA
hsa_glia	ENST00000230418	ENSG00000112655	0	0	NA	NA	NA	NOT_EVALUATED	SINGLE/MULTIPLE	NA			NA	NA	NA			NA	NA	NA	NA
hsa_glia	ENST00000230419	ENSG00000112655	0.2181155	0.331192	72.7449553262	0.457294463512	0.732422975607	NOT_TRANSLATED	SINGLE/MULTIPLE	NA			NA	NA	NA			NA	NA	NA	NA
hsa_glia	ENST00000230431	ENSG00000112667	40.30365	29.877655	438.158867	0.386213238496	0.686383662092	NOT_TRANSLATED	SINGLE/MULTIPLE	NA			NA	NA	NA			NA	NA	NA	NA
hsa_glia	ENST00000230449	ENSG00000112685	4.472555	11.0751185	1699.792622	0.646792060261	0.772642545871	TRANSLATED	SINGLE/MULTIPLE	Main isoform	421	1215	795	751	0.944654088050314	421	1215	795	636	0.801007556675063	NA
hsa_glia	ENST00000230459	ENSG00000112695	53.0748	139.398674	460.7176589	0.581293508348	0.798760619647	TRANSLATED	SINGLE/MULTIPLE	Main isoform			NA	NA	NA			NA	NA	NA	NA
hsa_glia	ENST00000230461	ENSG00000112697	40.3563	229.930583	12075.145649	0.665245391277	0.89143910175	TRANSLATED	SINGLE/MULTIPLE	Main isoform	238	345	108	2380	22.037037037037	238	345	108	1597	14.9252336448598	NA
hsa_glia	ENST00000230480	ENSG00000112715	4.70791	2.0169835	29.510625	0.552803236123	0.681694555677	TRANSLATED	SINGLE/MULTIPLE	Other isoforms			NA	NA	NA			NA	NA	NA	NA
hsa_glia	ENST00000230538	ENSG00000112769	0.0091615	0.0039855	NA	NA	NA	NOT_EVALUATED	SINGLE/MULTIPLE	NA			NA	NA	NA			NA	NA	NA	NA
hsa_glia	ENST00000230582	ENSG00000112812	0.32021	0.169669	10.33523	0.179948583631	0	NOT_TRANSLATED	SINGLE/MULTIPLE	NA	670	1008	339	NA	NA	466	1008	543	0	0	NA
hsa_glia	ENST00000230640	ENSG00000039123	3.312265	5.9374335	1207.3355136	0.599897691604	0.793055378709	TRANSLATED	SINGLE/MULTIPLE	Secondary isoform			NA	NA	NA	133	339	207	97.78	0.474660194174757	NA
hsa_glia	ENST00000230671	ENSG00000011083	7.581495	17.049839	1327.336683	0.649510980177	0.791040212367	TRANSLATED	SINGLE/MULTIPLE	Main isoform	1828	1908	81	131	1.61728395061728	1828	1908	81	122	1.525	NA
hsa_glia	ENST00000230771	ENSG00000112855	8.333035	8.8182035	538.860977	0.725527905503	0.672647456516	TRANSLATED	SINGLE/MULTIPLE	Secondary isoform			NA	NA	NA			NA	NA	NA	NA
hsa_glia	ENST00000230792	ENSG00000112874	4.12422	11.2487265	834.95391	0.55243438527	0.716008968653	TRANSLATED	SINGLE/MULTIPLE	Other isoforms	151	204	54	43	0.796296296296296	151	204	54	40	0.754716981132076	NA
hsa_glia	ENST00000230859	ENSG00000112941	6.34798	5.9999205	406	0.729064039409	0.527579460246	NOT_TRANSLATED	SINGLE_MS_hk	NA	82	1626	1545	410	0.26537216828479	82	1626	1545	401	0.259715025906736	NA
hsa_glia	ENST00000230895	ENSG00000112977	19.763	17.210472	116.654664	0.642052768675	0.596465135741	TRANSLATED	SINGLE/MULTIPLE	Secondary isoform	151	195	45	8	0.177777777777778	151	306	156	38.41	0.247806451612903	NA
hsa_glia	ENST00000230901	ENSG00000112983	5.561695	5.1896385	771.887115	0.602620459599	0.743049129768	TRANSLATED	SINGLE/MULTIPLE	Main isoform			NA	NA	NA			NA	NA	NA	NA
hsa_glia	ENST00000230990:ENST00000507104	ENSG00000113070	5.18116	4.7576625	92	0.45652173913	0.496974045523	NOT_TRANSLATED	SINGLE_MS_hk	NA	1	624	624	97	0.155448717948718	1	624	624	92	0.147672552166934	NA
hsa_glia	ENST00000231004	ENSG00000113083	0.2553145	0.498495	35	0.4	0.46345676547	NOT_TRANSLATED	SINGLE/MULTIPLE	NA	1;631;805	513;738;1251	1068	36	0.0337078651685393	1;631	513;1251	1134	17	0.0298009072580645	NA
hsa_glia	ENST00000231021	ENSG00000113100	4.950735	10.414763	1367.59813	0.592059819503	0.743113855754	TRANSLATED	SINGLE/MULTIPLE	Single	397	2367	1971	1344	0.681887366818874	397	2367	1971	1250	0.634517766497462	NA
hsa_glia	ENST00000231061	ENSG00000113140	82.24515	153.684664	5051.780161	0.6249023347	0.840393284015	TRANSLATED	SINGLE/MULTIPLE	Single	721	909	189	2335	12.3544973544974	721	909	189	2077	11.0478723404255	NA
hsa_glia	ENST00000231130	ENSG00000113205	1.033751	4.147432	498.9386375	0.593041097564	0.69640017067	TRANSLATED	SINGLE/MULTIPLE	Single	1	2388	2388	372	0.155778894472362	1	2388	2388	498.94	0.20902387934646	NA
hsa_glia	ENST00000231134	ENSG00000113209	1.9308	5.929612	598.7074231	0.72019954566	0.653467211237	TRANSLATED	SINGLE/MULTIPLE	Single	1	2385	2385	425	0.178197064989518	1	2385	2385	598.71	0.251136744966443	NA
hsa_glia	ENST00000231136	ENSG00000113211	0.7263435	2.027816	219.1733322	0.698234776393	0.702499472014	TRANSLATED	SINGLE/MULTIPLE	Main isoform	1	408	408	30	0.0735294117647059	1	408	408	26	0.0638820638820639	NA
hsa_glia	ENST00000231137	ENSG00000113212	0.94243	1.6382165	151.7645947	0.435182595984	0.668112593806	NOT_TRANSLATED	SINGLE/MULTIPLE	NA	1	2379	2379	73	0.0306851618327028	1	2379	2379	151.76	0.0638183347350715	NA
hsa_glia	ENST00000231173	ENSG00000113248	1.578475	2.38406	314.8831914	0.787795437721	0.738122028952	TRANSLATED	SINGLE/MULTIPLE	Single	1	2361	2361	216	0.0914866581956798	1	2361	2361	314.88	0.133423728813559	NA
hsa_glia	ENST00000231198	ENSG00000113272	2.83572	0.867646	44.064768	0.868150264629	0.530639476912	NOT_TRANSLATED	SINGLE/MULTIPLE	NA	367;466;736	462;648;894	438	20	0.045662100456621	367	894	528	32	0.0607210626185958	NA
hsa_glia	ENST00000231338	ENSG00000082196	4.180665	4.9347155	151.01949	0.39573696746	0.651329694675	NOT_TRANSLATED	SINGLE/MULTIPLE	NA			NA	NA	NA			NA	NA	NA	NA
hsa_glia	ENST00000231368	ENSG00000113441	1.100365	18.374598	3143.929984	0.637404350033	0.797818328616	TRANSLATED	SINGLE/MULTIPLE	Secondary isoform	1	42	42	15	0.357142857142857	1	42	42	10	0.24390243902439	NA
hsa_glia	ENST00000231461	ENSG00000113532	1.44713	7.764658	419.101812	0.732545456043	0.686090150902	TRANSLATED	SINGLE/MULTIPLE	Main isoform	502	1077	576	293	0.508680555555556	502	1077	576	282	0.490434782608696	NA
hsa_glia	ENST00000231484	ENSG00000113555	1.401	0.378795	91	0.483516483516	0.529397094405	NOT_TRANSLATED	SINGLE/MULTIPLE	NA	70	3552	3483	93	0.0267011197243755	70	3552	3483	91	0.0261344055140724	NA
hsa_glia	ENST00000231498	ENSG00000113569	0.3584115	0.201528	22.0813232314	0.396911633769	0.500033558333	NOT_TRANSLATED	SINGLE/MULTIPLE	NA			NA	NA	NA			NA	NA	NA	NA
hsa_glia	ENST00000231512	ENSG00000113583	16.52615	37.837149	1102	0.50998185118	0.739457729629	TRANSLATED	SINGLE_MS_hk	Single MS housekeeping	1	795	795	1212	1.52452830188679	1	795	795	1102	1.38790931989924	NA
hsa_glia	ENST00000231524	ENSG00000113595	11.8995	45.9139895	4063.801106	0.587060826003	0.857056729491	TRANSLATED	SINGLE/MULTIPLE	Secondary isoform	1651	1722	72	152	2.11111111111111	1651	1722	72	116	1.63380281690141	NA
hsa_glia	ENST00000231526	ENSG00000113597	4.7298655	5.2473595	160.924039049	0.551755620562	0.360964798815	NOT_TRANSLATED	SINGLE/MULTIPLE	NA			NA	NA	NA			NA	NA	NA	NA
hsa_glia	ENST00000231572	ENSG00000113643	6.99876	6.5897425	705.32345	0.58549800237	0.716386299148	TRANSLATED	SINGLE/MULTIPLE	Main isoform	394;496	477;618	207	90	0.434782608695652	370	618	249	87	0.350806451612903	NA
hsa_glia	ENST00000231668	ENSG00000113734	0.8479855	0.417396	18.7331402	0.63481580093	0.826895741354	TRANSLATED	SINGLE/MULTIPLE	Main isoform			NA	NA	NA			NA	NA	NA	NA
hsa_glia	ENST00000231683	ENSG00000113749	0.894298	1.3842055	63.533343	0.614564213944	0.761532802641	TRANSLATED	SINGLE/MULTIPLE	Secondary isoform	1075	1077	3	NA	NA	1075	1077	3	0	0	NA
hsa_glia	ENST00000231706	ENSG00000013293	5.118025	72.26797	7333	0.623891995091	0.839289438847	TRANSLATED	SINGLE/MULTIPLE	Single	1	2313	2313	8147	3.5222654561176	1	2313	2313	7333	3.17171280276817	NA
hsa_glia	ENST00000231721	ENSG00000010319	2.57159	0.3384185	28.583248	0.900593137631	0.514819459361	NOT_TRANSLATED	SINGLE/MULTIPLE	NA	577	2346	1770	25	0.0141242937853107	577	2346	1770	21	0.0118711136235161	NA
hsa_glia	ENST00000231749	ENSG00000004838	0.8953785	1.065037	34.151722	0.027636146722	0.0450503672048	NOT_TRANSLATED	SINGLE/MULTIPLE	NA			NA	NA	NA			NA	NA	NA	NA
hsa_glia	ENST00000231790	ENSG00000076242	5.84735	4.1857685	426.934431	0.582829596145	0.671066431498	TRANSLATED	SINGLE/MULTIPLE	Main isoform			NA	NA	NA	115	306	192	96	0.50261780104712	NA
hsa_glia	ENST00000231887	ENSG00000113790	0.532325	0.977635	140.531737	0.544586857273	0.582348673143	TRANSLATED	SINGLE/MULTIPLE	Main isoform	178	288	111	NA	NA	178	288	111	0	0	NA
hsa_glia	ENST00000231909	ENSG00000113812	2.71108	4.4179585	230.596758	0.720980387764	0.690184358726	TRANSLATED	SINGLE/MULTIPLE	Main isoform			NA	NA	NA	160	180	21	0	0	NA
hsa_glia	ENST00000231948	ENSG00000113851	15.642725	18.9271475	895.441989	0.554932910344	0.711474732338	TRANSLATED	SINGLE/MULTIPLE	Secondary isoform			NA	NA	NA	67	69	3	0	0	NA
hsa_glia	ENST00000232125	ENSG00000114023	40.50505	102.63096	1233.3951	0.629892715643	0.841930108557	TRANSLATED	SINGLE/MULTIPLE	Main isoform	1	3	3	NA	NA	1	3	3	0	0	NA
hsa_glia	ENST00000232165	ENSG00000114062	15.515	19.771217	2590.756497	0.570402346848	0.777644052003	TRANSLATED	SINGLE/MULTIPLE	Other isoforms	1	18	18	2	0.111111111111111	1	18	18	0	0	NA
hsa_glia	ENST00000232219	ENSG00000114115	31.58595	20.9266265	426	0.586854460094	0.6618509059	TRANSLATED	SINGLE/MULTIPLE	Other isoforms	439	591	153	35	0.228758169934641	439	591	153	32	0.210526315789474	NA
hsa_glia	ENST00000232375	ENSG00000114268	0	0	NA	NA	NA	NOT_EVALUATED	SINGLE/MULTIPLE	NA			NA	NA	NA			NA	NA	NA	NA
hsa_glia	ENST00000232424	ENSG00000114315	7.132535	4.2367725	131	0.526717557252	0.526708773805	NOT_TRANSLATED	SINGLE/MULTIPLE	NA	1	840	840	208	0.247619047619048	1	840	840	131	0.156138259833135	NA
hsa_glia	ENST00000232458:ENST00000441497	ENSG00000114346	0.423848	0.9039735	145.446816	0.702028650803	0.788009115384	TRANSLATED	SINGLE/MULTIPLE	Other isoforms			NA	NA	NA			NA	NA	NA	NA
hsa_glia	ENST00000232496	ENSG00000114383	63.2581	45.976659	278	0.453237410072	0.650086855826	NOT_TRANSLATED	SINGLE_MS_hk	NA	145	330	186	255	1.37096774193548	145	330	186	221	1.19459459459459	NA
hsa_glia	ENST00000232501	ENSG00000114388	16.1491	11.3953895	608.74217	0.674946636275	0.703125533903	TRANSLATED	SINGLE/MULTIPLE	Other isoforms	169;265	174;1140	882	575	0.651927437641723	169	1140	972	524.97	0.540648815653965	NA
hsa_glia	ENST00000232564:ENST00000468623	ENSG00000114450	3.083667	20.3757505	797.459524	0.524982403997	0.730805903372	TRANSLATED	SINGLE/MULTIPLE	Single	700;943	915;1020	294	450	1.53061224489796	238;943	915;1020	756	725.75	1.38277638166855	NA
hsa_glia	ENST00000232607	ENSG00000114491	2.013705	0.873922	29.920774	0.0689654619229	0.277495981766	NOT_TRANSLATED	SINGLE/MULTIPLE	NA			NA	NA	NA			NA	NA	NA	NA
hsa_glia	ENST00000232744	ENSG00000114626	24.99105	12.7254125	824.010101	0.544030304308	0.732631682165	TRANSLATED	SINGLE/MULTIPLE	Main isoform	85;205	117;426	255	174	0.682352941176471	85	426	342	214	0.627565982404692	NA
hsa_glia	ENST00000232888	ENSG00000114767	6.1281	10.257832	472	0.542372881356	0.529703522403	NOT_TRANSLATED	SINGLE_MS_hk	NA	1	1425	1425	494	0.346666666666667	1	1425	1425	472	0.331460674157303	NA
hsa_glia	ENST00000232905	ENSG00000114784	218.4115	289.804121	2471	0.61351679482	0.861962708281	TRANSLATED	SINGLE_MS_hk	Single MS housekeeping	1	339	339	2668	7.87020648967552	1	339	339	2471	7.31065088757396	NA
hsa_glia	ENST00000232974	ENSG00000114853	12.3192	4.532804	409.65307	0.578215232221	0.622948836475	TRANSLATED	SINGLE/MULTIPLE	Main isoform	1	1128	1128	210	0.186170212765957	1	1128	1128	155	0.137533274179237	NA
hsa_glia	ENST00000232978	ENSG00000114857	6.583605	1.510288	415.0502	0.72039478598	0.648133595024	TRANSLATED	SINGLE/MULTIPLE	Secondary isoform	286	4386	4101	396	0.0965618141916606	286	4386	4101	369	0.09	NA
hsa_glia	ENST00000233025	ENSG00000114902	37.03025	49.152609	854.76799	0.63903993293	0.699060609908	TRANSLATED	SINGLE/MULTIPLE	Other isoforms	1	201	201	247	1.22885572139303	1	201	201	140	0.7	NA
hsa_glia	ENST00000233027	ENSG00000114904	4.057355	1.4130885	223.361391	0.495677676004	0.68743729545	TRANSLATED	SINGLE/MULTIPLE	Main isoform			NA	NA	NA			NA	NA	NA	NA
hsa_glia	ENST00000233047:ENST00000261388:ENST00000572599	ENSG00000011638	4.3827015	9.7178585	92.9217309	0.651782971684	0.402831562661	NOT_TRANSLATED	SINGLE/MULTIPLE	NA			NA	NA	NA			NA	NA	NA	NA
hsa_glia	ENST00000233055	ENSG00000085449	6.23433	19.4369265	1167	0.664952870608	0.763238589834	TRANSLATED	SINGLE/MULTIPLE	Single	205;775	333;1230	585	746	1.27521367521368	205;775	333;1230	585	653	2.27175480769231	NA
hsa_glia	ENST00000233057:ENST00000395127	ENSG00000055332	3.79905	29.4780735	2692.347394	0.589600518691	0.786451592577	TRANSLATED	SINGLE/MULTIPLE	Main isoform	784	906	123	364	2.95934959349594	784	906	123	311	2.54918032786885	NA
hsa_glia	ENST00000233072	ENSG00000021826	0.413622	0.1134755	35.597145	0.771186312835	0.67016815948	TRANSLATED	SINGLE/MULTIPLE	Secondary isoform			NA	NA	NA			NA	NA	NA	NA
hsa_glia	ENST00000233078	ENSG00000071626	18.48195	13.308909	656.285651	0.567872331861	0.685192447566	TRANSLATED	SINGLE/MULTIPLE	Main isoform	1048	1050	3	22	7.33333333333333	1048	1221	174	77.54	0.448208092485549	NA
hsa_glia	ENST00000233099	ENSG00000008869	5.52349	10.587843	3600.227046	0.645521232218	0.746337672881	TRANSLATED	SINGLE/MULTIPLE	Secondary isoform	5050	5316	267	188	0.704119850187266	5050	5316	267	172	0.646616541353383	NA
hsa_glia	ENST00000233114:ENST00000394423	ENSG00000014641	87.9181	180.9845795	8344.9196216	0.578986846835	0.881715787116	TRANSLATED	SINGLE/MULTIPLE	Other isoforms			NA	NA	NA			NA	NA	NA	NA
hsa_glia	ENST00000233121	ENSG00000084764	115.344	318.4443435	10784.267468	0.587651337173	0.889657029557	TRANSLATED	SINGLE/MULTIPLE	Other isoforms			NA	NA	NA			NA	NA	NA	NA
hsa_glia	ENST00000233146	ENSG00000095002	5.27353	11.806562	1610.834249	0.614180183724	0.776277126367	TRANSLATED	SINGLE/MULTIPLE	Other isoforms			NA	NA	NA			NA	NA	NA	NA
hsa_glia	ENST00000233154:ENST00000393349	ENSG00000071051	11.16696	11.8265515	564.534378	0.46964002961	0.695014579888	NOT_TRANSLATED	SINGLE/MULTIPLE	NA	433;970	948;1140	687	432	0.62882096069869	433	1140	708	423	0.598302687411598	NA
hsa_glia	ENST00000233202	ENSG00000018280	0.340238	0.0512865	NA	NA	NA	NOT_EVALUATED	SINGLE/MULTIPLE	NA			NA	NA	NA			NA	NA	NA	NA
hsa_glia	ENST00000233242	ENSG00000084674	0.0398755	0.1457635	94	0.574468085106	0.502660474613	NOT_EVALUATED	SINGLE/MULTIPLE	NA	2404	13689	11286	88	0.00779727095516569	2404	13689	11286	88	0.00779796189632255	NA
hsa_glia	ENST00000233330	ENSG00000114993	0.887165	0.7060315	26.0984493589	0.444852960286	0.599185628628	NOT_TRANSLATED	SINGLE/MULTIPLE	NA			NA	NA	NA			NA	NA	NA	NA
hsa_glia	ENST00000233331	ENSG00000115274	14.1939	11.658934	479.383509	0.561950657339	0.668920687508	TRANSLATED	SINGLE/MULTIPLE	Other isoforms	1066	1068	3	NA	NA	1066	1068	3	0	0	NA
hsa_glia	ENST00000233336	ENSG00000114999	8.854625	12.143979	634	0.649842271293	0.65637949144	TRANSLATED	SINGLE/MULTIPLE	Single	1	1131	1131	667	0.58974358974359	1	1131	1131	634	0.561061946902655	NA
hsa_glia	ENST00000233468	ENSG00000115128	84.7579	128.4320885	1301	0.561106840892	0.814519845197	TRANSLATED	SINGLE_MS_hk	Single MS housekeeping	1	375	375	1348	3.59466666666667	1	375	375	1301	3.47860962566845	NA
hsa_glia	ENST00000233535	ENSG00000115194	31.5096	63.0623045	2866.246242	0.672632258439	0.821465184259	TRANSLATED	SINGLE/MULTIPLE	Secondary isoform	1	33	33	40	1.21212121212121	1	93	93	125.27	1.36163043478261	NA
hsa_glia	ENST00000233545:ENST00000380044	ENSG00000115204	2.04182	2.348319	21.3896048	0.639787547641	0.543875488248	TRANSLATED	SINGLE/MULTIPLE	Main isoform			NA	NA	NA			NA	NA	NA	NA
hsa_glia	ENST00000233557:ENST00000379852	ENSG00000115216	24.7112	28.1190115	2120.60222	0.639663328279	0.784391260763	TRANSLATED	SINGLE/MULTIPLE	Secondary isoform			NA	NA	NA			NA	NA	NA	NA
hsa_glia	ENST00000233575	ENSG00000115234	0.0003855	0.0005725	NA	NA	NA	NOT_EVALUATED	SINGLE/MULTIPLE	NA			NA	NA	NA			NA	NA	NA	NA
hsa_glia	ENST00000233596	ENSG00000115255	9.166855	6.138455	105.466415	0.843233412267	0.557206406975	TRANSLATED	SINGLE/MULTIPLE	Single	1	183	183	45	0.245901639344262	1	216	216	45	0.209302325581395	NA
hsa_glia	ENST00000233612	ENSG00000115271	0	0	NA	NA	NA	NOT_EVALUATED	SINGLE/MULTIPLE	NA			NA	NA	NA			NA	NA	NA	NA
hsa_glia	ENST00000233615	ENSG00000239779	53.3559	2.069194	64.477425	0.650299403241	0.561615908913	TRANSLATED	SINGLE/MULTIPLE	Main isoform			NA	NA	NA			NA	NA	NA	NA
hsa_glia	ENST00000233616	ENSG00000115275	0.4186435	0.199889	15.52205578	0.742133082967	0.830245198186	TRANSLATED	SINGLE/MULTIPLE	Secondary isoform			NA	NA	NA			NA	NA	NA	NA
hsa_glia	ENST00000233623	ENSG00000115282	1.138504	0.460829	32.52664	0.307977676145	0.490803685604	NOT_TRANSLATED	SINGLE/MULTIPLE	NA	1162;1264	1191;1266	33	NA	NA	1018	1557	540	21.92	0.0406679035250464	NA
hsa_glia	ENST00000233627	ENSG00000115286	40.5052	86.397065	1780.404344	0.670958516826	0.803828683823	TRANSLATED	SINGLE/MULTIPLE	Main isoform	544	639	96	609	6.34375	544	639	96	554	5.83157894736842	NA
hsa_glia	ENST00000233630	ENSG00000115289	10.196685	8.156051	236	0.741525423729	0.577465548939	TRANSLATED	SINGLE/MULTIPLE	Single	1	777	777	247	0.317889317889318	1	777	777	236	0.304123711340206	NA
hsa_glia	ENST00000233668	ENSG00000115325	0.2856585	0.1650995	NA	NA	NA	NOT_EVALUATED	SINGLE/MULTIPLE	NA			NA	NA	NA			NA	NA	NA	NA
hsa_glia	ENST00000233710	ENSG00000115361	0.8949855	0.81288	45	0.266666666667	0.517848174506	NOT_TRANSLATED	SINGLE/MULTIPLE	NA	1	1290	1290	45	0.0348837209302326	1	1290	1290	45	0.034910783553142	NA
hsa_glia	ENST00000233809	ENSG00000115457	2.7473	7.557364	313.55653	0.652851391741	0.632402911897	TRANSLATED	SINGLE/MULTIPLE	Main isoform	1	441	441	247	0.560090702947846	1	441	441	250.29	0.568840909090909	NA
hsa_glia	ENST00000233813	ENSG00000115461	10.6904	134.5896485	3215.392524	0.567301635301	0.812103137732	TRANSLATED	SINGLE/MULTIPLE	Single	565	816	252	1054	4.18253968253968	565	816	252	910	3.62549800796813	NA
hsa_glia	ENST00000233838	ENSG00000115486	6.5e-06	1.1e-05	NA	NA	NA	NOT_EVALUATED	SINGLE/MULTIPLE	NA			NA	NA	NA			NA	NA	NA	NA
hsa_glia	ENST00000233893	ENSG00000115541	362.7545	349.1347715	2495.158537	0.5406475789	0.830297834494	TRANSLATED	SINGLE/MULTIPLE	Main isoform			NA	NA	NA			NA	NA	NA	NA
hsa_glia	ENST00000233948	ENSG00000115596	0.4984735	0.1375275	NA	NA	NA	NOT_EVALUATED	SINGLE/MULTIPLE	NA	1	1095	1095	9	0.00821917808219178	1	1095	1095	9	0.00822669104204753	NA
hsa_glia	ENST00000233969	ENSG00000115616	0.3364025	0.8445635	72	0.291666666667	0.349349121167	NOT_TRANSLATED	SINGLE/MULTIPLE	NA	1	2436	2436	101	0.0414614121510673	1	2436	2436	72	0.0295687885010267	NA
hsa_glia	ENST00000234040:ENST00000405260	ENSG00000115687	0.271475	0.0391105	10.7547981636	0.885627412686	0.768336054344	TRANSLATED	SINGLE/MULTIPLE	Secondary isoform			NA	NA	NA			NA	NA	NA	NA
hsa_glia	ENST00000234071:ENST00000422777	ENSG00000115718	0.424077	0.2344435	NA	NA	NA	NOT_EVALUATED	SINGLE/MULTIPLE	NA			NA	NA	NA			NA	NA	NA	NA
hsa_glia	ENST00000234091:ENST00000331129:ENST00000396290	ENSG00000115738	161.00925	520.116594	5245.999887	0.54727420546	0.835139129688	TRANSLATED	SINGLE/MULTIPLE	Single	1	402	402	5731	14.2562189054726	1	402	402	5246	13.0822942643392	NA
hsa_glia	ENST00000234111:ENST00000405333	ENSG00000115758	25.5217	20.750039	1036.179866	0.674036329905	0.676016066605	TRANSLATED	SINGLE/MULTIPLE	Single	205	1383	1179	1037	0.879558948261238	205	1383	1179	993	0.84295415959253	NA
hsa_glia	ENST00000234115	ENSG00000115762	11.16794	59.4860595	1261.293819	0.59410954348	0.869643555419	TRANSLATED	SINGLE/MULTIPLE	Main isoform			NA	NA	NA			NA	NA	NA	NA
hsa_glia	ENST00000234160	ENSG00000115806	19.3527	35.164356	2170.736272	0.631920907064	0.795593880512	TRANSLATED	SINGLE/MULTIPLE	Main isoform			NA	NA	NA			NA	NA	NA	NA
hsa_glia	ENST00000234170	ENSG00000115816	10.225965	4.756581	824	0.584951456311	0.632704994652	TRANSLATED	SINGLE/MULTIPLE	Single	1;586	156;3162	2733	817	0.298938894987194	1;586	156;3162	2733	737	0.692351232217992	NA
hsa_glia	ENST00000234198	ENSG00000115844	1.34358	5.174319	162.570368	0.506088588051	0.498700164602	NOT_TRANSLATED	SINGLE/MULTIPLE	NA	586	984	399	104	0.260651629072682	586	984	399	87	0.218592964824121	NA
hsa_glia	ENST00000234256	ENSG00000115902	19.47775	64.972002	4777.338826	0.590148768736	0.849868442324	TRANSLATED	SINGLE/MULTIPLE	Main isoform	1;799	660;1032	894	3937	4.40380313199105	1;799	660;1032	894	3450	8.11225227454786	NA
hsa_glia	ENST00000234296	ENSG00000115942	3.87205	6.5144245	693.650708	0.577162853555	0.663789857984	TRANSLATED	SINGLE/MULTIPLE	Other isoforms	328	1731	1404	732	0.521367521367521	328	1731	1404	653	0.465431218816821	NA
hsa_glia	ENST00000234310	ENSG00000221823	183.0745	679.773227	12645.016417	0.594769173877	0.848881546735	TRANSLATED	SINGLE/MULTIPLE	Main isoform	1	3	3	13	4.33333333333333	1	3	3	0	0	NA
hsa_glia	ENST00000234313	ENSG00000115956	2.754265	9.2028365	256	0.44921875	0.449576303866	NOT_TRANSLATED	SINGLE/MULTIPLE	NA	1	1050	1050	264	0.251428571428571	1	1050	1050	256	0.244041944709247	NA
hsa_glia	ENST00000234347	ENSG00000196415	0.596	0.7114215	29.595132	0.704918295347	0.590955455445	TRANSLATED	SINGLE/MULTIPLE	Secondary isoform	1	123	123	NA	NA	1	123	123	0	0	NA
hsa_glia	ENST00000234371	ENSG00000116014	0.650906	2.4550365	74.25581	0.844907489394	0.294646211521	NOT_TRANSLATED	SINGLE/MULTIPLE	NA	505;910	738;1194	519	95	0.183044315992293	505	1194	690	63	0.0914368650217707	NA
hsa_glia	ENST00000234392	ENSG00000116035	0.644026	0.14275	NA	NA	NA	NOT_EVALUATED	SINGLE/MULTIPLE	NA	1	870	870	7	0.00804597701149425	1	870	870	7	0.00805523590333717	NA
hsa_glia	ENST00000234420	ENSG00000116062	0	0.0317935	NA	NA	NA	NOT_EVALUATED	SINGLE/MULTIPLE	NA			NA	NA	NA			NA	NA	NA	NA
hsa_glia	ENST00000234453	ENSG00000116095	13.1431	5.9523435	271.980896	0.569835346083	0.609325756065	TRANSLATED	SINGLE/MULTIPLE	Single	157;775	573;900	543	177	0.325966850828729	157;775	573;900	543	143	0.517230769230769	NA
hsa_glia	ENST00000234454	ENSG00000116096	4.11776	5.080151	128	0.34375	0.470091065894	NOT_TRANSLATED	SINGLE/MULTIPLE	NA	1	783	783	137	0.174968071519796	1	783	783	128	0.163682864450128	NA
hsa_glia	ENST00000234549	ENSG00000009780	0.166785	0.2628285	14.15297922	0.742188436563	0.917954674373	TRANSLATED	SINGLE/MULTIPLE	Main isoform			NA	NA	NA			NA	NA	NA	NA
hsa_glia	ENST00000234590	ENSG00000074800	427.6265	898.8776275	46899.442917	0.59969101897	0.895731421162	TRANSLATED	SINGLE/MULTIPLE	Single	586	1302	717	27871	38.8716875871688	586	1302	717	24715.72	34.5191620111732	NA
hsa_glia	ENST00000234626:ENST00000428239	ENSG00000097046	2.008638	1.3462335	149.642228	0.657676334517	0.685802489482	TRANSLATED	SINGLE/MULTIPLE	Main isoform			NA	NA	NA			NA	NA	NA	NA
hsa_glia	ENST00000234677	ENSG00000031698	72.1068	110.3263445	7251.253307	0.574062900131	0.84560409187	TRANSLATED	SINGLE/MULTIPLE	Secondary isoform			NA	NA	NA			NA	NA	NA	NA
hsa_glia	ENST00000234725	ENSG00000058804	1.009125	2.630891	283.807908	0.580607105564	0.628316561628	TRANSLATED	SINGLE/MULTIPLE	Main isoform			NA	NA	NA			NA	NA	NA	NA
hsa_glia	ENST00000234739	ENSG00000116128	4.43456	2.839717	593	0.50084317032	0.629165456943	TRANSLATED	SINGLE/MULTIPLE	Single	1	4278	4278	686	0.160355306217859	1	4278	4278	593	0.138648585457096	NA
hsa_glia	ENST00000234816:ENST00000367629	ENSG00000116194	1.699911	1.1000255	90.78136	0.526334480999	0.547158928956	TRANSLATED	SINGLE/MULTIPLE	Single	343	1473	1131	107	0.094606542882405	343	1473	1131	88	0.0778761061946903	NA
hsa_glia	ENST00000234827	ENSG00000116205	1.176225	3.4942675	53.239124	0.54309178716	0.342576707917	NOT_TRANSLATED	SINGLE/MULTIPLE	NA			NA	NA	NA			NA	NA	NA	NA
hsa_glia	ENST00000234831	ENSG00000116209	60.996	116.709308	4553.338547	0.657418506905	0.890633968113	TRANSLATED	SINGLE/MULTIPLE	Main isoform			NA	NA	NA			NA	NA	NA	NA
hsa_glia	ENST00000234875	ENSG00000116251	614.799	137.645076	1284	0.572429906542	0.748041823547	TRANSLATED	SINGLE/MULTIPLE	Main isoform	1	99	99	651	6.57575757575758	1	99	99	604	6.16326530612245	NA
hsa_glia	ENST00000234961	ENSG00000116329	1.70361	11.657609	464.687082	0.596691502175	0.61934761121	TRANSLATED	SINGLE/MULTIPLE	Single	1	1116	1116	488	0.437275985663082	1	1116	1116	464.69	0.416762331838565	NA
hsa_glia	ENST00000235090	ENSG00000116455	9.12674	18.935758	860.928879	0.718936920456	0.749814498876	TRANSLATED	SINGLE/MULTIPLE	Other isoforms			NA	NA	NA	301	492	192	217.89	1.14078534031414	NA
hsa_glia	ENST00000235150	ENSG00000116514	7.534015	8.3361865	856.123059	0.602900779945	0.700603060347	TRANSLATED	SINGLE/MULTIPLE	Other isoforms			NA	NA	NA			NA	NA	NA	NA
hsa_glia	ENST00000235307	ENSG00000116667	48.84165	15.0305385	174	0.568965517241	0.630368588229	TRANSLATED	SINGLE/MULTIPLE	Single	1	363	363	204	0.56198347107438	1	363	363	174	0.480662983425414	NA
hsa_glia	ENST00000235310:ENST00000376667:ENST00000376692	ENSG00000116670	25.08075	13.4549195	253.267479	0.560613129489	0.639588290065	TRANSLATED	SINGLE/MULTIPLE	Other isoforms			NA	NA	NA			NA	NA	NA	NA
hsa_glia	ENST00000235329:ENST00000444836	ENSG00000116688	26.0378	41.548621	4698.19304	0.628789763394	0.829605885756	TRANSLATED	SINGLE/MULTIPLE	Single	295	2271	1977	4867	2.46181082448154	295	2271	1977	4452	2.25303643724696	NA
hsa_glia	ENST00000235332	ENSG00000116691	7.565435	12.1756365	437.436269	0.717090973542	0.560325496779	TRANSLATED	SINGLE/MULTIPLE	Other isoforms	844	942	99	92	0.929292929292929	844	1164	321	253	0.790625	NA
hsa_glia	ENST00000235345	ENSG00000116704	1.273735	1.3279645	83.999246	0.595238402497	0.575390828833	TRANSLATED	SINGLE/MULTIPLE	Secondary isoform	1;958	237;1065	345	20	0.0579710144927536	1;958	237;1065	345	13	0.0806272770473626	NA
hsa_glia	ENST00000235372	ENSG00000116731	1.669065	2.347262	637.654977	0.653159238182	0.807282943919	TRANSLATED	SINGLE/MULTIPLE	Main isoform			NA	NA	NA	5035	5154	120	59.41	0.499243697478992	NA
hsa_glia	ENST00000235382	ENSG00000116741	25.02945	46.801405	948	0.726793248945	0.717085324198	TRANSLATED	SINGLE_MS_hk	Single MS housekeeping	1	633	633	1148	1.81358609794629	1	633	633	948	1.5	NA
hsa_glia	ENST00000235453:ENST00000400967	ENSG00000213047	1.303231	0.317731	22.94713	0.454261164686	0.469131752485	NOT_TRANSLATED	SINGLE/MULTIPLE	NA	1	51	51	1	0.0196078431372549	1	51	51	0	0	NA
hsa_glia	ENST00000235521	ENSG00000116874	2.262125	2.7558815	134.824751	0.55676127301	0.520726292567	NOT_TRANSLATED	SINGLE/MULTIPLE	NA			NA	NA	NA			NA	NA	NA	NA
hsa_glia	ENST00000235532	ENSG00000116885	3.078915	4.9129625	259.810227	0.562201721951	0.733888245209	TRANSLATED	SINGLE/MULTIPLE	Main isoform			NA	NA	NA			NA	NA	NA	NA
hsa_glia	ENST00000235628	ENSG00000116981	1.151772	6.6723475	283	0.491166077739	0.526449639264	NOT_TRANSLATED	SINGLE/MULTIPLE	NA	1	1104	1104	288	0.260869565217391	1	1104	1104	283	0.256572982774252	NA
hsa_glia	ENST00000235835	ENSG00000053371	15.8169	29.948365	1274.734906	0.634053425693	0.705899753875	TRANSLATED	SINGLE/MULTIPLE	Single	1	30	30	NA	NA	1	30	30	0	0	NA
hsa_glia	ENST00000235878	ENSG00000117226	0.342343	0.257247	NA	NA	NA	NOT_EVALUATED	SINGLE/MULTIPLE	NA			NA	NA	NA			NA	NA	NA	NA
hsa_glia	ENST00000236040	ENSG00000117385	0.588272	0.418867	29.35576291	0.416726781978	0.606623027142	NOT_TRANSLATED	SINGLE/MULTIPLE	NA	2074	2412	339	NA	NA	2074	2412	339	0	0	NA
hsa_glia	ENST00000236051	ENSG00000117395	38.43235	41.255144	1510.285878	0.646016006779	0.799369342616	TRANSLATED	SINGLE/MULTIPLE	Main isoform			NA	NA	NA			NA	NA	NA	NA
hsa_glia	ENST00000236067:ENST00000498664	ENSG00000117410	21.81867	47.8536925	704.6403518	0.622787028133	0.844483537366	TRANSLATED	SINGLE/MULTIPLE	Other isoforms			NA	NA	NA			NA	NA	NA	NA
hsa_glia	ENST00000236137	ENSG00000117479	1.577025	2.5816145	136.485227	0.860669755856	0.535648865375	NOT_TRANSLATED	SINGLE/MULTIPLE	NA	205	807	603	113	0.187396351575456	205	807	603	70	0.116279069767442	NA
hsa_glia	ENST00000236147	ENSG00000188404	0.8708875	3.73724	121	0.677685950413	0.305056365706	NOT_TRANSLATED	SINGLE/MULTIPLE	NA	1	1155	1155	147	0.127272727272727	1	1155	1155	121	0.104852686308492	NA
hsa_glia	ENST00000236192:ENST00000474047	ENSG00000117533	18.97627	37.802627	541	0.656192236599	0.73484241565	TRANSLATED	SINGLE/MULTIPLE	Secondary isoform	112	114	3	49	16.3333333333333	112	114	3	0	0	NA
hsa_glia	ENST00000236273	ENSG00000117614	30.79275	44.904942	1109.96132	0.532197518378	0.745187393643	TRANSLATED	SINGLE/MULTIPLE	Main isoform	133	258	126	238	1.88888888888889	133	258	126	150	1.2	NA
hsa_glia	ENST00000236342	ENSG00000117682	6e-06	2e-05	NA	NA	NA	NOT_EVALUATED	SINGLE/MULTIPLE	NA			NA	NA	NA			NA	NA	NA	NA
hsa_glia	ENST00000236412	ENSG00000117751	10.56412	4.776006	64.706945	0.53484855451	0.681520449126	TRANSLATED	SINGLE/MULTIPLE	Main isoform			NA	NA	NA			NA	NA	NA	NA
hsa_glia	ENST00000236671	ENSG00000117984	141.2175	367.846399	19126.605887	0.641514056048	0.889284825578	TRANSLATED	SINGLE/MULTIPLE	Secondary isoform			NA	NA	NA			NA	NA	NA	NA
hsa_glia	ENST00000236698	ENSG00000118007	0	0	NA	NA	NA	NOT_EVALUATED	SINGLE/MULTIPLE	NA			NA	NA	NA			NA	NA	NA	NA
hsa_glia	ENST00000236877	ENSG00000118160	13.80125	73.193904	8645.289769	0.597603335347	0.84537192232	TRANSLATED	SINGLE/MULTIPLE	Main isoform	1	234	234	782	3.34188034188034	1	234	234	698	2.99570815450644	NA
hsa_glia	ENST00000236918	ENSG00000118194	0	0	NA	NA	NA	NOT_EVALUATED	SINGLE/MULTIPLE	NA	40	51	12	NA	NA	40	51	12	0	0	NA
hsa_glia	ENST00000236925	ENSG00000118200	7.071985	11.80066	2691.186259	0.626780392609	0.801426478817	TRANSLATED	SINGLE/MULTIPLE	Main isoform	646	678	33	179	5.42424242424242	646	678	33	102	3.1875	NA
hsa_glia	ENST00000236937:ENST00000403078	ENSG00000072694	1.145143	3.9105995	98.9500916	0.893734202465	0.551002838074	TRANSLATED	SINGLE/MULTIPLE	Other isoforms			NA	NA	NA			NA	NA	NA	NA
hsa_glia	ENST00000236957:ENST00000392222:ENST00000392221	ENSG00000114942	167.85735	99.0190225	2418.927612	0.522161683026	0.806232351719	TRANSLATED	SINGLE/MULTIPLE	Secondary isoform	370	675	306	1543	5.04248366013072	370	675	306	1397	4.58032786885246	NA
hsa_glia	ENST00000236980:ENST00000402774:ENST00000403094	ENSG00000118246	6.77808	19.446308	1918.667691	0.664711211317	0.762647557934	TRANSLATED	SINGLE/MULTIPLE	Single	373	2130	1758	1824	1.03754266211604	373	2130	1758	1721	0.979510529311326	NA
hsa_glia	ENST00000237014	ENSG00000118271	0.1503045	0.224969	NA	NA	NA	NOT_EVALUATED	SINGLE/MULTIPLE	NA	1	441	441	4	0.0090702947845805	1	441	441	4	0.00909090909090909	NA
hsa_glia	ENST00000237019	ENSG00000118276	5e-07	1e-06	NA	NA	NA	NOT_EVALUATED	SINGLE/MULTIPLE	NA			NA	NA	NA			NA	NA	NA	NA
hsa_glia	ENST00000237163	ENSG00000083097	0.3162495	0.2184485	79.4340368	0.539276102861	0.934639911181	TRANSLATED	SINGLE/MULTIPLE	Main isoform	5887;6394	5919;6447	87	NA	NA	5887;6394	5919;6447	87	0	0	NA
hsa_glia	ENST00000237172	ENSG00000118407	0.1419955	0.069916	NA	NA	NA	NOT_EVALUATED	SINGLE/MULTIPLE	NA			NA	NA	NA			NA	NA	NA	NA
hsa_glia	ENST00000237247	ENSG00000118473	1.427201	4.673498	682.918125	0.574979028416	0.808933090797	TRANSLATED	SINGLE/MULTIPLE	Other isoforms	100;1327	183;1407	165	67	0.406060606060606	100;1327	183;1407	165	64	0.771084337349398	NA
hsa_glia	ENST00000237264	ENSG00000028839	27.49845	29.201769	662.511943	0.711928095763	0.752056587239	TRANSLATED	SINGLE/MULTIPLE	Main isoform	481	558	78	103	1.32051282051282	481	558	78	74	0.961038961038961	NA
hsa_glia	ENST00000237281	ENSG00000118496	1.754565	2.989939	352	0.704545454545	0.632502787319	TRANSLATED	SINGLE/MULTIPLE	Single	1	2235	2235	361	0.161521252796421	1	2235	2235	352	0.157564905998209	NA
hsa_glia	ENST00000237283	ENSG00000189007	2.46939	0.8971375	24.565866	0.149457218402	0.510408062994	NOT_TRANSLATED	SINGLE/MULTIPLE	NA	1	141	141	2	0.0141843971631206	1	141	141	0	0	NA
hsa_glia	ENST00000237289	ENSG00000118503	0.951697	0.903241	69	0.927536231884	0.293737141217	NOT_TRANSLATED	SINGLE/MULTIPLE	NA	487	2370	1884	69	0.036624203821656	487	2370	1884	69	0.0366436537440255	NA
hsa_glia	ENST00000237305	ENSG00000118515	36.88625	35.2586755	2402.642735	0.640665931966	0.846963078292	TRANSLATED	SINGLE/MULTIPLE	Main isoform			NA	NA	NA			NA	NA	NA	NA
hsa_glia	ENST00000237364	ENSG00000109689	0.571201	1.40785	155.1086295	0.702633057563	0.76087292075	TRANSLATED	SINGLE/MULTIPLE	Main isoform			NA	NA	NA			NA	NA	NA	NA
hsa_glia	ENST00000237380	ENSG00000118579	20.2684	14.687139	260	0.588461538462	0.633691145437	TRANSLATED	SINGLE/MULTIPLE	Single	1;532	9;534	12	NA	NA	1;532	9;534	12	0	0	NA
hsa_glia	ENST00000237449:ENST00000389394	ENSG00000115423	0.697089	0.0806405	70.823894	0.536542088465	0.538554883157	NOT_TRANSLATED	SINGLE/MULTIPLE	NA	6916;7678	7062;12474	4944	11	0.00222491909385113	6916;7678	7062;12474	4944	11	0.00229357798165138	NA
hsa_glia	ENST00000237455	ENSG00000239305	23.6536	24.4694525	2721.571833	0.676116407323	0.810734978449	TRANSLATED	SINGLE_MS_hk	Single MS housekeeping	367	2055	1689	2563	1.51746595618709	367	2055	1689	2396	1.41943127962085	NA
hsa_glia	ENST00000237500:ENST00000581193:ENST00000400175:ENST00000584539	ENSG00000118680	229.1804	392.210908	6310.099112	0.605846533334	0.863598322558	TRANSLATED	SINGLE_MS_hk	Single MS housekeeping	1	516	516	4785	9.27325581395349	1	516	516	6310.1	12.2526213592233	NA
hsa_glia	ENST00000237530	ENSG00000118705	18.42755	43.973975	3377.520646	0.63295648556	0.839541494932	TRANSLATED	SINGLE/MULTIPLE	Secondary isoform			NA	NA	NA			NA	NA	NA	NA
hsa_glia	ENST00000237536	ENSG00000149639	0.664268	3.1344635	598.939462	0.507393588636	0.732712087611	TRANSLATED	SINGLE/MULTIPLE	Main isoform	1	714	714	201	0.281512605042017	1	714	714	212.51	0.29805049088359	NA
hsa_glia	ENST00000237596	ENSG00000118762	2.34302	1.996636	228.355239	0.666770382264	0.510098174827	NOT_TRANSLATED	SINGLE/MULTIPLE	NA	1	1746	1746	180	0.103092783505155	1	1746	1746	171	0.0979942693409742	NA
hsa_glia	ENST00000237612	ENSG00000118777	10.487005	2.456434	304.019998	0.714067789712	0.641445097015	TRANSLATED	SINGLE/MULTIPLE	Secondary isoform	1648;1843	1656;1965	132	35	0.265151515151515	1648	1965	318	77	0.242902208201893	NA
hsa_glia	ENST00000237623	ENSG00000118785	50.95895	75.350459	2218.847461	0.575833423639	0.871980990894	TRANSLATED	SINGLE/MULTIPLE	Main isoform			NA	NA	NA			NA	NA	NA	NA
hsa_glia	ENST00000237642	ENSG00000118804	2.84962	3.8697415	142.085706	0.224353152033	0.436167376245	NOT_TRANSLATED	SINGLE/MULTIPLE	NA	1;247	219;447	420	132	0.314285714285714	1	447	447	110	0.246636771300448	NA
hsa_glia	ENST00000237654	ENSG00000118816	57.47555	8.64356	524.409456	0.648243537775	0.756908099215	TRANSLATED	SINGLE/MULTIPLE	Main isoform			NA	NA	NA			NA	NA	NA	NA
hsa_glia	ENST00000237696	ENSG00000118849	1.485415	0.6076145	22.096488	0.0386295324397	0.546224540813	NOT_TRANSLATED	SINGLE/MULTIPLE	NA	673	882	210	11	0.0523809523809524	673	882	210	11	0.0526315789473684	NA
hsa_glia	ENST00000237853	ENSG00000118985	8.01532	5.496401	574.035844	0.602793668055	0.65645578706	TRANSLATED	SINGLE/MULTIPLE	Secondary isoform	421;1000	741;1170	492	176	0.357723577235772	421;1000	741;1170	492	148	0.627941176470588	NA
hsa_glia	ENST00000237889:ENST00000433898:ENST00000454214	ENSG00000119013	250.8042	197.680422	1340.999838	0.587621182845	0.855788014726	TRANSLATED	SINGLE_MS_hk	Single MS housekeeping	196	294	99	502	5.07070707070707	196	294	99	406	4.14285714285714	NA
hsa_glia	ENST00000238018	ENSG00000119125	4.3697155	31.787163	1064.80446611	0.535479109019	0.641735674358	TRANSLATED	SINGLE/MULTIPLE	Main isoform			NA	NA	NA			NA	NA	NA	NA
hsa_glia	ENST00000238044	ENSG00000119147	1.985335	4.6972045	38.121123	0.0846560842397	0.495158591505	NOT_TRANSLATED	SINGLE/MULTIPLE	NA	1	78	78	5	0.0641025641025641	1	78	78	5	0.0649350649350649	NA
hsa_glia	ENST00000238091:ENST00000488451	ENSG00000119185	0.890482	0.382039	NA	NA	NA	NOT_EVALUATED	SINGLE/MULTIPLE	NA			NA	NA	NA			NA	NA	NA	NA
hsa_glia	ENST00000238112	ENSG00000119203	3.32664	4.6758285	400.808374	0.575809995427	0.715149317033	TRANSLATED	SINGLE/MULTIPLE	Secondary isoform	1	111	111	83	0.747747747747748	1	111	111	77	0.7	NA
hsa_glia	ENST00000238146	ENSG00000111364	4.290635	2.1352375	168.121685	0.563371810127	0.563833123891	TRANSLATED	SINGLE/MULTIPLE	Secondary isoform	955	1047	93	3	0.032258064516129	955	1047	93	0	0	NA
hsa_glia	ENST00000238156	ENSG00000119242	0.0091535	0.00414	NA	NA	NA	NOT_EVALUATED	SINGLE/MULTIPLE	NA			NA	NA	NA			NA	NA	NA	NA
hsa_glia	ENST00000238248	ENSG00000106853	1.519885	2.357639	57.339437	0.649950940397	0.864968727929	TRANSLATED	SINGLE/MULTIPLE	Main isoform			NA	NA	NA			NA	NA	NA	NA
hsa_glia	ENST00000238256	ENSG00000119321	3.81901	4.3794435	690.262636	0.679781210119	0.690560351608	TRANSLATED	SINGLE/MULTIPLE	Single			NA	NA	NA			NA	NA	NA	NA
hsa_glia	ENST00000238379:ENST00000374180	ENSG00000119431	9.40492	6.3670595	197	0.639593908629	0.588205492334	TRANSLATED	SINGLE_MS_hk	Single MS housekeeping	1	753	753	200	0.265604249667995	1	753	753	197	0.261968085106383	NA
hsa_glia	ENST00000238477	ENSG00000119523	2.49345	3.309627	19.82173	0	0.22259140308	NOT_TRANSLATED	SINGLE/MULTIPLE	NA	349	414	66	NA	NA	349	414	66	0	0	NA
hsa_glia	ENST00000238483	ENSG00000115266	1.82183	2.465755	947.4539321	0.611042235813	0.820264930447	TRANSLATED	SINGLE/MULTIPLE	Main isoform			NA	NA	NA			NA	NA	NA	NA
hsa_glia	ENST00000238497	ENSG00000119541	12.71085	28.9222745	1809.018976	0.668669870271	0.764475179576	TRANSLATED	SINGLE/MULTIPLE	Secondary isoform	400	1332	933	1694	1.81564844587353	364	1332	969	1580	1.63223140495868	NA
hsa_glia	ENST00000238561	ENSG00000063761	1.017769	2.0111055	102.08606827	0.506495884661	0.628197288203	TRANSLATED	SINGLE/MULTIPLE	Main isoform			NA	NA	NA			NA	NA	NA	NA
hsa_glia	ENST00000238607	ENSG00000119630	0.3106895	0.082961	NA	NA	NA	NOT_EVALUATED	SINGLE/MULTIPLE	NA			NA	NA	NA			NA	NA	NA	NA
hsa_glia	ENST00000238609	ENSG00000119632	117.08	107.8885045	901.1588	0.600397865504	0.733729365905	TRANSLATED	SINGLE/MULTIPLE	Secondary isoform	1	75	75	101	1.34666666666667	1	75	75	98	1.32432432432432	NA
hsa_glia	ENST00000238616	ENSG00000119638	8.3639	10.2052465	1231.355256	0.458904595767	0.644452710549	NOT_TRANSLATED	SINGLE/MULTIPLE	NA	220;739	354;2937	2334	1177	0.504284490145673	220;739	354;2937	2334	1123	1.05752176333981	NA
hsa_glia	ENST00000238618:ENST00000555694	ENSG00000119640	19.15467	16.1100735	135.902896	0.620817705018	0.666203022953	TRANSLATED	SINGLE/MULTIPLE	Other isoforms			NA	NA	NA			NA	NA	NA	NA
hsa_glia	ENST00000238628	ENSG00000119650	0.556845	1.1806925	14.365231	0.52127661574	0.560649942188	TRANSLATED	SINGLE/MULTIPLE	Secondary isoform	214	309	96	NA	NA	214	309	96	0	0	NA
hsa_glia	ENST00000238647	ENSG00000119669	12.4217	24.4632115	2444.1978468	0.609810148205	0.766828433779	TRANSLATED	SINGLE_MS_hk	Single MS housekeeping	1	2388	2388	2644	1.107202680067	1	2388	2388	2444.2	1.02396313364055	NA
hsa_glia	ENST00000238651	ENSG00000119673	4.699405	16.4366505	774.575738	0.604727608961	0.68133459823	TRANSLATED	SINGLE/MULTIPLE	Other isoforms	1;157	102;642	588	182	0.30952380952381	1	642	642	472.3	0.736817472698908	NA
hsa_glia	ENST00000238662	ENSG00000119684	1.11438	1.537928	458.564189286	0.665819310342	0.667949396002	TRANSLATED	SINGLE/MULTIPLE	Other isoforms			NA	NA	NA			NA	NA	NA	NA
hsa_glia	ENST00000238667	ENSG00000119686	0.4650535	0.3943255	15	0	0	NOT_TRANSLATED	SINGLE/MULTIPLE	NA	1	669	669	20	0.0298953662182362	1	669	669	15	0.0224550898203593	NA
hsa_glia	ENST00000238671	ENSG00000119689	22.19195	85.6835715	204.408963	0.788409469109	0.597273415638	TRANSLATED	SINGLE/MULTIPLE	Main isoform			NA	NA	NA	199	201	3	0	0	NA
hsa_glia	ENST00000238682	ENSG00000119699	4.652615	0.2869375	17.3550726	0.31024212483	0.429811609304	NOT_TRANSLATED	SINGLE/MULTIPLE	NA	925	1236	312	13	0.0416666666666667	925	1236	312	13	0.0418006430868167	NA
hsa_glia	ENST00000238699	ENSG00000119714	2.94534	6.6459205	219	0.648401826484	0.452450309538	NOT_TRANSLATED	SINGLE/MULTIPLE	NA	1	30	30	NA	NA	1	30	30	0	0	NA
hsa_glia	ENST00000238709	ENSG00000119723	8.115735	4.5969325	287.139107	0.623732454528	0.640208309134	TRANSLATED	SINGLE/MULTIPLE	Main isoform			NA	NA	NA			NA	NA	NA	NA
hsa_glia	ENST00000238714	ENSG00000115421	1.995105	7.877204	774.654694	0.702785153458	0.634121772988	TRANSLATED	SINGLE/MULTIPLE	Secondary isoform	1;832;1990	18;996;2055	249	146	0.586345381526104	1;832;1990	18;996;2055	249	109	1.39531508663503	NA
hsa_glia	ENST00000238738	ENSG00000119729	21.8632	4.5559325	105.521651	0.569398416634	0.566418570325	TRANSLATED	SINGLE/MULTIPLE	Single	208;463	237;615	183	49	0.26775956284153	202;463	237;615	189	44	0.289473684210526	NA
hsa_glia	ENST00000238789	ENSG00000119778	0.517589	0.2720325	60.670896	0.83688261337	0.493779744812	NOT_TRANSLATED	SINGLE/MULTIPLE	NA	1069;1567;1879;2959	1134;1728;2157;2973	522	20	0.0383141762452107	1069;1879	1728;4374	3156	53.45	0.0571556162400674	NA
hsa_glia	ENST00000238823	ENSG00000119812	2.0787175	1.333753	50.003687776	0.463854032675	0.633448012713	NOT_TRANSLATED	SINGLE/MULTIPLE	NA			NA	NA	NA			NA	NA	NA	NA
hsa_glia	ENST00000238831	ENSG00000119820	18.81375	69.352865	1959	0.644206227667	0.803376374307	TRANSLATED	SINGLE_MS_hk	Single MS housekeeping	1;232;421;598	75;405;543;732	507	1638	3.23076923076923	1;232	75;732	576	1496	5.22562162162162	NA
hsa_glia	ENST00000238856	ENSG00000119844	4.19331	4.4831715	708.76136	0.648967742824	0.722314495473	TRANSLATED	SINGLE/MULTIPLE	Main isoform			NA	NA	NA			NA	NA	NA	NA
hsa_glia	ENST00000238875	ENSG00000119862	9.607215	47.127969	674.950503	0.526617743701	0.680309352293	TRANSLATED	SINGLE/MULTIPLE	Secondary isoform	478	516	39	172	4.41025641025641	376	516	141	407	2.90714285714286	NA
hsa_glia	ENST00000238892	ENSG00000119878	62.999	121.8488345	783	0.58748403576	0.777392591798	TRANSLATED	SINGLE_MS_hk	Single MS housekeeping	1	303	303	922	3.04290429042904	1	303	303	783	2.59271523178808	NA
hsa_glia	ENST00000238918	ENSG00000135298	1.893045	1.737547	202.3326906	0.639222402551	0.872962082842	TRANSLATED	SINGLE/MULTIPLE	Main isoform	1	96	96	NA	NA	1	96	96	0	0	NA
hsa_glia	ENST00000238936	ENSG00000138111	4.652	3.9235285	204.5841901	0.710292129753	0.592882161827	TRANSLATED	SINGLE/MULTIPLE	Other isoforms	250	702	453	146	0.322295805739514	250	702	453	113	0.25	NA
hsa_glia	ENST00000238961	ENSG00000119906	3.559745	2.5486055	500.415258	0.617808052527	0.677115407803	TRANSLATED	SINGLE/MULTIPLE	Secondary isoform	3487	3519	33	NA	NA	3487	3519	33	0	0	NA
hsa_glia	ENST00000238994	ENSG00000119938	12.75165	17.5763155	727	0.613480055021	0.729959836134	TRANSLATED	SINGLE/MULTIPLE	Single	1	951	951	831	0.873817034700315	1	951	951	727	0.765263157894737	NA
hsa_glia	ENST00000239007	ENSG00000119950	21.39875	7.2094165	198.673886	0.722627441837	0.698582557929	TRANSLATED	SINGLE/MULTIPLE	Main isoform			NA	NA	NA			NA	NA	NA	NA
hsa_glia	ENST00000239117	ENSG00000120049	1.5306375	0.9230165	20.334106	0.683596239736	0.789921299998	TRANSLATED	SINGLE/MULTIPLE	Main isoform	508	555	48	NA	NA	508	555	48	0	0	NA
hsa_glia	ENST00000239125	ENSG00000120055	0.8439605	1.3133415	22	0.727272727273	0.286971154378	NOT_TRANSLATED	SINGLE/MULTIPLE	NA	1	771	771	26	0.0337224383916991	1	771	771	22	0.0285714285714286	NA
hsa_glia	ENST00000239223	ENSG00000120129	10.040015	31.493576	1013.02187	0.550827199812	0.674799506346	TRANSLATED	SINGLE_MS_hk	Single MS housekeeping	1	1101	1101	1070	0.971843778383288	1	1101	1101	1013.02	0.920927272727273	NA
hsa_glia	ENST00000239231	ENSG00000120137	6.85908	19.4083245	1047.71068	0.638031569937	0.733848728224	TRANSLATED	SINGLE/MULTIPLE	Single	1;412	45;1110	744	869	1.16801075268817	1;412	45;1110	744	737	2.07801510810107	NA
hsa_glia	ENST00000239243	ENSG00000120149	0.745779	2.274488	54	0.222222222222	0.337998165826	NOT_TRANSLATED	SINGLE/MULTIPLE	NA	379	801	423	31	0.0732860520094563	379	801	423	28	0.0663507109004739	NA
hsa_glia	ENST00000239367	ENSG00000120256	0	0	NA	NA	NA	NOT_EVALUATED	SINGLE/MULTIPLE	NA			NA	NA	NA			NA	NA	NA	NA
hsa_glia	ENST00000239374	ENSG00000120262	0.22226	0.338031	47.999457	0.479165774729	0.386032236263	NOT_TRANSLATED	SINGLE/MULTIPLE	NA			NA	NA	NA			NA	NA	NA	NA
hsa_glia	ENST00000239440	ENSG00000120318	0.639785	0.123461	28.135444	0.744640958927	0.615985183954	TRANSLATED	SINGLE/MULTIPLE	Other isoforms			NA	NA	NA			NA	NA	NA	NA
hsa_glia	ENST00000239444	ENSG00000120322	0.16093	0.575599	42.67701135	0.568941868044	0.610772526005	TRANSLATED	SINGLE/MULTIPLE	Single	1	2403	2403	13	0.00540990428630878	1	2403	2403	42.68	0.0177685262281432	NA
hsa_glia	ENST00000239446	ENSG00000120324	2.275345	7.7854145	820.1502305	0.590045678832	0.676263417218	TRANSLATED	SINGLE/MULTIPLE	Single	1	2400	2400	614	0.255833333333333	1	2400	2400	820.15	0.341871613172155	NA
hsa_glia	ENST00000239449	ENSG00000120327	2.668225	6.67203	772.2932041	0.545032470654	0.706968746785	TRANSLATED	SINGLE/MULTIPLE	Main isoform	1	459	459	225	0.490196078431373	1	459	459	220	0.480349344978166	NA
hsa_glia	ENST00000239450	ENSG00000120328	0.81258	3.2648685	374.7623997	0.59727597667	0.68135229823	TRANSLATED	SINGLE/MULTIPLE	Secondary isoform	1	1011	1011	227	0.224530168150346	1	1011	1011	247.47	0.245019801980198	NA
hsa_glia	ENST00000239461	ENSG00000116132	1.147442	2.8424085	88.135896	0.686972082294	0.51872355973	NOT_TRANSLATED	SINGLE/MULTIPLE	NA	598	735	138	20	0.144927536231884	598	735	138	7	0.0510948905109489	NA
hsa_glia	ENST00000239462	ENSG00000120332	0.143373	0.0148295	NA	NA	NA	NOT_EVALUATED	SINGLE/MULTIPLE	NA	1	3897	3897	4	0.00102643058763151	1	3897	3897	4	0.00102669404517454	NA
hsa_glia	ENST00000239468	ENSG00000120337	0.681979	3.469611	35	0.857142857143	0.116771143118	NOT_TRANSLATED	SINGLE/MULTIPLE	NA			NA	NA	NA			NA	NA	NA	NA
hsa_glia	ENST00000239614	ENSG00000120458	0.1452515	0.2740375	NA	NA	NA	NOT_EVALUATED	SINGLE/MULTIPLE	NA			NA	NA	NA			NA	NA	NA	NA
hsa_glia	ENST00000239666:ENST00000374454	ENSG00000120509	46.3919	123.4667295	1290	0.549612403101	0.785413747073	TRANSLATED	SINGLE_MS_hk	Single MS housekeeping	1	420	420	1450	3.45238095238095	1	420	420	1290	3.07875894988067	NA
hsa_glia	ENST00000239690	ENSG00000120526	3.949555	14.8672455	1281.302192	0.685782735319	0.732009927409	TRANSLATED	SINGLE/MULTIPLE	Main isoform			NA	NA	NA			NA	NA	NA	NA
hsa_glia	ENST00000239715	ENSG00000169126	0.1084955	0.057257	NA	NA	NA	NOT_EVALUATED	SINGLE/MULTIPLE	NA			NA	NA	NA			NA	NA	NA	NA
hsa_glia	ENST00000239761	ENSG00000120586	0.2992955	0.4899065	56.29724	0.353162961452	0.438631307091	NOT_TRANSLATED	SINGLE/MULTIPLE	NA	1	4368	4368	0	0	1	4368	4368	56.3	0.0128921456377376	NA
hsa_glia	ENST00000239849	ENSG00000120659	0.1673705	0.0364015	NA	NA	NA	NOT_EVALUATED	SINGLE/MULTIPLE	NA	1	219	219	2	0.0091324200913242	1	219	219	2	0.00917431192660551	NA
hsa_glia	ENST00000239859	ENSG00000242715	0.082449	0.104696	NA	NA	NA	NOT_EVALUATED	SINGLE/MULTIPLE	NA			NA	NA	NA			NA	NA	NA	NA
hsa_glia	ENST00000239878	ENSG00000120686	67.40485	212.97564	1075.478399	0.661028315084	0.803307133354	TRANSLATED	SINGLE/MULTIPLE	Main isoform			NA	NA	NA	1	57	57	175.12	3.12714285714286	NA
hsa_glia	ENST00000239882	ENSG00000120690	2.73731	2.5991355	207.116698	0.370316279376	0.605830948423	NOT_TRANSLATED	SINGLE/MULTIPLE	NA	361	432	72	4	0.0555555555555556	361	432	72	4	0.0563380281690141	NA
hsa_glia	ENST00000239891	ENSG00000120697	14.31515	11.733724	467.675264	0.479620228535	0.667075630764	NOT_TRANSLATED	SINGLE/MULTIPLE	NA			NA	NA	NA			NA	NA	NA	NA
hsa_glia	ENST00000239926	ENSG00000120729	0.597833	0.2472455	22.767276	0.250346286486	0.632306996956	NOT_TRANSLATED	SINGLE/MULTIPLE	NA	1	345	345	15	0.0434782608695652	1	345	345	8	0.0232558139534884	NA
hsa_glia	ENST00000239938	ENSG00000120738	16.7056	49.8166075	3579.884048	0.63630106938	0.82585796214	TRANSLATED	SINGLE_MS_hk	Single MS housekeeping	1	1629	1629	3893	2.38980969920196	1	1629	1629	3579.88	2.19894348894349	NA
hsa_glia	ENST00000240055:ENST00000551727	ENSG00000120837	37.4586	8.2653995	179.962996	0.417444372842	0.531519993686	NOT_TRANSLATED	SINGLE/MULTIPLE	NA	1;391	6;621	237	98	0.413502109704641	1;391	6;621	237	89	0.38695652173913	NA
hsa_glia	ENST00000240079	ENSG00000120860	31.0297	28.4102985	585.943113	0.486912291774	0.732141233809	TRANSLATED	SINGLE/MULTIPLE	Main isoform			NA	NA	NA			NA	NA	NA	NA
hsa_glia	ENST00000240093:ENST00000537916	ENSG00000104290	5.55983	20.0366815	2102	0.587535680304	0.784831814294	TRANSLATED	SINGLE/MULTIPLE	Single	106	1998	1893	2153	1.13734812466984	106	1998	1893	2006	1.06025369978858	NA
hsa_glia	ENST00000240095	ENSG00000104635	2.65132	9.0442615	573.013267	0.590363301309	0.695709929471	TRANSLATED	SINGLE/MULTIPLE	Secondary isoform	1333	1443	111	0	0	1333	1443	111	0	0	NA
hsa_glia	ENST00000240100	ENSG00000120875	1.2291395	2.234783	115.978134	0.646673622116	0.623553023989	TRANSLATED	SINGLE/MULTIPLE	Main isoform	1	432	432	40	0.0925925925925926	1	432	432	40	0.0928074245939675	NA
hsa_glia	ENST00000240123	ENSG00000120896	2.95961	2.2779675	175.020532	0.816173179042	0.637822065867	TRANSLATED	SINGLE/MULTIPLE	Other isoforms			NA	NA	NA	949	1026	78	28	0.363636363636364	NA
hsa_glia	ENST00000240132	ENSG00000120903	0.7999745	1.1319165	109.8949775	0.697010916627	0.602532962125	TRANSLATED	SINGLE/MULTIPLE	Secondary isoform			NA	NA	NA			NA	NA	NA	NA
hsa_glia	ENST00000240139	ENSG00000120910	3.60649	2.8143465	274.6663687	0.644686624133	0.690068394896	TRANSLATED	SINGLE/MULTIPLE	Main isoform			NA	NA	NA			NA	NA	NA	NA
hsa_glia	ENST00000240159	ENSG00000120925	5.0961	4.6520425	20	0	0	NOT_TRANSLATED	SINGLE/MULTIPLE	NA			NA	NA	NA	322	348	27	0	0	NA
hsa_glia	ENST00000240285	ENSG00000121039	1.758775	1.5121875	51.514862	0.65055230081	0.497797488844	NOT_TRANSLATED	SINGLE/MULTIPLE	NA	1	495	495	72	0.145454545454545	1	495	495	43	0.0870445344129555	NA
hsa_glia	ENST00000240316	ENSG00000121058	4.931405	5.078291	463	0.626349892009	0.656325470811	TRANSLATED	SINGLE/MULTIPLE	Single	1;328	243;1728	1644	540	0.328467153284672	1;328	243;1728	1644	463	0.744285714285714	NA
hsa_glia	ENST00000240328	ENSG00000121068	1.77031	0.063676	NA	NA	NA	NOT_EVALUATED	SINGLE/MULTIPLE	NA	394;460	417;2136	1701	9	0.00529100529100529	394	2136	1743	9	0.00516647531572905	NA
hsa_glia	ENST00000240333	ENSG00000121073	9.17074	8.12959	300.174534	0.6482802202	0.689795694416	TRANSLATED	SINGLE/MULTIPLE	Main isoform			NA	NA	NA			NA	NA	NA	NA
hsa_glia	ENST00000240364	ENSG00000121104	0.1771555	0.6673495	21.358799	0.616668989675	0.497312771844	NOT_TRANSLATED	SINGLE/MULTIPLE	NA			NA	NA	NA			NA	NA	NA	NA
hsa_glia	ENST00000240488	ENSG00000121211	0.843166	0.328464	NA	NA	NA	NOT_EVALUATED	SINGLE/MULTIPLE	NA	511	615	105	10	0.0952380952380952	511	615	105	10	0.0961538461538462	NA
hsa_glia	ENST00000240499	ENSG00000131127	1.5785925	3.0739495	205.2425438	0.634529248122	0.568304802875	TRANSLATED	SINGLE/MULTIPLE	Other isoforms	571	1422	852	107	0.125586854460094	571	1422	852	113.52	0.133396004700353	NA
hsa_glia	ENST00000240587	ENSG00000121297	2.909925	6.829645	916.117961	0.691087816146	0.617524353775	TRANSLATED	SINGLE/MULTIPLE	Single	40	3243	3204	958	0.299001248439451	40	3243	3204	913.12	0.285082734935998	NA
hsa_glia	ENST00000240617	ENSG00000121316	1.279208	0.3070505	32.720255	0.484789925995	0.445295635722	NOT_TRANSLATED	SINGLE/MULTIPLE	NA	115;574	141;1659	1113	25	0.0224618149146451	115;574	141;1659	1113	25	0.0230414746543779	NA
hsa_glia	ENST00000240662	ENSG00000121361	2.742935	2.2136685	107.589294	0.591701252357	0.470994222792	NOT_TRANSLATED	SINGLE/MULTIPLE	NA	343	1272	930	101	0.108602150537634	343	1272	930	101	0.108719052744887	NA
hsa_glia	ENST00000240719	ENSG00000121406	0.5390835	0.461757	22.1117929	0.668399422283	0.241930967296	NOT_TRANSLATED	SINGLE/MULTIPLE	NA			NA	NA	NA			NA	NA	NA	NA
hsa_glia	ENST00000240727:ENST00000601144	ENSG00000121413	11.84578	33.9891155	1647.3491094	0.575589418169	0.814102666111	TRANSLATED	SINGLE/MULTIPLE	Main isoform			NA	NA	NA			NA	NA	NA	NA
hsa_glia	ENST00000240874	ENSG00000160145	13.188055	20.2083765	5374.757408	0.578080357148	0.804804062057	TRANSLATED	SINGLE/MULTIPLE	Main isoform			NA	NA	NA			NA	NA	NA	NA
hsa_glia	ENST00000240922	ENSG00000121579	16.8392	34.676015	643.008383	0.687278021071	0.772843718661	TRANSLATED	SINGLE/MULTIPLE	Main isoform			NA	NA	NA			NA	NA	NA	NA
hsa_glia	ENST00000241014	ENSG00000121653	57.179	25.609213	2408.35547	0.571243269583	0.831492742712	TRANSLATED	SINGLE/MULTIPLE	Secondary isoform	1	99	99	115	1.16161616161616	1	99	99	49	0.5	NA
hsa_glia	ENST00000241041	ENSG00000121680	2.163805	1.1538825	49.6716721	0.433877121282	0.766609784606	NOT_TRANSLATED	SINGLE/MULTIPLE	NA	952	1038	87	7	0.0804597701149425	952	1038	87	7	0.0813953488372093	NA
hsa_glia	ENST00000241051	ENSG00000121690	1.827175	1.4934745	73	0.835616438356	0.411961584515	NOT_TRANSLATED	SINGLE/MULTIPLE	NA	1	72	72	9	0.125	1	72	72	0	0	NA
hsa_glia	ENST00000241052	ENSG00000121691	16.77875	28.2164635	1941	0.602782071097	0.780525459352	TRANSLATED	SINGLE_MS_hk	Single MS housekeeping	1	1581	1581	2079	1.31499051233397	1	1581	1581	1941	1.22848101265823	NA
hsa_glia	ENST00000241069:ENST00000428317:ENST00000412389	ENSG00000087085	7.72812	12.530902	981.153894	0.584416347432	0.699291225603	TRANSLATED	SINGLE/MULTIPLE	Main isoform			NA	NA	NA			NA	NA	NA	NA
hsa_glia	ENST00000241124:ENST00000400066:ENST00000400065:ENST00000356192	ENSG00000121742	31.53018	38.870013	1406	0.689189189189	0.785999936408	TRANSLATED	SINGLE/MULTIPLE	Single	1	783	783	1485	1.89655172413793	1	783	783	1406	1.79795396419437	NA
hsa_glia	ENST00000241261	ENSG00000121858	7.544325	1.4434015	67.9383	0.598891935771	0.48054072154	NOT_TRANSLATED	SINGLE/MULTIPLE	NA	271;337;451	312;417;843	516	40	0.0775193798449612	271;337	312;843	549	33	0.334184903113853	NA
hsa_glia	ENST00000241305	ENSG00000121898	0.4157745	0.2543595	17	1	0.406373786567	NOT_TRANSLATED	SINGLE/MULTIPLE	NA	1	2268	2268	17	0.00749559082892416	1	2268	2268	17	0.00749889722099691	NA
hsa_glia	ENST00000241312	ENSG00000121904	0.194422	0.4711155	163.3018749	0.544415810011	0.674688503582	TRANSLATED	SINGLE/MULTIPLE	Secondary isoform	1;6223	66;6348	192	NA	NA	1;6223	66;6348	192	0	0	NA
hsa_glia	ENST00000241337	ENSG00000213366	38.39065	46.9554155	1102.062495	0.6280597236	0.781553264695	TRANSLATED	SINGLE/MULTIPLE	Main isoform			NA	NA	NA			NA	NA	NA	NA
hsa_glia	ENST00000241356	ENSG00000121933	4.311365	2.147544	102	0.78431372549	0.541814161225	TRANSLATED	SINGLE/MULTIPLE	Main isoform	349	954	606	86	0.141914191419142	349	954	606	75	0.12396694214876	NA
hsa_glia	ENST00000241393	ENSG00000121966	3.85066	5.466087	222	0.612612612613	0.613930325335	TRANSLATED	SINGLE/MULTIPLE	Secondary isoform	1	15	15	NA	NA	1	15	15	0	0	NA
hsa_glia	ENST00000241416:ENST00000404590	ENSG00000121989	3.68049	15.301949	1350.089198	0.609372689759	0.766101103465	TRANSLATED	SINGLE/MULTIPLE	Other isoforms	1	324	324	500	1.54320987654321	1	324	324	432	1.3374613003096	NA
hsa_glia	ENST00000241436	ENSG00000122008	0	0	NA	NA	NA	NOT_EVALUATED	SINGLE/MULTIPLE	NA			NA	NA	NA			NA	NA	NA	NA
hsa_glia	ENST00000241453	ENSG00000122025	0.329437	0.207096	41.999892	0.690476680273	0.481186288002	NOT_TRANSLATED	SINGLE/MULTIPLE	NA			NA	NA	NA			NA	NA	NA	NA
hsa_glia	ENST00000241463	ENSG00000122035	7.558015	5.8527605	163	0.484662576687	0.490406766171	NOT_TRANSLATED	SINGLE/MULTIPLE	NA	1	726	726	168	0.231404958677686	1	726	726	163	0.224827586206897	NA
hsa_glia	ENST00000241651	ENSG00000122180	0.1442575	0.144506	NA	NA	NA	NOT_EVALUATED	SINGLE/MULTIPLE	NA	1	672	672	6	0.00892857142857143	1	672	672	5	0.00745156482861401	NA
hsa_glia	ENST00000241704	ENSG00000122218	29.10565	58.9142615	11138.106566	0.559655853269	0.854827974634	TRANSLATED	SINGLE/MULTIPLE	Main isoform			NA	NA	NA			NA	NA	NA	NA
hsa_glia	ENST00000241891	ENSG00000122375	0.814289	0.5767645	52	0.980769230769	0.494680948703	NOT_TRANSLATED	SINGLE/MULTIPLE	NA			NA	NA	NA			NA	NA	NA	NA
hsa_glia	ENST00000242057:ENST00000463496	ENSG00000106546	2.59537	7.2350965	958	0.635699373695	0.687924603789	TRANSLATED	SINGLE/MULTIPLE	Single	1	2544	2544	1029	0.404481132075472	1	2544	2544	958	0.376720408965788	NA
hsa_glia	ENST00000242067	ENSG00000122507	1.84432	3.4374425	434.157107	0.681138470918	0.673709073023	TRANSLATED	SINGLE/MULTIPLE	Secondary isoform			NA	NA	NA			NA	NA	NA	NA
hsa_glia	ENST00000242108:ENST00000534978	ENSG00000122547	3.42057	3.069568	272	0.761029411765	0.574076362827	TRANSLATED	SINGLE_MS_hk	Single MS housekeeping	1;1501	1464;1641	1605	279	0.173831775700935	1	1707	1707	272	0.159437280187573	NA
hsa_glia	ENST00000242152:ENST00000407573:ENST00000405982	ENSG00000122585	123.60975	466.266927	2175.000114	0.626206819592	0.843299400863	TRANSLATED	SINGLE/MULTIPLE	Single	1	291	291	2420	8.31615120274914	1	291	291	2175	7.5	NA
hsa_glia	ENST00000242208:ENST00000442711	ENSG00000122641	0.357699	3.4781925	116	0.741379310345	0.521849889258	NOT_TRANSLATED	SINGLE/MULTIPLE	NA	1	1278	1278	117	0.0915492957746479	1	1278	1278	116	0.0908379013312451	NA
hsa_glia	ENST00000242209	ENSG00000122642	6.46739	14.536085	980.95843	0.52604132063	0.700723902023	TRANSLATED	SINGLE/MULTIPLE	Main isoform			NA	NA	NA			NA	NA	NA	NA
hsa_glia	ENST00000242210	ENSG00000122643	4.754955	5.1560585	227.524561	0.571154030268	0.676364899032	TRANSLATED	SINGLE/MULTIPLE	Secondary isoform			NA	NA	NA			NA	NA	NA	NA
hsa_glia	ENST00000242248	ENSG00000122678	0.813673	0.952639	51.384936	0.435791882664	0.604453003394	NOT_TRANSLATED	SINGLE/MULTIPLE	NA	967	1071	105	2	0.019047619047619	967	1071	105	2	0.0192307692307692	NA
hsa_glia	ENST00000242249:ENST00000481345	ENSG00000122679	6.54961	14.3589515	158	0.683544303797	0.483313864116	NOT_TRANSLATED	SINGLE/MULTIPLE	NA	442	444	3	NA	NA	442	444	3	0	0	NA
hsa_glia	ENST00000242257	ENSG00000122687	1.02083	0.922371	36.353087	0.665194760489	0.836414340112	TRANSLATED	SINGLE/MULTIPLE	Main isoform			NA	NA	NA			NA	NA	NA	NA
hsa_glia	ENST00000242261	ENSG00000122691	0.1833385	0.022694	NA	NA	NA	NOT_EVALUATED	SINGLE/MULTIPLE	NA	1	201	201	4	0.0199004975124378	1	606	606	0.68	0.00112396694214876	NA
hsa_glia	ENST00000242285:ENST00000433436	ENSG00000122705	38.6832	64.8026025	1490.1277114	0.589355077475	0.808251076888	TRANSLATED	SINGLE/MULTIPLE	Main isoform			NA	NA	NA			NA	NA	NA	NA
hsa_glia	ENST00000242310	ENSG00000122728	0.006258	0.0060605	NA	NA	NA	NOT_EVALUATED	SINGLE/MULTIPLE	NA	1	5478	5478	0	0	1	5478	5478	0.88	0.000160671900675552	NA
hsa_glia	ENST00000242315:ENST00000544237	ENSG00000122733	26.0862	73.037656	3752	0.633795309168	0.831732808887	TRANSLATED	SINGLE/MULTIPLE	Single	1	1200	1200	4087	3.40583333333333	1	1200	1200	3752	3.12927439532944	NA
hsa_glia	ENST00000242317	ENSG00000122735	0.1603595	0.0167575	NA	NA	NA	NOT_EVALUATED	SINGLE/MULTIPLE	NA	901;1819	1062;2001	345	NA	NA	901;1735	1716;2097	1179	2.32	0.00284662576687117	NA
hsa_glia	ENST00000242323	ENSG00000122741	1.6098025	4.882539	400.470332	0.667342995586	0.705986381213	TRANSLATED	SINGLE/MULTIPLE	Secondary isoform			NA	NA	NA			NA	NA	NA	NA
hsa_glia	ENST00000242351	ENSG00000105939	0.9536945	2.358333	343.345113	0.566973900689	0.699240967036	TRANSLATED	SINGLE/MULTIPLE	Main isoform			NA	NA	NA			NA	NA	NA	NA
hsa_glia	ENST00000242365	ENSG00000122778	0.9640425	3.8376345	1448.313329	0.57599978561	0.69642059422	TRANSLATED	SINGLE/MULTIPLE	Other isoforms	1	36	36	NA	NA	1	36	36	0	0	NA
hsa_glia	ENST00000242462	ENSG00000122859	1.611465	0.061703	NA	NA	NA	NOT_EVALUATED	SINGLE/MULTIPLE	NA	1	642	642	2	0.00311526479750779	1	642	642	2	0.0031201248049922	NA
hsa_glia	ENST00000242465	ENSG00000122862	43.92825	54.46065	603	0.568822553897	0.747328362607	TRANSLATED	SINGLE/MULTIPLE	Single	1	474	474	651	1.37341772151899	1	474	474	603	1.27484143763214	NA
hsa_glia	ENST00000242480:ENST00000439032	ENSG00000122877	1.771522	6.117196	367.9709054	0.709601263492	0.535849495855	NOT_TRANSLATED	SINGLE/MULTIPLE	NA	1	150	150	90	0.6	1	150	150	90	0.604026845637584	NA
hsa_glia	ENST00000242505	ENSG00000138286	4.68904	0.7546725	75.330426	0.548609960071	0.668299441696	TRANSLATED	SINGLE/MULTIPLE	Single	1	177	177	19	0.107344632768362	1;1477	615;1602	741	44.54	0.0980260586319218	NA
hsa_glia	ENST00000242592	ENSG00000122971	3.752315	3.6526625	228.5386	0.654680544118	0.671887373483	TRANSLATED	SINGLE/MULTIPLE	Other isoforms	472	624	153	29	0.189542483660131	472	624	153	15	0.0986842105263158	NA
hsa_glia	ENST00000242607:ENST00000356742	ENSG00000122986	0.0003155	0.000155	NA	NA	NA	NOT_EVALUATED	SINGLE/MULTIPLE	NA			NA	NA	NA			NA	NA	NA	NA
hsa_glia	ENST00000242719	ENSG00000123091	182.2625	69.9882395	1033	0.524685382381	0.737484559921	TRANSLATED	SINGLE_MS_hk	Single MS housekeeping	1	462	462	1170	2.53246753246753	1	462	462	1033	2.24078091106291	NA
hsa_glia	ENST00000242728	ENSG00000123095	14.746	44.1544	2202.781463	0.523186880931	0.773268510778	TRANSLATED	SINGLE/MULTIPLE	Single	1	1446	1446	2434	1.68326417704011	1	1446	1446	2202.78	1.5244152249135	NA
hsa_glia	ENST00000242729	ENSG00000123096	0.5718305	3.1130935	78.83625	0.641236410915	0.737454579588	TRANSLATED	SINGLE/MULTIPLE	Main isoform			NA	NA	NA			NA	NA	NA	NA
hsa_glia	ENST00000242770	ENSG00000104915	0.249526	0.021401	NA	NA	NA	NOT_EVALUATED	SINGLE/MULTIPLE	NA			NA	NA	NA	574	660	87	0.12	0.0013953488372093	NA
hsa_glia	ENST00000242776	ENSG00000123136	9.85533	6.1287835	298.960532	0.65474243938	0.615476956514	TRANSLATED	SINGLE/MULTIPLE	Main isoform	865;1075	972;1281	315	147	0.466666666666667	865	1281	417	124	0.298076923076923	NA
hsa_glia	ENST00000242783	ENSG00000123143	16.94565	7.8227655	865.544049	0.714739221782	0.650930139181	TRANSLATED	SINGLE/MULTIPLE	Secondary isoform	1	21	21	1	0.0476190476190476	1	21	21	0	0	NA
hsa_glia	ENST00000242784	ENSG00000123144	89.59405	51.7817535	723.848493	0.598474281827	0.725443053885	TRANSLATED	SINGLE/MULTIPLE	Secondary isoform	418	423	6	15	2.5	346	423	78	113.84	1.47844155844156	NA
hsa_glia	ENST00000242786	ENSG00000123146	0.049671	0.1243445	20.18542591	0.922882609614	0.538180299553	NOT_EVALUATED	SINGLE/MULTIPLE	NA			NA	NA	NA			NA	NA	NA	NA
hsa_glia	ENST00000242804	ENSG00000198342	0.484375	0.26621	19.8868452	0.144901464814	0.483224541012	NOT_TRANSLATED	SINGLE/MULTIPLE	NA	1	207	207	NA	NA	1	207	207	0	0	NA
hsa_glia	ENST00000242810:ENST00000454652	ENSG00000114796	6.44145	18.14489	1431.539188	0.574061099332	0.733575232124	TRANSLATED	SINGLE/MULTIPLE	Main isoform	1603	1800	198	104	0.525252525252525	1603	1800	198	87	0.441624365482233	NA
hsa_glia	ENST00000242827	ENSG00000123179	8.875605	6.623174	176.7085311	0.538910889062	0.610301041476	TRANSLATED	SINGLE/MULTIPLE	Secondary isoform	514	618	105	46	0.438095238095238	379	618	240	73.87	0.30907949790795	NA
hsa_glia	ENST00000242839	ENSG00000123191	0.003969	0.0073175	NA	NA	NA	NOT_EVALUATED	SINGLE/MULTIPLE	NA			NA	NA	NA			NA	NA	NA	NA
hsa_glia	ENST00000242848	ENSG00000123200	4.637615	7.87346	1491.095834	0.576502774268	0.697364322093	TRANSLATED	SINGLE/MULTIPLE	Other isoforms			NA	NA	NA			NA	NA	NA	NA
hsa_glia	ENST00000242994	ENSG00000123307	0.040402	1.3229485	29	1	0	NOT_EVALUATED	SINGLE/MULTIPLE	NA	1	993	993	29	0.0292044310171198	1	993	993	29	0.0292338709677419	NA
hsa_glia	ENST00000243040	ENSG00000123349	242.354	136.9996735	409.83404	0.451371935821	0.755307896562	NOT_TRANSLATED	SINGLE/MULTIPLE	NA			NA	NA	NA			NA	NA	NA	NA
hsa_glia	ENST00000243045:ENST00000548974	ENSG00000123353	10.77468	22.4697005	285.543136	0.694381615253	0.652168199569	TRANSLATED	SINGLE/MULTIPLE	Other isoforms	1	102	102	44	0.431372549019608	1	102	102	36	0.356435643564356	NA
hsa_glia	ENST00000243052	ENSG00000123360	14.82375	34.863686	2333.585048	0.58658667537	0.831002748586	TRANSLATED	SINGLE/MULTIPLE	Main isoform			NA	NA	NA			NA	NA	NA	NA
hsa_glia	ENST00000243077	ENSG00000123384	18.2696	59.7552725	39435.32574	0.612818658538	0.884236619657	TRANSLATED	SINGLE/MULTIPLE	Main isoform	1228;7237;7555;10807	6942;7428;10299;13632	11478	35408	3.08485798919672	1228;10807	10299;13632	11898	33488	5.56101371383862	NA
hsa_glia	ENST00000243167	ENSG00000117480	21.80585	16.83168	1277	0.652310101801	0.71508372005	TRANSLATED	SINGLE_MS_hk	Single MS housekeeping	1	1737	1737	1367	0.786989061600461	1	1737	1737	1277	0.735599078341014	NA
hsa_glia	ENST00000243186	ENSG00000188672	0.013435	0.012577	NA	NA	NA	NOT_EVALUATED	SINGLE/MULTIPLE	NA			NA	NA	NA			NA	NA	NA	NA
hsa_glia	ENST00000243253	ENSG00000058262	11.42185	24.263475	1641.161351	0.590147663671	0.825191447434	TRANSLATED	SINGLE/MULTIPLE	Other isoforms	1	6	6	NA	NA	1	6	6	0	0	NA
hsa_glia	ENST00000243297	ENSG00000101812	0.8865845	0.0745195	NA	NA	NA	NOT_EVALUATED	SINGLE/MULTIPLE	NA	1	309	309	NA	NA	1	309	309	0	0	NA
hsa_glia	ENST00000243298	ENSG00000123570	6.535405	38.187322	851	0.661574618096	0.738454450576	TRANSLATED	SINGLE/MULTIPLE	Single	1	603	603	898	1.48922056384743	1	603	603	851	1.41362126245847	NA
hsa_glia	ENST00000243344	ENSG00000123607	3.296435	4.5656935	935.744272	0.498819504396	0.643984977653	TRANSLATED	SINGLE/MULTIPLE	Other isoforms	1	3099	3099	978	0.315585672797677	1	3186	3186	872.35	0.273893249607535	NA
hsa_glia	ENST00000243346	ENSG00000123609	3.602855	3.4358715	122	0.393442622951	0.45784662063	NOT_TRANSLATED	SINGLE_MS_hk	NA	85	921	837	126	0.150537634408602	85	921	837	119	0.142344497607655	NA
hsa_glia	ENST00000243347	ENSG00000123610	1.89142	4.525742	107	0.411214953271	0.271262705177	NOT_TRANSLATED	SINGLE/MULTIPLE	NA	1	831	831	107	0.128760529482551	1	831	831	107	0.128915662650602	NA
hsa_glia	ENST00000243440	ENSG00000123685	13.68675	0.2214295	NA	NA	NA	NOT_EVALUATED	SINGLE/MULTIPLE	NA	1	381	381	3	0.0078740157480315	1	381	381	3	0.00789473684210526	NA
hsa_glia	ENST00000243498	ENSG00000123737	6.28313	5.768312	343.517555	0.686995178456	0.65978172231	TRANSLATED	SINGLE/MULTIPLE	Secondary isoform			NA	NA	NA			NA	NA	NA	NA
hsa_glia	ENST00000243501	ENSG00000123739	9.8646	12.6690005	264	0.401515151515	0.62881577948	NOT_TRANSLATED	SINGLE/MULTIPLE	NA	280	285	6	56	9.33333333333333	280	285	6	3	0.6	NA
hsa_glia	ENST00000243563	ENSG00000077312	15.82695	24.999431	820.903872	0.630730792801	0.723945421705	TRANSLATED	SINGLE/MULTIPLE	Main isoform	832	846	15	22	1.46666666666667	832	846	15	12	0.857142857142857	NA
hsa_glia	ENST00000243578	ENSG00000123810	4.1799	13.4910435	179	0.45251396648	0.509522768803	NOT_TRANSLATED	SINGLE/MULTIPLE	NA	151	525	375	158	0.421333333333333	88	525	438	177	0.405034324942792	NA
hsa_glia	ENST00000243583:ENST00000450541	ENSG00000123815	3.0032735	0.803155	76.7963883774	0.530199169902	0.658793035837	TRANSLATED	SINGLE/MULTIPLE	Secondary isoform			NA	NA	NA			NA	NA	NA	NA
hsa_glia	ENST00000243639	ENSG00000204604	2.869895	5.0612495	57.0486782	0.602521665436	0.502482228083	NOT_TRANSLATED	SINGLE/MULTIPLE	NA	244	258	15	25	1.66666666666667	244	381	138	29.76	0.217226277372263	NA
hsa_glia	ENST00000243643	ENSG00000170954	0.0797135	0.0346795	NA	NA	NA	NOT_EVALUATED	SINGLE/MULTIPLE	NA			NA	NA	NA			NA	NA	NA	NA
hsa_glia	ENST00000243644	ENSG00000256683	3.04487	2.4899455	132.169837	0.380549058254	0.421903883789	NOT_TRANSLATED	SINGLE/MULTIPLE	NA	598	1596	999	56	0.0560560560560561	598	1596	999	56.88	0.0569939879759519	NA
hsa_glia	ENST00000243662	ENSG00000123892	0.0841755	0.094467	NA	NA	NA	NOT_EVALUATED	SINGLE/MULTIPLE	NA			NA	NA	NA	1	633	633	3	0.00474683544303797	NA
hsa_glia	ENST00000243673	ENSG00000123901	1.626785	12.0986455	630.836198	0.56863449995	0.677371882692	TRANSLATED	SINGLE/MULTIPLE	Main isoform	388	513	126	90	0.714285714285714	388	513	126	79	0.632	NA
hsa_glia	ENST00000243706:ENST00000443786	ENSG00000214367	3.37346	3.1528	346.26316	0.601777445802	0.677155830849	TRANSLATED	SINGLE/MULTIPLE	Secondary isoform	1423	1809	387	140	0.361757105943152	1423	1809	387	131	0.339378238341969	NA
hsa_glia	ENST00000243776	ENSG00000123989	6.120895	6.062617	785.8622152	0.679241578073	0.746651986457	TRANSLATED	SINGLE/MULTIPLE	Main isoform			NA	NA	NA			NA	NA	NA	NA
hsa_glia	ENST00000243878	ENSG00000124074	5.531445	1.958579	92.412008	0.443665286442	0.628920568826	NOT_TRANSLATED	SINGLE/MULTIPLE	NA	679;838	741;1038	264	47	0.178030303030303	679	1038	360	56	0.155988857938719	NA
hsa_glia	ENST00000243903	ENSG00000101442	3.273685	3.8534555	308	0.655844155844	0.585161730833	TRANSLATED	SINGLE/MULTIPLE	Single	1	1821	1821	311	0.170785282811642	1	1821	1821	308	0.169230769230769	NA
hsa_glia	ENST00000243964	ENSG00000124140	17.53415	69.1938305	11349.525671	0.631063452925	0.880104435793	TRANSLATED	SINGLE/MULTIPLE	Secondary isoform			NA	NA	NA			NA	NA	NA	NA
hsa_glia	ENST00000244007:ENST00000373272	ENSG00000124181	17.07109	17.909303	2998.420262	0.579501564214	0.753897622676	TRANSLATED	SINGLE/MULTIPLE	Other isoforms	3646	3648	3	NA	NA	3646	3648	3	0	0	NA
hsa_glia	ENST00000244020	ENSG00000124193	39.12855	43.7094555	2010.6245	0.580144941037	0.804435625786	TRANSLATED	SINGLE/MULTIPLE	Main isoform	256	1032	777	1975	2.54182754182754	256	1032	777	1752	2.25773195876289	NA
hsa_glia	ENST00000244040	ENSG00000124209	12.6519	18.946791	444	0.72972972973	0.711172096881	TRANSLATED	SINGLE_MS_hk	Single MS housekeeping	1	582	582	457	0.785223367697594	1	582	582	444	0.764199655765921	NA
hsa_glia	ENST00000244043	ENSG00000124212	0.812783	2.0743055	90	0.611111111111	0.334458675786	NOT_TRANSLATED	SINGLE/MULTIPLE	NA	1	1500	1500	90	0.06	1	1500	1500	90	0.0600400266844563	NA
hsa_glia	ENST00000244047	ENSG00000124215	0.137848	0.0077005	NA	NA	NA	NOT_EVALUATED	SINGLE/MULTIPLE	NA			NA	NA	NA	2173	2556	384	0	0	NA
hsa_glia	ENST00000244050	ENSG00000124216	0.92114	1.272645	42	0.333333333333	0.427022443066	NOT_TRANSLATED	SINGLE/MULTIPLE	NA	1	792	792	42	0.053030303030303	1	792	792	42	0.0530973451327434	NA
hsa_glia	ENST00000244051	ENSG00000124217	3.506255	11.3899205	559	0.37030411449	0.606114405739	NOT_TRANSLATED	SINGLE/MULTIPLE	NA	1	1380	1380	575	0.416666666666667	1	1380	1380	559	0.405366207396664	NA
hsa_glia	ENST00000244061	ENSG00000124226	22.1421	23.9049265	611	0.518821603928	0.685635053562	TRANSLATED	SINGLE_MS_hk	Single MS housekeeping	1	684	684	690	1.00877192982456	1	684	684	611	0.894582723279649	NA
hsa_glia	ENST00000244137	ENSG00000124299	18.93655	29.502864	1751.773504	0.546141134008	0.768930043707	TRANSLATED	SINGLE/MULTIPLE	Main isoform			NA	NA	NA			NA	NA	NA	NA
hsa_glia	ENST00000244217	ENSG00000124370	5.098615	9.500117	172.32164	0.664588556608	0.561020569078	TRANSLATED	SINGLE/MULTIPLE	Other isoforms	1;217	132;285	201	100	0.497512437810945	1;217	132;285	201	57	0.491692860350247	NA
hsa_glia	ENST00000244221	ENSG00000124374	23.2855	22.16494	248.16953	0.648750070164	0.604337757143	TRANSLATED	SINGLE/MULTIPLE	Single	1	369	369	291	0.788617886178862	1	369	369	248.17	0.674375	NA
hsa_glia	ENST00000244227:ENST00000450162	ENSG00000124380	31.1672	56.774052	702.367214	0.610833594519	0.754970074027	TRANSLATED	SINGLE/MULTIPLE	Main isoform	349	411	63	139	2.20634920634921	349	465	117	184.27	1.58853448275862	NA
hsa_glia	ENST00000244230	ENSG00000124383	11.90735	6.201045	735.822413	0.510538578824	0.651937388515	TRANSLATED	SINGLE/MULTIPLE	Main isoform	1240	2043	804	308	0.383084577114428	1240	2043	804	291	0.36239103362391	NA
hsa_glia	ENST00000244289	ENSG00000079435	4.803	4.0798225	610.070283	0.607783064234	0.693508987383	TRANSLATED	SINGLE/MULTIPLE	Single	1;1546;2137;3226	882;2082;2205;3228	1491	333	0.223340040241449	1;1546	882;3228	2565	481.46	0.286242568370987	NA
hsa_glia	ENST00000244333	ENSG00000124466	0.439295	0.1305365	NA	NA	NA	NOT_EVALUATED	SINGLE/MULTIPLE	NA	1	1038	1038	8	0.00770712909441233	1	1038	1038	8	0.0077145612343298	NA
hsa_glia	ENST00000244364	ENSG00000151914	9.989815	6.269605	5320.868609	0.605972499969	0.776702954336	TRANSLATED	SINGLE/MULTIPLE	Secondary isoform	15019	15129	111	16	0.144144144144144	15019	15129	111	14	0.127272727272727	NA
hsa_glia	ENST00000244458:ENST00000538621	ENSG00000124507	83.45	139.3971965	7325.547974	0.621502189619	0.862612942224	TRANSLATED	SINGLE/MULTIPLE	Other isoforms	1	126	126	1052	8.34920634920635	1	126	126	847	6.776	NA
hsa_glia	ENST00000244496	ENSG00000124541	21.6444	24.290889	768	0.5859375	0.73521865107	TRANSLATED	SINGLE_MS_hk	Single MS housekeeping	1;451	381;777	708	809	1.14265536723164	1;451	381;777	708	723	2.0573781078463	NA
hsa_glia	ENST00000244519	ENSG00000111801	4.09759	1.891435	165.522891	0.753018372546	0.654581119795	TRANSLATED	SINGLE/MULTIPLE	Secondary isoform			NA	NA	NA			NA	NA	NA	NA
hsa_glia	ENST00000244520	ENSG00000124562	32.13075	35.5277835	517.023652	0.586327683129	0.717966772152	TRANSLATED	SINGLE/MULTIPLE	Main isoform	1	6	6	25	4.16666666666667	1	6	6	0	0	NA
hsa_glia	ENST00000244533	ENSG00000124574	2.724205	0.8267945	191.976534	0.64637011834	0.631404786021	TRANSLATED	SINGLE/MULTIPLE	Secondary isoform	1;1636	30;1680	75	NA	NA	1;1636	30;1680	75	0	0	NA
hsa_glia	ENST00000244534	ENSG00000124575	0.147046	16.3768465	279.355994	0.468996380296	0.57289907911	NOT_TRANSLATED	SINGLE/MULTIPLE	NA	1	663	663	300	0.452488687782805	1	663	663	279.36	0.421993957703928	NA
hsa_glia	ENST00000244546	ENSG00000124587	0.294656	0.130756	NA	NA	NA	NOT_EVALUATED	SINGLE/MULTIPLE	NA	2095	2115	21	NA	NA	2095	2214	120	0	0	NA
hsa_glia	ENST00000244571	ENSG00000124608	4.073255	3.855257	464	0.502155172414	0.576689553128	TRANSLATED	SINGLE/MULTIPLE	Single	1	2955	2955	442	0.149576988155668	1	2955	2955	464	0.157075152335816	NA
hsa_glia	ENST00000244576	ENSG00000124613	1.98449	0.602641	38.51506	0.934199245698	0.543085997207	TRANSLATED	SINGLE/MULTIPLE	Single	400	1074	675	17	0.0251851851851852	400	1074	675	21.41	0.0317655786350148	NA
hsa_glia	ENST00000244601	ENSG00000187990	1.322385	170.953082	1617.41982	0.654956441674	0.790686967796	TRANSLATED	SINGLE/MULTIPLE	Single	1	378	378	1614	4.26984126984127	1	378	378	1617.42	4.29023872679045	NA
hsa_glia	ENST00000244670	ENSG00000124702	7.46649	3.170248	98.5103068	0.620453162572	0.878552452463	TRANSLATED	SINGLE/MULTIPLE	Main isoform			NA	NA	NA	1	45	45	1.06	0.0240909090909091	NA
hsa_glia	ENST00000244709	ENSG00000124731	0.252143	2.1578645	30	0	0.201682061367	NOT_TRANSLATED	SINGLE/MULTIPLE	NA	643	702	60	18	0.3	598	702	105	18	0.173076923076923	NA
hsa_glia	ENST00000244711	ENSG00000124733	85.0792	54.12486	881	0.656072644722	0.714908892734	TRANSLATED	SINGLE_MS_hk	Single MS housekeeping	1	555	555	890	1.6036036036036	1	555	555	881	1.59025270758123	NA
hsa_glia	ENST00000244728	ENSG00000124749	0.361207	0.338256	65.774062	0.702669556884	0.543664184147	TRANSLATED	SINGLE/MULTIPLE	Main isoform			NA	NA	NA	1279	1287	9	0	0	NA
hsa_glia	ENST00000244741:ENST00000373711:ENST00000405375	ENSG00000124762	5.0889795	18.1619775	150.3696609	0.461874866807	0.497525648743	NOT_TRANSLATED	SINGLE/MULTIPLE	NA			NA	NA	NA			NA	NA	NA	NA
hsa_glia	ENST00000244745:ENST00000543472	ENSG00000124766	1.076297	7.042915	296.299884	0.374620463908	0.55991654763	NOT_TRANSLATED	SINGLE_MS_hk	NA	1	1422	1422	335	0.235583684950774	1	1422	1422	296.3	0.208515130190007	NA
hsa_glia	ENST00000244751	ENSG00000124772	24.5499	87.789215	6153.634882	0.59913069896	0.815886738867	TRANSLATED	SINGLE/MULTIPLE	Secondary isoform	1	876	876	4184	4.77625570776256	1	876	876	3843	4.392	NA
hsa_glia	ENST00000244763	ENSG00000124783	1.696375	4.790868	166.3084043	0.576088345645	0.864917787489	TRANSLATED	SINGLE/MULTIPLE	Secondary isoform			NA	NA	NA			NA	NA	NA	NA
hsa_glia	ENST00000244766	ENSG00000124785	189.0365	230.2311665	2392	0.48745819398	0.785736331126	TRANSLATED	SINGLE/MULTIPLE	Single	1	426	426	2595	6.09154929577465	1	426	426	2392	5.62823529411765	NA
hsa_glia	ENST00000244769:ENST00000436367	ENSG00000124788	4.09359	8.392797	1082.31974	0.691321956301	0.679070426234	TRANSLATED	SINGLE_MS_hk	Single MS housekeeping	1	2445	2445	1082	0.442535787321063	1	2445	2445	1082.32	0.442847790507365	NA
hsa_glia	ENST00000244777	ENSG00000188428	2.0156835	0.781498	NA	NA	NA	NOT_EVALUATED	SINGLE/MULTIPLE	NA	325	342	18	NA	NA	325	342	18	0	0	NA
hsa_glia	ENST00000244815	ENSG00000124831	0.9787225	0.667717	64.0067763	0.707947427123	0.762746146441	TRANSLATED	SINGLE/MULTIPLE	Main isoform			NA	NA	NA			NA	NA	NA	NA
hsa_glia	ENST00000244891	ENSG00000124900	0.152473	0.097711	NA	NA	NA	NOT_EVALUATED	SINGLE/MULTIPLE	NA			NA	NA	NA			NA	NA	NA	NA
hsa_glia	ENST00000245046	ENSG00000125037	38.0904	50.150369	1451.891562	0.596722211683	0.815472401783	TRANSLATED	SINGLE/MULTIPLE	Main isoform	493	783	291	891	3.06185567010309	493	783	291	811	2.79655172413793	NA
hsa_glia	ENST00000245121	ENSG00000167216	0.811936	0.083425	NA	NA	NA	NOT_EVALUATED	SINGLE/MULTIPLE	NA			NA	NA	NA			NA	NA	NA	NA
hsa_glia	ENST00000245138	ENSG00000125107	7.924165	5.802424	1170.846088	0.617772157599	0.721485039832	TRANSLATED	SINGLE/MULTIPLE	Main isoform			NA	NA	NA			NA	NA	NA	NA
hsa_glia	ENST00000245157	ENSG00000125124	21.12015	21.262277	2149.401248	0.554386982937	0.783198985447	TRANSLATED	SINGLE/MULTIPLE	Secondary isoform	1660	1737	78	145	1.85897435897436	1660	1737	78	120	1.55844155844156	NA
hsa_glia	ENST00000245206	ENSG00000125166	54.7191	171.1167895	8854	0.58210978089	0.859639136083	TRANSLATED	SINGLE/MULTIPLE	Other isoforms	334	375	42	565	13.452380952381	247	375	129	1282	10.015625	NA
hsa_glia	ENST00000245222:ENST00000598088	ENSG00000063176	7.10329	1.897909	161.1151222	0.434797722544	0.699306715709	NOT_TRANSLATED	SINGLE/MULTIPLE	NA			NA	NA	NA			NA	NA	NA	NA
hsa_glia	ENST00000245255	ENSG00000125207	0.015365	0.028747	NA	NA	NA	NOT_EVALUATED	SINGLE/MULTIPLE	NA	793	2583	1791	5	0.00279173646007817	793	2583	1791	5	0.00279329608938547	NA
hsa_glia	ENST00000245304	ENSG00000125249	24.62795	50.3369675	997.807328	0.71384243532	0.761893026464	TRANSLATED	SINGLE/MULTIPLE	Main isoform	313	549	237	481	2.0295358649789	313	549	237	404	1.71186440677966	NA
hsa_glia	ENST00000245323	ENSG00000125266	7.588455	23.5817195	1258	0.672496025437	0.778303910347	TRANSLATED	SINGLE/MULTIPLE	Single	1	999	999	1404	1.40540540540541	1	999	999	1258	1.26052104208417	NA
hsa_glia	ENST00000245382	ENSG00000125319	0.086108	0.1364345	13.220655	0.0923293891263	0.338322346279	NOT_EVALUATED	SINGLE/MULTIPLE	NA			NA	NA	NA	1546	1563	18	0	0	NA
hsa_glia	ENST00000245407	ENSG00000197375	2.816175	1.766106	163.40926	0.457833968528	0.627835314876	NOT_TRANSLATED	SINGLE/MULTIPLE	NA			NA	NA	NA			NA	NA	NA	NA
hsa_glia	ENST00000245414:ENST00000405885	ENSG00000125347	3.892054	2.641695	64.165994	0.922077105203	0.191601632921	NOT_TRANSLATED	SINGLE/MULTIPLE	NA	577;718	666;975	348	9	0.0258620689655172	577;718	666;975	348	5	0.0194552529182879	NA
hsa_glia	ENST00000245451:ENST00000559087:ENST00000558984:ENST00000417573	ENSG00000125378	0.896122	1.060607	30	0.0666666666667	0.239802327439	NOT_TRANSLATED	SINGLE/MULTIPLE	NA	1003	1224	222	6	0.027027027027027	1003	1224	222	0	0	NA
hsa_glia	ENST00000245479	ENSG00000125398	11.72255	47.894194	2844.514155	0.63924978148	0.801211155342	TRANSLATED	SINGLE/MULTIPLE	Single	1	1527	1527	2996	1.96201702685003	1	1527	1527	2844.51	1.86403014416776	NA
hsa_glia	ENST00000245503:ENST00000397183	ENSG00000125414	0.017377	0.002447	NA	NA	NA	NOT_EVALUATED	SINGLE/MULTIPLE	NA	1975	5673	3699	1	0.000270343336036767	1975	5673	3699	1	0.000270416441319632	NA
hsa_glia	ENST00000245539	ENSG00000125445	25.6796	44.4824245	1094.969478	0.507511700705	0.734286533153	TRANSLATED	SINGLE/MULTIPLE	Other isoforms			NA	NA	NA			NA	NA	NA	NA
hsa_glia	ENST00000245543	ENSG00000125449	3.54192	8.0835505	153.011936	0.613393885821	0.531182685623	NOT_TRANSLATED	SINGLE/MULTIPLE	NA	373	594	222	52	0.234234234234234	235	594	360	107.67	0.29991643454039	NA
hsa_glia	ENST00000245552	ENSG00000125458	0.000471	0.0006275	NA	NA	NA	NOT_EVALUATED	SINGLE/MULTIPLE	NA			NA	NA	NA			NA	NA	NA	NA
hsa_glia	ENST00000245564	ENSG00000125459	12.6983	4.922492	384.794621	0.642039177569	0.573734171115	TRANSLATED	SINGLE/MULTIPLE	Main isoform			NA	NA	NA	1465	1497	33	0	0	NA
hsa_glia	ENST00000245615	ENSG00000125505	7.2599595	12.410632	1043.8776144	0.667544352697	0.831407279092	TRANSLATED	SINGLE/MULTIPLE	Secondary isoform			NA	NA	NA			NA	NA	NA	NA
hsa_glia	ENST00000245620	ENSG00000204577	0.018227	0.024001	NA	NA	NA	NOT_EVALUATED	SINGLE/MULTIPLE	NA			NA	NA	NA			NA	NA	NA	NA
hsa_glia	ENST00000245663:ENST00000302995:ENST00000395104	ENSG00000130584	2.2663575	3.863811	214.999881	0.725581294624	0.467173444177	NOT_TRANSLATED	SINGLE/MULTIPLE	NA	1	1767	1767	277	0.156762874929259	1	1767	1767	215	0.121744054360136	NA
hsa_glia	ENST00000245680	ENSG00000115084	3.787365	4.52031	402.028676	0.591530498188	0.645095393824	TRANSLATED	SINGLE/MULTIPLE	Other isoforms	1	39	39	12	0.307692307692308	1	39	39	12	0.315789473684211	NA
hsa_glia	ENST00000245787	ENSG00000125629	11.48395	29.92658	777	0.540540540541	0.708491131385	TRANSLATED	SINGLE_MS_hk	Single MS housekeeping	1;475	357;675	558	664	1.18996415770609	1	675	675	777	1.15281899109792	NA
hsa_glia	ENST00000245796	ENSG00000125637	1.2472715	0.54294	73.147081	0.828908046242	0.605696708437	TRANSLATED	SINGLE/MULTIPLE	Other isoforms	1249;2458	1332;2460	87	NA	NA	1249;2458	1332;2460	87	0	0	NA
hsa_glia	ENST00000245812	ENSG00000125652	26.12795	19.988913	438.92403	0.526468571338	0.723977181557	TRANSLATED	SINGLE/MULTIPLE	Secondary isoform	1	204	204	176	0.862745098039216	1	204	204	144	0.70935960591133	NA
hsa_glia	ENST00000245816	ENSG00000125656	11.362575	12.7894405	374.292565	0.735234088874	0.65651109772	TRANSLATED	SINGLE/MULTIPLE	Main isoform	1	171	171	77	0.450292397660819	1	261	261	166.8	0.641538461538462	NA
hsa_glia	ENST00000245817	ENSG00000125657	1.89724	11.3772505	200	0.345	0.42248649033	NOT_TRANSLATED	SINGLE/MULTIPLE	NA	1	762	762	272	0.356955380577428	1	762	762	200	0.26281208935611	NA
hsa_glia	ENST00000245857	ENSG00000125691	453.657	231.561843	960.708715	0.535425609208	0.826607205916	TRANSLATED	SINGLE/MULTIPLE	Main isoform			NA	NA	NA			NA	NA	NA	NA
hsa_glia	ENST00000245907	ENSG00000125730	32.8353	31.368791	5622.642451	0.600032235093	0.774178887158	TRANSLATED	SINGLE/MULTIPLE	Single	1;433;3646;4456;4849;4978	123;3405;3918;4551;4914;4989	3543	5323	1.50239909681061	1;433;3646;4456;4978	123;3405;3918;4914;4989	3840	4789.5	4.23611493101441	NA
hsa_glia	ENST00000245925	ENSG00000125746	17.7831	5.539417	428.551235	0.711931568696	0.690472018988	TRANSLATED	SINGLE/MULTIPLE	Secondary isoform			NA	NA	NA			NA	NA	NA	NA
hsa_glia	ENST00000245932	ENSG00000125753	6.323545	4.3825095	158.49786	0.557722861369	0.454670168148	NOT_TRANSLATED	SINGLE/MULTIPLE	NA	211;529;1048	426;660;1140	441	79	0.179138321995465	211;529	426;1140	828	140.68	0.408101092376204	NA
hsa_glia	ENST00000245934	ENSG00000125755	12.64415	8.98064	1619.71105	0.572983773865	0.697282060792	TRANSLATED	SINGLE/MULTIPLE	Other isoforms	1900;2104;3271	1983;3024;3822	1557	848	0.544637122671805	1900	3822	1923	829.76	0.431716961498439	NA
hsa_glia	ENST00000245960	ENSG00000101224	1.90039	0.432571	36.2990288	0.586295352894	0.815424985164	TRANSLATED	SINGLE/MULTIPLE	Main isoform			NA	NA	NA			NA	NA	NA	NA
hsa_glia	ENST00000246006	ENSG00000125810	0.660763	0.923659	46	0.95652173913	0.184162461724	NOT_TRANSLATED	SINGLE_MS_hk	NA	1	1956	1956	54	0.0276073619631902	1	1956	1956	46	0.0235294117647059	NA
hsa_glia	ENST00000246024	ENSG00000125827	27.4518	96.4120415	4125	0.633454545455	0.791304837184	TRANSLATED	SINGLE/MULTIPLE	Secondary isoform	292;679	375;1047	453	2243	4.9514348785872	292;679	375;1047	453	1573	8.94918805657412	NA
hsa_glia	ENST00000246032	ENSG00000125834	0.74383	1.799049	131.899006	0.67138969948	0.691937054127	TRANSLATED	SINGLE/MULTIPLE	Main isoform			NA	NA	NA			NA	NA	NA	NA
hsa_glia	ENST00000246069	ENSG00000125868	258.5625	420.2469805	6992.247242	0.577103449627	0.894439667574	TRANSLATED	SINGLE/MULTIPLE	Main isoform			NA	NA	NA			NA	NA	NA	NA
hsa_glia	ENST00000246070	ENSG00000125869	56.31155	166.527871	5479.081653	0.609167574492	0.873277473554	TRANSLATED	SINGLE/MULTIPLE	Main isoform	238	369	132	966	7.31818181818182	238	369	132	804	6.13740458015267	NA
hsa_glia	ENST00000246080	ENSG00000125878	0.673207	3.2699015	36	0	0.141899682432	NOT_TRANSLATED	SINGLE/MULTIPLE	NA	1	597	597	36	0.0603015075376884	1	597	597	36	0.0604026845637584	NA
hsa_glia	ENST00000246104	ENSG00000215397	0.307439	4.192545	92.2035554	0.0714464249391	0.254226542323	NOT_TRANSLATED	SINGLE/MULTIPLE	NA	133	921	789	90	0.114068441064639	133	921	789	92.2	0.117005076142132	NA
hsa_glia	ENST00000246117	ENSG00000125912	3.625455	6.666023	536.853388	0.649089453078	0.727125957288	TRANSLATED	SINGLE/MULTIPLE	Other isoforms	184	222	39	18	0.461538461538462	184	222	39	17	0.447368421052632	NA
hsa_glia	ENST00000246151	ENSG00000057757	45.69565	128.3669575	2703.405484	0.589946367809	0.807435176556	TRANSLATED	SINGLE/MULTIPLE	Other isoforms	1	279	279	1982	7.10394265232975	1	279	279	1646	5.92086330935252	NA
hsa_glia	ENST00000246163	ENSG00000125952	5.18132	5.233361	24.821828	0.572290405042	0.526075149815	NOT_TRANSLATED	SINGLE/MULTIPLE	NA	172	288	117	16	0.136752136752137	172	288	117	7	0.0603448275862069	NA
hsa_glia	ENST00000246166	ENSG00000257365	6.34721	10.19327	634.99959	0.585826749904	0.70044110535	TRANSLATED	SINGLE/MULTIPLE	Other isoforms	1	144	144	86	0.597222222222222	1	144	144	83	0.58041958041958	NA
hsa_glia	ENST00000246174:ENST00000604957:ENST00000372742:ENST00000537008:ENST00000541409:ENST00000536530	ENSG00000125962	6.70566	6.9190055	587.594664	0.741906798527	0.653888109478	TRANSLATED	SINGLE/MULTIPLE	Single	214	1674	1461	607	0.415468856947296	214	1674	1461	568	0.389041095890411	NA
hsa_glia	ENST00000246186	ENSG00000125966	3.61806	3.496199	303	0.676567656766	0.591619177384	TRANSLATED	SINGLE/MULTIPLE	Single	1	1935	1935	309	0.15968992248062	1	1935	1935	303	0.156670113753878	NA
hsa_glia	ENST00000246190	ENSG00000125967	6.40504	7.727897	322.177666	0.619932919248	0.696098440018	TRANSLATED	SINGLE/MULTIPLE	Main isoform	724	825	102	24	0.235294117647059	724	825	102	24	0.237623762376238	NA
hsa_glia	ENST00000246194	ENSG00000125970	20.76825	14.886055	591.466873	0.720380571508	0.768673808387	TRANSLATED	SINGLE/MULTIPLE	Secondary isoform			NA	NA	NA			NA	NA	NA	NA
hsa_glia	ENST00000246229	ENSG00000126003	1.742566	1.3282695	97	0.639175257732	0.531882208105	NOT_TRANSLATED	SINGLE_MS_hk	NA	1	1488	1488	97	0.0651881720430108	1	1488	1488	97	0.0652320107599193	NA
hsa_glia	ENST00000246314	ENSG00000126070	0.8381945	1.842918	216.988848	0.540703400573	0.621069823199	TRANSLATED	SINGLE/MULTIPLE	Main isoform			NA	NA	NA			NA	NA	NA	NA
hsa_glia	ENST00000246337	ENSG00000126088	41.55835	44.2648155	1917.355544	0.53948580337	0.78651414508	TRANSLATED	SINGLE/MULTIPLE	Single	865	1101	237	427	1.80168776371308	214;643	276;1101	522	927.55	4.57824411888998	NA
hsa_glia	ENST00000246421	ENSG00000215790	9.45345	11.829042	301.500855	0.528933776987	0.591700738368	TRANSLATED	SINGLE/MULTIPLE	Other isoforms	733	798	66	NA	NA	733	798	66	0	0	NA
hsa_glia	ENST00000246489	ENSG00000126214	0.444242	1.0847505	51.2218348955	0.430512912075	0.784887811776	NOT_TRANSLATED	SINGLE/MULTIPLE	NA			NA	NA	NA			NA	NA	NA	NA
hsa_glia	ENST00000246532:ENST00000592537	ENSG00000126246	1.310849	0.1373925	NA	NA	NA	NOT_EVALUATED	SINGLE/MULTIPLE	NA	415	660	246	NA	NA	415	660	246	0	0	NA
hsa_glia	ENST00000246535	ENSG00000126249	4.06863	3.530347	168.896697	0.660306832407	0.566863319799	TRANSLATED	SINGLE/MULTIPLE	Single	1;541	108;906	474	141	0.29746835443038	1;412	108;906	603	133.27	0.321027848197056	NA
hsa_glia	ENST00000246548	ENSG00000126261	8.18117	11.372517	1040.84621	0.592135593211	0.79325326987	TRANSLATED	SINGLE/MULTIPLE	Secondary isoform	139	222	84	221	2.63095238095238	139	222	84	124	1.49397590361446	NA
hsa_glia	ENST00000246551	ENSG00000126264	16.05705	32.1227745	101	0.881188118812	0.283294073432	NOT_TRANSLATED	SINGLE/MULTIPLE	NA	241	243	3	NA	NA	241	243	3	0	0	NA
hsa_glia	ENST00000246554:ENST00000592141:ENST00000392201	ENSG00000126267	518.8185	1364.326464	5649.000945	0.674101660997	0.858868298775	TRANSLATED	SINGLE_MS_hk	Single MS housekeeping	106;220	207;258	141	4510	31.9858156028369	1;220	207;258	246	5538	40.3183444047011	NA
hsa_glia	ENST00000246657	ENSG00000126353	0.1180175	0.8288995	21.3904	1	0	NOT_TRANSLATED	SINGLE/MULTIPLE	NA	1	18	18	NA	NA	1	18	18	0	0	NA
hsa_glia	ENST00000246672	ENSG00000126368	15.2675	48.195875	3639	0.64523220665	0.819107116076	TRANSLATED	SINGLE/MULTIPLE	Single	1	1842	1842	3486	1.89250814332248	1	1842	1842	3639	1.97664312873438	NA
hsa_glia	ENST00000246747:ENST00000529384	ENSG00000213465	59.6219	131.1115135	2188.25553	0.563429550661	0.809205996491	TRANSLATED	SINGLE/MULTIPLE	Main isoform	340	420	81	933	11.5185185185185	340	420	81	754.5	9.43125	NA
hsa_glia	ENST00000246792	ENSG00000126458	11.4761	9.029182	159	0.679245283019	0.456799872494	NOT_TRANSLATED	SINGLE_MS_hk	NA	1	654	654	170	0.259938837920489	1	654	654	159	0.243491577335375	NA
hsa_glia	ENST00000246802	ENSG00000105373	46.59875	17.426521	902.700496	0.475568486893	0.67502845102	NOT_TRANSLATED	SINGLE/MULTIPLE	NA	1;919	288;1179	549	454	0.82695810564663	1;703	357;1179	834	629.24	1.51758710225663	NA
hsa_glia	ENST00000246841	ENSG00000126500	5.998715	11.422597	922	0.660520607375	0.637391975465	TRANSLATED	SINGLE/MULTIPLE	Single	1	2022	2022	991	0.490108803165183	1	2022	2022	922	0.456209797130134	NA
hsa_glia	ENST00000246868	ENSG00000126524	116.5135	138.67586	4014.548207	0.582075857733	0.854322596281	TRANSLATED	SINGLE/MULTIPLE	Secondary isoform	250;265	258;750	495	3468	7.00606060606061	250	750	501	3149	6.298	NA
hsa_glia	ENST00000246914	ENSG00000126562	0.267273	0.2813545	28	0.678571428571	0.272219841865	NOT_TRANSLATED	SINGLE/MULTIPLE	NA	1171;1495;2350;3139	1257;2280;3021;3729	2136	17	0.00795880149812734	1171;2350;3139	2280;3021;3729	2373	15	0.0135256988277728	NA
hsa_glia	ENST00000246957	ENSG00000126602	21.9476	40.182019	3328.04326	0.545577826714	0.773085399836	TRANSLATED	SINGLE/MULTIPLE	Other isoforms			NA	NA	NA			NA	NA	NA	NA
hsa_glia	ENST00000247001	ENSG00000105705	15.24275	10.531358	895.397776	0.733422669346	0.672453613517	TRANSLATED	SINGLE/MULTIPLE	Main isoform	823	1935	1113	747	0.671159029649596	823	1935	1113	591	0.531474820143885	NA
hsa_glia	ENST00000247003	ENSG00000105671	15.7064	14.367677	757.988096	0.458436020082	0.662772105449	NOT_TRANSLATED	SINGLE/MULTIPLE	NA	1054	1449	396	195	0.492424242424242	238;928	321;1449	606	306.29	1.21040515227898	NA
hsa_glia	ENST00000247005	ENSG00000130283	31.3732	0.1580415	NA	NA	NA	NOT_EVALUATED	SINGLE/MULTIPLE	NA	1	1116	1116	5	0.00448028673835125	1	1116	1116	4	0.00358744394618834	NA
hsa_glia	ENST00000247020	ENSG00000132581	23.12	34.1712315	703.508168	0.506595451497	0.732476898519	TRANSLATED	SINGLE/MULTIPLE	Single	1;349;586	57;486;633	243	363	1.49382716049383	1;349;586	57;486;633	243	196	1.85549275619551	NA
hsa_glia	ENST00000247026	ENSG00000126653	9.55491	5.019241	332.943546	0.543105602053	0.580546107693	TRANSLATED	SINGLE/MULTIPLE	Main isoform	121;634	162;1674	1083	271	0.250230840258541	115;634	162;1674	1089	225	0.724222585924714	NA
hsa_glia	ENST00000247087:ENST00000374011	ENSG00000126705	9.24115	24.237025	4187	0.55863386673	0.746785494506	TRANSLATED	SINGLE/MULTIPLE	Single	1	4809	4809	4566	0.94946974422957	1	4809	4809	4187	0.870840266222962	NA
hsa_glia	ENST00000247178	ENSG00000126775	4.474965	3.88143	268	0.574626865672	0.598100439755	TRANSLATED	SINGLE_MS_hk	Single MS housekeeping	1	1476	1476	285	0.193089430894309	1	1476	1476	268	0.181694915254237	NA
hsa_glia	ENST00000247182	ENSG00000126778	0.124429	0.062184	NA	NA	NA	NOT_EVALUATED	SINGLE/MULTIPLE	NA	1	558	558	NA	NA	1	558	558	0	0	NA
hsa_glia	ENST00000247194	ENSG00000126790	4.82257	1.7638665	97.052948	0.842631879662	0.606946926386	TRANSLATED	SINGLE/MULTIPLE	Secondary isoform	1;940	513;1062	636	71	0.111635220125786	1;940	513;1062	636	69	0.222175973360656	NA
hsa_glia	ENST00000247225	ENSG00000126821	6.71202	27.7136375	1713	0.648569760654	0.76644455479	TRANSLATED	SINGLE_MS_hk	Single MS housekeeping	1	1323	1323	1822	1.37717309145881	1	1323	1323	1713	1.29576399394856	NA
hsa_glia	ENST00000247226	ENSG00000126822	1.885105	0.474899	92.562357	0.498339924512	0.847609463336	TRANSLATED	SINGLE/MULTIPLE	Secondary isoform			NA	NA	NA			NA	NA	NA	NA
hsa_glia	ENST00000247270	ENSG00000126860	17.78885	14.1437335	503.36494	0.565247698817	0.79855544894	TRANSLATED	SINGLE/MULTIPLE	Main isoform	1	69	69	82	1.18840579710145	1	69	69	3	0.0441176470588235	NA
hsa_glia	ENST00000247271	ENSG00000126861	77.92885	103.3539235	7083	0.631512071156	0.884760779585	TRANSLATED	SINGLE/MULTIPLE	Single	1	1320	1320	7710	5.84090909090909	1	1320	1320	7083	5.36997725549659	NA
hsa_glia	ENST00000247470	ENSG00000103490	3.848065	3.04605	52.830882	0.725771926352	0.576464676333	TRANSLATED	SINGLE/MULTIPLE	Main isoform	283	330	48	12	0.25	283	330	48	3	0.0638297872340425	NA
hsa_glia	ENST00000247618	ENSG00000256053	1.2005135	0.53614	13.1187633	0.573018517683	0.837691476814	TRANSLATED	SINGLE/MULTIPLE	Secondary isoform			NA	NA	NA			NA	NA	NA	NA
hsa_glia	ENST00000247665	ENSG00000054148	153.55	190.695108	1631.318388	0.591837308463	0.802947678556	TRANSLATED	SINGLE/MULTIPLE	Main isoform	316	375	60	336	5.6	286	375	90	436.81	4.90797752808989	NA
hsa_glia	ENST00000247668:ENST00000536468	ENSG00000127191	3.08573	3.5937555	216.399702	0.805013992117	0.586217114947	TRANSLATED	SINGLE/MULTIPLE	Main isoform			NA	NA	NA			NA	NA	NA	NA
hsa_glia	ENST00000247706	ENSG00000127220	35.1456	27.921658	1526.141201	0.494806123775	0.745155706732	TRANSLATED	SINGLE/MULTIPLE	Single	478	1317	840	1080	1.28571428571429	478	1317	840	1103	1.31466030989273	NA
hsa_glia	ENST00000247781	ENSG00000187955	0.1676715	3.25e-05	NA	NA	NA	NOT_EVALUATED	SINGLE/MULTIPLE	NA			NA	NA	NA			NA	NA	NA	NA
hsa_glia	ENST00000247815:ENST00000545134	ENSG00000127311	0.1756015	0.1522175	34	0.852941176471	0.335053239999	NOT_TRANSLATED	SINGLE/MULTIPLE	NA	2527	3261	735	NA	NA	2527	3261	735	0	0	NA
hsa_glia	ENST00000247843	ENSG00000127337	3.25221	3.2137985	99.112575	0.738654191963	0.641768863749	TRANSLATED	SINGLE/MULTIPLE	Main isoform			NA	NA	NA			NA	NA	NA	NA
hsa_glia	ENST00000247883	ENSG00000127366	0.9786045	0.098029	NA	NA	NA	NOT_EVALUATED	SINGLE/MULTIPLE	NA	1	897	897	5	0.00557413600891862	1	897	897	5	0.00558035714285714	NA
hsa_glia	ENST00000247930	ENSG00000196453	6.157575	6.846347	757.76875	0.60014186386	0.613516372766	TRANSLATED	SINGLE_MS_hk	Single MS housekeeping	1	2493	2493	812	0.32571199358203	1	2493	2493	757.77	0.304081059390048	NA
hsa_glia	ENST00000247933	ENSG00000127415	3.132895	1.65622	129.764179	0.735556713228	0.610704650046	TRANSLATED	SINGLE/MULTIPLE	Secondary isoform	262	297	36	47	1.30555555555556	157	297	141	60	0.428571428571429	NA
hsa_glia	ENST00000247956	ENSG00000130803	5.073175	9.2598035	661.113168	0.569695668201	0.602842870648	TRANSLATED	SINGLE/MULTIPLE	Main isoform	289	381	93	26	0.279569892473118	289	381	93	15	0.16304347826087	NA
hsa_glia	ENST00000247970:ENST00000588695	ENSG00000127445	162.6504	213.69315	2988.997908	0.673813174178	0.818526712401	TRANSLATED	SINGLE/MULTIPLE	Secondary isoform			NA	NA	NA	382	489	108	540.14	5.04803738317757	NA
hsa_glia	ENST00000247977	ENSG00000127452	1.0975125	0.916584	36.295059	0.769218587026	0.643212047099	TRANSLATED	SINGLE/MULTIPLE	Main isoform			NA	NA	NA			NA	NA	NA	NA
hsa_glia	ENST00000247986	ENSG00000117245	0	0	NA	NA	NA	NOT_EVALUATED	SINGLE/MULTIPLE	NA			NA	NA	NA			NA	NA	NA	NA
hsa_glia	ENST00000248041:ENST00000402119	ENSG00000171903	2.061704	4.660962	290.343244	0.559097032063	0.634727016719	TRANSLATED	SINGLE/MULTIPLE	Secondary isoform			NA	NA	NA			NA	NA	NA	NA
hsa_glia	ENST00000248054	ENSG00000127511	5.78437	11.323094	1656.988099	0.568965431658	0.787833303581	TRANSLATED	SINGLE/MULTIPLE	Secondary isoform			NA	NA	NA			NA	NA	NA	NA
hsa_glia	ENST00000248070	ENSG00000127527	3.87974	6.538977	760.312161	0.586961726895	0.768595389285	TRANSLATED	SINGLE/MULTIPLE	Main isoform	2587	2592	6	NA	NA	2587	2592	6	0	0	NA
hsa_glia	ENST00000248071	ENSG00000127528	4.252945	11.819373	342.885254	0.324858155026	0.539589553784	NOT_TRANSLATED	SINGLE/MULTIPLE	NA	76;1051	891;1065	831	347	0.417569193742479	76	1065	990	340.57	0.344357937310415	NA
hsa_glia	ENST00000248076	ENSG00000127533	0.137924	0.871727	23	0	0	NOT_TRANSLATED	SINGLE/MULTIPLE	NA	109;343	111;1155	816	NA	NA	109	1155	1047	23	0.0219885277246654	NA
hsa_glia	ENST00000248098	ENSG00000206053	0.2682885	0.1516495	NA	NA	NA	NOT_EVALUATED	SINGLE/MULTIPLE	NA			NA	NA	NA			NA	NA	NA	NA
hsa_glia	ENST00000248104:ENST00000391893	ENSG00000059145	3.37732	1.680978	48.01607	0.811686795692	0.585502094536	TRANSLATED	SINGLE/MULTIPLE	Main isoform	1	72	72	NA	NA	1	72	72	0	0	NA
hsa_glia	ENST00000248121	ENSG00000127561	5.94657	76.3048135	1932.712222	0.976601089658	0.778601730349	TRANSLATED	SINGLE/MULTIPLE	Secondary isoform	1	54	54	39	0.722222222222222	1;412	54;687	330	653.08	2.74039382504288	NA
hsa_glia	ENST00000248139:ENST00000535977:ENST00000539661:ENST00000538492	ENSG00000197562	16.40156	28.5978785	887.7135144	0.661167560118	0.741479426187	TRANSLATED	SINGLE/MULTIPLE	Main isoform	808	843	36	43	1.19444444444444	640	843	204	233.69	1.15118226600985	NA
hsa_glia	ENST00000248142	ENSG00000127580	1.526255	1.0063875	122.90172	0.717287845931	0.720945525724	TRANSLATED	SINGLE/MULTIPLE	Secondary isoform	1;667	186;870	390	NA	NA	1;667	186;870	390	0	0	NA
hsa_glia	ENST00000248150	ENSG00000127588	6.72306	49.9698225	108	0.925925925926	0.353618444671	NOT_TRANSLATED	SINGLE/MULTIPLE	NA	1	201	201	108	0.537313432835821	1	201	201	108	0.54	NA
hsa_glia	ENST00000248211:ENST00000426665	ENSG00000256223	1.169638	0.640986	67.9684444	0.582184487953	0.74078208571	TRANSLATED	SINGLE/MULTIPLE	Main isoform	703	843	141	13	0.0921985815602837	703	843	141	2	0.0142857142857143	NA
hsa_glia	ENST00000248244	ENSG00000127666	4.22886	3.046406	317	0.671924290221	0.641791055065	TRANSLATED	SINGLE_MS_hk	Single MS housekeeping	1	2136	2136	375	0.175561797752809	1	2136	2136	317	0.14847775175644	NA
hsa_glia	ENST00000248248	ENSG00000103111	0.166791	0.1607415	16.91812	0.596130527505	0.939660053067	TRANSLATED	SINGLE/MULTIPLE	Main isoform			NA	NA	NA			NA	NA	NA	NA
hsa_glia	ENST00000248306	ENSG00000127720	1.056646	0.1076645	11.501215	0.417613791239	0.552547503691	NOT_TRANSLATED	SINGLE/MULTIPLE	NA	718;1477	1095;1809	711	5	0.0070323488045007	718;1477	1095;1809	711	5	0.0150602409638554	NA
hsa_glia	ENST00000248378:ENST00000397133	ENSG00000127774	45.8408	33.1120395	215	0.781395348837	0.628568049624	TRANSLATED	SINGLE_MS_hk	Single MS housekeeping	1	330	330	221	0.66969696969697	1	330	330	215	0.653495440729483	NA
hsa_glia	ENST00000248437	ENSG00000127824	78.2777	223.1321995	10794.5031998	0.569478547222	0.857069305045	TRANSLATED	SINGLE/MULTIPLE	Main isoform	1	3	3	14	4.66666666666667	1	3	3	0	0	NA
hsa_glia	ENST00000248450	ENSG00000127837	32.38265	44.6081925	2138.769349	0.588987291495	0.813357589175	TRANSLATED	SINGLE/MULTIPLE	Secondary isoform			NA	NA	NA			NA	NA	NA	NA
hsa_glia	ENST00000248451	ENSG00000127838	66.29675	102.950834	1021.620636	0.745075245328	0.749310511136	TRANSLATED	SINGLE/MULTIPLE	Main isoform	235	426	192	475	2.47395833333333	235	426	192	371	1.94240837696335	NA
hsa_glia	ENST00000248484:ENST00000382263	ENSG00000127863	0.45283	2.4457765	71	0.422535211268	0.30340142517	NOT_TRANSLATED	SINGLE/MULTIPLE	NA			NA	NA	NA			NA	NA	NA	NA
hsa_glia	ENST00000248550	ENSG00000006576	0.1654875	0.0703085	NA	NA	NA	NOT_EVALUATED	SINGLE/MULTIPLE	NA	46	147	102	NA	NA	46	147	102	0	0	NA
hsa_glia	ENST00000248553	ENSG00000106211	129.1736	180.7490865	3101.069445	0.650183160603	0.857569999754	TRANSLATED	SINGLE/MULTIPLE	Secondary isoform	364	504	141	1029	7.29787234042553	364	504	141	743	5.30714285714286	NA
hsa_glia	ENST00000248564	ENSG00000127920	97.0615	26.234171	102	0.480392156863	0.562510148602	NOT_TRANSLATED	SINGLE_MS_hk	NA	1	219	219	120	0.547945205479452	1	219	219	102	0.467889908256881	NA
hsa_glia	ENST00000248566	ENSG00000127922	212.872	134.061755	451.18064	0.478091413674	0.719114721815	NOT_TRANSLATED	SINGLE/MULTIPLE	NA	169	210	42	118	2.80952380952381	169	210	42	100	2.4390243902439	NA
hsa_glia	ENST00000248594	ENSG00000127947	11.87399	1.536247	239.984213	0.652384496642	0.607364261172	TRANSLATED	SINGLE/MULTIPLE	Main isoform	1;100	6;111	18	13	0.722222222222222	1	357	357	21	0.0589887640449438	NA
hsa_glia	ENST00000248598	ENSG00000127951	2.979475	6.757844	415	0.515662650602	0.652119311086	TRANSLATED	SINGLE_MS_hk	Single MS housekeeping	1	1317	1317	503	0.381928625664389	1	1317	1317	415	0.315349544072948	NA
hsa_glia	ENST00000248633	ENSG00000127980	0.0032105	0.0024245	NA	NA	NA	NOT_EVALUATED	SINGLE/MULTIPLE	NA			NA	NA	NA			NA	NA	NA	NA
hsa_glia	ENST00000248668	ENSG00000128011	5.20942	5.434828	542	0.69741697417	0.586266075292	TRANSLATED	SINGLE/MULTIPLE	Single	1	2313	2313	574	0.248162559446606	1	2313	2313	542	0.234429065743945	NA
hsa_glia	ENST00000248673	ENSG00000128016	3.3736295	9.2345035	198.634328157	0.43077807303	0.619562094369	NOT_TRANSLATED	SINGLE/MULTIPLE	NA			NA	NA	NA			NA	NA	NA	NA
hsa_glia	ENST00000248706	ENSG00000128045	9.302175	43.347195	1385	0.545848375451	0.785420262442	TRANSLATED	SINGLE/MULTIPLE	Single	1	744	744	1512	2.03225806451613	1	744	744	1385	1.86406460296097	NA
hsa_glia	ENST00000248846	ENSG00000128159	8.510725	3.1837485	882.767159	0.588109944629	0.718890171216	TRANSLATED	SINGLE/MULTIPLE	Secondary isoform	4954;5167	4986;5187	54	42	0.777777777777778	4954	5187	234	28	0.120171673819742	NA
hsa_glia	ENST00000248879	ENSG00000128185	31.9838	20.5415785	402.996416	0.677757642887	0.674773796613	TRANSLATED	SINGLE/MULTIPLE	Other isoforms	271	372	102	38	0.372549019607843	271	372	102	80.06	0.792673267326733	NA
hsa_glia	ENST00000248899	ENSG00000100365	1.580485	0.217557	13	0.769230769231	0.413935313654	NOT_TRANSLATED	SINGLE/MULTIPLE	NA	799	1017	219	NA	NA	799	1017	219	0	0	NA
hsa_glia	ENST00000248901	ENSG00000100055	1.358414	1.4978895	56.552847	0.448999747086	0.517173474748	NOT_TRANSLATED	SINGLE/MULTIPLE	NA	433	807	375	23	0.0613333333333333	433	1182	750	19.47	0.0259946595460614	NA
hsa_glia	ENST00000248923:ENST00000400382:ENST00000400380:ENST00000400383:ENST00000406383	ENSG00000100031	0.1847805	0.0127835	NA	NA	NA	NOT_EVALUATED	SINGLE/MULTIPLE	NA			NA	NA	NA			NA	NA	NA	NA
hsa_glia	ENST00000248924	ENSG00000100116	9.0655	7.707562	464.616069	0.4829412368	0.655975805098	NOT_TRANSLATED	SINGLE/MULTIPLE	NA			NA	NA	NA			NA	NA	NA	NA
hsa_glia	ENST00000248929	ENSG00000100359	17.7997	11.1131425	1057.575999	0.599703445048	0.734039885566	TRANSLATED	SINGLE/MULTIPLE	Secondary isoform	1	201	201	182	0.90547263681592	1;2173	201;2247	276	169.51	0.902972972972973	NA
hsa_glia	ENST00000248933	ENSG00000100095	2.479775	19.1689655	2992.4902	0.609928131427	0.883658469305	TRANSLATED	SINGLE/MULTIPLE	Main isoform			NA	NA	NA			NA	NA	NA	NA
hsa_glia	ENST00000248935	ENSG00000184674	5.0056	3.8686545	55.703226	0.419704560738	0.568777919742	NOT_TRANSLATED	SINGLE/MULTIPLE	NA			NA	NA	NA	199;352	219;354	24	0	0	NA
hsa_glia	ENST00000248948	ENSG00000128218	0.2097695	0.470961	NA	NA	NA	NOT_EVALUATED	SINGLE/MULTIPLE	NA	49	96	48	NA	NA	49	96	48	0	0	NA
hsa_glia	ENST00000248958	ENSG00000128228	8.91318	3.8981855	78	0.717948717949	0.501617616445	NOT_TRANSLATED	SINGLE_MS_hk	NA	1	663	663	78	0.117647058823529	1	663	663	78	0.117824773413897	NA
hsa_glia	ENST00000248975	ENSG00000128245	595.093	2491.824115	66518.48667	0.635713731098	0.86576646042	TRANSLATED	SINGLE/MULTIPLE	Main isoform	526	738	213	30909	145.112676056338	526	738	213	27096.82	127.815188679245	NA
hsa_glia	ENST00000248984	ENSG00000128254	0.4912255	0.0097485	NA	NA	NA	NOT_EVALUATED	SINGLE/MULTIPLE	NA			NA	NA	NA			NA	NA	NA	NA
hsa_glia	ENST00000248996	ENSG00000128266	26.8096	29.3557185	1409.133317	0.701997446988	0.774589809103	TRANSLATED	SINGLE/MULTIPLE	Single	1	1065	1065	1481	1.3906103286385	1	1065	1065	1409.13	1.32437030075188	NA
hsa_glia	ENST00000249014	ENSG00000128283	26.55855	5.3944655	294.810284	0.738815081498	0.6073141152	TRANSLATED	SINGLE/MULTIPLE	Single	211	1173	963	299	0.31048805815161	211	1173	963	282	0.293139293139293	NA
hsa_glia	ENST00000249016	ENSG00000128285	6.51826	16.86618	826.29574	0.65726399606	0.666102562827	TRANSLATED	SINGLE/MULTIPLE	Main isoform	466	843	378	323	0.854497354497355	466	843	378	286	0.758620689655172	NA
hsa_glia	ENST00000249041	ENSG00000128310	0.040432	0.105904	NA	NA	NA	NOT_EVALUATED	SINGLE/MULTIPLE	NA	1	1104	1104	8	0.0072463768115942	1	1104	1104	7	0.00634632819582956	NA
hsa_glia	ENST00000249044	ENSG00000128313	0.0332745	0.1245095	NA	NA	NA	NOT_EVALUATED	SINGLE/MULTIPLE	NA	1	1299	1299	10	0.00769822940723634	1	1299	1299	10	0.00770416024653313	NA
hsa_glia	ENST00000249064	ENSG00000159873	2.04461	6.080259	160.075856	0.65325266791	0.47264592807	NOT_TRANSLATED	SINGLE/MULTIPLE	NA			NA	NA	NA			NA	NA	NA	NA
hsa_glia	ENST00000249209	ENSG00000128463	50.244	60.708805	786.078698	0.72228220208	0.793981184415	TRANSLATED	SINGLE/MULTIPLE	Other isoforms	388	447	60	108	1.8	355	447	93	116.33	1.26445652173913	NA
hsa_glia	ENST00000249269	ENSG00000105819	21.425	33.331288	2339.230543	0.638684521485	0.817910045943	TRANSLATED	SINGLE/MULTIPLE	Secondary isoform	1405	1467	63	176	2.79365079365079	1405	1467	63	165	2.66129032258065	NA
hsa_glia	ENST00000249289	ENSG00000128524	274.093	346.2732535	2759.129406	0.557774757013	0.823227355744	TRANSLATED	SINGLE/MULTIPLE	Main isoform			NA	NA	NA			NA	NA	NA	NA
hsa_glia	ENST00000249299	ENSG00000128534	23.99965	39.73794	261.382987	0.694714832377	0.696861128344	TRANSLATED	SINGLE/MULTIPLE	Main isoform			NA	NA	NA			NA	NA	NA	NA
hsa_glia	ENST00000249330:ENST00000445482	ENSG00000128564	48.933	270.1752425	16670	0.560527894421	0.877746280078	TRANSLATED	SINGLE/MULTIPLE	Single	1	1845	1845	18111	9.81626016260163	1	1845	1845	16670	9.04013015184382	NA
hsa_glia	ENST00000249344	ENSG00000128578	5.40139	16.739914	1644	0.665450121655	0.69849987816	TRANSLATED	SINGLE/MULTIPLE	Other isoforms	2254	2502	249	103	0.413654618473896	2254	2502	249	103	0.415322580645161	NA
hsa_glia	ENST00000249356	ENSG00000128590	26.66865	69.802085	1967	0.637010676157	0.841351028522	TRANSLATED	SINGLE_MS_hk	Single MS housekeeping	1	669	669	2007	3	1	669	669	1967	2.94461077844311	NA
hsa_glia	ENST00000249363	ENSG00000128594	18.4506	9.914137	974.418586	0.598660192223	0.703228178648	TRANSLATED	SINGLE/MULTIPLE	Single	481	1959	1479	951	0.643002028397566	481	1959	1479	848	0.573748308525034	NA
hsa_glia	ENST00000249373	ENSG00000128602	1.246695	0.101429	16	0.8125	0.254351046024	NOT_TRANSLATED	SINGLE/MULTIPLE	NA	1;1357;1480;1801	918;1464;1611;2361	1719	13	0.00756253635834788	1;1357;1801	918;1611;2361	1734	13	0.0511811023622047	NA
hsa_glia	ENST00000249396	ENSG00000068903	60.21805	28.275212	1312.345317	0.616002020602	0.812731113407	TRANSLATED	SINGLE/MULTIPLE	Secondary isoform			NA	NA	NA			NA	NA	NA	NA
hsa_glia	ENST00000249442	ENSG00000128654	14.056235	20.636762	460.713616	0.436035250584	0.691580390443	NOT_TRANSLATED	SINGLE/MULTIPLE	NA			NA	NA	NA			NA	NA	NA	NA
hsa_glia	ENST00000249601	ENSG00000128805	2.3964765	0.103971	14.377048	0.679747052385	0.789753575379	TRANSLATED	SINGLE/MULTIPLE	Main isoform			NA	NA	NA			NA	NA	NA	NA
hsa_glia	ENST00000249636	ENSG00000033800	5.22335	22.346939	2420.859888	0.69041657978	0.820645479354	TRANSLATED	SINGLE/MULTIPLE	Secondary isoform			NA	NA	NA			NA	NA	NA	NA
hsa_glia	ENST00000249700	ENSG00000128872	20.7245	147.251527	6466.93727	0.612853827017	0.841913639596	TRANSLATED	SINGLE/MULTIPLE	Main isoform			NA	NA	NA			NA	NA	NA	NA
hsa_glia	ENST00000249714	ENSG00000184716	8.689535	0.219601	NA	NA	NA	NOT_EVALUATED	SINGLE/MULTIPLE	NA			NA	NA	NA			NA	NA	NA	NA
hsa_glia	ENST00000249749	ENSG00000128917	1.075778	0.859665	44	0.795454545455	0.137614366968	NOT_TRANSLATED	SINGLE/MULTIPLE	NA	1	2055	2055	82	0.0399026763990268	1	2055	2055	44	0.0214216163583252	NA
hsa_glia	ENST00000249760	ENSG00000128928	0.0642845	0.0990165	NA	NA	NA	NOT_EVALUATED	SINGLE/MULTIPLE	NA			NA	NA	NA			NA	NA	NA	NA
hsa_glia	ENST00000249806	ENSG00000128973	2.54255	2.7738085	117.441993	0.605649343842	0.734629134077	TRANSLATED	SINGLE/MULTIPLE	Secondary isoform			NA	NA	NA			NA	NA	NA	NA
hsa_glia	ENST00000249837	ENSG00000129003	2.467485	6.2283505	3849.369342	0.560076744384	0.755089778943	TRANSLATED	SINGLE/MULTIPLE	Main isoform			NA	NA	NA			NA	NA	NA	NA
hsa_glia	ENST00000249842:ENST00000395118	ENSG00000129009	7.77081	29.937371	1326.408966	0.583938175822	0.714548806304	TRANSLATED	SINGLE/MULTIPLE	Single	550	1284	735	902	1.22721088435374	550	1284	735	832	1.13351498637602	NA
hsa_glia	ENST00000249861	ENSG00000129028	2.65805	5.165934	142.93773	0.680834381517	0.603212862096	TRANSLATED	SINGLE/MULTIPLE	Single	1	429	429	123	0.286713286713287	1	771	771	142.94	0.185636363636364	NA
hsa_glia	ENST00000249883	ENSG00000114019	3.768635	8.3094115	625.675514	0.547553820366	0.678825525056	TRANSLATED	SINGLE/MULTIPLE	Main isoform	2104	2106	3	24	8	2104	2106	3	0	0	NA
hsa_glia	ENST00000249910	ENSG00000129071	0.109858	0.098923	11.1257069185	0.633739767389	0.959644397811	TRANSLATED	SINGLE/MULTIPLE	Main isoform			NA	NA	NA			NA	NA	NA	NA
hsa_glia	ENST00000249923:ENST00000439561	ENSG00000129083	16.39434	29.8897125	4394.173966	0.663942975534	0.821017982379	TRANSLATED	SINGLE/MULTIPLE	Single	1456	2859	1404	2418	1.72222222222222	1456	2859	1404	2051	1.46186742694227	NA
hsa_glia	ENST00000250076	ENSG00000167840	2.867855	0.557905	32.746878	0.437155535865	0.620766772656	NOT_TRANSLATED	SINGLE/MULTIPLE	NA	625	651	27	2	0.0740740740740741	625	651	27	2	0.0769230769230769	NA
hsa_glia	ENST00000250092	ENSG00000129226	22.1917	27.2912695	904.649725	0.63074117112	0.686393781782	TRANSLATED	SINGLE/MULTIPLE	Other isoforms	49	87	39	25	0.641025641025641	49	87	39	0	0	NA
hsa_glia	ENST00000250111	ENSG00000129244	113.256	368.228772	12673.059982	0.638626111728	0.907811673814	TRANSLATED	SINGLE/MULTIPLE	Single	1	246	246	4932	20.0487804878049	1;745	246;870	372	5814.33	30.2103134693878	NA
hsa_glia	ENST00000250113	ENSG00000129245	29.39275	22.6060135	2114.86033	0.647280343095	0.749515413774	TRANSLATED	SINGLE/MULTIPLE	Single	1;484	132;2019	1668	2084	1.24940047961631	1;484	132;2019	1668	1908	1.87836984359848	NA
hsa_glia	ENST00000250124	ENSG00000129255	20.56785	26.3050595	672.494709	0.566556020294	0.701222734018	TRANSLATED	SINGLE/MULTIPLE	Main isoform	634	741	108	199	1.84259259259259	508;589	516;741	162	126.61	0.832960526315789	NA
hsa_glia	ENST00000250144	ENSG00000129270	7.931365	7.887748	80.110685	0.626706762026	0.589855822176	TRANSLATED	SINGLE/MULTIPLE	Secondary isoform			NA	NA	NA			NA	NA	NA	NA
hsa_glia	ENST00000250151	ENSG00000129277	12.341295	22.3884055	73.806615	0.64269109212	0.383893874293	NOT_TRANSLATED	SINGLE/MULTIPLE	NA	76;271	189;276	120	3	0.025	76	276	201	67.31	0.33655	NA
hsa_glia	ENST00000250156	ENSG00000129282	1.233075	1.456322	79.958554	0.498224742784	0.634051856353	TRANSLATED	SINGLE/MULTIPLE	Other isoforms	1	585	585	48	0.0820512820512821	1	585	585	48	0.0821917808219178	NA
hsa_glia	ENST00000250237	ENSG00000213339	20.64665	7.306837	387.677422	0.632062761705	0.681462738997	TRANSLATED	SINGLE/MULTIPLE	Main isoform	742;1060	795;1065	60	36	0.6	529;1060	795;1065	273	81.21	0.305300751879699	NA
hsa_glia	ENST00000250244	ENSG00000129354	0.1030725	0.003673	NA	NA	NA	NOT_EVALUATED	SINGLE/MULTIPLE	NA			NA	NA	NA			NA	NA	NA	NA
hsa_glia	ENST00000250340	ENSG00000105472	4.76825	3.0976885	115	0.35652173913	0.549910074489	NOT_TRANSLATED	SINGLE/MULTIPLE	NA	901	969	69	29	0.420289855072464	526	969	444	115	0.259593679458239	NA
hsa_glia	ENST00000250360	ENSG00000129450	0.55429	0.5667545	18.60772	0.777333278876	0.187181753112	NOT_TRANSLATED	SINGLE/MULTIPLE	NA	1204	1389	186	NA	NA	1204	1389	186	0	0	NA
hsa_glia	ENST00000250379	ENSG00000092208	0.444461	0.7115405	11.715579	0.971278244123	0.508941018519	NOT_TRANSLATED	SINGLE/MULTIPLE	NA			NA	NA	NA			NA	NA	NA	NA
hsa_glia	ENST00000250383	ENSG00000100867	0.089105	1.062077	18.8041	0	0	NOT_EVALUATED	SINGLE/MULTIPLE	NA			NA	NA	NA	730	840	111	0	0	NA
hsa_glia	ENST00000250405	ENSG00000129473	24.1561	7.8885595	118.822412	0.665387586981	0.721624067759	TRANSLATED	SINGLE/MULTIPLE	Single	550	579	30	8	0.266666666666667	448	579	132	20.37	0.155496183206107	NA
hsa_glia	ENST00000250454	ENSG00000129518	26.4583	45.998574	1514.83936	0.608388298017	0.767568717452	TRANSLATED	SINGLE/MULTIPLE	Secondary isoform	679	855	177	275	1.55367231638418	679	855	177	236	1.34090909090909	NA
hsa_glia	ENST00000250457	ENSG00000129521	10.54114	15.9212025	435.694481	0.643943086807	0.713401547091	TRANSLATED	SINGLE/MULTIPLE	Main isoform			NA	NA	NA			NA	NA	NA	NA
hsa_glia	ENST00000250489	ENSG00000165782	16.2536	19.560996	611.633513	0.655226034025	0.73752831211	TRANSLATED	SINGLE/MULTIPLE	Secondary isoform			NA	NA	NA			NA	NA	NA	NA
hsa_glia	ENST00000250495	ENSG00000129559	607.754	571.980115	2170.26596	0.616586420588	0.800968873972	TRANSLATED	SINGLE_MS_hk	Main isoform	187	243	57	661	11.5964912280702	187	243	57	560	10	NA
hsa_glia	ENST00000250498	ENSG00000129562	99.79075	125.8134605	1019.87813	0.622297897495	0.876631388031	TRANSLATED	SINGLE/MULTIPLE	Other isoforms			NA	NA	NA			NA	NA	NA	NA
hsa_glia	ENST00000250535	ENSG00000129596	29.0169	55.440901	1247	0.624699278268	0.805471985002	TRANSLATED	SINGLE/MULTIPLE	Single	1	600	600	1297	2.16166666666667	1	600	600	1247	2.08180300500835	NA
hsa_glia	ENST00000250572	ENSG00000174837	0.147444	0.576696	36	0	0.197471992966	NOT_TRANSLATED	SINGLE/MULTIPLE	NA			NA	NA	NA			NA	NA	NA	NA
hsa_glia	ENST00000250615	ENSG00000129673	0.3072305	0.038314	NA	NA	NA	NOT_EVALUATED	SINGLE/MULTIPLE	NA	1	60	60	NA	NA	1	60	60	0	0	NA
hsa_glia	ENST00000250617	ENSG00000129675	2.790425	2.624171	258.348605	0.338259236972	0.62675224231	NOT_TRANSLATED	SINGLE/MULTIPLE	NA	1	462	462	114	0.246753246753247	1	462	462	101	0.219088937093275	NA
hsa_glia	ENST00000250784	ENSG00000129824	35.305254	31.7557645	1369.663464	0.655123690297	0.823814455121	TRANSLATED	SINGLE/MULTIPLE	Single	1;760	3;792	36	15	0.416666666666667	1;760	3;792	36	1	0.03125	NA
hsa_glia	ENST00000250894	ENSG00000138834	34.8956	54.4576105	8196.978614	0.576371837659	0.839426268182	TRANSLATED	SINGLE/MULTIPLE	Secondary isoform	1225	1242	18	225	12.5	1225	1242	18	138	8.11764705882353	NA
hsa_glia	ENST00000250930	ENSG00000129925	1.416635	0.2963345	33.198686	0.450915045252	0.679894637149	NOT_TRANSLATED	SINGLE/MULTIPLE	NA			NA	NA	NA			NA	NA	NA	NA
hsa_glia	ENST00000250937:ENST00000427575	ENSG00000129932	15.38887	15.5038165	463.49712	0.661572447311	0.632046414044	TRANSLATED	SINGLE/MULTIPLE	Single	670	906	237	59	0.248945147679325	670	906	237	24	0.101694915254237	NA
hsa_glia	ENST00000250974	ENSG00000129968	1.595292	0.2266945	NA	NA	NA	NOT_EVALUATED	SINGLE/MULTIPLE	NA	331	483	153	0	0	331	483	153	0	0	NA
hsa_glia	ENST00000251020	ENSG00000103449	3.690165	1.46793	323.631867	0.636944544154	0.726336868583	TRANSLATED	SINGLE/MULTIPLE	Secondary isoform	76	291	216	31	0.143518518518519	76	291	216	17	0.0790697674418605	NA
hsa_glia	ENST00000251038	ENSG00000100722	1.519277	3.9539165	470.3679267	0.566863471901	0.831160047119	TRANSLATED	SINGLE/MULTIPLE	Main isoform			NA	NA	NA			NA	NA	NA	NA
hsa_glia	ENST00000251047	ENSG00000074695	5.856685	17.578183	1349	0.634544106746	0.767287234493	TRANSLATED	SINGLE_MS_hk	Single MS housekeeping	1	1530	1530	1503	0.982352941176471	1	1530	1530	1349	0.882275997383911	NA
hsa_glia	ENST00000251071	ENSG00000110888	7.02972	2.3031925	410.415762	0.708214695711	0.734679631326	TRANSLATED	SINGLE/MULTIPLE	Main isoform	2464	2466	3	NA	NA	2464	2466	3	0	0	NA
hsa_glia	ENST00000251076	ENSG00000104093	3.28567	12.7876195	6930.953194	0.595545891375	0.811499001478	TRANSLATED	SINGLE/MULTIPLE	Other isoforms			NA	NA	NA			NA	NA	NA	NA
hsa_glia	ENST00000251089	ENSG00000013523	3.99172	5.4200535	540.637343	0.536546183418	0.651375677339	TRANSLATED	SINGLE/MULTIPLE	Secondary isoform	64	1380	1317	417	0.316628701594533	64	1380	1317	404	0.306990881458967	NA
hsa_glia	ENST00000251091	ENSG00000020577	1.464575	5.098097	394.136573	0.524816449855	0.65486673016	TRANSLATED	SINGLE/MULTIPLE	Main isoform			NA	NA	NA			NA	NA	NA	NA
hsa_glia	ENST00000251102	ENSG00000070729	0.010115	0.0060415	NA	NA	NA	NOT_EVALUATED	SINGLE/MULTIPLE	NA			NA	NA	NA			NA	NA	NA	NA
hsa_glia	ENST00000251108	ENSG00000102543	3.781825	2.8851015	174.301154	0.705685023749	0.520033527126	NOT_TRANSLATED	SINGLE/MULTIPLE	NA	430	594	165	28	0.16969696969697	430	594	165	23	0.140243902439024	NA
hsa_glia	ENST00000251127	ENSG00000102452	7.87894	13.2174915	3828.015625	0.646100005665	0.782774958347	TRANSLATED	SINGLE/MULTIPLE	Secondary isoform	1765	5214	3450	2499	0.724347826086956	1765	5214	3450	2289	0.663670629167875	NA
hsa_glia	ENST00000251143	ENSG00000103544	2.0019955	2.7995055	500.9359459	0.61139344722	0.831148819625	TRANSLATED	SINGLE/MULTIPLE	Main isoform			NA	NA	NA			NA	NA	NA	NA
hsa_glia	ENST00000251157	ENSG00000116641	1.172959	1.264883	461.196706	0.617408362409	0.812348410528	TRANSLATED	SINGLE/MULTIPLE	Other isoforms	5467	5475	9	NA	NA	2767;5467	2859;5475	102	0.23	0.0025	NA
hsa_glia	ENST00000251166	ENSG00000262246	1.0568075	1.4106885	104.66635475	0.544145553803	0.695582346556	TRANSLATED	SINGLE/MULTIPLE	Main isoform			NA	NA	NA			NA	NA	NA	NA
hsa_glia	ENST00000251170	ENSG00000103184	6.016715	9.578841	922	0.573752711497	0.690493617247	TRANSLATED	SINGLE/MULTIPLE	Single	508	2088	1581	672	0.425047438330171	508	2088	1581	542	0.343037974683544	NA
hsa_glia	ENST00000251203	ENSG00000105717	1.0897065	0.765234	45	0.4	0.459487645037	NOT_TRANSLATED	SINGLE/MULTIPLE	NA	340;448	441;1122	777	46	0.0592020592020592	340	1122	783	13	0.0166240409207161	NA
hsa_glia	ENST00000251241	ENSG00000108406	2.04543	1.4259305	185.975585	0.614046585739	0.792018625503	TRANSLATED	SINGLE/MULTIPLE	Other isoforms			NA	NA	NA			NA	NA	NA	NA
hsa_glia	ENST00000251268	ENSG00000105429	8.399735	16.723575	7117.861026	0.617181859122	0.785243970222	TRANSLATED	SINGLE/MULTIPLE	Secondary isoform	2098	2298	201	281	1.39800995024876	2098	2298	201	205	1.025	NA
hsa_glia	ENST00000251287	ENSG00000099822	28.407	19.72626	1942.53134	0.647145806152	0.712280814621	TRANSLATED	SINGLE/MULTIPLE	Single	1	2667	2667	2219	0.832020997375328	1	2667	2667	1942.53	0.728630907726932	NA
hsa_glia	ENST00000251289	ENSG00000065268	14.9707	14.1300405	763.961328	0.591463391456	0.709213420541	TRANSLATED	SINGLE/MULTIPLE	Main isoform			NA	NA	NA	1099	1167	69	29	0.426470588235294	NA
hsa_glia	ENST00000251296	ENSG00000117154	32.84945	24.073736	1469.856623	0.614039074204	0.738113189157	TRANSLATED	SINGLE/MULTIPLE	Single	1;1072	183;1401	513	579	1.12865497076023	1	1401	1401	1469.86	1.0499	NA
hsa_glia	ENST00000251303	ENSG00000132207	9.42221	10.4480985	239.947804	0.560698567593	0.604788429203	TRANSLATED	SINGLE/MULTIPLE	Main isoform	241	582	342	0	0	241	582	342	178.88	0.524574780058651	NA
hsa_glia	ENST00000251312	ENSG00000108272	7.22159	5.7056325	185.167181	0.646232077163	0.625506583357	TRANSLATED	SINGLE/MULTIPLE	Secondary isoform	148;205	201;237	87	61	0.701149425287356	148	237	90	34	0.382022471910112	NA
hsa_glia	ENST00000251334	ENSG00000108506	1.996065	4.875183	954.684178	0.645922147041	0.644250828228	TRANSLATED	SINGLE/MULTIPLE	Main isoform			NA	NA	NA			NA	NA	NA	NA
hsa_glia	ENST00000251343:ENST00000556842:ENST00000553935	ENSG00000100441	2.346348	0.535498	60.609735	0.656164838866	0.58717465025	TRANSLATED	SINGLE/MULTIPLE	Main isoform	403	1665	1263	40	0.0316706254948535	403	1665	1263	40	0.0316957210776545	NA
hsa_glia	ENST00000251372	ENSG00000104974	0.399434	0.016537	NA	NA	NA	NOT_EVALUATED	SINGLE/MULTIPLE	NA	661	1260	600	0	0	661	1260	600	1.53	0.0025542570951586	NA
hsa_glia	ENST00000251412	ENSG00000037042	56.25155	22.536905	1326.1369	0.561009879146	0.766813806751	TRANSLATED	SINGLE_MS_hk	Single MS housekeeping	1	1353	1353	688	0.50849963045085	1	1353	1353	1326.14	0.980872781065089	NA
hsa_glia	ENST00000251413	ENSG00000131462	14.86555	12.202946	730.874442	0.70179668562	0.724941427706	TRANSLATED	SINGLE/MULTIPLE	Main isoform	757	1353	597	256	0.428810720268007	757	1353	597	331.22	0.555738255033557	NA
hsa_glia	ENST00000251453	ENSG00000105193	126.979	93.02108	1069.704289	0.676050153707	0.782791452067	TRANSLATED	SINGLE/MULTIPLE	Secondary isoform			NA	NA	NA			NA	NA	NA	NA
hsa_glia	ENST00000251472	ENSG00000105613	19.7656	21.7010685	4930.229517	0.654260774651	0.785118996953	TRANSLATED	SINGLE/MULTIPLE	Main isoform	1;1366	81;4710	3426	3799	1.10887332165791	1;1366	81;4710	3426	3493.6	1.15454545454545	NA
hsa_glia	ENST00000251473	ENSG00000105520	5.20388	5.9740745	217.6879705	0.664414139963	0.735677512728	TRANSLATED	SINGLE/MULTIPLE	Secondary isoform			NA	NA	NA	946	1029	84	49.94	0.601686746987952	NA
hsa_glia	ENST00000251496	ENSG00000109805	0.1008675	0.024083	NA	NA	NA	NOT_EVALUATED	SINGLE/MULTIPLE	NA	691;781;2113	774;1311;3045	1548	5	0.00322997416020672	691;2113	1311;3045	1554	5	0.00590474871936868	NA
hsa_glia	ENST00000251507	ENSG00000152061	1.352215	8.2127415	965.0978089	0.694873665462	0.670252086272	TRANSLATED	SINGLE/MULTIPLE	Secondary isoform	1711	2025	315	293	0.93015873015873	1711	2025	315	248	0.789808917197452	NA
hsa_glia	ENST00000251527	ENSG00000117868	4.346765	6.350539	768.455681	0.563162573588	0.723901407905	TRANSLATED	SINGLE/MULTIPLE	Main isoform	1	90	90	NA	NA	1	90	90	0	0	NA
hsa_glia	ENST00000251547:ENST00000376770	ENSG00000132879	11.33174	46.428256	1177.2372696	0.815075681495	0.766818833231	TRANSLATED	SINGLE/MULTIPLE	Secondary isoform	364	390	27	86	3.18518518518519	364	486	123	132.68	1.08754098360656	NA
hsa_glia	ENST00000251582	ENSG00000087116	0.2879595	0.1060895	25.4923908	0.694504412666	0.569392146055	TRANSLATED	SINGLE/MULTIPLE	Main isoform	1630	3633	2004	27	0.0134730538922156	1630	3633	2004	21	0.0104842735896156	NA
hsa_glia	ENST00000251588	ENSG00000103245	10.12038	9.845096	579.388231	0.540448640904	0.698465169224	TRANSLATED	SINGLE/MULTIPLE	Main isoform			NA	NA	NA			NA	NA	NA	NA
hsa_glia	ENST00000251595	ENSG00000188536	213.8125	228.2318665	1690.28491	0.500742865888	0.823332506076	TRANSLATED	SINGLE/MULTIPLE	Secondary isoform	1	96	96	0	0	1	96	96	319	3.35789473684211	NA
hsa_glia	ENST00000251607:ENST00000434583	ENSG00000072756	6.70494	10.3993635	690.9996	0.661360614391	0.705657730931	TRANSLATED	SINGLE/MULTIPLE	Main isoform	742	801	60	62	1.03333333333333	742	801	60	52	0.88135593220339	NA
hsa_glia	ENST00000251630:ENST00000541323:ENST00000398074	ENSG00000104213	1.529016	2.3289875	117.999978	0.788135740161	0.525859838465	NOT_TRANSLATED	SINGLE/MULTIPLE	NA	1	1125	1125	122	0.108444444444444	1	1125	1125	118	0.104982206405694	NA
hsa_glia	ENST00000251636	ENSG00000067248	6.55819	8.0007515	1660	0.627108433735	0.692275298437	TRANSLATED	SINGLE/MULTIPLE	Single	1;187;586	33;261;4107	3630	1699	0.468044077134986	1;187	33;4107	3954	1619	0.413010204081633	NA
hsa_glia	ENST00000251642	ENSG00000108771	3.1248	1.581381	192	0.541666666667	0.59367556393	TRANSLATED	SINGLE/MULTIPLE	Single	907;1564;1762	1419;1752;2034	975	138	0.141538461538462	907	2034	1128	160	0.141969831410825	NA
hsa_glia	ENST00000251645	ENSG00000094796	0.3909885	0.141353	NA	NA	NA	NOT_EVALUATED	SINGLE/MULTIPLE	NA	1	1248	1248	3	0.00240384615384615	1	1248	1248	5.96	0.0047794707297514	NA
hsa_glia	ENST00000251646	ENSG00000131738	0.1253965	0.0730455	NA	NA	NA	NOT_EVALUATED	SINGLE/MULTIPLE	NA	1	1212	1212	0	0	1	1212	1212	2.04	0.00168455821635012	NA
hsa_glia	ENST00000251654	ENSG00000114054	2.80814	5.289532	547.470389	0.613402165208	0.787559751073	TRANSLATED	SINGLE/MULTIPLE	Main isoform			NA	NA	NA			NA	NA	NA	NA
hsa_glia	ENST00000251691	ENSG00000112379	3.11971	30.859603	9526	0.61284904472	0.821939641788	TRANSLATED	SINGLE/MULTIPLE	Single	1	6531	6531	10365	1.58704639412035	1	6531	6531	9526	1.45880551301685	NA
hsa_glia	ENST00000251722:ENST00000427112	ENSG00000085982	1.5261725	0.199124	50.68109584	0.437647521869	0.563973345006	NOT_TRANSLATED	SINGLE/MULTIPLE	NA			NA	NA	NA			NA	NA	NA	NA
hsa_glia	ENST00000251739	ENSG00000004766	5.065325	11.5989915	513.980773	0.569818266334	0.651825706963	TRANSLATED	SINGLE/MULTIPLE	Secondary isoform	943	981	39	NA	NA	943	981	39	0	0	NA
hsa_glia	ENST00000251772	ENSG00000114554	6.03186	11.950948	2709.854622	0.655981462093	0.743955582683	TRANSLATED	SINGLE/MULTIPLE	Main isoform			NA	NA	NA			NA	NA	NA	NA
hsa_glia	ENST00000251775	ENSG00000114520	4.87055	6.164944	393.942094	0.57393780823	0.732653316716	TRANSLATED	SINGLE/MULTIPLE	Secondary isoform			NA	NA	NA			NA	NA	NA	NA
hsa_glia	ENST00000251810	ENSG00000048392	3.964265	14.189853	767.098195	0.617378557383	0.782405514221	TRANSLATED	SINGLE/MULTIPLE	Main isoform			NA	NA	NA	121	204	84	72.42	0.872530120481928	NA
hsa_glia	ENST00000251822	ENSG00000008853	8.4148315	6.483296	917.7076055	0.5624687358	0.749921929053	TRANSLATED	SINGLE/MULTIPLE	Secondary isoform			NA	NA	NA			NA	NA	NA	NA
hsa_glia	ENST00000251849	ENSG00000132155	6.728595	4.259323	407.741531	0.660230865715	0.75819798455	TRANSLATED	SINGLE/MULTIPLE	Other isoforms			NA	NA	NA			NA	NA	NA	NA
hsa_glia	ENST00000251871	ENSG00000042429	5.19427	10.938943	951.245204	0.635176225288	0.671714099299	TRANSLATED	SINGLE/MULTIPLE	Secondary isoform	775	1953	1179	546	0.463104325699746	775	1953	1179	515	0.437181663837012	NA
hsa_glia	ENST00000251879	ENSG00000107036	0.144733	0.175937	37.6022102	0.593731498262	0.931665147825	TRANSLATED	SINGLE/MULTIPLE	Main isoform			NA	NA	NA			NA	NA	NA	NA
hsa_glia	ENST00000251900	ENSG00000102098	0.323694	0.223899	31.058362	0.579554066631	0.550294308341	TRANSLATED	SINGLE/MULTIPLE	Secondary isoform	1;1822;1978	792;1974;2100	1068	15	0.0140449438202247	1;1822;1978	792;1974;2100	1068	15	0.0721105862000133	NA
hsa_glia	ENST00000251943	ENSG00000101901	1.087335	0.7644795	129.801635	0.618193522755	0.806055116006	TRANSLATED	SINGLE/MULTIPLE	Main isoform			NA	NA	NA			NA	NA	NA	NA
hsa_glia	ENST00000252011	ENSG00000101452	1.883935	2.2864295	262.971196	0.62847854257	0.630348460713	TRANSLATED	SINGLE/MULTIPLE	Main isoform			NA	NA	NA			NA	NA	NA	NA
hsa_glia	ENST00000252015	ENSG00000100991	9.56555	16.8930905	1772.881124	0.616031027244	0.817230895537	TRANSLATED	SINGLE/MULTIPLE	Main isoform			NA	NA	NA			NA	NA	NA	NA
hsa_glia	ENST00000252032	ENSG00000088854	8.45392	17.091217	3241.407069	0.613791602736	0.78068620771	TRANSLATED	SINGLE/MULTIPLE	Other isoforms	1;1099;2239;2359	843;1101;2325;3531	2106	2226	1.05698005698006	1;1099;2239	843;1101;3531	2139	1969	1.826375355743	NA
hsa_glia	ENST00000252034	ENSG00000049540	0.776245	0.430688	23.4323154664	0.879982269788	0.574155296012	TRANSLATED	SINGLE/MULTIPLE	Other isoforms			NA	NA	NA			NA	NA	NA	NA
hsa_glia	ENST00000252050	ENSG00000112659	1.226755	1.408945	421.7692797	0.662853569845	0.658098708279	TRANSLATED	SINGLE/MULTIPLE	Main isoform			NA	NA	NA			NA	NA	NA	NA
hsa_glia	ENST00000252071:ENST00000539352	ENSG00000106526	0.227545	0.3489455	11.00517084	0.7601777475	0.920187354495	TRANSLATED	SINGLE/MULTIPLE	Single			NA	NA	NA			NA	NA	NA	NA
hsa_glia	ENST00000252085	ENSG00000253159	3.5381	9.3251765	1075.5671864	0.551756451204	0.688215536229	TRANSLATED	SINGLE/MULTIPLE	Single	1	2424	2424	833	0.343646864686469	1	2424	2424	864.87	0.356941807676434	NA
hsa_glia	ENST00000252087	ENSG00000240764	17.4931	96.1621505	12477.298699	0.611201708797	0.877826445496	TRANSLATED	SINGLE/MULTIPLE	Single	1	2460	2460	12584	5.11544715447154	1	2460	2460	11494.83	4.67459536396909	NA
hsa_glia	ENST00000252100	ENSG00000113119	0.56924	0.554192	52.51046	0.731214142858	0.63220928289	TRANSLATED	SINGLE/MULTIPLE	Secondary isoform	688	705	18	NA	NA	688	705	18	0	0	NA
hsa_glia	ENST00000252102	ENSG00000131495	138.7765	324.1148195	1663.75019	0.614256426321	0.846501618489	TRANSLATED	SINGLE/MULTIPLE	Main isoform	208	297	90	912	10.1333333333333	208	297	90	809	9.08988764044944	NA
hsa_glia	ENST00000252108	ENSG00000110344	5.009115	16.9414995	2843.984799	0.601297724095	0.796978566017	TRANSLATED	SINGLE/MULTIPLE	Secondary isoform			NA	NA	NA			NA	NA	NA	NA
hsa_glia	ENST00000252115	ENSG00000100227	6.17844	15.0381255	687.228536	0.634029856409	0.740733412032	TRANSLATED	SINGLE/MULTIPLE	Main isoform			NA	NA	NA			NA	NA	NA	NA
hsa_glia	ENST00000252136:ENST00000403707	ENSG00000099899	4.58216	2.6779325	236.74482	0.726821266881	0.705384428912	TRANSLATED	SINGLE/MULTIPLE	Other isoforms			NA	NA	NA			NA	NA	NA	NA
hsa_glia	ENST00000252137	ENSG00000100056	8.83043	16.4299365	863.960946	0.602588302643	0.676274898583	TRANSLATED	SINGLE/MULTIPLE	Secondary isoform	823	1428	606	461	0.760726072607261	823	1428	606	395	0.652892561983471	NA
hsa_glia	ENST00000252207:ENST00000531979	ENSG00000137185	2.221946	1.6445735	98.22137	0.611777864634	0.52711394933	NOT_TRANSLATED	SINGLE/MULTIPLE	NA			NA	NA	NA			NA	NA	NA	NA
hsa_glia	ENST00000252229	ENSG00000204516	0.835615	0.462358	12.1226	1	0	NOT_TRANSLATED	SINGLE/MULTIPLE	NA			NA	NA	NA			NA	NA	NA	NA
hsa_glia	ENST00000252242	ENSG00000186081	0.5151265	0.4782505	54.83416	0.818593737918	0.531526817024	NOT_TRANSLATED	SINGLE/MULTIPLE	NA	1474	1770	297	37	0.124579124579125	865	1770	906	54.83	0.060585635359116	NA
hsa_glia	ENST00000252268	ENSG00000133884	8.031275	17.2215015	813.275235	0.56909700564	0.728037310745	TRANSLATED	SINGLE/MULTIPLE	Main isoform	637	678	42	117	2.78571428571429	637	678	42	28	0.682926829268293	NA
hsa_glia	ENST00000252288	ENSG00000130005	27.5498	32.242208	798.790423	0.606404953105	0.771096038892	TRANSLATED	SINGLE/MULTIPLE	Secondary isoform	571	708	138	178	1.28985507246377	571	708	138	124	0.905109489051095	NA
hsa_glia	ENST00000252321	ENSG00000130037	0.8700725	2.4618815	158.691487	0.755735510878	0.478178817929	NOT_TRANSLATED	SINGLE/MULTIPLE	NA	1	1839	1839	128	0.0696030451332246	1	1839	1839	158.69	0.0863384113166485	NA
hsa_glia	ENST00000252338	ENSG00000130054	1.205895	0.0337665	NA	NA	NA	NOT_EVALUATED	SINGLE/MULTIPLE	NA	1	1416	1416	3	0.00211864406779661	1	1416	1416	3	0.00212014134275618	NA
hsa_glia	ENST00000252440	ENSG00000130159	3.9937055	4.998956	95.69945002	0.806902923683	0.413707219074	NOT_TRANSLATED	SINGLE/MULTIPLE	NA			NA	NA	NA			NA	NA	NA	NA
hsa_glia	ENST00000252456	ENSG00000130176	0.84098	0.3236115	NA	NA	NA	NOT_EVALUATED	SINGLE/MULTIPLE	NA	1	63	63	NA	NA	1	63	63	0	0	NA
hsa_glia	ENST00000252457	ENSG00000130177	1.265957	0.6710945	47.7533763	0.654227070851	0.903216709597	TRANSLATED	SINGLE/MULTIPLE	Main isoform			NA	NA	NA			NA	NA	NA	NA
hsa_glia	ENST00000252458:ENST00000375312	ENSG00000130177	0.867175	0.499439	31.1975172	0.652654218266	0.942109635216	TRANSLATED	SINGLE/MULTIPLE	Secondary isoform			NA	NA	NA			NA	NA	NA	NA
hsa_glia	ENST00000252483	ENSG00000130202	2.42171	1.905477	123.255404	0.46536098328	0.71681713044	NOT_TRANSLATED	SINGLE/MULTIPLE	NA	1042;1195;1480	1167;1347;1614	414	9	0.0217391304347826	1042;1480	1347;1614	441	9	0.0295081967213115	NA
hsa_glia	ENST00000252485	ENSG00000130202	6.330935	6.534714	297.519986	0.490862328153	0.619335847729	TRANSLATED	SINGLE/MULTIPLE	Main isoform	1042;1276	1191;1371	246	19	0.0772357723577236	1042	1437	396	17	0.0430379746835443	NA
hsa_glia	ENST00000252486	ENSG00000130203	303.9395	496.984797	15595.400743	0.584094663556	0.896168994723	TRANSLATED	SINGLE/MULTIPLE	Single	730	951	222	5234	23.5765765765766	730	951	222	4562	20.6425339366516	NA
hsa_glia	ENST00000252487:ENST00000426677:ENST00000405636	ENSG00000130204	21.19827	28.427921	1299.293823	0.559150263889	0.768979974449	TRANSLATED	SINGLE/MULTIPLE	Other isoforms	946	1083	138	167	1.21014492753623	946	1083	138	136	0.992700729927007	NA
hsa_glia	ENST00000252506	ENSG00000130222	19.6063	21.1246085	406	0.564039408867	0.684323096579	TRANSLATED	SINGLE/MULTIPLE	Other isoforms	1	54	54	31	0.574074074074074	1	54	54	21	0.39622641509434	NA
hsa_glia	ENST00000252510	ENSG00000112584	4.684815	6.293121	153.263598	0.524483432785	0.674125423395	TRANSLATED	SINGLE/MULTIPLE	Secondary isoform			NA	NA	NA			NA	NA	NA	NA
hsa_glia	ENST00000252512	ENSG00000130227	9.768525	14.127926	2271.266355	0.624579738469	0.779429942988	TRANSLATED	SINGLE/MULTIPLE	Main isoform			NA	NA	NA			NA	NA	NA	NA
hsa_glia	ENST00000252519:ENST00000427411	ENSG00000130234	0.0948015	0.006185	NA	NA	NA	NOT_EVALUATED	SINGLE/MULTIPLE	NA	1	2415	2415	1	0.00041407867494824	1	2415	2415	1	0.000414250207125104	NA
hsa_glia	ENST00000252530	ENSG00000130244	13.7285	6.614232	226.194022	0.376222330049	0.560613339338	NOT_TRANSLATED	SINGLE/MULTIPLE	NA	556	633	78	23	0.294871794871795	556;751	633;918	246	47	0.372423983202426	NA
hsa_glia	ENST00000252542	ENSG00000130254	17.7251	9.9567605	1312.853023	0.604519818362	0.729108470561	TRANSLATED	SINGLE/MULTIPLE	Main isoform	274;634;1168	282;1143;2859	2211	797	0.360470375395749	274;634	282;2859	2235	1059.82	0.476323595505618	NA
hsa_glia	ENST00000252575	ENSG00000130287	16.22975	35.3240835	5903.195922	0.548835887849	0.825397038531	TRANSLATED	SINGLE/MULTIPLE	Secondary isoform	1	1647	1647	3849	2.33697632058288	1	1647	1647	3520	2.13851761846902	NA
hsa_glia	ENST00000252576	ENSG00000186010	10.59329	8.0331805	208.0165646	0.704112855539	0.589579718922	TRANSLATED	SINGLE/MULTIPLE	Other isoforms	1	249	249	101	0.405622489959839	1	249	249	0	0	NA
hsa_glia	ENST00000252577	ENSG00000167491	0.116103	0.068272	NA	NA	NA	NOT_EVALUATED	SINGLE/MULTIPLE	NA			NA	NA	NA			NA	NA	NA	NA
hsa_glia	ENST00000252590	ENSG00000130300	1.645495	1.9456225	105.771736	0.644126990598	0.557887543173	TRANSLATED	SINGLE/MULTIPLE	Single	517;1048	999;1326	762	73	0.0958005249343832	517;1048	999;1326	762	60	0.147317830382997	NA
hsa_glia	ENST00000252593	ENSG00000130303	32.1027	24.1637115	299	0.622073578595	0.560371164162	TRANSLATED	SINGLE_MS_hk	Single MS housekeeping	1	540	540	318	0.588888888888889	1	540	540	299	0.554730983302412	NA
hsa_glia	ENST00000252594	ENSG00000130305	0.53818	0.1506235	11.965585	0.585831206748	1.0025040958	TRANSLATED	SINGLE/MULTIPLE	Secondary isoform			NA	NA	NA			NA	NA	NA	NA
hsa_glia	ENST00000252595:ENST00000442725	ENSG00000130304	2.71258	3.4029135	247.869796	0.619114468469	0.731262468878	TRANSLATED	SINGLE/MULTIPLE	Main isoform			NA	NA	NA			NA	NA	NA	NA
hsa_glia	ENST00000252599	ENSG00000130309	5.59263	4.897628	368.87116	0.579799082151	0.626843453444	TRANSLATED	SINGLE/MULTIPLE	Single	1;694;829;1501	279;726;948;1866	798	186	0.233082706766917	1;694	279;1866	1452	273.87	0.326969393768262	NA
hsa_glia	ENST00000252603	ENSG00000130313	18.1395	17.374407	466.129984	0.541869042263	0.68323287885	TRANSLATED	SINGLE/MULTIPLE	Main isoform	625	639	15	35	2.33333333333333	625	639	15	1	0.0714285714285714	NA
hsa_glia	ENST00000252622	ENSG00000130332	88.75025	105.2626355	634	0.498422712934	0.730297625872	TRANSLATED	SINGLE_MS_hk	Single MS housekeeping	97;109	99;309	204	496	2.43137254901961	97	309	213	328	1.54716981132075	NA
hsa_glia	ENST00000252655	ENSG00000130363	0.4554405	1.694537	149.621392	0.445178327174	0.753560429638	NOT_TRANSLATED	SINGLE/MULTIPLE	NA			NA	NA	NA			NA	NA	NA	NA
hsa_glia	ENST00000252660	ENSG00000130368	0.723056	7.4084135	420	0.492857142857	0.672076364852	TRANSLATED	SINGLE/MULTIPLE	Single	1	975	975	436	0.447179487179487	1	975	975	420	0.431211498973306	NA
hsa_glia	ENST00000252674	ENSG00000130382	15.1547	15.622027	1063	0.681091251176	0.690096005932	TRANSLATED	SINGLE_MS_hk	Single MS housekeeping	1	1677	1677	1103	0.657722122838402	1	1677	1677	1063	0.634248210023866	NA
hsa_glia	ENST00000252699	ENSG00000130402	23.84665	42.101045	4678.818453	0.59682378063	0.821036088792	TRANSLATED	SINGLE/MULTIPLE	Main isoform	277;733	597;819	408	1216	2.98039215686275	268;733	597;819	417	1073.04	3.62223227539408	NA
hsa_glia	ENST00000252711	ENSG00000130414	53.1265	101.483909	4478.315706	0.631857813465	0.823928967705	TRANSLATED	SINGLE/MULTIPLE	Secondary isoform			NA	NA	NA			NA	NA	NA	NA
hsa_glia	ENST00000252713:ENST00000394163	ENSG00000197343	6.3805	5.4419265	471.2500508	0.564342963037	0.639084161849	TRANSLATED	SINGLE/MULTIPLE	Secondary isoform			NA	NA	NA			NA	NA	NA	NA
hsa_glia	ENST00000252725:ENST00000451682	ENSG00000130429	17.04823	12.67287	369.841586	0.573920754277	0.49602277165	NOT_TRANSLATED	SINGLE/MULTIPLE	NA	391	1116	726	425	0.585399449035813	391	1116	726	350	0.482758620689655	NA
hsa_glia	ENST00000252744	ENSG00000130449	4.61527	10.1792625	1671.631917	0.584193168406	0.689471664489	TRANSLATED	SINGLE/MULTIPLE	Single	1	3645	3645	1775	0.486968449931413	1	3645	3645	1671.63	0.458734906695939	NA
hsa_glia	ENST00000252799	ENSG00000169955	1.1598215	2.0376825	32.3753946	0.496890827085	0.605645401596	TRANSLATED	SINGLE/MULTIPLE	Secondary isoform	484	486	3	NA	NA	484	486	3	0	0	NA
hsa_glia	ENST00000252809	ENSG00000130513	0.98582	7.0466185	141.07025	0.766073995049	0.349807867955	NOT_TRANSLATED	SINGLE/MULTIPLE	NA	340	924	585	57	0.0974358974358974	340	924	585	57	0.0976027397260274	NA
hsa_glia	ENST00000252813	ENSG00000130517	4.915925	1.093878	15.950872	0.483441281455	0.582232685157	NOT_TRANSLATED	SINGLE/MULTIPLE	NA			NA	NA	NA			NA	NA	NA	NA
hsa_glia	ENST00000252816	ENSG00000130520	30.1123	40.107238	297.11175	0.436597791908	0.694363428498	NOT_TRANSLATED	SINGLE/MULTIPLE	NA			NA	NA	NA			NA	NA	NA	NA
hsa_glia	ENST00000252818	ENSG00000130522	35.82825	66.0417955	2174.458321	0.614217495503	0.780784298475	TRANSLATED	SINGLE/MULTIPLE	Single	1;1030	555;1041	567	1830	3.22751322751323	1;1030	555;1041	567	1676.55	3.02626353790614	NA
hsa_glia	ENST00000252825	ENSG00000130528	0.4797445	0.2415605	16.9944000034	0.176528739045	0.12811047813	NOT_TRANSLATED	SINGLE/MULTIPLE	NA			NA	NA	NA	1903	1971	69	13	0.191176470588235	NA
hsa_glia	ENST00000252826	ENSG00000130529	0.3525865	0.247317	23.61812651	0.549709321123	0.326196180778	NOT_TRANSLATED	SINGLE/MULTIPLE	NA			NA	NA	NA			NA	NA	NA	NA
hsa_glia	ENST00000252840:ENST00000414706	ENSG00000130544	1.90071	5.732937	297.007658	0.53533973188	0.500622714499	NOT_TRANSLATED	SINGLE/MULTIPLE	NA	31	51	21	NA	NA	31	51	21	0	0	NA
hsa_glia	ENST00000252854	ENSG00000130558	0.0138365	0.0127715	NA	NA	NA	NOT_EVALUATED	SINGLE/MULTIPLE	NA			NA	NA	NA			NA	NA	NA	NA
hsa_glia	ENST00000252891	ENSG00000105245	15.7641	41.436089	2669.880005	0.573129549318	0.77328917869	TRANSLATED	SINGLE/MULTIPLE	Main isoform	1	123	123	103	0.83739837398374	1	123	123	95	0.778688524590164	NA
hsa_glia	ENST00000252934	ENSG00000130638	60.8125	162.604717	9889.853453	0.580545257752	0.859725597491	TRANSLATED	SINGLE/MULTIPLE	Main isoform	115	306	192	2724	14.1875	115	306	192	2387	12.4973821989529	NA
hsa_glia	ENST00000252936:ENST00000368563	ENSG00000130640	0.587602	0.750592	57.42224258	0.417093920124	0.855997842803	NOT_TRANSLATED	SINGLE/MULTIPLE	NA			NA	NA	NA			NA	NA	NA	NA
hsa_glia	ENST00000252939	ENSG00000130643	84.65395	414.8357625	7972.175844	0.637902100319	0.818837515745	TRANSLATED	SINGLE/MULTIPLE	Main isoform	361	651	291	5536	19.0240549828179	361	651	291	4658	16.0620689655172	NA
hsa_glia	ENST00000252951	ENSG00000130656	2.139395	0.0257555	NA	NA	NA	NOT_EVALUATED	SINGLE/MULTIPLE	NA	1	426	426	0	0	1	426	426	0.43	0.00101176470588235	NA
hsa_glia	ENST00000252971	ENSG00000130675	0.378449	0.0418585	NA	NA	NA	NOT_EVALUATED	SINGLE/MULTIPLE	NA	1	651	651	0	0	1	690	690	1.25	0.00181422351233672	NA
hsa_glia	ENST00000252984	ENSG00000239382	11.08842	11.3637475	287.300699	0.571529928648	0.676479526592	TRANSLATED	SINGLE/MULTIPLE	Main isoform			NA	NA	NA			NA	NA	NA	NA
hsa_glia	ENST00000252992	ENSG00000130695	0.909135	1.2041055	183.358021	0.725023859196	0.73702804528	TRANSLATED	SINGLE/MULTIPLE	Main isoform			NA	NA	NA			NA	NA	NA	NA
hsa_glia	ENST00000252996	ENSG00000130699	1.98154	2.1584295	292.839622	0.677949796015	0.606692048231	TRANSLATED	SINGLE/MULTIPLE	Single	1;2188;2641;3091	1959;2223;2916;3255	2436	199	0.0816912972085386	1;2188;2641	1959;2223;3255	2610	173.98	0.121253855393225	NA
hsa_glia	ENST00000252999	ENSG00000130702	2.479795	0.8817915	421.320776	0.755934390475	0.63412113351	TRANSLATED	SINGLE/MULTIPLE	Main isoform	1477;2164;8956;10447;10669	2127;8382;9078;10599;11085	7563	337	0.0445590374190136	1477;2164;8956;10447	2127;8382;9078;11085	7632	332	0.0837014127718534	NA
hsa_glia	ENST00000253001	ENSG00000149657	1.120404	2.3388155	135.5031235	0.634096611064	0.861315428346	TRANSLATED	SINGLE/MULTIPLE	Secondary isoform			NA	NA	NA			NA	NA	NA	NA
hsa_glia	ENST00000253003	ENSG00000130706	44.6991	63.4652475	2919	0.682768071257	0.802097157098	TRANSLATED	SINGLE_MS_hk	Single MS housekeeping	1	1221	1221	3113	2.54954954954955	1	1221	1221	2919	2.39262295081967	NA
hsa_glia	ENST00000253008	ENSG00000130711	0.0770965	0.9270075	33.0864177	0.153731290771	0.242439918909	NOT_EVALUATED	SINGLE/MULTIPLE	NA	1	1101	1101	13	0.0118074477747502	1	1101	1101	33.09	0.0300818181818182	NA
hsa_glia	ENST00000253018	ENSG00000130720	0.341563	0.2749495	NA	NA	NA	NOT_EVALUATED	SINGLE/MULTIPLE	NA			NA	NA	NA	472	594	123	0	0	NA
hsa_glia	ENST00000253023	ENSG00000130725	136.3525	108.549815	1781.659159	0.577408382408	0.830829421484	TRANSLATED	SINGLE/MULTIPLE	Single	1;499	177;549	228	814	3.57017543859649	1;499	177;549	228	701	4.69886363636364	NA
hsa_glia	ENST00000253024	ENSG00000130726	6.06806	10.74932	959.3260942	0.574668255073	0.770313944964	TRANSLATED	SINGLE/MULTIPLE	Other isoforms			NA	NA	NA			NA	NA	NA	NA
hsa_glia	ENST00000253039	ENSG00000130741	25.6348	31.603109	2171.628255	0.665465846501	0.77802819945	TRANSLATED	SINGLE/MULTIPLE	Single	478	1416	939	343	0.365282215122471	1	1416	1416	2171.63	1.53472084805654	NA
hsa_glia	ENST00000253047	ENSG00000130748	30.9211	63.800415	1050	0.587619047619	0.740164695353	TRANSLATED	SINGLE/MULTIPLE	Single	1	564	564	1110	1.96808510638298	1	564	564	1050	1.86500888099467	NA
hsa_glia	ENST00000253048	ENSG00000130749	3.68925	5.57924	988.801036	0.608800138838	0.64095562887	TRANSLATED	SINGLE/MULTIPLE	Single	1;2146	927;2397	1179	443	0.375742154368109	1	3909	3909	988.8	0.253019447287615	NA
hsa_glia	ENST00000253055	ENSG00000130758	41.35515	2.5888495	324.04766	0.620651696729	0.61516066164	TRANSLATED	SINGLE/MULTIPLE	Single	1;1189;1537	702;1434;2862	2274	315	0.138522427440633	1;1189	750;2862	2424	291.83	0.229871739725492	NA
hsa_glia	ENST00000253063	ENSG00000130766	2.84546	9.0591095	531	0.591337099812	0.609879050053	TRANSLATED	SINGLE/MULTIPLE	Single	1	1440	1440	605	0.420138888888889	1	1440	1440	531	0.369006254343294	NA
hsa_glia	ENST00000253083	ENSG00000130787	28.4112	12.409033	1533.194202	0.510519819328	0.68260491061	TRANSLATED	SINGLE/MULTIPLE	Single	1;2560	2511;2658	2610	1574	0.603065134099617	1	3204	3204	1533.19	0.478673118950983	NA
hsa_glia	ENST00000253099:ENST00000307422	ENSG00000105364	20.71662	31.5636495	1051.63463	0.548953537219	0.754175972203	TRANSLATED	SINGLE/MULTIPLE	Secondary isoform	901	933	33	4	0.121212121212121	901	933	33	2	0.0625	NA
hsa_glia	ENST00000253107	ENSG00000130810	5.43546	6.7821415	428.593137	0.663584417125	0.674063669322	TRANSLATED	SINGLE/MULTIPLE	Main isoform			NA	NA	NA			NA	NA	NA	NA
hsa_glia	ENST00000253108	ENSG00000130811	29.3186	35.7053475	1137.03118	0.54688406434	0.768884599965	TRANSLATED	SINGLE/MULTIPLE	Secondary isoform			NA	NA	NA			NA	NA	NA	NA
hsa_glia	ENST00000253110	ENSG00000130813	14.701655	7.239551	243.402908	0.693917720161	0.64177646107	TRANSLATED	SINGLE/MULTIPLE	Other isoforms			NA	NA	NA			NA	NA	NA	NA
hsa_glia	ENST00000253122	ENSG00000130821	11.18355	1.5584135	135.03173	0.857238480171	0.710446565276	TRANSLATED	SINGLE/MULTIPLE	Other isoforms	1	345	345	77	0.223188405797101	1	345	345	57.55	0.167296511627907	NA
hsa_glia	ENST00000253144:ENST00000511593:ENST00000411977:ENST00000511154:ENST00000513999:ENST00000512387:ENST00000449416	ENSG00000130844	5.535292	10.7614305	636.1555557	0.585404530957	0.668836303668	TRANSLATED	SINGLE/MULTIPLE	Main isoform	532	1389	858	482	0.561771561771562	532	1389	858	417.08	0.486674445740957	NA
hsa_glia	ENST00000253159	ENSG00000130856	0.6241675	0.5021115	73.8604619868	0.707740915646	0.270782672363	NOT_TRANSLATED	SINGLE/MULTIPLE	NA			NA	NA	NA			NA	NA	NA	NA
hsa_glia	ENST00000253188	ENSG00000130876	5.583355	10.8986155	719.81029	0.625401590188	0.665054708242	TRANSLATED	SINGLE/MULTIPLE	Main isoform	1015;1264	1113;1569	405	176	0.434567901234568	1015	1569	555	280	0.505415162454874	NA
hsa_glia	ENST00000253193	ENSG00000130881	38.81895	8.3162865	755.331492	0.524286534051	0.630392178077	TRANSLATED	SINGLE/MULTIPLE	Secondary isoform	1;520	246;2310	2037	665	0.326460481099656	1;520	246;2310	2037	616	0.502667882795576	NA
hsa_glia	ENST00000253233:ENST00000429587:ENST00000366329	ENSG00000130921	16.43082	18.24813	241.902858	0.557286784929	0.54009347023	NOT_TRANSLATED	SINGLE/MULTIPLE	NA	415	498	84	NA	NA	415	498	84	0	0	NA
hsa_glia	ENST00000253237	ENSG00000105447	4.88923	6.058182	359.477677	0.689848527089	0.635066573286	TRANSLATED	SINGLE/MULTIPLE	Single	1;994	309;1338	654	201	0.307339449541284	1;994	309;1338	654	154	0.463304137722742	NA
hsa_glia	ENST00000253247	ENSG00000130935	2.38841	2.1366605	253.420283	0.626676219914	0.794706465939	TRANSLATED	SINGLE/MULTIPLE	Secondary isoform			NA	NA	NA			NA	NA	NA	NA
hsa_glia	ENST00000253251	ENSG00000130939	8.66215	12.3175395	2028.754375	0.586016068111	0.741901857976	TRANSLATED	SINGLE/MULTIPLE	Main isoform			NA	NA	NA			NA	NA	NA	NA
hsa_glia	ENST00000253255	ENSG00000130943	0.0514285	0.0020905	NA	NA	NA	NOT_EVALUATED	SINGLE/MULTIPLE	NA	1	6759	6759	1	0.000147950880307738	1	6759	6759	1	0.000147972773009766	NA
hsa_glia	ENST00000253270	ENSG00000130958	7.120805	0.885187	52.50662	0.498826433695	0.50591395525	NOT_TRANSLATED	SINGLE/MULTIPLE	NA	487	750	264	1	0.00378787878787879	487	750	264	1	0.00380228136882129	NA
hsa_glia	ENST00000253329	ENSG00000131013	7.36773	13.5357855	1013.866728	0.55825877738	0.727423062147	TRANSLATED	SINGLE/MULTIPLE	Main isoform	1	1101	1101	911	0.827429609445958	1	1476	1476	1013.87	0.687369491525424	NA
hsa_glia	ENST00000253332:ENST00000402676	ENSG00000131016	3.71258	4.147696	996.921222	0.632975600955	0.78635337724	TRANSLATED	SINGLE/MULTIPLE	Main isoform	1	318	318	173	0.544025157232704	1	318	318	153	0.482649842271293	NA
hsa_glia	ENST00000253382	ENSG00000131069	0.60744	0.53989	76.5446801	0.667324467661	0.857203149643	TRANSLATED	SINGLE/MULTIPLE	Secondary isoform	835	873	39	NA	NA	835	873	39	0	0	NA
hsa_glia	ENST00000253401	ENSG00000131089	2.468905	2.7580325	192.0378906	0.606945174392	0.879318043513	TRANSLATED	SINGLE/MULTIPLE	Main isoform	1	9	9	5	0.555555555555556	1	9	9	0	0	NA
hsa_glia	ENST00000253407	ENSG00000131094	21.1909	14.0080165	309.0215	0.404502599334	0.575609079117	NOT_TRANSLATED	SINGLE/MULTIPLE	NA	1	774	774	301	0.388888888888889	1	774	774	309.02	0.399767141009056	NA
hsa_glia	ENST00000253408	ENSG00000131095	1223.125	1619.9531585	56907.687862	0.557572348712	0.908860479281	TRANSLATED	SINGLE/MULTIPLE	Secondary isoform			NA	NA	NA			NA	NA	NA	NA
hsa_glia	ENST00000253413	ENSG00000131100	250.64	670.3869075	16349.510922	0.547476914735	0.887480416254	TRANSLATED	SINGLE/MULTIPLE	Other isoforms			NA	NA	NA			NA	NA	NA	NA
hsa_glia	ENST00000253452:ENST00000562336:ENST00000561569	ENSG00000131143	299.66475	407.04024	6031.532085	0.600202637072	0.856392953617	TRANSLATED	SINGLE/MULTIPLE	Main isoform	439	507	69	2158	31.2753623188406	439	507	69	1760	25.8823529411765	NA
hsa_glia	ENST00000253457	ENSG00000131148	4.73317	7.2665805	118.957931	0.475293496825	0.669003171085	NOT_TRANSLATED	SINGLE/MULTIPLE	NA			NA	NA	NA			NA	NA	NA	NA
hsa_glia	ENST00000253458	ENSG00000131149	0.9974645	2.593438	304.2082872	0.542275854213	0.666546484985	TRANSLATED	SINGLE/MULTIPLE	Other isoforms	7	225	219	19	0.0867579908675799	7	225	219	19	0.0871559633027523	NA
hsa_glia	ENST00000253461	ENSG00000260456	1.906285	1.5286405	30.832873	0.973258638597	0.461241724759	NOT_TRANSLATED	SINGLE/MULTIPLE	NA			NA	NA	NA	331	474	144	21	0.146853146853147	NA
hsa_glia	ENST00000253462	ENSG00000131153	3.535225	0.498653	13	1	0.388754441882	NOT_TRANSLATED	SINGLE/MULTIPLE	NA	1;403	195;555	348	13	0.0373563218390805	1;403	195;555	348	13	0.0798290830168204	NA
hsa_glia	ENST00000253475	ENSG00000131165	22.0428	23.122185	522.191956	0.846432035043	0.684182757791	TRANSLATED	SINGLE/MULTIPLE	Main isoform	568	720	153	31	0.202614379084967	7	720	714	522.19	0.732384291725105	NA
hsa_glia	ENST00000253490	ENSG00000182230	2.150075	0.032156	NA	NA	NA	NOT_EVALUATED	SINGLE/MULTIPLE	NA	1	231	231	NA	NA	1	231	231	0	0	NA
hsa_glia	ENST00000253496	ENSG00000131187	3.26826	5.10658	327	0.269113149847	0.513094652235	NOT_TRANSLATED	SINGLE/MULTIPLE	NA	1	1845	1845	349	0.189159891598916	1	1845	1845	327	0.177331887201735	NA
hsa_glia	ENST00000253577	ENSG00000131269	1.622273	3.157235	207.8916482	0.333370824177	0.501589111228	NOT_TRANSLATED	SINGLE/MULTIPLE	NA			NA	NA	NA			NA	NA	NA	NA
hsa_glia	ENST00000253669	ENSG00000131351	0.55623	0.2111325	15.895	0.588235294118	0.36497913668	NOT_TRANSLATED	SINGLE/MULTIPLE	NA			NA	NA	NA			NA	NA	NA	NA
hsa_glia	ENST00000253686	ENSG00000131368	37.599	35.287643	578.005452	0.630972743835	0.749300932408	TRANSLATED	SINGLE/MULTIPLE	Secondary isoform	475	519	45	43	0.955555555555556	328	519	192	219.67	1.15010471204188	NA
hsa_glia	ENST00000253692:ENST00000429383	ENSG00000131374	3.64189	8.009847	1045.828378	0.645290357573	0.734008345854	TRANSLATED	SINGLE/MULTIPLE	Main isoform			NA	NA	NA			NA	NA	NA	NA
hsa_glia	ENST00000253693	ENSG00000131375	4.54836	5.6341725	653.89223	0.532327506017	0.650615194786	TRANSLATED	SINGLE/MULTIPLE	Single	103;235;1651;1915	210;834;1788;2439	1371	463	0.337709700948213	103;1651	1443;2439	2130	584.48	0.544637548299113	NA
hsa_glia	ENST00000253699:ENST00000476527	ENSG00000131381	7.02505	8.114518	841.47912	0.564291838875	0.66003675679	TRANSLATED	SINGLE/MULTIPLE	Main isoform	598;1207	765;2352	1314	618	0.470319634703196	598	2352	1755	643.3	0.366761687571266	NA
hsa_glia	ENST00000253719	ENSG00000131400	2.371748	1.2741065	38.17195	0.654931173283	0.210306355225	NOT_TRANSLATED	SINGLE/MULTIPLE	NA	832	1260	429	25	0.0582750582750583	349;832	375;1260	456	25	0.058411214953271	NA
hsa_glia	ENST00000253727:ENST00000593926	ENSG00000131408	13.53517	6.146495	355.0376384	0.581777596682	0.655392064255	TRANSLATED	SINGLE/MULTIPLE	Secondary isoform			NA	NA	NA			NA	NA	NA	NA
hsa_glia	ENST00000253754	ENSG00000131435	6.08949	11.2581175	356.58734	0.768340710021	0.590625662707	TRANSLATED	SINGLE/MULTIPLE	Main isoform	670;856	786;990	252	75	0.297619047619048	670	990	321	81	0.253125	NA
hsa_glia	ENST00000253778	ENSG00000131459	5.651685	9.6397685	790.844573	0.519279106187	0.643017809432	TRANSLATED	SINGLE/MULTIPLE	Single	1;34;943	6;339;2046	1416	655	0.462570621468927	1;34;943	6;339;2046	1416	581	0.81139366556188	NA
hsa_glia	ENST00000253794	ENSG00000131475	7.0476	15.4674655	140.884844	0.842728789195	0.444839679544	NOT_TRANSLATED	SINGLE/MULTIPLE	NA			NA	NA	NA	469	528	60	45.81	0.776440677966102	NA
hsa_glia	ENST00000253796	ENSG00000131477	12.434535	4.9635865	87.52131	0.513100683708	0.535825180058	NOT_TRANSLATED	SINGLE/MULTIPLE	NA			NA	NA	NA			NA	NA	NA	NA
hsa_glia	ENST00000253807	ENSG00000248383	0.7120295	1.18209	195.73276	0.5566961596	0.693914111722	TRANSLATED	SINGLE/MULTIPLE	Secondary isoform			NA	NA	NA			NA	NA	NA	NA
hsa_glia	ENST00000253812	ENSG00000254245	2.320375	6.7606035	871.4639567	0.639174748327	0.711522623291	TRANSLATED	SINGLE/MULTIPLE	Single	1	2424	2424	641	0.264438943894389	1	2424	2424	743.05	0.306665290961618	NA
hsa_glia	ENST00000253814	ENSG00000131507	218.3675	860.43627	22081	0.568995969385	0.907424188721	TRANSLATED	SINGLE_MS_hk	Single MS housekeeping	1	663	663	24155	36.4328808446456	1	663	663	22081	33.3549848942598	NA
hsa_glia	ENST00000253861	ENSG00000131558	9.30038	21.956214	2883.732602	0.61074382201	0.770918783881	TRANSLATED	SINGLE/MULTIPLE	Main isoform			NA	NA	NA			NA	NA	NA	NA
hsa_glia	ENST00000253925	ENSG00000131626	5.764195	3.857735	630.099715	0.558557757799	0.680966432571	TRANSLATED	SINGLE/MULTIPLE	Main isoform	3550	3606	57	7	0.12280701754386	3550	3606	57	7	0.125	NA
hsa_glia	ENST00000253928	ENSG00000059122	6.67771	7.3187545	517.901371	0.542267660844	0.662914281441	TRANSLATED	SINGLE/MULTIPLE	Secondary isoform			NA	NA	NA			NA	NA	NA	NA
hsa_glia	ENST00000253934:ENST00000566264	ENSG00000131634	7.21807	0.3995655	14	1	0.0983142352456	NOT_TRANSLATED	SINGLE/MULTIPLE	NA	1	678	678	19	0.028023598820059	1	678	678	14	0.0206794682422452	NA
hsa_glia	ENST00000253952	ENSG00000131652	1.787675	1.943989	43.028273	0.499391690668	0.543482254295	TRANSLATED	SINGLE/MULTIPLE	Secondary isoform			NA	NA	NA			NA	NA	NA	NA
hsa_glia	ENST00000254029	ENSG00000131725	5.672425	9.458244	1548.360144	0.572627436476	0.741048136166	TRANSLATED	SINGLE/MULTIPLE	Main isoform			NA	NA	NA			NA	NA	NA	NA
hsa_glia	ENST00000254035:ENST00000424301:ENST00000437669	ENSG00000131730	2.14416	1.466287	113.27522319	0.712561237285	0.602322762756	TRANSLATED	SINGLE/MULTIPLE	Single	511;694	669;1257	723	68	0.0940525587828492	511;694	669;1257	723	68	0.143546102479933	NA
hsa_glia	ENST00000254037:ENST00000407610:ENST00000380199:ENST00000438268	ENSG00000131732	5.83576	1.4259965	64	0.734375	0.474556496579	NOT_TRANSLATED	SINGLE_MS_hk	NA	1	813	813	79	0.0971709717097171	1	813	813	64	0.0788177339901478	NA
hsa_glia	ENST00000254066:ENST00000394089	ENSG00000131759	5.90658	8.731845	406.276374	0.570631212732	0.605601818295	TRANSLATED	SINGLE/MULTIPLE	Secondary isoform			NA	NA	NA			NA	NA	NA	NA
hsa_glia	ENST00000254090	ENSG00000131781	0.142471	0.0286265	NA	NA	NA	NOT_EVALUATED	SINGLE/MULTIPLE	NA	1255	1599	345	NA	NA	1255	1599	345	0	0	NA
hsa_glia	ENST00000254101	ENSG00000131791	3.22921	14.4287015	491.64333	0.658160845994	0.684250351182	TRANSLATED	SINGLE/MULTIPLE	Main isoform	1;157	78;321	243	162	0.666666666666667	1	321	321	150	0.46875	NA
hsa_glia	ENST00000254108	ENSG00000089280	82.2102	108.8788595	7242.697606	0.581362001019	0.86946780278	TRANSLATED	SINGLE/MULTIPLE	Main isoform			NA	NA	NA			NA	NA	NA	NA
hsa_glia	ENST00000254122:ENST00000417547:ENST00000533718	ENSG00000131808	0.574347	1.57604	21.99999	0.409091095041	0.57273141	NOT_TRANSLATED	SINGLE/MULTIPLE	NA	1	387	387	22	0.0568475452196382	1	387	387	22	0.0569948186528497	NA
hsa_glia	ENST00000254166	ENSG00000131849	2.94454	3.1111315	274.74614	0.742503607148	0.593878850552	TRANSLATED	SINGLE/MULTIPLE	Single	1	2118	2118	303	0.143059490084986	1	2118	2118	274.75	0.129782711384034	NA
hsa_glia	ENST00000254182:ENST00000541801	ENSG00000121417	0.241995	0.1394515	14.921353	0.8256525933	0.608091194066	TRANSLATED	SINGLE/MULTIPLE	Other isoforms			NA	NA	NA			NA	NA	NA	NA
hsa_glia	ENST00000254190	ENSG00000131873	3.994545	2.006912	203	0.689655172414	0.529522991839	NOT_TRANSLATED	SINGLE_MS_hk	NA	1	2406	2406	235	0.0976724854530341	1	2406	2406	203	0.0844074844074844	NA
hsa_glia	ENST00000254193	ENSG00000131876	15.51305	10.150573	308.880439	0.508790179491	0.676835445374	TRANSLATED	SINGLE/MULTIPLE	Secondary isoform	748	765	18	1	0.0555555555555556	748	765	18	0	0	NA
hsa_glia	ENST00000254250	ENSG00000131931	5.54065	6.221316	163.8215	0.449181578731	0.615377033283	NOT_TRANSLATED	SINGLE/MULTIPLE	NA	355;460	372;639	198	72	0.363636363636364	268;460	372;639	285	66	0.533895573700043	NA
hsa_glia	ENST00000254260	ENSG00000131941	2.23892	3.5067515	239.963561	0.352315291737	0.589071599645	NOT_TRANSLATED	SINGLE/MULTIPLE	NA	313	390	78	45	0.576923076923077	313	453	141	45	0.321428571428571	NA
hsa_glia	ENST00000254271	ENSG00000131951	0.128481	0.0393675	NA	NA	NA	NOT_EVALUATED	SINGLE/MULTIPLE	NA	3316	3333	18	NA	NA	3316	3333	18	0	0	NA
hsa_glia	ENST00000254286	ENSG00000131966	41.92115	68.259126	4110.966596	0.601526247478	0.827246767168	TRANSLATED	SINGLE/MULTIPLE	Main isoform			NA	NA	NA	451	1251	801	2116.86	2.646075	NA
hsa_glia	ENST00000254301	ENSG00000131981	45.0761	37.5718065	1002.972232	0.512533324053	0.711531164316	TRANSLATED	SINGLE/MULTIPLE	Main isoform	598	750	153	577	3.77124183006536	598	750	153	519	3.41447368421053	NA
hsa_glia	ENST00000254321	ENSG00000196757	1.04984	0.4347625	64.302651	0.782354758593	0.607326523045	TRANSLATED	SINGLE/MULTIPLE	Main isoform			NA	NA	NA			NA	NA	NA	NA
hsa_glia	ENST00000254322	ENSG00000132002	22.47165	36.3453595	1313.079476	0.633897979683	0.809787287835	TRANSLATED	SINGLE/MULTIPLE	Main isoform	1	210	210	189	0.9	1	210	210	183	0.875598086124402	NA
hsa_glia	ENST00000254323	ENSG00000132003	0.692985	0.50187	96.403767	0.524446498029	0.627706077576	TRANSLATED	SINGLE/MULTIPLE	Other isoforms	1	624	624	45	0.0721153846153846	1	624	624	45	0.07223113964687	NA
hsa_glia	ENST00000254325	ENSG00000132005	2.342905	4.4570905	429.511447	0.581141272819	0.560284944395	TRANSLATED	SINGLE/MULTIPLE	Single	430	2937	2508	411	0.163875598086124	430	2937	2508	408.51	0.162947746310331	NA
hsa_glia	ENST00000254337	ENSG00000132017	6.583905	4.279828	358.808834	0.697765752334	0.661774735438	TRANSLATED	SINGLE/MULTIPLE	Single	1;133	3;669	540	200	0.37037037037037	1;133	3;1800	1671	350.81	0.210443911217756	NA
hsa_glia	ENST00000254351:ENST00000381150	ENSG00000115884	0.260927	2.2379625	50.095762	0.536701088607	0.478071032643	NOT_TRANSLATED	SINGLE/MULTIPLE	NA	622	930	309	13	0.0420711974110032	622	930	309	12	0.038961038961039	NA
hsa_glia	ENST00000254436	ENSG00000132109	2.81119	2.567219	104.666666	0.493630570023	0.374262829869	NOT_TRANSLATED	SINGLE/MULTIPLE	NA	736	756	21	NA	NA	736	756	21	0	0	NA
hsa_glia	ENST00000254442	ENSG00000091157	5.233315	32.772758	7132.693651	0.611909195818	0.825726679253	TRANSLATED	SINGLE/MULTIPLE	Secondary isoform	2848	2946	99	553	5.58585858585859	2848	2946	99	460	4.69387755102041	NA
hsa_glia	ENST00000254466	ENSG00000132139	0	0	NA	NA	NA	NOT_EVALUATED	SINGLE/MULTIPLE	NA	550	597	48	NA	NA	550	597	48	0	0	NA
hsa_glia	ENST00000254480	ENSG00000173473	4.17645	2.74564	471	0.505307855626	0.614364551463	TRANSLATED	SINGLE/MULTIPLE	Main isoform	400	3315	2916	469	0.160836762688615	400	3315	2916	424	0.145454545454545	NA
hsa_glia	ENST00000254488	ENSG00000132164	7.325555	15.809007	1381.543161	0.557402550089	0.728135604513	TRANSLATED	SINGLE/MULTIPLE	Secondary isoform	622	1896	1275	1008	0.790588235294118	622	1896	1275	956	0.750392464678179	NA
hsa_glia	ENST00000254508	ENSG00000132182	1.854265	2.326672	726	0.648760330579	0.67902860658	TRANSLATED	SINGLE_MS_hk	Single MS housekeeping	1	5661	5661	769	0.135841724077018	1	5661	5661	726	0.128268551236749	NA
hsa_glia	ENST00000254521	ENSG00000132196	5.77305	3.783077	206.512185	0.580407194859	0.661129478557	TRANSLATED	SINGLE/MULTIPLE	Main isoform	643	747	105	7	0.0666666666666667	643	747	105	7	0.0673076923076923	NA
hsa_glia	ENST00000254528	ENSG00000132205	0.8853555	0.257347	21	0.714285714286	0.278634424632	NOT_TRANSLATED	SINGLE/MULTIPLE	NA	1	3159	3159	22	0.00696422918645141	1	3159	3159	21	0.00664977834072198	NA
hsa_glia	ENST00000254584:ENST00000396777	ENSG00000132254	1.343363	1.651133	87.07096026	0.593373981471	0.889361524856	TRANSLATED	SINGLE/MULTIPLE	Other isoforms			NA	NA	NA			NA	NA	NA	NA
hsa_glia	ENST00000254605	ENSG00000132275	1.831735	3.398625	172.387962	0.556616940573	0.606441928511	TRANSLATED	SINGLE/MULTIPLE	Main isoform	916	1047	132	63	0.477272727272727	916	1047	132	63	0.480916030534351	NA
hsa_glia	ENST00000254616:ENST00000533379	ENSG00000132286	13.80541	71.553417	417.439424	0.58439887556	0.730293258186	TRANSLATED	SINGLE/MULTIPLE	Other isoforms			NA	NA	NA			NA	NA	NA	NA
hsa_glia	ENST00000254624	ENSG00000132294	11.2136	19.165498	2443.865554	0.572587487765	0.823882587285	TRANSLATED	SINGLE/MULTIPLE	Secondary isoform	1	9	9	NA	NA	1	9	9	0	0	NA
hsa_glia	ENST00000254630	ENSG00000132300	15.91065	16.095764	1853.26772	0.706031762642	0.764183945724	TRANSLATED	SINGLE/MULTIPLE	Other isoforms	415;748	537;2067	1443	1452	1.00623700623701	415	2067	1653	1416	0.857142857142857	NA
hsa_glia	ENST00000254636	ENSG00000132305	9.197045	12.8270255	1331.162826	0.567643707623	0.820877526872	TRANSLATED	SINGLE/MULTIPLE	Secondary isoform			NA	NA	NA			NA	NA	NA	NA
hsa_glia	ENST00000254644	ENSG00000132313	0.90465	1.7008315	14.6487886	0.781298256977	0.659477572917	TRANSLATED	SINGLE/MULTIPLE	Main isoform			NA	NA	NA			NA	NA	NA	NA
hsa_glia	ENST00000254654	ENSG00000132323	18.11585	14.006581	676.7453	0.632141533898	0.687578516041	TRANSLATED	SINGLE/MULTIPLE	Single	292;1039	297;1176	144	150	1.04166666666667	292;1039	297;1176	144	115	0.839416058394161	NA
hsa_glia	ENST00000254657	ENSG00000132326	2.641735	8.429922	1425.199775	0.614681944501	0.678198458103	TRANSLATED	SINGLE/MULTIPLE	Main isoform	1417	3765	2349	977	0.415921668795232	1417	3765	2349	893.41	0.380498296422487	NA
hsa_glia	ENST00000254661	ENSG00000132329	74.3797	45.6801675	577.030658	0.605638593296	0.739441383681	TRANSLATED	SINGLE/MULTIPLE	Main isoform	1	66	66	103	1.56060606060606	1	66	66	66	1.01538461538462	NA
hsa_glia	ENST00000254663	ENSG00000132330	0.0007785	0.000321	NA	NA	NA	NOT_EVALUATED	SINGLE/MULTIPLE	NA			NA	NA	NA			NA	NA	NA	NA
hsa_glia	ENST00000254667:ENST00000419012	ENSG00000132334	2e-06	4e-06	NA	NA	NA	NOT_EVALUATED	SINGLE/MULTIPLE	NA			NA	NA	NA			NA	NA	NA	NA
hsa_glia	ENST00000254691	ENSG00000132357	0.369805	0.014937	NA	NA	NA	NOT_EVALUATED	SINGLE/MULTIPLE	NA	841	3111	2271	7	0.00308234258036107	841	3111	2271	3	0.0013215859030837	NA
hsa_glia	ENST00000254695:ENST00000542807	ENSG00000132359	5.3007	10.7265165	1087.842182	0.624957036277	0.797098471975	TRANSLATED	SINGLE/MULTIPLE	Secondary isoform			NA	NA	NA			NA	NA	NA	NA
hsa_glia	ENST00000254718	ENSG00000132382	5.04796	4.1693865	863.97434	0.596287277467	0.768449816539	TRANSLATED	SINGLE/MULTIPLE	Main isoform	3964	3984	21	NA	NA	3964	3984	21	0	0	NA
hsa_glia	ENST00000254719	ENSG00000132383	11.30415	24.257518	2056.72672	0.557198428384	0.795134965713	TRANSLATED	SINGLE/MULTIPLE	Single	1;499;1375	39;732;1551	450	978	2.17333333333333	1;499;1375	39;732;1551	450	703	3.54813694888802	NA
hsa_glia	ENST00000254722	ENSG00000132386	35.85835	90.7720885	4349.181326	0.608624822372	0.829317576504	TRANSLATED	SINGLE/MULTIPLE	Main isoform	424;1021	561;1254	372	2016	5.41935483870968	424;1021	561;1254	372	1715	9.72735816547101	NA
hsa_glia	ENST00000254730	ENSG00000132394	5.594015	9.9154875	740	0.604054054054	0.640786808751	TRANSLATED	SINGLE/MULTIPLE	Secondary isoform	622;1444;1630	786;1599;1788	480	272	0.566666666666667	622;1444	786;1788	510	214	0.925198525241066	NA
hsa_glia	ENST00000254742	ENSG00000132406	11.59275	14.739687	207.420018	0.672630883679	0.678622568254	TRANSLATED	SINGLE/MULTIPLE	Main isoform	1	24	24	NA	NA	1	24	24	0	0	NA
hsa_glia	ENST00000254759	ENSG00000132423	6.82188	2.9247515	193.958583	0.585570441087	0.628442063698	TRANSLATED	SINGLE/MULTIPLE	Main isoform	1;487	441;729	684	110	0.160818713450292	1;487	441;729	684	77	0.256818181818182	NA
hsa_glia	ENST00000254765	ENSG00000132429	18.50565	1.916526	73	0.602739726027	0.463550421694	NOT_TRANSLATED	SINGLE/MULTIPLE	NA	1;766	483;873	591	64	0.1082910321489	1;766	483;873	591	61	0.155640438980882	NA
hsa_glia	ENST00000254770	ENSG00000132434	17.8335	47.8970425	2741	0.662167092302	0.791874278465	TRANSLATED	SINGLE/MULTIPLE	Single	1;205	84;1350	1230	2907	2.36341463414634	1	1350	1350	2741	2.03187546330615	NA
hsa_glia	ENST00000254799	ENSG00000132463	5.15906	21.99628	1255.1444465	0.603489557726	0.736374830528	TRANSLATED	SINGLE/MULTIPLE	Other isoforms	1	324	324	663	2.0462962962963	1	324	324	603	1.86687306501548	NA
hsa_glia	ENST00000254803	ENSG00000132467	14.04255	20.2126735	1407	0.587775408671	0.756921972791	TRANSLATED	SINGLE_MS_hk	Single MS housekeeping	1	1437	1437	1518	1.05636743215031	1	1437	1437	1407	0.979805013927577	NA
hsa_glia	ENST00000254810:ENST00000587560:ENST00000589599:ENST00000586607	ENSG00000132475	151.5316	348.180198	3332.89328	0.739289505243	0.815961678849	TRANSLATED	SINGLE/MULTIPLE	Secondary isoform			NA	NA	NA	397	408	12	0	0	NA
hsa_glia	ENST00000254816	ENSG00000132481	2.825945	2.900029	197.5992416	0.561207238965	0.666659008976	TRANSLATED	SINGLE/MULTIPLE	Main isoform	1	714	714	140	0.196078431372549	1	714	714	121	0.169705469845722	NA
hsa_glia	ENST00000254821	ENSG00000132485	9.53901	20.8171975	686.01347	0.641856886571	0.713044728377	TRANSLATED	SINGLE/MULTIPLE	Main isoform	928	960	33	204	6.18181818181818	928	960	33	136	4.25	NA
hsa_glia	ENST00000254835	ENSG00000132498	0.8624205	0.208928	19.173522	0.900162630528	0.472871723651	NOT_TRANSLATED	SINGLE/MULTIPLE	NA	1;2422	2349;2469	2397	0	0	1	2469	2469	19.17	0.00776742301458671	NA
hsa_glia	ENST00000254846	ENSG00000132510	0.178534	0.0691655	NA	NA	NA	NOT_EVALUATED	SINGLE/MULTIPLE	NA	4909	5025	117	NA	NA	4909	5025	117	0	0	NA
hsa_glia	ENST00000254854	ENSG00000132518	0.1980155	0.004408	NA	NA	NA	NOT_EVALUATED	SINGLE/MULTIPLE	NA	1	3309	3309	1	0.000302206104563312	1	3309	3309	1	0.00030229746070133	NA
hsa_glia	ENST00000254878	ENSG00000132541	50.25405	56.5882585	740.376754	0.632669115379	0.756199989518	TRANSLATED	SINGLE/MULTIPLE	Single			NA	NA	NA	64	411	348	649.38	1.8714121037464	NA
hsa_glia	ENST00000254900	ENSG00000112983	0.0709375	0.0463765	NA	NA	NA	NOT_EVALUATED	SINGLE/MULTIPLE	NA	2578;3616	2682;3705	195	NA	NA	2578;3616	2682;3705	195	0	0	NA
hsa_glia	ENST00000254908:ENST00000512783	ENSG00000132570	2.25442	1.7451975	23.734704	0.620938521079	0.822716599639	TRANSLATED	SINGLE/MULTIPLE	Single	1	33	33	NA	NA	1	33	33	0	0	NA
hsa_glia	ENST00000254928	ENSG00000132591	16.69885	17.108237	828.920903	0.507580012131	0.673050983585	TRANSLATED	SINGLE/MULTIPLE	Other isoforms	769;1192	960;1311	312	193	0.618589743589744	490;1192	960;1311	591	504.73	1.38140300375469	NA
hsa_glia	ENST00000254940	ENSG00000132603	4.10546	5.7724835	123.546117	0.519583921848	0.632385774217	TRANSLATED	SINGLE/MULTIPLE	Secondary isoform			NA	NA	NA			NA	NA	NA	NA
hsa_glia	ENST00000254941	ENSG00000132603	5.78788	4.725193	47.833488	0.363492915256	0.700111109013	NOT_TRANSLATED	SINGLE/MULTIPLE	NA			NA	NA	NA			NA	NA	NA	NA
hsa_glia	ENST00000254942	ENSG00000132604	1.009705	1.810441	71.262979	0.552850969085	0.688650291704	TRANSLATED	SINGLE/MULTIPLE	Main isoform			NA	NA	NA			NA	NA	NA	NA
hsa_glia	ENST00000254950	ENSG00000132612	69.37665	61.744288	3334	0.601379724055	0.809786649498	TRANSLATED	SINGLE_MS_hk	Single MS housekeeping	1;793	21;1311	540	1716	3.17777777777778	1;793	21;1311	540	1509	3.2976833976834	NA
hsa_glia	ENST00000254958	ENSG00000101384	0.4407295	0.5935985	125.57766	0.736758448915	0.816529667282	TRANSLATED	SINGLE/MULTIPLE	Main isoform	1	477	477	28	0.0587002096436059	1	477	477	23	0.0483193277310924	NA
hsa_glia	ENST00000254963	ENSG00000132622	2.980335	0.3243415	43.99815	0.795458990889	0.455232803124	NOT_TRANSLATED	SINGLE/MULTIPLE	NA	1	258	258	NA	NA	1	258	258	0	0	NA
hsa_glia	ENST00000254976	ENSG00000132639	642.9345	1661.198755	36659.556053	0.575536013079	0.908766781468	TRANSLATED	SINGLE/MULTIPLE	Main isoform			NA	NA	NA			NA	NA	NA	NA
hsa_glia	ENST00000254977:ENST00000399006	ENSG00000132640	1.77508	3.3629205	290.6902788	0.67690149465	0.877524435466	TRANSLATED	SINGLE/MULTIPLE	Secondary isoform			NA	NA	NA			NA	NA	NA	NA
hsa_glia	ENST00000254998	ENSG00000132661	6.57107	8.673286	100	0.33	0.499809896116	NOT_TRANSLATED	SINGLE_MS_hk	NA	1	420	420	112	0.266666666666667	1	420	420	100	0.238663484486873	NA
hsa_glia	ENST00000255006	ENSG00000132669	2.790365	2.72401	361.656524	0.684555144372	0.63244728185	TRANSLATED	SINGLE/MULTIPLE	Main isoform	1;610	147;1908	1446	225	0.155601659751037	1;610	147;1908	1446	223	0.177881672541529	NA
hsa_glia	ENST00000255008	ENSG00000132671	0.7333595	2.71326	118.780699	0.724023353323	0.500937669911	NOT_TRANSLATED	SINGLE/MULTIPLE	NA	1	1164	1164	121	0.103951890034364	1	1164	1164	118.78	0.10213241616509	NA
hsa_glia	ENST00000255039	ENSG00000132702	28.7489	13.332562	398.154165	0.462279976401	0.606820709187	NOT_TRANSLATED	SINGLE/MULTIPLE	NA	556	1020	465	355	0.763440860215054	556	1020	465	268	0.577586206896552	NA
hsa_glia	ENST00000255078	ENSG00000132740	5.052475	4.87673	773.156628	0.595076772723	0.655329481096	TRANSLATED	SINGLE/MULTIPLE	Other isoforms	448;673	546;2979	2406	621	0.258104738154613	448	2979	2532	652	0.25760568945081	NA
hsa_glia	ENST00000255082	ENSG00000132744	5.57112	3.903428	178.311255	0.645551689937	0.613289001997	TRANSLATED	SINGLE/MULTIPLE	Other isoforms	1	363	363	145	0.399449035812672	1	363	363	129	0.356353591160221	NA
hsa_glia	ENST00000255108	ENSG00000132768	0.576256	0.3944425	13.79818207	0.51459169805	0.680734295123	TRANSLATED	SINGLE/MULTIPLE	Other isoforms			NA	NA	NA			NA	NA	NA	NA
hsa_glia	ENST00000255152	ENSG00000132801	1.26114	2.7601205	257	0.575875486381	0.58679099242	TRANSLATED	SINGLE/MULTIPLE	Secondary isoform	1	153	153	49	0.320261437908497	1	153	153	47	0.309210526315789	NA
hsa_glia	ENST00000255189	ENSG00000132837	0.5528275	0.4661255	55.303532	0.579229894394	0.438043770253	NOT_TRANSLATED	SINGLE/MULTIPLE	NA	277;328;2251	279;483;2598	507	33	0.0650887573964497	277;2251	483;2598	555	33	0.134551355586022	NA
hsa_glia	ENST00000255192	ENSG00000132840	1.321995	0.221463	14.395982	1	0.535479102893	NOT_TRANSLATED	SINGLE/MULTIPLE	NA	385	450	66	NA	NA	385	450	66	0	0	NA
hsa_glia	ENST00000255194	ENSG00000132842	5.31743	8.2276125	1326.377244	0.637081118379	0.678777666518	TRANSLATED	SINGLE/MULTIPLE	Main isoform	1	147	147	4	0.0272108843537415	1	147	147	4	0.0273972602739726	NA
hsa_glia	ENST00000255198	ENSG00000132846	0.6343135	0.7511885	25.995669	0.846128214665	0.418595258772	NOT_TRANSLATED	SINGLE/MULTIPLE	NA	451	702	252	10	0.0396825396825397	451	702	252	10	0.0398406374501992	NA
hsa_glia	ENST00000255224	ENSG00000132872	25.88085	161.2158485	9586.387698	0.656946896307	0.854147295027	TRANSLATED	SINGLE/MULTIPLE	Main isoform			NA	NA	NA	34	87	54	106.58	2.01094339622641	NA
hsa_glia	ENST00000255283	ENSG00000132932	4e-06	1.8e-05	NA	NA	NA	NOT_EVALUATED	SINGLE/MULTIPLE	NA			NA	NA	NA			NA	NA	NA	NA
hsa_glia	ENST00000255304	ENSG00000132952	5.245615	2.125034	342	0.330409356725	0.551976407358	NOT_TRANSLATED	SINGLE_MS_hk	NA	1	3276	3276	383	0.116910866910867	1	3276	3276	342	0.104427480916031	NA
hsa_glia	ENST00000255305	ENSG00000132953	1.1978235	3.624308	575.5	0.700260642919	0.69406584502	TRANSLATED	SINGLE/MULTIPLE	Main isoform	724	726	3	NA	NA	724	726	3	0	0	NA
hsa_glia	ENST00000255380	ENSG00000133019	4.269805	23.812905	2168.910735	0.672157487385	0.806328951426	TRANSLATED	SINGLE/MULTIPLE	Single	328	1770	1443	2101	1.45599445599446	328	1770	1443	1932	1.33980582524272	NA
hsa_glia	ENST00000255381	ENSG00000264424	0.036882	0.014644	NA	NA	NA	NOT_EVALUATED	SINGLE/MULTIPLE	NA	1	5817	5817	6	0.00103145951521403	1	5817	5817	6	0.00103163686382393	NA
hsa_glia	ENST00000255390	ENSG00000133028	11.64035	16.544663	725.999693	0.538567583113	0.720497087424	TRANSLATED	SINGLE/MULTIPLE	Other isoforms	469	561	93	148	1.59139784946237	469	561	93	114	1.23913043478261	NA
hsa_glia	ENST00000255409	ENSG00000133048	61.8322	37.34027	1354.758727	0.556811713382	0.747867715273	TRANSLATED	SINGLE/MULTIPLE	Single	1;712	510;894	693	1039	1.4992784992785	1	1149	1149	1354.76	1.18010452961672	NA
hsa_glia	ENST00000255448	ENSG00000133083	6.363675	49.893519	5382.12197	0.638770349718	0.868902793117	TRANSLATED	SINGLE/MULTIPLE	Main isoform	2059	2130	72	486	6.75	2059	2187	129	502.59	3.926484375	NA
hsa_glia	ENST00000255465	ENSG00000133101	0	0	NA	NA	NA	NOT_EVALUATED	SINGLE/MULTIPLE	NA	109	111	3	NA	NA	109	111	3	0	0	NA
hsa_glia	ENST00000255476	ENSG00000133111	4.087135	5.9365715	220	0.522727272727	0.608735399986	TRANSLATED	SINGLE/MULTIPLE	Single	1	816	816	265	0.324754901960784	1	816	816	220	0.269938650306748	NA
hsa_glia	ENST00000255499	ENSG00000133135	3.49512	7.9008615	486	0.751028806584	0.667009838719	TRANSLATED	SINGLE/MULTIPLE	Secondary isoform	1	483	483	127	0.262939958592132	1	483	483	122	0.253112033195021	NA
hsa_glia	ENST00000255531	ENSG00000165194	1.142825	7.382678	1621.0952962	0.638034872919	0.799535567037	TRANSLATED	SINGLE/MULTIPLE	Main isoform			NA	NA	NA			NA	NA	NA	NA
hsa_glia	ENST00000255557	ENSG00000141219	1.0909455	0.9112115	46.5360714	0.699745975979	0.59948073474	TRANSLATED	SINGLE/MULTIPLE	Main isoform			NA	NA	NA			NA	NA	NA	NA
hsa_glia	ENST00000255559	ENSG00000133195	2.9157	6.610415	266.4274424	0.454113744103	0.60570362903	NOT_TRANSLATED	SINGLE/MULTIPLE	NA			NA	NA	NA			NA	NA	NA	NA
hsa_glia	ENST00000255608	ENSG00000133243	39.53625	21.06733	1419.486542	0.622946385074	0.733114167157	TRANSLATED	SINGLE/MULTIPLE	Single	1;406;1228	159;444;1575	546	564	1.03296703296703	1;406	159;1575	1329	1285.83	1.176571666793	NA
hsa_glia	ENST00000255612	ENSG00000133246	0	0	NA	NA	NA	NOT_EVALUATED	SINGLE/MULTIPLE	NA			NA	NA	NA			NA	NA	NA	NA
hsa_glia	ENST00000255613	ENSG00000133247	2.81172	0.23519	20.38118	0.392518980746	0.529690980057	NOT_TRANSLATED	SINGLE/MULTIPLE	NA	109;457	276;1386	1098	15	0.0136612021857923	109	1386	1278	20.38	0.0159592795614722	NA
hsa_glia	ENST00000255616	ENSG00000133250	10.01969	9.777085	314.602495	0.630703650332	0.548270286179	TRANSLATED	SINGLE/MULTIPLE	Main isoform	934	936	3	NA	NA	925	936	12	0	0	NA
hsa_glia	ENST00000255622	ENSG00000133256	2.707735	0.2672415	41.460852	0.430452683413	0.718415099995	NOT_TRANSLATED	SINGLE/MULTIPLE	NA			NA	NA	NA			NA	NA	NA	NA
hsa_glia	ENST00000255631:ENST00000433386:ENST00000587922	ENSG00000133265	29.01609	49.6849855	1889.655621	0.54272899284	0.756979723543	TRANSLATED	SINGLE/MULTIPLE	Other isoforms	691	915	225	601	2.67111111111111	691	915	225	468	2.08928571428571	NA
hsa_glia	ENST00000255641	ENSG00000133275	29.83465	3.0889265	201.67126	0.679792172668	0.639904012687	TRANSLATED	SINGLE/MULTIPLE	Single	853	1245	393	107	0.272264631043257	229	1245	1017	196.56	0.193464566929134	NA
hsa_glia	ENST00000255674	ENSG00000176225	0.8781005	0.238044	66.384108	0.994213856124	0.431163110823	NOT_TRANSLATED	SINGLE/MULTIPLE	NA	4747;6595;6667	6048;6663;6678	1383	16	0.0115690527838033	4747;6667	6663;6678	1929	11.38	0.00593945720250522	NA
hsa_glia	ENST00000255681	ENSG00000133315	7.48023	11.764599	397	0.68765743073	0.630183365149	TRANSLATED	SINGLE/MULTIPLE	Single	1	975	975	438	0.449230769230769	1	975	975	397	0.407597535934292	NA
hsa_glia	ENST00000255688	ENSG00000133321	29.2221	23.507858	286	0.566433566434	0.589473011904	TRANSLATED	SINGLE/MULTIPLE	Secondary isoform			NA	NA	NA			NA	NA	NA	NA
hsa_glia	ENST00000255764	ENSG00000133398	59.76485	64.0280905	760	0.680263157895	0.747849327554	TRANSLATED	SINGLE_MS_hk	Single MS housekeeping	1	405	405	836	2.0641975308642	1	405	405	760	1.88118811881188	NA
hsa_glia	ENST00000255784	ENSG00000100147	0.490201	1.5968955	57	0.614035087719	0.601232391713	TRANSLATED	SINGLE/MULTIPLE	Main isoform	226	564	339	72	0.212389380530973	226	564	339	31	0.0917159763313609	NA
hsa_glia	ENST00000255830	ENSG00000133460	1.54102	1.513919	NA	NA	NA	NOT_EVALUATED	SINGLE/MULTIPLE	NA			NA	NA	NA			NA	NA	NA	NA
hsa_glia	ENST00000255836	ENSG00000133466	1.028624	0.0743175	NA	NA	NA	NOT_EVALUATED	SINGLE/MULTIPLE	NA	1	69	69	NA	NA	1	69	69	0	0	NA
hsa_glia	ENST00000255882	ENSG00000241973	16.0043	38.741775	12415.937249	0.644038411409	0.85696981099	TRANSLATED	SINGLE/MULTIPLE	Secondary isoform	1	174	174	570	3.27586206896552	1	174	174	420	2.42774566473988	NA
hsa_glia	ENST00000255945	ENSG00000133574	11.28891	9.8323985	301	0.292358803987	0.46231759948	NOT_TRANSLATED	SINGLE/MULTIPLE	NA			NA	NA	NA			NA	NA	NA	NA
hsa_glia	ENST00000255992	ENSG00000133619	2.44688	1.1488815	141.287529	0.71529865173	0.567211696876	TRANSLATED	SINGLE/MULTIPLE	Other isoforms	1627	1806	180	15	0.0833333333333333	1627	1806	180	0	0	NA
hsa_glia	ENST00000256001	ENSG00000133627	27.9042	39.6069605	2343.560215	0.568043482936	0.797802520237	TRANSLATED	SINGLE/MULTIPLE	Main isoform			NA	NA	NA			NA	NA	NA	NA
hsa_glia	ENST00000256015	ENSG00000133639	20.56465	29.654737	483.737432	0.777855545403	0.679329137997	TRANSLATED	SINGLE/MULTIPLE	Single	1;478	225;513	261	383	1.46743295019157	1;478	225;513	261	316	2.66428571428571	NA
hsa_glia	ENST00000256062	ENSG00000133687	2.71369	6.636323	663.565132	0.666728875079	0.64707915286	TRANSLATED	SINGLE/MULTIPLE	Main isoform			NA	NA	NA			NA	NA	NA	NA
hsa_glia	ENST00000256078	ENSG00000133703	0.7395865	1.866919	41.8154791	0.669077382399	0.789632541693	TRANSLATED	SINGLE/MULTIPLE	Secondary isoform	451	567	117	NA	NA	451	567	117	0	0	NA
hsa_glia	ENST00000256079	ENSG00000133704	2.808225	5.2497745	802.247144	0.541217661225	0.682897112994	TRANSLATED	SINGLE/MULTIPLE	Other isoforms			NA	NA	NA			NA	NA	NA	NA
hsa_glia	ENST00000256103	ENSG00000147588	136.0595	289.5634365	2680	0.551492537313	0.829123205096	TRANSLATED	SINGLE/MULTIPLE	Single	73;352	246;396	219	1682	7.68036529680365	73	396	324	1987	6.15170278637771	NA
hsa_glia	ENST00000256108	ENSG00000133731	8.204375	24.707181	881.533161	0.648522726418	0.816731615017	TRANSLATED	SINGLE/MULTIPLE	Secondary isoform			NA	NA	NA			NA	NA	NA	NA
hsa_glia	ENST00000256117	ENSG00000133740	0.0017945	0.00199	NA	NA	NA	NOT_EVALUATED	SINGLE/MULTIPLE	NA	505	507	3	NA	NA	505	507	3	0	0	NA
hsa_glia	ENST00000256151	ENSG00000133773	15.25875	8.7094415	286	0.573426573427	0.636880959869	TRANSLATED	SINGLE/MULTIPLE	Single	463	723	261	91	0.348659003831418	463	723	261	73	0.280769230769231	NA
hsa_glia	ENST00000256178	ENSG00000133800	4.270975	5.0033125	255.33057	0.593171373878	0.621163366219	TRANSLATED	SINGLE/MULTIPLE	Main isoform	85;292	255;396	276	123	0.445652173913043	85	396	312	110	0.353697749196141	NA
hsa_glia	ENST00000256190	ENSG00000133812	3.21941	0.9667805	314.918052	0.682097881134	0.668006941792	TRANSLATED	SINGLE/MULTIPLE	Single	1;1168;2368;4246;5230	1053;1296;3348;4836;5547	3072	214	0.0696614583333333	1;5230	4836;5547	5154	305.52	0.128039720883803	NA
hsa_glia	ENST00000256194	ENSG00000133816	28.5603	28.117144	4144.698994	0.560420746443	0.822949844357	TRANSLATED	SINGLE/MULTIPLE	Secondary isoform			NA	NA	NA			NA	NA	NA	NA
hsa_glia	ENST00000256196	ENSG00000133818	1.4070675	0.5794215	17.5136012	0.717283319207	0.361431448641	NOT_TRANSLATED	SINGLE/MULTIPLE	NA			NA	NA	NA			NA	NA	NA	NA
hsa_glia	ENST00000256216	ENSG00000133835	11.3557	11.597966	1221.819763	0.563935250407	0.824374604483	TRANSLATED	SINGLE/MULTIPLE	Main isoform			NA	NA	NA			NA	NA	NA	NA
hsa_glia	ENST00000256246	ENSG00000133863	0.1442385	0.047008	28	0.857142857143	0.489881657564	NOT_TRANSLATED	SINGLE/MULTIPLE	NA	1	8367	8367	32	0.00382454882275607	1	8367	8367	28	0.00334688022950036	NA
hsa_glia	ENST00000256257	ENSG00000133874	1.260645	1.639631	32	1	0.340780507665	NOT_TRANSLATED	SINGLE/MULTIPLE	NA	1	465	465	32	0.0688172043010753	1	465	465	32	0.0689655172413793	NA
hsa_glia	ENST00000256261:ENST00000523956	ENSG00000133878	34.5184	44.1041035	892.621632	0.56685504794	0.73222368906	TRANSLATED	SINGLE/MULTIPLE	Single	436	633	198	275	1.38888888888889	436	633	198	235	1.19289340101523	NA
hsa_glia	ENST00000256319	ENSG00000133935	26.8473	94.0806845	1006	0.580516898608	0.778166380773	TRANSLATED	SINGLE_MS_hk	Single MS housekeeping	1	420	420	1139	2.71190476190476	1	420	420	1006	2.40095465393795	NA
hsa_glia	ENST00000256339	ENSG00000133958	2.45722	2.0518195	751.683083	0.640418360992	0.70796605871	TRANSLATED	SINGLE/MULTIPLE	Secondary isoform			NA	NA	NA			NA	NA	NA	NA
hsa_glia	ENST00000256366	ENSG00000213463	12.494035	28.085015	372	0.516129032258	0.681671720916	TRANSLATED	SINGLE/MULTIPLE	Single	1	435	435	412	0.947126436781609	1	435	435	372	0.857142857142857	NA
hsa_glia	ENST00000256367	ENSG00000133985	8.577585	8.0779355	220	0.6	0.571580252057	TRANSLATED	SINGLE/MULTIPLE	Single	1	666	666	233	0.34984984984985	1	666	666	220	0.330827067669173	NA
hsa_glia	ENST00000256379	ENSG00000133997	17.00125	27.6567615	932	0.690987124464	0.763145798335	TRANSLATED	SINGLE/MULTIPLE	Main isoform			NA	NA	NA			NA	NA	NA	NA
hsa_glia	ENST00000256383:ENST00000466499	ENSG00000134001	22.9975	42.8437805	1764	0.646258503401	0.791454441175	TRANSLATED	SINGLE/MULTIPLE	Single	823	945	123	167	1.35772357723577	820	945	126	147	1.176	NA
hsa_glia	ENST00000256389	ENSG00000134007	0.13308	0.0708125	11	0	0	NOT_TRANSLATED	SINGLE/MULTIPLE	NA	1	2328	2328	11	0.00472508591065292	1	2328	2328	11	0.00472711645896003	NA
hsa_glia	ENST00000256398	ENSG00000134014	2.64874	3.700958	243.8230872	0.611110931336	0.758068099353	TRANSLATED	SINGLE/MULTIPLE	Secondary isoform			NA	NA	NA			NA	NA	NA	NA
hsa_glia	ENST00000256404	ENSG00000134020	4.0349	6.0269375	145	0.544827586207	0.532012950835	NOT_TRANSLATED	SINGLE/MULTIPLE	NA	130	681	552	148	0.268115942028986	130	681	552	134	0.243194192377495	NA
hsa_glia	ENST00000256413	ENSG00000134030	10.3368	18.6159205	1363.222312	0.596388535343	0.769074676522	TRANSLATED	SINGLE/MULTIPLE	Other isoforms			NA	NA	NA			NA	NA	NA	NA
hsa_glia	ENST00000256429	ENSG00000134046	10.387795	2.196505	107.3428	0.652505365986	0.601958370053	TRANSLATED	SINGLE/MULTIPLE	Main isoform	841	1233	393	59	0.150127226463104	841	1233	393	44	0.112244897959184	NA
hsa_glia	ENST00000256433	ENSG00000134049	30.53525	30.103726	144	0.524305555556	0.685704440393	TRANSLATED	SINGLE_MS_hk	Single MS housekeeping			NA	NA	NA			NA	NA	NA	NA
hsa_glia	ENST00000256441	ENSG00000134056	56.8668	106.655067	724	0.620165745856	0.78958559673	TRANSLATED	SINGLE_MS_hk	Main isoform	1	195	195	518	2.65641025641026	1	195	195	442	2.27835051546392	NA
hsa_glia	ENST00000256442	ENSG00000134057	3.09422	8.0911365	528.311434	0.69838133013	0.655727902518	TRANSLATED	SINGLE/MULTIPLE	Single			NA	NA	NA			NA	NA	NA	NA
hsa_glia	ENST00000256443	ENSG00000134058	3.024265	4.7135775	223.592458	0.588262194425	0.714996778507	TRANSLATED	SINGLE/MULTIPLE	Main isoform			NA	NA	NA			NA	NA	NA	NA
hsa_glia	ENST00000256447	ENSG00000134061	1.102868	1.0194755	57	0.912280701754	0.261622123233	NOT_TRANSLATED	SINGLE/MULTIPLE	NA	1	1983	1983	88	0.0443772062531518	1	1983	1983	57	0.0287588294651867	NA
hsa_glia	ENST00000256458	ENSG00000134070	1.176062	4.335546	313	0.683706070288	0.542510928312	TRANSLATED	SINGLE/MULTIPLE	Single	1	1875	1875	343	0.182933333333333	1	1875	1875	313	0.167022411953042	NA
hsa_glia	ENST00000256460	ENSG00000134072	43.5493	34.9127105	1468.959194	0.5541853343	0.775173538713	TRANSLATED	SINGLE/MULTIPLE	Single	82	213	132	125	0.946969696969697	82;499	213;1029	663	860.06	2.18019386432378	NA
hsa_glia	ENST00000256463	ENSG00000254999	80.2078	37.3073995	299.473663	0.62299605959	0.761922567714	TRANSLATED	SINGLE/MULTIPLE	Secondary isoform	223	315	93	5	0.0537634408602151	223	315	93	5	0.0543478260869565	NA
hsa_glia	ENST00000256474	ENSG00000134086	14.33495	20.0874025	455.28568	0.577498945278	0.714708935159	TRANSLATED	SINGLE/MULTIPLE	Main isoform	340	462	123	129	1.04878048780488	340	462	123	113	0.926229508196721	NA
hsa_glia	ENST00000256495	ENSG00000134107	22.0841	59.395034	2830	0.648763250883	0.822001810216	TRANSLATED	SINGLE_MS_hk	Single MS housekeeping	1	1236	1236	3147	2.54611650485437	1	1236	1236	2830	2.2914979757085	NA
hsa_glia	ENST00000256496	ENSG00000134108	43.81375	190.9037885	4000.45343	0.641299813856	0.870537363069	TRANSLATED	SINGLE/MULTIPLE	Secondary isoform	373	510	138	1993	14.4420289855072	373	558	186	1563.13	8.44935135135135	NA
hsa_glia	ENST00000256497	ENSG00000134109	1.97581	2.6465785	229.242321	0.561772675474	0.596553775961	TRANSLATED	SINGLE/MULTIPLE	Main isoform	136;583;1681	387;585;1971	546	44	0.0805860805860806	1;583;1681	387;585;1971	681	117	0.34084330891549	NA
hsa_glia	ENST00000256509	ENSG00000134121	4.416885	32.693658	6135.432639	0.616559726849	0.889967698025	TRANSLATED	SINGLE/MULTIPLE	Main isoform	679	726	48	204	4.25	679	726	48	79	1.68085106382979	NA
hsa_glia	ENST00000256538	ENSG00000134146	1.084445	1.063676	46.80811	0.695352792497	0.71385217085	TRANSLATED	SINGLE/MULTIPLE	Main isoform	751	759	9	1	0.111111111111111	751	801	51	0	0	NA
hsa_glia	ENST00000256545	ENSG00000134153	49.02585	73.3658735	2105.835311	0.579527036433	0.829661408514	TRANSLATED	SINGLE/MULTIPLE	Single	1	30	30	73	2.43333333333333	1;700	234;726	261	499.6	2.50093760316936	NA
hsa_glia	ENST00000256593	ENSG00000134201	31.1444	30.569129	761.552673	0.568453657046	0.761543745228	TRANSLATED	SINGLE/MULTIPLE	Secondary isoform			NA	NA	NA			NA	NA	NA	NA
hsa_glia	ENST00000256637	ENSG00000134243	11.3237	59.970205	7305.213128	0.630038092983	0.881821637544	TRANSLATED	SINGLE/MULTIPLE	Main isoform	1;832	408;834	411	2707	6.58637469586375	1;832	408;834	411	2224	21.8832923832924	NA
hsa_glia	ENST00000256640	ENSG00000134245	0.980759	4.63293	89.7624961	0.69545607812	0.248307910248	NOT_TRANSLATED	SINGLE/MULTIPLE	NA			NA	NA	NA			NA	NA	NA	NA
hsa_glia	ENST00000256644	ENSG00000134248	21.28855	17.08771	248.847518	0.530737533818	0.629507374927	TRANSLATED	SINGLE/MULTIPLE	Other isoforms	1	246	246	101	0.410569105691057	1	246	246	24	0.0979591836734694	NA
hsa_glia	ENST00000256646	ENSG00000134250	2.71159	6.143649	2360.996328	0.62087447643	0.716785563252	TRANSLATED	SINGLE/MULTIPLE	Secondary isoform	1;751	117;7413	6780	2436	0.35929203539823	1;751	117;7413	6780	2201	1.03343978716136	NA
hsa_glia	ENST00000256649	ENSG00000134253	1.603535	0.2514285	25.747502	0.324323889751	0.464542946384	NOT_TRANSLATED	SINGLE/MULTIPLE	NA			NA	NA	NA			NA	NA	NA	NA
hsa_glia	ENST00000256678	ENSG00000134283	0.141578	0.3146255	20.4054783233	0.549534267756	0.920212143169	TRANSLATED	SINGLE/MULTIPLE	Main isoform			NA	NA	NA			NA	NA	NA	NA
hsa_glia	ENST00000256680	ENSG00000134285	1.604173	0.045349	NA	NA	NA	NOT_EVALUATED	SINGLE/MULTIPLE	NA	130	171	42	NA	NA	130	276	147	0.09	0.000616438356164384	NA
hsa_glia	ENST00000256682:ENST00000541959	ENSG00000134287	204.9301	451.3557645	8872.020338	0.604162531621	0.881442470618	TRANSLATED	SINGLE/MULTIPLE	Secondary isoform			NA	NA	NA			NA	NA	NA	NA
hsa_glia	ENST00000256686:ENST00000550552:ENST00000449758	ENSG00000134291	3.809259	1.973761	71.3086320495	0.817947330374	0.675104858275	TRANSLATED	SINGLE/MULTIPLE	Main isoform			NA	NA	NA			NA	NA	NA	NA
hsa_glia	ENST00000256689	ENSG00000134294	9.419075	53.901154	3792.914276	0.677962459176	0.837393018422	TRANSLATED	SINGLE/MULTIPLE	Main isoform	199;379	312;561	297	2022	6.80808080808081	199	561	363	1837.29	5.07538674033149	NA
hsa_glia	ENST00000256707	ENSG00000134313	1.79195	3.349722	925.5382861	0.625998079173	0.856177083382	TRANSLATED	SINGLE/MULTIPLE	Main isoform	3529	3585	57	12	0.210526315789474	3529	3585	57	12	0.214285714285714	NA
hsa_glia	ENST00000256720	ENSG00000134324	0	0	NA	NA	NA	NOT_EVALUATED	SINGLE/MULTIPLE	NA			NA	NA	NA			NA	NA	NA	NA
hsa_glia	ENST00000256722	ENSG00000134326	1.478695	2.7238935	182.211986	0.54005172854	0.567137930739	TRANSLATED	SINGLE/MULTIPLE	Secondary isoform	1225	1347	123	43	0.349593495934959	1225	1347	123	43	0.352459016393443	NA
hsa_glia	ENST00000256737	ENSG00000134343	0	0	NA	NA	NA	NOT_EVALUATED	SINGLE/MULTIPLE	NA			NA	NA	NA			NA	NA	NA	NA
hsa_glia	ENST00000256759	ENSG00000134363	0.164371	0.2174355	NA	NA	NA	NOT_EVALUATED	SINGLE/MULTIPLE	NA			NA	NA	NA			NA	NA	NA	NA
hsa_glia	ENST00000256830	ENSG00000049759	2.73823	9.762965	1098.98124	0.560665126913	0.796544527722	TRANSLATED	SINGLE/MULTIPLE	Main isoform			NA	NA	NA			NA	NA	NA	NA
hsa_glia	ENST00000256832	ENSG00000049759	1.36927	5.1365535	637.281706	0.594992115779	0.816956737281	TRANSLATED	SINGLE/MULTIPLE	Secondary isoform	1345	1347	3	6	2	1345	1347	3	0	0	NA
hsa_glia	ENST00000256854	ENSG00000134440	26.10565	56.575869	4341.587982	0.603937435996	0.856367852913	TRANSLATED	SINGLE/MULTIPLE	Main isoform	592	759	168	1204	7.16666666666667	592	759	168	1029	6.16167664670659	NA
hsa_glia	ENST00000256857	ENSG00000134443	4.44506	3.8892835	69.99387	0.509459042628	0.474577313179	NOT_TRANSLATED	SINGLE/MULTIPLE	NA			NA	NA	NA	382	402	21	10	0.5	NA
hsa_glia	ENST00000256858	ENSG00000134444	8.02746	11.6268695	2096.340649	0.585007651111	0.733106946941	TRANSLATED	SINGLE/MULTIPLE	Other isoforms	2761;3070	2862;3150	183	29	0.158469945355191	2761;3070	2862;3150	183	18	0.21720297029703	NA
hsa_glia	ENST00000256897	ENSG00000134480	15.04235	24.882896	1067.613409	0.631329779411	0.771101741557	TRANSLATED	SINGLE/MULTIPLE	Main isoform	1	222	222	413	1.86036036036036	1	222	222	330	1.49321266968326	NA
hsa_glia	ENST00000256925	ENSG00000134508	0.8562495	1.40993	100.0573725	0.656956121849	0.675860623763	TRANSLATED	SINGLE/MULTIPLE	Secondary isoform	1	660	660	77	0.116666666666667	1	843	843	77.58	0.0921377672209026	NA
hsa_glia	ENST00000256935	ENSG00000134516	0.1660535	0.2904275	110.8137421	0.704858220829	0.598845660738	TRANSLATED	SINGLE/MULTIPLE	Secondary isoform			NA	NA	NA			NA	NA	NA	NA
hsa_glia	ENST00000256951	ENSG00000134531	2.091825	5.0185265	52.452595	0.360513278704	0.58238936027	NOT_TRANSLATED	SINGLE/MULTIPLE	NA			NA	NA	NA			NA	NA	NA	NA
hsa_glia	ENST00000256953:ENST00000538313:ENST00000536465	ENSG00000134533	2.119095	2.8402525	82.743477	0.361995447689	0.640494319137	NOT_TRANSLATED	SINGLE/MULTIPLE	NA			NA	NA	NA			NA	NA	NA	NA
hsa_glia	ENST00000256969	ENSG00000134548	14.448	0.9669375	11	0.363636363636	0.213304727105	NOT_TRANSLATED	SINGLE/MULTIPLE	NA	1;208;235	123;210;348	240	50	0.208333333333333	1;208	123;348	264	11	0.0785714285714286	NA
hsa_glia	ENST00000256996	ENSG00000134574	1.27193	0.455264	34.422619	0.762623843351	0.617263180672	TRANSLATED	SINGLE/MULTIPLE	Other isoforms			NA	NA	NA			NA	NA	NA	NA
hsa_glia	ENST00000256997	ENSG00000134575	0.816402	2.404316	187.686608039	0.635892819557	0.84143082328	TRANSLATED	SINGLE/MULTIPLE	Main isoform			NA	NA	NA			NA	NA	NA	NA
hsa_glia	ENST00000256999	ENSG00000086205	2.591409	1.690327	252.923976841	0.635337889536	0.783333430747	TRANSLATED	SINGLE/MULTIPLE	Main isoform			NA	NA	NA			NA	NA	NA	NA
hsa_glia	ENST00000257013	ENSG00000134590	335.9855	1381.6202115	8719.358597	0.610905371163	0.839010397818	TRANSLATED	SINGLE_MS_hk	Single MS housekeeping	1	339	339	5348	15.7758112094395	1	339	339	8719.36	25.7969230769231	NA
hsa_glia	ENST00000257017	ENSG00000134594	32.0705	28.8727735	770	0.668831168831	0.750431176084	TRANSLATED	SINGLE/MULTIPLE	Single	1	711	711	821	1.15471167369902	1	711	711	770	1.08450704225352	NA
hsa_glia	ENST00000257075	ENSG00000134644	0.55598	1.8668345	172.8611331	0.446468526012	0.753562129861	NOT_TRANSLATED	SINGLE/MULTIPLE	NA			NA	NA	NA			NA	NA	NA	NA
hsa_glia	ENST00000257118	ENSG00000134686	0.3303125	0.256423	44.4317836	0.621431015432	0.856646286529	TRANSLATED	SINGLE/MULTIPLE	Secondary isoform			NA	NA	NA			NA	NA	NA	NA
hsa_glia	ENST00000257177	ENSG00000134744	2.95696	1.538216	438.847005	0.6145174991	0.70776645411	TRANSLATED	SINGLE/MULTIPLE	Main isoform	3937	3939	3	NA	NA	3937	3939	3	0	0	NA
hsa_glia	ENST00000257181	ENSG00000134748	12.5705	13.732665	565	0.571681415929	0.683118795908	TRANSLATED	SINGLE_MS_hk	Single MS housekeeping	1	936	936	610	0.651709401709402	1	936	936	565	0.60427807486631	NA
hsa_glia	ENST00000257190	ENSG00000134758	6.54504	10.266159	168.51024	0.551484408307	0.570055222351	TRANSLATED	SINGLE/MULTIPLE	Main isoform			NA	NA	NA			NA	NA	NA	NA
hsa_glia	ENST00000257198	ENSG00000134765	0.0295055	0.18217	33	0.484848484848	0.50008676837	NOT_EVALUATED	SINGLE/MULTIPLE	NA	2488	2682	195	NA	NA	2488	2682	195	0	0	NA
hsa_glia	ENST00000257209	ENSG00000134775	2.922025	2.8649035	517.752877	0.557346818954	0.698281997161	TRANSLATED	SINGLE/MULTIPLE	Main isoform			NA	NA	NA			NA	NA	NA	NA
hsa_glia	ENST00000257215	ENSG00000134780	8.73654	15.6786165	2045.646975	0.579983644539	0.719211764415	TRANSLATED	SINGLE/MULTIPLE	Main isoform	283;523	306;3126	2628	1854	0.705479452054795	283	3126	2844	1953.17	0.687010200492438	NA
hsa_glia	ENST00000257245:ENST00000525587:ENST00000525158	ENSG00000134809	84.6477	82.537348	461.000031	0.741865752716	0.666776821089	TRANSLATED	SINGLE_MS_hk	Single MS housekeeping	1	270	270	494	1.82962962962963	1	270	270	461	1.71375464684015	NA
hsa_glia	ENST00000257247	ENSG00000124942	0.5133995	0.446334	NA	NA	NA	NOT_EVALUATED	SINGLE/MULTIPLE	NA	364	441	78	NA	NA	364	447	84	0	0	NA
hsa_glia	ENST00000257254:ENST00000606794	ENSG00000134817	15.22336	15.1419185	634	0.492113564669	0.661983256053	TRANSLATED	SINGLE/MULTIPLE	Single	1	1140	1140	741	0.65	1	1140	1140	634	0.556628621597893	NA
hsa_glia	ENST00000257261	ENSG00000134824	10.01863	12.7023635	733.996395	0.594778945747	0.838799427776	TRANSLATED	SINGLE/MULTIPLE	Main isoform	1	141	141	0	0	1	141	141	0	0	NA
hsa_glia	ENST00000257287	ENSG00000174799	0.657899	0.244035	31	0.967741935484	0.418695419376	NOT_TRANSLATED	SINGLE/MULTIPLE	NA	700	3420	2721	25	0.00918779860345461	700	3420	2721	25	0.00919117647058824	NA
hsa_glia	ENST00000257290	ENSG00000134853	3.774895	14.959104	2282.93214	0.634457220441	0.746605396097	TRANSLATED	SINGLE/MULTIPLE	Other isoforms			NA	NA	NA			NA	NA	NA	NA
hsa_glia	ENST00000257336	ENSG00000134897	6.701985	2.142158	181.34173	0.491442703232	0.560907487264	TRANSLATED	SINGLE/MULTIPLE	Secondary isoform			NA	NA	NA			NA	NA	NA	NA
hsa_glia	ENST00000257347	ENSG00000134905	7.220555	2.717841	190.592065	0.496493140992	0.62900416808	TRANSLATED	SINGLE/MULTIPLE	Main isoform	571;1417	732;1692	438	84	0.191780821917808	571	1692	1122	158.52	0.141409455842997	NA
hsa_glia	ENST00000257359	ENSG00000134917	6.97922	6.8779605	807.13704	0.667792423453	0.658565596324	TRANSLATED	SINGLE/MULTIPLE	Single	1	2667	2667	936	0.35095613048369	1	2667	2667	807.14	0.302753188297074	NA
hsa_glia	ENST00000257408	ENSG00000134962	0.0466575	0.042064	NA	NA	NA	NOT_EVALUATED	SINGLE/MULTIPLE	NA	1	3132	3132	9	0.0028735632183908	1	3132	3132	9	0.00287448099648675	NA
hsa_glia	ENST00000257414	ENSG00000092421	2.338225	2.436048	407.639473	0.632626899702	0.776749512823	TRANSLATED	SINGLE/MULTIPLE	Main isoform	1729	1779	51	27	0.529411764705882	1729	1779	51	27	0.54	NA
hsa_glia	ENST00000257430:ENST00000508376:ENST00000457016	ENSG00000134982	19.173645	17.667762	8432.070498	0.672476590221	0.807229708207	TRANSLATED	SINGLE/MULTIPLE	Secondary isoform	3913	8529	4617	4882	1.05739657786441	3913	8529	4617	4411	0.955589254766031	NA
hsa_glia	ENST00000257468	ENSG00000135018	5.32434	23.951777	1859.6495928	0.645337570877	0.866619677613	TRANSLATED	SINGLE/MULTIPLE	Main isoform			NA	NA	NA			NA	NA	NA	NA
hsa_glia	ENST00000257497:ENST00000376911	ENSG00000135046	13.77216	9.563843	433.221336	0.632921865141	0.675071251028	TRANSLATED	SINGLE/MULTIPLE	Single	580	1038	459	334	0.727668845315904	580	1038	459	285	0.622270742358079	NA
hsa_glia	ENST00000257515:ENST00000455972	ENSG00000135063	3.60684	2.584726	166.865238	0.697297312458	0.640386677082	TRANSLATED	SINGLE/MULTIPLE	Main isoform	1	495	495	106	0.214141414141414	1	495	495	98	0.198380566801619	NA
hsa_glia	ENST00000257527	ENSG00000135074	0.1260475	0.1489975	27.772951	0.612674684804	0.754965383118	TRANSLATED	SINGLE/MULTIPLE	Secondary isoform			NA	NA	NA			NA	NA	NA	NA
hsa_glia	ENST00000257548	ENSG00000135093	4.668055	6.9071035	427.319789	0.523505624496	0.651954416917	TRANSLATED	SINGLE/MULTIPLE	Other isoforms			NA	NA	NA			NA	NA	NA	NA
hsa_glia	ENST00000257549	ENSG00000135094	5.341825	7.849589	229.583204	0.496862279176	0.471378418339	NOT_TRANSLATED	SINGLE/MULTIPLE	NA	562	984	423	153	0.361702127659574	424	984	561	186	0.332142857142857	NA
hsa_glia	ENST00000257552	ENSG00000135097	3.62665	6.0437845	208.306154	0.647425462044	0.500765080059	NOT_TRANSLATED	SINGLE/MULTIPLE	NA	1;733;961	204;789;1086	387	112	0.289405684754522	1	1086	1086	208.31	0.191990783410138	NA
hsa_glia	ENST00000257566	ENSG00000135111	0.815889	1.275128	71.999949	1	0.124573865155	NOT_TRANSLATED	SINGLE/MULTIPLE	NA	658	717	60	NA	NA	658	717	60	0	0	NA
hsa_glia	ENST00000257572	ENSG00000135116	1.0534015	8.187696	25	0.36	0.420616144476	NOT_TRANSLATED	SINGLE/MULTIPLE	NA	1	219	219	22	0.100456621004566	1	219	219	21	0.0963302752293578	NA
hsa_glia	ENST00000257575:ENST00000392549	ENSG00000135119	1.708953	8.467093	564.587557	0.580042860916	0.710399718011	TRANSLATED	SINGLE/MULTIPLE	Main isoform	1201	1332	132	121	0.916666666666667	1201	1332	132	101	0.770992366412214	NA
hsa_glia	ENST00000257583	ENSG00000135127	6.45972	0.7133375	21.682422	0.604931497044	0.382755470364	NOT_TRANSLATED	SINGLE/MULTIPLE	NA			NA	NA	NA			NA	NA	NA	NA
hsa_glia	ENST00000257600	ENSG00000135144	9.655105	7.811434	644	0.712732919255	0.635884426597	TRANSLATED	SINGLE/MULTIPLE	Single	1	1860	1860	687	0.369354838709677	1	1860	1860	644	0.34642280796127	NA
hsa_glia	ENST00000257626	ENSG00000186088	2.232965	1.0458445	112.813533	0.668276207607	0.528377576378	NOT_TRANSLATED	SINGLE/MULTIPLE	NA	1;322;1828	147;1545;1923	1467	105	0.0715746421267894	1;1828	1545;1923	1641	106	0.0686528497409326	NA
hsa_glia	ENST00000257637:ENST00000433078	ENSG00000135185	15.29835	5.981025	70.32676	0.75263953579	0.503088057989	NOT_TRANSLATED	SINGLE/MULTIPLE	NA	235	354	120	48	0.4	235	354	120	41	0.34453781512605	NA
hsa_glia	ENST00000257659	ENSG00000105793	2.79249	7.411956	269.439334	0.506463506921	0.630282825294	TRANSLATED	SINGLE/MULTIPLE	Main isoform			NA	NA	NA			NA	NA	NA	NA
hsa_glia	ENST00000257663	ENSG00000135211	16.3518	21.595839	247	0.65991902834	0.650764924094	TRANSLATED	SINGLE/MULTIPLE	Single	1	399	399	266	0.666666666666667	1	399	399	247	0.620603015075377	NA
hsa_glia	ENST00000257665	ENSG00000135213	5.96302	8.2869055	1346.8377885	0.564578471136	0.7083020318	TRANSLATED	SINGLE/MULTIPLE	Main isoform	1	726	726	497	0.684573002754821	1	726	726	553.98	0.764110344827586	NA
hsa_glia	ENST00000257694:ENST00000422087:ENST00000436062	ENSG00000135241	0.366852	0.440764	68.637504012	0.620238074676	0.933295493448	TRANSLATED	SINGLE/MULTIPLE	Other isoforms			NA	NA	NA			NA	NA	NA	NA
hsa_glia	ENST00000257700	ENSG00000135249	5.789725	9.2132005	963	0.557632398754	0.634435961121	TRANSLATED	SINGLE/MULTIPLE	Single	136;523	180;2376	1899	1010	0.531858873091101	136;523	180;2376	1899	820	0.664401707305107	NA
hsa_glia	ENST00000257749:ENST00000343122:ENST00000537989	ENSG00000112182	0.4797405	0.504753	78.999999	0.8481012639	0.536046422789	NOT_TRANSLATED	SINGLE/MULTIPLE	NA	244	2523	2280	79	0.0346491228070175	244	2523	2280	79	0.0346643264589732	NA
hsa_glia	ENST00000257765	ENSG00000135314	1.512782	3.081305	29.1745989	0.488286020618	0.506841806683	NOT_TRANSLATED	SINGLE/MULTIPLE	NA			NA	NA	NA			NA	NA	NA	NA
hsa_glia	ENST00000257766	ENSG00000135315	1.259585	0.949155	183.554	0.381359164061	0.574512407244	NOT_TRANSLATED	SINGLE/MULTIPLE	NA			NA	NA	NA			NA	NA	NA	NA
hsa_glia	ENST00000257770	ENSG00000135318	5.204455	7.5301415	550.266788	0.497028710372	0.650215952888	TRANSLATED	SINGLE/MULTIPLE	Main isoform			NA	NA	NA	1210	1359	150	38.64	0.259328859060403	NA
hsa_glia	ENST00000257776	ENSG00000135324	14.75825	59.549231	929	0.465016146394	0.702578533131	NOT_TRANSLATED	SINGLE/MULTIPLE	NA	1	615	615	1022	1.66178861788618	1	615	615	929	1.51302931596091	NA
hsa_glia	ENST00000257787	ENSG00000135334	41.0741	112.450922	2548	0.57967032967	0.832352201642	TRANSLATED	SINGLE_MS_hk	Single MS housekeeping	1	609	609	2783	4.56978653530378	1	609	609	2548	4.19078947368421	NA
hsa_glia	ENST00000257789	ENSG00000135336	4.81486	9.313304	1272.417579	0.64650581191	0.76202257158	TRANSLATED	SINGLE/MULTIPLE	Main isoform	1516	1518	3	9	3	1516	1518	3	8	4	NA
hsa_glia	ENST00000257818	ENSG00000135363	4.68176	5.126096	75.70407	0.142433478147	0.453308056351	NOT_TRANSLATED	SINGLE/MULTIPLE	NA	1	207	207	75	0.36231884057971	1	207	207	39	0.189320388349515	NA
hsa_glia	ENST00000257821	ENSG00000135365	1.578145	0.3177275	16.1570924737	0.785356499893	0.370937549585	NOT_TRANSLATED	SINGLE/MULTIPLE	NA			NA	NA	NA			NA	NA	NA	NA
hsa_glia	ENST00000257829	ENSG00000135372	0	5e-07	NA	NA	NA	NOT_EVALUATED	SINGLE/MULTIPLE	NA			NA	NA	NA			NA	NA	NA	NA
hsa_glia	ENST00000257836	ENSG00000135378	0.2187295	0.1141615	NA	NA	NA	NOT_EVALUATED	SINGLE/MULTIPLE	NA	1	678	678	4	0.00589970501474926	1	678	678	4	0.00590841949778434	NA
hsa_glia	ENST00000257848	ENSG00000037897	0.884535	0.61634	NA	NA	NA	NOT_EVALUATED	SINGLE/MULTIPLE	NA			NA	NA	NA	274	297	24	0	0	NA
hsa_glia	ENST00000257860	ENSG00000135406	0.405712	0.0485735	NA	NA	NA	NOT_EVALUATED	SINGLE/MULTIPLE	NA	1;343	243;438	339	NA	NA	1;343;961	243;438;1410	789	0	0	NA
hsa_glia	ENST00000257861	ENSG00000135407	5.95e-05	3e-06	NA	NA	NA	NOT_EVALUATED	SINGLE/MULTIPLE	NA			NA	NA	NA			NA	NA	NA	NA
hsa_glia	ENST00000257879	ENSG00000135424	7.40102	6.99113	833.304333	0.569920007844	0.654876162133	TRANSLATED	SINGLE/MULTIPLE	Secondary isoform			NA	NA	NA			NA	NA	NA	NA
hsa_glia	ENST00000257895:ENST00000548082	ENSG00000135437	0.220058	0.0066095	NA	NA	NA	NOT_EVALUATED	SINGLE/MULTIPLE	NA	1	9	9	NA	NA	1	291	291	0	0	NA
hsa_glia	ENST00000257897	ENSG00000135439	24.56295	5.4094995	551.423048	0.698336522923	0.773092106216	TRANSLATED	SINGLE/MULTIPLE	Main isoform	1	159	159	NA	NA	1	159	159	0	0	NA
hsa_glia	ENST00000257905	ENSG00000135447	54.2213	32.1211775	443.661572	0.603945207136	0.662142783926	TRANSLATED	SINGLE/MULTIPLE	Secondary isoform	256	402	147	244	1.65986394557823	184	513	330	347.91	1.05747720364742	NA
hsa_glia	ENST00000257910	ENSG00000135452	0.55731	0.678091	21.3859228	0.593962950245	0.941674066633	TRANSLATED	SINGLE/MULTIPLE	Main isoform			NA	NA	NA			NA	NA	NA	NA
hsa_glia	ENST00000257915	ENSG00000135457	9.534575	10.957767	804.507638	0.579745612061	0.735382175673	TRANSLATED	SINGLE/MULTIPLE	Main isoform			NA	NA	NA			NA	NA	NA	NA
hsa_glia	ENST00000257931	ENSG00000135473	3.541065	1.1797325	191.158945	0.526498239462	0.694475170656	TRANSLATED	SINGLE/MULTIPLE	Main isoform			NA	NA	NA			NA	NA	NA	NA
hsa_glia	ENST00000257940	ENSG00000135482	1.54944	3.7888905	169.848215	0.404259061539	0.539020917105	NOT_TRANSLATED	SINGLE/MULTIPLE	NA	265	1302	1038	164	0.157996146435453	265	1302	1038	164	0.158148505303761	NA
hsa_glia	ENST00000257963	ENSG00000135503	4.210385	12.5202325	868.298007	0.641675423079	0.764783189201	TRANSLATED	SINGLE/MULTIPLE	Main isoform			NA	NA	NA			NA	NA	NA	NA
hsa_glia	ENST00000257966	ENSG00000135506	9.82836	14.262439	1118.834942	0.604930170299	0.812873465618	TRANSLATED	SINGLE/MULTIPLE	Secondary isoform			NA	NA	NA			NA	NA	NA	NA
hsa_glia	ENST00000257981	ENSG00000135519	42.0307	7.87038	1170	0.575213675214	0.667015215613	TRANSLATED	SINGLE/MULTIPLE	Single	1	3249	3249	1347	0.414589104339797	1	3249	3249	1170	0.360221674876847	NA
hsa_glia	ENST00000258014	ENSG00000135549	2.040605	1.018716	NA	NA	NA	NOT_EVALUATED	SINGLE/MULTIPLE	NA	1	12	12	NA	NA	1	12	12	0	0	NA
hsa_glia	ENST00000258042	ENSG00000135577	0.070391	0.5782	41	0.536585365854	0.271140863669	NOT_EVALUATED	SINGLE/MULTIPLE	NA	1	1170	1170	46	0.0393162393162393	1	1170	1170	41	0.0350727117194183	NA
hsa_glia	ENST00000258052	ENSG00000135587	3.24453	2.3722975	106.329652	0.797252416476	0.399168466737	NOT_TRANSLATED	SINGLE/MULTIPLE	NA	1;922	435;1269	783	117	0.149425287356322	1	1269	1269	106.33	0.0838564668769716	NA
hsa_glia	ENST00000258062	ENSG00000135597	0.0218975	0.0217145	NA	NA	NA	NOT_EVALUATED	SINGLE/MULTIPLE	NA			NA	NA	NA			NA	NA	NA	NA
hsa_glia	ENST00000258080	ENSG00000115317	12.6562	6.9137005	428.567337	0.534466876555	0.627036084945	TRANSLATED	SINGLE/MULTIPLE	Main isoform	1114	1209	96	62	0.645833333333333	1114	1209	96	53	0.557894736842105	NA
hsa_glia	ENST00000258083	ENSG00000135617	17.9421	18.9450565	266	0.548872180451	0.480806380958	NOT_TRANSLATED	SINGLE_MS_hk	NA	1	564	564	312	0.553191489361702	1	564	564	266	0.47246891651865	NA
hsa_glia	ENST00000258091	ENSG00000135624	15.6457	25.5667025	1655.661595	0.607987579128	0.853736868323	TRANSLATED	SINGLE/MULTIPLE	Secondary isoform			NA	NA	NA			NA	NA	NA	NA
hsa_glia	ENST00000258098	ENSG00000135631	8.424365	19.269169	1502	0.607190412783	0.699491827754	TRANSLATED	SINGLE/MULTIPLE	Single	1	1959	1959	1685	0.860132720775906	1	1959	1959	1502	0.767109295199183	NA
hsa_glia	ENST00000258104	ENSG00000135636	1.8133555	0.455005	200.409183795	0.701977842687	0.70344537348	TRANSLATED	SINGLE/MULTIPLE	Other isoforms			NA	NA	NA			NA	NA	NA	NA
hsa_glia	ENST00000258105	ENSG00000204822	67.8676	55.922956	340.719007	0.667086024937	0.669338036963	TRANSLATED	SINGLE/MULTIPLE	Other isoforms	91;322	204;336	129	182	1.41085271317829	91	336	246	192.83	0.787061224489796	NA
hsa_glia	ENST00000258106	ENSG00000135638	7.727785	9.0125945	269.575782	0.634191101039	0.603626700216	TRANSLATED	SINGLE/MULTIPLE	Single	1;769	366;870	468	176	0.376068376068376	1;706	366;870	531	171	0.743835616438356	NA
hsa_glia	ENST00000258111	ENSG00000135643	75.22805	38.7827035	861	0.592334494774	0.750685890659	TRANSLATED	SINGLE/MULTIPLE	Single	1;463	336;630	504	826	1.63888888888889	1	630	630	861	1.36883942766296	NA
hsa_glia	ENST00000258145	ENSG00000135677	4.264315	22.6952345	1680.156518	0.699550320109	0.809049152321	TRANSLATED	SINGLE/MULTIPLE	Main isoform			NA	NA	NA			NA	NA	NA	NA
hsa_glia	ENST00000258148	ENSG00000135679	2.52378	6.257572	387.144445	0.650707079111	0.668259624509	TRANSLATED	SINGLE/MULTIPLE	Main isoform			NA	NA	NA			NA	NA	NA	NA
hsa_glia	ENST00000258157	ENSG00000135686	0.0013435	0.002181	NA	NA	NA	NOT_EVALUATED	SINGLE/MULTIPLE	NA			NA	NA	NA			NA	NA	NA	NA
hsa_glia	ENST00000258168	ENSG00000135697	0.3418185	0.052189	NA	NA	NA	NOT_EVALUATED	SINGLE/MULTIPLE	NA			NA	NA	NA			NA	NA	NA	NA
hsa_glia	ENST00000258169	ENSG00000135698	10.705965	17.829595	244.742742	0.5516853938	0.695663219458	TRANSLATED	SINGLE/MULTIPLE	Secondary isoform			NA	NA	NA			NA	NA	NA	NA
hsa_glia	ENST00000258173	ENSG00000205084	5.555175	2.5153675	131.010767	0.653623385015	0.61433476372	TRANSLATED	SINGLE/MULTIPLE	Other isoforms			NA	NA	NA			NA	NA	NA	NA
hsa_glia	ENST00000258198	ENSG00000135720	9.518195	18.483641	1519.5098894	0.596811679691	0.825661154844	TRANSLATED	SINGLE/MULTIPLE	Secondary isoform			NA	NA	NA			NA	NA	NA	NA
hsa_glia	ENST00000258200:ENST00000519917	ENSG00000135722	0.6324705	0.135377	NA	NA	NA	NOT_EVALUATED	SINGLE/MULTIPLE	NA	490	687	198	NA	NA	490	1122	633	8.01	0.0126740506329114	NA
hsa_glia	ENST00000258201	ENSG00000135723	3.249805	0.6295265	87.01818	0.574801495504	0.557481314576	TRANSLATED	SINGLE/MULTIPLE	Main isoform	442;484;1321;2245	477;1257;1941;3492	2679	95	0.0354609929078014	442;2203	1941;3492	2790	80	0.0568467936472777	NA
hsa_glia	ENST00000258214	ENSG00000135736	0.479848	0.166037	11	0.636363636364	0.432586438504	NOT_TRANSLATED	SINGLE/MULTIPLE	NA	1	1650	1650	11	0.00666666666666667	1	1650	1650	11	0.00667070952092177	NA
hsa_glia	ENST00000258229	ENSG00000135749	4.37705	3.052407	1050.841816	0.607530639036	0.690852665639	TRANSLATED	SINGLE/MULTIPLE	Secondary isoform	1;6241	1707;6411	1878	511	0.27209797657082	1;3946;6241	2103;4074;6411	2403	611.36	0.60401363197515	NA
hsa_glia	ENST00000258243	ENSG00000135763	1.0364715	1.768543	481.7695444	0.613923291412	0.658545762847	TRANSLATED	SINGLE/MULTIPLE	Single	1;4405	4152;4572	4320	490	0.113425925925926	1;4405	4152;4572	4320	481	0.138864165189255	NA
hsa_glia	ENST00000258301	ENSG00000135823	13.52315	38.7823945	1004.812894	0.587418948866	0.724568620024	TRANSLATED	SINGLE/MULTIPLE	Other isoforms	1	303	303	599	1.97689768976898	1	303	303	501	1.65894039735099	NA
hsa_glia	ENST00000258302	ENSG00000135824	2.734347	7.375406	204.69013	0.760455767945	0.625259255113	TRANSLATED	SINGLE/MULTIPLE	Main isoform	1	78	78	45	0.576923076923077	1	78	78	45	0.584415584415584	NA
hsa_glia	ENST00000258341	ENSG00000135862	1.899005	2.5159935	469	0.479744136461	0.584046588299	NOT_TRANSLATED	SINGLE/MULTIPLE	NA	1;997	885;4827	4716	541	0.114715860899067	1;997	885;4827	4716	455	0.27629160119561	NA
hsa_glia	ENST00000258362	ENSG00000127838	1.47492	3.534376	147.42875	0.569164291225	0.776321670607	TRANSLATED	SINGLE/MULTIPLE	Other isoforms	1	162	162	10	0.0617283950617284	1	162	162	8	0.0496894409937888	NA
hsa_glia	ENST00000258381	ENSG00000135899	0.254389	0.0756775	NA	NA	NA	NOT_EVALUATED	SINGLE/MULTIPLE	NA	1816	1887	72	NA	NA	1816	1887	72	0	0	NA
hsa_glia	ENST00000258383	ENSG00000135900	18.82385	28.62662	1112	0.532374100719	0.754345484024	TRANSLATED	SINGLE_MS_hk	Single MS housekeeping	1	996	996	1266	1.2710843373494	1	996	996	1112	1.11758793969849	NA
hsa_glia	ENST00000258390	ENSG00000135905	3.0828775	2.4431145	1116.160569	0.616798524084	0.732244318412	TRANSLATED	SINGLE/MULTIPLE	Secondary isoform			NA	NA	NA			NA	NA	NA	NA
hsa_glia	ENST00000258399:ENST00000454775:ENST00000418019	ENSG00000135913	0.713322	4.9032305	582.666009	0.516576286158	0.6305182253	TRANSLATED	SINGLE/MULTIPLE	Main isoform	1834	1899	66	7	0.106060606060606	1834	1899	66	7	0.107692307692308	NA
hsa_glia	ENST00000258400	ENSG00000135914	0.537951	0.022023	NA	NA	NA	NOT_EVALUATED	SINGLE/MULTIPLE	NA	1	1443	1443	2	0.00138600138600139	1	1443	1443	2	0.0013869625520111	NA
hsa_glia	ENST00000258405	ENSG00000135919	11.9203	21.499443	1221.106967	0.639191328928	0.889138301201	TRANSLATED	SINGLE/MULTIPLE	Main isoform	985	987	3	39	13	985	987	3	10	5	NA
hsa_glia	ENST00000258411	ENSG00000135925	0.089692	0.013871	NA	NA	NA	NOT_EVALUATED	SINGLE/MULTIPLE	NA	1;376;1129	111;756;1251	615	NA	NA	1	1251	1251	1.07	0.000856	NA
hsa_glia	ENST00000258412:ENST00000444881:ENST00000396809	ENSG00000135926	19.653165	30.5492465	1017.157467	0.729595157168	0.740789637734	TRANSLATED	SINGLE/MULTIPLE	Main isoform			NA	NA	NA	514	522	9	0	0	NA
hsa_glia	ENST00000258415	ENSG00000135929	13.8988	13.227164	820.818152	0.620881762615	0.6697119178	TRANSLATED	SINGLE/MULTIPLE	Secondary isoform	256;946	282;1593	675	327	0.484444444444444	256;946	282;1593	675	250	0.977053858043039	NA
hsa_glia	ENST00000258416	ENSG00000135930	6.99918	8.5848335	215.1294	0.430832861524	0.658684248186	NOT_TRANSLATED	SINGLE/MULTIPLE	NA			NA	NA	NA			NA	NA	NA	NA
hsa_glia	ENST00000258418:ENST00000410084:ENST00000409788	ENSG00000135932	38.2995	132.2691225	5750.825031	0.592580179475	0.851275100273	TRANSLATED	SINGLE_MS_hk	Single MS housekeeping	1	1023	1023	6212	6.07233626588465	1	1023	1023	5750.83	5.62703522504892	NA
hsa_glia	ENST00000258424	ENSG00000135940	485.4535	917.9686575	8032	0.646165338645	0.847178943224	TRANSLATED	SINGLE_MS_hk	Single MS housekeeping	1	387	387	8731	22.5607235142119	1	387	387	8032	20.8082901554404	NA
hsa_glia	ENST00000258428	ENSG00000135945	5.341555	2.3936495	475.971174	0.616389363529	0.667502745297	TRANSLATED	SINGLE/MULTIPLE	Main isoform	1438	1440	3	7	2.33333333333333	1438	1440	3	1	0.5	NA
hsa_glia	ENST00000258436	ENSG00000135953	0.748871	2.9097925	134.69124	0.62135622183	0.461094183189	NOT_TRANSLATED	SINGLE/MULTIPLE	NA	427;502	456;1422	951	103	0.108307045215563	427	1422	996	99	0.0994974874371859	NA
hsa_glia	ENST00000258439:ENST00000432959	ENSG00000135956	9.38694	47.659885	1212.183632	0.629578060496	0.799540624314	TRANSLATED	SINGLE/MULTIPLE	Main isoform	1	252	252	697	2.76587301587302	1	252	252	597	2.37848605577689	NA
hsa_glia	ENST00000258455	ENSG00000135972	19.4966	14.77424	909	0.68096809681	0.70645139178	TRANSLATED	SINGLE_MS_hk	Single MS housekeeping	1;652	522;1188	1059	976	0.92162417374882	1	1188	1188	909	0.765796124684078	NA
hsa_glia	ENST00000258456	ENSG00000135973	1.216535	0.1941095	13	0.923076923077	0.324471533558	NOT_TRANSLATED	SINGLE/MULTIPLE	NA	1	1116	1116	13	0.0116487455197133	1	1116	1116	13	0.0116591928251121	NA
hsa_glia	ENST00000258457	ENSG00000135974	4.78539	11.26978	360.842083	0.694741350332	0.685701839124	TRANSLATED	SINGLE/MULTIPLE	Other isoforms	394	519	126	210	1.66666666666667	394	519	126	146	1.168	NA
hsa_glia	ENST00000258484	ENSG00000135999	9.166225	5.762646	804.740122	0.672370591708	0.692018196475	TRANSLATED	SINGLE/MULTIPLE	Other isoforms	694	2421	1728	628	0.363425925925926	694	2421	1728	586	0.339316734221193	NA
[truncated: 252,831 more rows]
