# Supplementary material for: Ribosome profiling at isoform level reveals evolutionary conserved impacts of differential splicing on the proteome
Source: Nat Commun. 2020 Apr 14;11:1768. doi: 10.1038/s41467-020-15634-w (PMC7156646; doi:10.1038/s41467-020-15634-w)
Supplement: Supplementary file 6 — Supplementary Data 2 [file 41467_2020_15634_MOESM6_ESM.txt]

event_id	hsa_glia_1_RiboSeq_PSI	hsa_glia_2_RiboSeq_PSI	hsa_glioma_1_RiboSeq_PSI	hsa_glioma_2_RiboSeq_PSI	hsa_glia_1_RNASeq_PSI	hsa_glia_2_RNASeq_PSI	hsa_glioma_1_RNASeq_PSI	hsa_glioma_2_RNASeq_PSI	type	microexon	orthologous_SE	gene_id	alternative_transcripts	total_transcripts
ENSG00000000419;A5:20:49557470-49557642:49557470-49557666:-	1	0.349958677631702	0.75651295879173	0.812055590434308	1	0.333207881590197	0.762998248770254	0.831104936116555	A5	NA	NA	ENSG00000000419	ENST00000371584	ENST00000371583,ENST00000371584,ENST00000413082,ENST00000371582
ENSG00000000419;MX:20:49557470-49557666:49557746-49562274:49557470-49558568:49558663-49562274:-	0	0.1074922711534	0	0.0294974427579333	0	0.114695386583767	0	0.0278867600241315	MX	NA	NA	ENSG00000000419	ENST00000371583,ENST00000413082	ENST00000371583,ENST00000371588,ENST00000413082
ENSG00000000419;SE:20:49557470-49557642:49557746-49558568:-	0.0659290363528913	0.0644992736444476	0.101066245460737	0.199694279353168	0.0768981374425773	0.0640120430723044	0.119927700294422	0.227497802561182	SE	other SE	NA	ENSG00000000419	ENST00000371584	ENST00000371584,ENST00000371588
ENSG00000000419;SE:20:49557470-49557666:49557746-49558568:-	0	0.00757008916654889	0.0349220956105877	0.0266277597533744	0	0.00724922568008298	0.0406092254312292	0.030218145700563	SE	other SE	NA	ENSG00000000419	ENST00000371582	ENST00000371588,ENST00000371582
ENSG00000000419;SE:20:49557746-49558568:49558663-49562274:-	1	0.388676170050415	1	0.901084638863754	1	0.368785364879513	1	0.919042035493886	SE	other SE	NA	ENSG00000000419	ENST00000371584,ENST00000371582	ENST00000371583,ENST00000371584,ENST00000413082,ENST00000371582
ENSG00000000457;SE:1:169824105-169824937:169825098-169828182:-	0.149154806465681	0.345539208675343	0.199321323416721	0.179728114661956	0.160028430371266	0.365777657429	0.212937719649094	0.192326771766217	SE	other SE	NA	ENSG00000000457	ENST00000367772,ENST00000367770	ENST00000423670,ENST00000367770,ENST00000367771,ENST00000367772
ENSG00000000460;SE:1:169796340-169796852:169796981-169798404:+	-1	1	1	1	1	1	1	1	SE	other SE	NA	ENSG00000000460	ENST00000359326,ENST00000286031	ENST00000286031,ENST00000359326,ENST00000413811
ENSG00000000971;SE:1:196645195-196646606:196646797-196648753:+	1	1	1	1	1	1	1	1	SE	other SE	NA	ENSG00000000971	ENST00000439155,ENST00000367429	ENST00000359637,ENST00000439155,ENST00000367429
ENSG00000001084;A3:6:53381020-53385576:53381015-53385576:-	1	1	1	0.96608135825766	1	1	1	0.969797494132635	A3	NA	NA	ENSG00000001084	ENST00000229416,ENST00000514004,ENST00000514933	ENST00000514933,ENST00000514004,ENST00000505294,ENST00000229416
ENSG00000001084;SE:6:53379295-53380907:53381020-53385576:-	1	1	1	1	1	1	1	1	SE	other SE	NA	ENSG00000001084	ENST00000229416,ENST00000514004,ENST00000514933	ENST00000514933,ENST00000514004,ENST00000513939,ENST00000229416
ENSG00000001167;SE:6:41046903-41048550:41048636-41051785:+	0.907580283686469	0.65949537615462	0.858106722697492	0.869161617045088	0.915384249429109	0.672104811993245	0.863736346401015	0.858590936928563	SE	other SE	NA	ENSG00000001167	ENST00000341376	ENST00000353205,ENST00000341376
ENSG00000001460;AF:1:24710493-24718051:24718169:24710493-24727809:24727856:-	0	0	-1	-1	0	0	-1	-1	AF	NA	NA	ENSG00000001460	ENST00000435187	ENST00000435187,ENST00000003583,ENST00000440416
ENSG00000001460;SE:1:24710493-24718051:24718169-24727809:-	0.544827997861264	0.436476207651348	-1	1	0.592055495321246	0.479098139139835	1	1	SE	other SE	NA	ENSG00000001460	ENST00000374409,ENST00000337248	ENST00000003583,ENST00000337248,ENST00000374409,ENST00000440416
ENSG00000001461;AL:1:24790610-24792494:24792576:24790610-24795476:24795672:+	0.105073545943417	0	0	0.0655798167174358	0.0977820661669896	0	0	0.135728286211793	AL	NA	NA	ENSG00000001461	ENST00000339255	ENST00000003912,ENST00000339255,ENST00000374399
ENSG00000001461;SE:1:24782763-24784224:24784323-24785378:+	0.0669286527789657	0	0	0	0.19108812946327	0	0	0	SE	other SE	NA	ENSG00000001461	ENST00000432012	ENST00000003912,ENST00000339255,ENST00000374399,ENST00000432012
ENSG00000001497;SE:X:64744142-64744444:64744494-64744845:-	0.775796851768482	0.442042924071847	0.574435225041068	0.554914872363675	0.780247814788072	0.462222427892402	0.557578041515557	0.561266747164975	SE	microexon	ENSMUSG00000057421;SE:X:95947073-95947398:95947448-95947770:-	ENSG00000001497	ENST00000374811	ENST00000374807,ENST00000374811,ENST00000374804
ENSG00000001497;SE:X:64744930-64748140:64748249-64749092:-	0.345210859653786	0.661317518453342	0.80862827572561	0.8088443566212	0.595336045816582	0.733678484347295	0.827300272737202	0.858979407209201	SE	other SE	NA	ENSG00000001497	ENST00000374807,ENST00000374811,ENST00000374804	ENST00000374807,ENST00000312391,ENST00000484069,ENST00000374811,ENST00000374804
ENSG00000001497;SE:X:64752510-64753490:64753615-64754360:-	0.999999973887452	1	0.999643148663406	0.999978319591551	0.99999993144514	1	0.99960066417451	0.99997153112897	SE	other SE	NA	ENSG00000001497	ENST00000374807,ENST00000374811,ENST00000484069,ENST00000312391	ENST00000374807,ENST00000312391,ENST00000484069,ENST00000374811,ENST00000374804
ENSG00000001617;A3:3:50211547-50211646:50211547-50211664:+	0	0.153445818104829	0	-1	0	0.0899269913743176	0	0	A3	NA	NA	ENSG00000001617	ENST00000420831	ENST00000450338,ENST00000002829,ENST00000420831,ENST00000413852,ENST00000414301,ENST00000434342
ENSG00000001617;SE:3:50211783-50212529:50212621-50214201:+	0.657790952881623	0.362758727220282	0.304687393336867	-1	0.690309053890746	0.374096542478561	0.336936621494509	0.237576041138597	SE	other SE	NA	ENSG00000001617	ENST00000002829	ENST00000450338,ENST00000002829,ENST00000420831,ENST00000413852,ENST00000414301,ENST00000434342
ENSG00000001626;AL:7:117305618-117306962:117307125:117305618-117355812:117355910:+	-1	-1	-1	-1	1	0	0.0314825283499648	0	AL	NA	NA	ENSG00000001626	ENST00000426809	ENST00000426809,ENST00000600166
ENSG00000001626;AL:7:117305618-117306962:117307159:117305618-117355812:117355910:+	-1	-1	-1	-1	1	0.128025112011376	0	0.0163952320803783	AL	NA	NA	ENSG00000001626	ENST00000003084,ENST00000454343	ENST00000454343,ENST00000003084,ENST00000600166
ENSG00000001626;SE:7:117171168-117174330:117174419-117175302:+	-1	-1	-1	-1	0.999999935759013	1	0	1	SE	other SE	ENSMUSG00000041301;SE:6:18214315-18220621:18220710-18221470:+	ENSG00000001626	ENST00000003084,ENST00000454343	ENST00000426809,ENST00000454343,ENST00000003084
ENSG00000001626;SE:7:117182162-117188695:117188877-117199518:+	-1	-1	-1	-1	6.42409868960273e-08	0	1	0	SE	other SE	NA	ENSG00000001626	ENST00000426809,ENST00000003084	ENST00000426809,ENST00000454343,ENST00000003084
ENSG00000001630;AF:7:91761186-91763487:91763678:91761186-91771777:91771800:-	NA	NA	NA	NA	NA	NA	NA	NA	AF	NA	NA	ENSG00000001630	ENST00000003100	ENST00000435873,ENST00000003100
ENSG00000001630;RI:7:91746358:91746406-91746491:91746526:-	0.932660738516519	0.931562389623247	0.942932610771184	0.935714467120456	0.898534085671613	0.93952477585753	0.950815152136944	0.94049026757802	RI	NA	NA	ENSG00000001630	ENST00000450723,ENST00000003100	ENST00000422867,ENST00000450723,ENST00000003100
ENSG00000001631;A5:7:91864237-91864717:91864237-91864848:-	0.671516485818332	0.556097849519908	1	0.81243893952097	0.804873570122133	0.501411432336548	1	0.702023756820038	A5	NA	NA	ENSG00000001631	ENST00000394507,ENST00000340022,ENST00000412043,ENST00000394505,ENST00000394503	ENST00000394503,ENST00000394507,ENST00000445516,ENST00000340022,ENST00000412043,ENST00000394505
ENSG00000001631;SE:7:91855996-91863763:91863906-91864122:-	0.814951874267202	0.474602492359723	0.979273930774888	0.729664583654334	0.759215170499876	0.526204380558249	0.978585514025363	0.769515186506746	SE	other SE	NA	ENSG00000001631	ENST00000394507,ENST00000340022,ENST00000412043,ENST00000394505,ENST00000445516	ENST00000394503,ENST00000394507,ENST00000445516,ENST00000340022,ENST00000412043,ENST00000394505
ENSG00000002016;A3:12:1025701-1025805:1025649-1025805:-	-1	0.122498164709576	0.107404476944297	0.105128844470508	0.306497061021674	0.173653242831904	0.0809697824713662	0.0809112824628342	A3	NA	NA	ENSG00000002016	ENST00000536177	ENST00000430095,ENST00000536177,ENST00000358495,ENST00000539046
ENSG00000002016;A5:12:1036429-1038930:1036429-1038985:-	-1	0	0.276292296499038	0.141894082254204	0	0	0.224834482608567	0.206457585712848	A5	NA	NA	ENSG00000002016	ENST00000468231,ENST00000461568	ENST00000430095,ENST00000542785,ENST00000468231,ENST00000545564,ENST00000358495,ENST00000536177,ENST00000461568,ENST00000539046
ENSG00000002016;AL:12:1036096:1036112-1039217:1038938:1039052-1039217:-	-1	0.575378167876114	-1	-1	0	0.648918543728449	-1	-1	AL	NA	NA	ENSG00000002016	ENST00000543912	ENST00000543912,ENST00000397230
ENSG00000002016;SE:12:1034691-1035962:1036112-1036311:-	-1	0.126671166684346	0.131327392709178	0.0736340033057513	0	0.263944322790106	0.186310764467306	0.252747265593264	SE	other SE	NA	ENSG00000002016	ENST00000545564	ENST00000430095,ENST00000545564,ENST00000358495,ENST00000536177,ENST00000539046
ENSG00000002330;AF:11:64037809-64039085:64039207:64037809-64051654:64051840:-	NA	NA	NA	NA	NA	NA	NA	NA	AF	NA	NA	ENSG00000002330	ENST00000493798,ENST00000492141	ENST00000492141,ENST00000544785,ENST00000493798
ENSG00000002330;SE:11:64037809-64039085:64039275-64051654:-	0.694690433100659	0.704118322730806	0.766529711471374	0.647033059455444	0.465166309412292	0.52098118164647	0.436121209250554	0.496493856069606	SE	other SE	NA	ENSG00000002330	ENST00000394532,ENST00000309032	ENST00000394532,ENST00000544785,ENST00000309032
ENSG00000002330;SE:11:64039275-64044376:64044515-64051654:-	0.282391194105674	0.5278820376061	0.511091670904252	0.495627995777261	0.0112589482515421	0.0392609054238242	0.00640178655512346	0.0171360957631176	SE	other SE	NA	ENSG00000002330	ENST00000394531	ENST00000394532,ENST00000309032,ENST00000394531
ENSG00000002549;SE:4:17583437-17583911:17584016-17585106:+	0.881338668040895	0.640756491611465	0.692895939772642	0.689375541115398	0.859063684612653	0.63914327016547	0.783830599963814	0.717308044418243	SE	other SE	NA	ENSG00000002549	ENST00000226299,ENST00000606142	ENST00000226299,ENST00000509583,ENST00000606142
ENSG00000002586;AF:X:2609402:2609468-2632463:2609541:2609736-2632463:+	0.996827840431404	0.993893758633414	0.99824446507647	0.996041327833344	0.994811434189043	0.989018955934344	0.997925754773256	0.992608272817383	AF	NA	NA	ENSG00000002586	ENST00000381184,ENST00000381192,ENST00000381187	ENST00000449611,ENST00000381192,ENST00000381187,ENST00000381184
ENSG00000002586;SE:X:2632495-2635646:2635693-2637702:+	0.969236715709242	0.920951771657848	0.891957347977679	0.95697380137864	0.968375767358996	0.902116223710134	0.892140625422279	0.954246227501639	SE	microexon	NA	ENSG00000002586	ENST00000381184,ENST00000381192,ENST00000449611	ENST00000449611,ENST00000381192,ENST00000381187,ENST00000381184
ENSG00000002726;A3:7:150556136-150557532:150556136-150557589:+	-1	-1	-1	-1	-1	0	-1	-1	A3	NA	NA	ENSG00000002726	ENST00000416793	ENST00000467291,ENST00000360937,ENST00000493429,ENST00000416793
ENSG00000002745;AF:7:120965470:120965534-120969621:120969347:120969441-120969621:+	-1	0	-1	-1	1	0	-1	1	AF	NA	NA	ENSG00000002745	ENST00000361301	ENST00000361301,ENST00000222462
ENSG00000002746;SE:7:43485169-43490427:43490528-43495896:+	0.504303457347546	0.997995584698384	1	1	0.472627741836067	0.999999985397415	1	1	SE	other SE	NA	ENSG00000002746	ENST00000395891	ENST00000395891,ENST00000453890
ENSG00000002822;AF:7:2262389-2265045:2265122:2262389-2269619:2269768:-	0	0	0	0	0	0	0	0	AF	NA	NA	ENSG00000002822	ENST00000429625	ENST00000429625,ENST00000455998
ENSG00000002822;SE:7:2259091-2260519:2260657-2262210:-	3.28077286080233e-09	9.40689462972476e-05	4.94634863046749e-09	0.294753463137184	2.60015981100116e-09	0.000120446014530452	5.15869520608621e-09	0.193374956175548	SE	other SE	NA	ENSG00000002822	ENST00000402746	ENST00000402746,ENST00000455998,ENST00000445959,ENST00000265854,ENST00000429625,ENST00000399654,ENST00000406869
ENSG00000002822;SE:7:2262389-2265045:2265185-2269619:-	0.89628313459793	0.70298017902573	0.741601132321921	0.88270339826718	0.888860611134366	0.605270843334934	0.652675795996107	0.820963574822636	SE	other SE	NA	ENSG00000002822	ENST00000399654,ENST00000406869,ENST00000265854,ENST00000429779	ENST00000429779,ENST00000455998,ENST00000265854,ENST00000399654,ENST00000406869
ENSG00000002834;SE:17:37034433-37046673:37046757-37054665:+	0.378110189764314	0.47055815287717	0.46772081984752	0.590398378439852	0.522153199738997	0.512693603695992	0.551820085213629	0.595711773027951	SE	other SE	NA	ENSG00000002834	ENST00000318008,ENST00000435347,ENST00000419929	ENST00000433206,ENST00000318008,ENST00000585841,ENST00000435347,ENST00000419929
ENSG00000002919;AF:17:46189406:46189447-46189936:46189456:46189473-46189936:+	NA	NA	NA	NA	NA	NA	NA	NA	AF	NA	NA	ENSG00000002919	ENST00000583320,ENST00000581705,ENST00000581298,ENST00000582481,ENST00000584335,ENST00000393405,ENST00000359238	ENST00000583320,ENST00000580219,ENST00000582481,ENST00000581705,ENST00000359238,ENST00000581298,ENST00000393405,ENST00000584335,ENST00000582104
ENSG00000002919;AL:17:46190022-46190113:46190154:46190022-46196066:46196074:+	NA	NA	NA	NA	NA	NA	NA	NA	AL	NA	NA	ENSG00000002919	ENST00000583320	ENST00000583320,ENST00000581705
ENSG00000002919;SE:17:46190022-46190663:46190763-46196066:+	NA	NA	NA	NA	NA	NA	NA	NA	SE	other SE	NA	ENSG00000002919	ENST00000581298,ENST00000582481,ENST00000584335,ENST00000393405,ENST00000359238,ENST00000580219,ENST00000582104	ENST00000580219,ENST00000582481,ENST00000581705,ENST00000359238,ENST00000581298,ENST00000393405,ENST00000584335,ENST00000582104,ENST00000439357
ENSG00000003056;A3:12:9093499-9095012:9093465-9095012:-	0.824052315867715	0.473299222436553	0.596359230460264	0.398243095605855	0.681851987400806	0.712260218793061	0.655070795810079	0.628696129061743	A3	NA	NA	ENSG00000003056	ENST00000544193	ENST00000544193,ENST00000539143
ENSG00000003056;AF:12:9096131-9096397:9096482:9096131-9098899:9098964:-	0.267577760528155	0.492197434905454	0.433186686308404	0.467676953444386	0.303815234933723	0.380459340610392	0.373481180490508	0.390871505469112	AF	NA	NA	ENSG00000003056	ENST00000537621	ENST00000543704,ENST00000537621
ENSG00000003056;AL:12:9093322:9093465-9095012:9094417:9094536-9095012:-	0.0879674676790336	0.342785655663559	0.293560964004279	0.467440130489908	0.528934317899164	0.570935305169868	0.64700294687273	0.67014840844599	AL	NA	NA	ENSG00000003056	ENST00000539143	ENST00000543704,ENST00000539143,ENST00000000412
ENSG00000003056;AL:12:9093347:9093499-9095012:9094417:9094536-9095012:-	0.311168678743726	0.319121997199702	0.380404036115958	0.367440012604957	0.706441323845295	0.767108393786792	0.776831307392309	0.774776893654078	AL	NA	NA	ENSG00000003056	ENST00000544193	ENST00000544193,ENST00000543704,ENST00000000412
ENSG00000003096;AF:X:117079538-117106694:117106791:117079538-117162387:117162436:-	1	1	0.681870660327647	0.999999998008382	1	1	0.687813076608152	0.999999998062471	AF	NA	NA	ENSG00000003096	ENST00000262820	ENST00000541812,ENST00000262820,ENST00000540167
ENSG00000003137;AF:2:72362548-72371118:72371495:72362548-72374760:72374963:-	0.549069616171143	0.617478076357708	1	1	0.679600760485974	0.523926408888579	1	1	AF	NA	NA	ENSG00000003137	ENST00000461519	ENST00000474509,ENST00000546307,ENST00000461519
ENSG00000003137;SE:2:72362548-72371118:72371342-72374760:-	0	0.0274576968436159	-1	-1	0	0.00248093988510174	-1	-1	SE	other SE	ENSMUSG00000063415;SE:6:84577204-84584250:84584474-84587802:-	ENSG00000003137	ENST00000001146	ENST00000001146,ENST00000474509,ENST00000546307
ENSG00000003147;A3:7:8272382-8275540:8272363-8275540:-	0.406367155841531	0.89242594923538	0	0.23680303793867	0.412844595100757	0.894844213416878	0	0.241678144446058	A3	NA	NA	ENSG00000003147	ENST00000265577,ENST00000430867,ENST00000446305	ENST00000401396,ENST00000265577,ENST00000446305,ENST00000317367,ENST00000430867
ENSG00000003147;A3:7:8272385-8275540:8272363-8275540:-	0.786359472251851	0.962403213737447	0.795842729911603	0.728338569085362	0.964610787660916	0.993064812643896	0.988463826645402	0.963899342665704	A3	NA	NA	ENSG00000003147	ENST00000402384,ENST00000406470,ENST00000396675,ENST00000422063,ENST00000339809,ENST00000407906,ENST00000447326,ENST00000457755,ENST00000455539	ENST00000447326,ENST00000422063,ENST00000455539,ENST00000401396,ENST00000317367,ENST00000402384,ENST00000406470,ENST00000407906,ENST00000339809,ENST00000457755,ENST00000396675
ENSG00000003147;A3:7:8272385-8275540:8272382-8275540:-	0.843185466674225	0.755238780449885	1	0.896274325441492	0.974852702349875	0.943905122361528	1	0.988204561654765	A3	NA	NA	ENSG00000003147	ENST00000402384,ENST00000406470,ENST00000396675,ENST00000422063,ENST00000339809,ENST00000407906,ENST00000447326,ENST00000457755,ENST00000455539	ENST00000447326,ENST00000422063,ENST00000455539,ENST00000265577,ENST00000446305,ENST00000430867,ENST00000402384,ENST00000406470,ENST00000407906,ENST00000339809,ENST00000457755,ENST00000396675
ENSG00000003147;AL:7:8167707:8167772-8198157:8196500:8196844-8198157:-	0.00409119364320333	0	0	0	0.00387059072711628	0	0	0	AL	NA	NA	ENSG00000003147	ENST00000339809	ENST00000407906,ENST00000339809
ENSG00000003147;AL:7:8167707:8167772-8198157:8196746:8196844-8198157:-	1	-1	-1	-1	1	-1	-1	-1	AL	NA	NA	ENSG00000003147	ENST00000339809	ENST00000339809,ENST00000317367
ENSG00000003147;SE:7:8181447-8181599:8181685-8183505:-	0.0408906829114054	0.178088648184714	0	0	0.0443751567846244	0.135169048221737	0	0	SE	other SE	NA	ENSG00000003147	ENST00000422063	ENST00000422063,ENST00000401396,ENST00000265577,ENST00000402384,ENST00000406470,ENST00000396675
ENSG00000003249;AF:16:90075838-90076365:90076455:90075838-90085719:90085749:-	-1	0	0.051555927006724	-1	0	0	0.0651227375379839	0	AF	NA	NA	ENSG00000003249	ENST00000304733	ENST00000304733,ENST00000002501
ENSG00000003249;AF:16:90075838-90076365:90076455:90075838-90086136:90086526:-	-1	0	0.319990377887516	-1	0	0	0.237569635017951	-1	AF	NA	NA	ENSG00000003249	ENST00000304733	ENST00000304733,ENST00000568838
ENSG00000003249;AF:16:90075838-90085719:90085749:90075838-90086136:90086526:-	-1	0.9807577085607	0.89644551552203	-1	0.963980344426086	0.961099772924576	0.817289596767498	1	AF	NA	NA	ENSG00000003249	ENST00000002501	ENST00000002501,ENST00000568838
ENSG00000003400;AL:2:202074285-202082311:202082461:202074285-202093656:202093803:+	1	1	0.841791042943043	0.663172502960608	1	1	0.832350638276289	0.663662994955095	AL	NA	NA	ENSG00000003400	ENST00000286186,ENST00000346817,ENST00000313728	ENST00000313728,ENST00000286186,ENST00000346817,ENST00000448480,ENST00000272879
ENSG00000003400;MX:2:202060671-202068453:202068489-202073793:202060671-202072798:202072906-202073793:+	-1	1	-1	-1	-1	1	-1	-1	MX	NA	NA	ENSG00000003400	ENST00000313728	ENST00000313728,ENST00000346817,ENST00000448480
ENSG00000003400;SE:2:202050847-202052429:202052522-202057707:+	1	1	0.382818233284263	0.97986164411015	1	1	0.454365936706016	0.971882037150659	SE	other SE	NA	ENSG00000003400	ENST00000374650,ENST00000360132,ENST00000286186,ENST00000346817,ENST00000313728,ENST00000272879,ENST00000448480	ENST00000313728,ENST00000286186,ENST00000346817,ENST00000374650,ENST00000448480,ENST00000438843,ENST00000272879,ENST00000360132
ENSG00000003400;SE:2:202060671-202068453:202068489-202072798:+	-1	-1	-1	-1	-1	-1	-1	-1	SE	microexon	NA	ENSG00000003400	ENST00000360132	ENST00000346817,ENST00000448480,ENST00000360132
ENSG00000003400;SE:2:202068489-202070605:202070696-202072798:+	1	-1	1	1	1	-1	1	1	SE	other SE	NA	ENSG00000003400	ENST00000286186,ENST00000272879	ENST00000286186,ENST00000272879,ENST00000360132
ENSG00000003402;AL:2:202000830-202000921:202001147:202000830-202005080:202005195:+	-1	0	0.0131240841436758	1	0	0	0.0358366846572456	1	AL	NA	NA	ENSG00000003402	ENST00000395148	ENST00000395148,ENST00000494258
ENSG00000003402;AL:2:202014558-202018860:202018942:202014558-202028558:202028664:+	0.678844722715351	0.831517618088017	0.805437056156668	1	0.669218968599934	0.810637687593182	0.86566033452277	1	AL	NA	NA	ENSG00000003402	ENST00000342795	ENST00000342795,ENST00000355558
ENSG00000003402;AL:2:202025665-202027719:202027800:202025665-202028558:202028693:+	0	0.270277623088146	0.209144053398081	0.128120313856222	0.418751399016984	0.288654871969078	0.28817772597935	0.193913542777459	AL	NA	NA	ENSG00000003402	ENST00000340870,ENST00000457277,ENST00000479953	ENST00000309955,ENST00000341582,ENST00000443227,ENST00000457277,ENST00000423241,ENST00000479953,ENST00000340870
ENSG00000003402;SE:2:202005162-202007368:202007485-202010101:+	0.683899709839389	0.214107820454636	0.312848678981505	0.232840458468047	0.429839461659958	0.450282804989694	0.396776011287247	0.402722058762093	SE	other SE	NA	ENSG00000003402	ENST00000439154	ENST00000309955,ENST00000439154,ENST00000443227,ENST00000342795,ENST00000457277,ENST00000423241,ENST00000462763,ENST00000479953,ENST00000340870,ENST00000355558
ENSG00000003402;SE:2:202014558-202025155:202025665-202028558:+	0.619906226731162	0.944117542402358	0.934952969718564	1	0.750666731812981	0.873603462346731	0.898612791151364	1	SE	other SE	NA	ENSG00000003402	ENST00000309955,ENST00000341582,ENST00000423241,ENST00000443227	ENST00000309955,ENST00000341582,ENST00000443227,ENST00000423241,ENST00000355558
ENSG00000003436;AL:2:188332602:188332659-188348851:188343406:188343530-188348851:-	-1	1	1	0.623273822448243	0.693700018854422	1	1	0.612515247417031	AL	NA	NA	ENSG00000003436	ENST00000435414	ENST00000409676,ENST00000339091,ENST00000435414
ENSG00000003436;SE:2:188349714-188353064:188353102-188361608:-	-1	0.695624450182774	0.470689976252283	0.879907460104672	0.656859001807055	0.46642343173292	0.468053240444659	0.867911988605051	SE	microexon	NA	ENSG00000003436	ENST00000392365,ENST00000233156,ENST00000426055,ENST00000409676,ENST00000339091	ENST00000392365,ENST00000409676,ENST00000339091,ENST00000435414,ENST00000426055,ENST00000233156
ENSG00000003509;A3:2:37474772-37475278:37474772-37475401:+	1	0.460932902143807	0.377771919734978	0.200453399471333	0.201461229498112	0.455395008655696	0.400376399648413	0.355043629686342	A3	NA	NA	ENSG00000003509	ENST00000002125,ENST00000336237	ENST00000336237,ENST00000441905,ENST00000002125
ENSG00000003509;A5:2:37465010-37468721:37464978-37468721:+	0.697417559305113	0.914438626615349	0.967487393569723	0.68166869081252	0.609731260637622	0.932698492297964	0.956641938017858	0.754742230717326	A5	NA	NA	ENSG00000003509	ENST00000002125,ENST00000336237,ENST00000416653,ENST00000432075,ENST00000439218,ENST00000431821	ENST00000455230,ENST00000431821,ENST00000336237,ENST00000002125,ENST00000439218,ENST00000416653,ENST00000432075
ENSG00000003509;SE:2:37459409-37463239:37463319-37464900:+	0.99999712376223	0.825776626360743	0.914009352211193	0.945104255550302	0.999998016697647	0.806085138671763	0.869053211573725	0.96007864537015	SE	other SE	NA	ENSG00000003509	ENST00000455230,ENST00000002125,ENST00000416653,ENST00000432075,ENST00000439218	ENST00000455230,ENST00000336237,ENST00000002125,ENST00000439218,ENST00000416653,ENST00000432075
ENSG00000003756;A5:3:50131308-50137415:50131216-50137415:+	NA	NA	NA	NA	NA	NA	NA	NA	A5	NA	NA	ENSG00000003756	ENST00000417905,ENST00000441305,ENST00000469838,ENST00000347869,ENST00000395174	ENST00000347869,ENST00000469838,ENST00000404526,ENST00000395174,ENST00000441305,ENST00000417905
ENSG00000003756;AL:3:50129641-50130412:50130471:50129641-50131153:50131284:+	-1	0.890637382555998	1	0	1	0.908043569027878	1	0.840449774161544	AL	NA	NA	ENSG00000003756	ENST00000438369	ENST00000437500,ENST00000438369
ENSG00000003987;SE:8:17206590-17218626:17218783-17228546:-	0.524272905683005	0.509179637752768	0.920506947025745	1	0.73419905373437	0.753777420665002	0.977981851246771	0.274100702326775	SE	other SE	NA	ENSG00000003987	ENST00000180173,ENST00000521857	ENST00000521857,ENST00000517317,ENST00000180173
ENSG00000003989;MX:8:17409495-17412069:17412208-17415804:17409495-17412455:17412591-17415804:+	0.805414827455958	0.142447635078965	1	1	0.797490219308414	0.0526801378294288	1	1	MX	NA	NA	ENSG00000003989	ENST00000004531,ENST00000494857,ENST00000522656	ENST00000522656,ENST00000398090,ENST00000004531,ENST00000470360,ENST00000494857
ENSG00000004059;A3:7:127230191-127231017:127230191-127231023:+	0.890153615549108	0.985008647798804	0.883353579914705	0.965241178279645	0.90582241076422	0.986617866832778	0.898605956155919	0.967300315245919	A3	NA	NA	ENSG00000004059	ENST00000000233	ENST00000415666,ENST00000000233
ENSG00000004139;A3:17:26712294-26715142:26712294-26715193:+	0.563028941639983	0.288501621492043	0.37776669121138	0.46611553416714	0.68668278646444	0.585423555899529	0.519506343450939	0.506605310745545	A3	NA	NA	ENSG00000004139	ENST00000578128	ENST00000578128,ENST00000457710
ENSG00000004399;A3:3:129304924-129305015:129304891-129305015:-	1	1	1	1	1	1	1	1	A3	NA	NA	ENSG00000004399	ENST00000324093,ENST00000393239,ENST00000505665	ENST00000505665,ENST00000324093,ENST00000393239,ENST00000505237
ENSG00000004399;A5:3:129277418-129278456:129277418-129278463:-	0.204222741032512	0.177371231904295	0.261665053460874	0.217011249923858	0.189262216749453	0.151438254073014	0.27147984080336	0.249933159099253	A5	NA	NA	ENSG00000004399	ENST00000512744,ENST00000393239	ENST00000324093,ENST00000506979,ENST00000393239,ENST00000512744
ENSG00000004399;AL:3:129274351:129274386-129275460:129275158:129275271-129275460:-	NA	NA	NA	NA	NA	NA	NA	NA	AL	NA	NA	ENSG00000004399	ENST00000504689	ENST00000324093,ENST00000504689
ENSG00000004399;SE:3:129303076-129303228:129303405-129304795:-	1	0.750217780707106	0.679800297955227	1	1	0.903794327550046	0.881092924345921	1	SE	other SE	NA	ENSG00000004399	ENST00000324093,ENST00000393239	ENST00000505665,ENST00000324093,ENST00000393239
ENSG00000004455;AL:1:33476433:33476434-33478808:33477722:33477723-33478808:-	1	1	1	0.956521831674419	1	1	1	0.956521702842244	AL	NA	NA	ENSG00000004455	ENST00000373449,ENST00000548033	ENST00000373449,ENST00000548033,ENST00000467905
ENSG00000004455;SE:1:33480195-33486968:33487062-33487194:-	0.920017570930688	0.862716257836735	0.774745317202971	0.929055351527267	0.904315703801412	0.963364005586448	0.894788256452282	0.922919656226051	SE	other SE	NA	ENSG00000004455	ENST00000373449,ENST00000548033,ENST00000467905,ENST00000354858	ENST00000548033,ENST00000480134,ENST00000354858,ENST00000467905,ENST00000373449
ENSG00000004455;SE:1:33487304-33490043:33490168-33502337:-	1	0.993074771105436	1	1	1	0.992806392415857	1	1	SE	other SE	NA	ENSG00000004455	ENST00000373449,ENST00000467905,ENST00000354858,ENST00000480134,ENST00000487289	ENST00000548033,ENST00000480134,ENST00000354858,ENST00000467905,ENST00000487289,ENST00000373449
ENSG00000004468;A5:4:15826639-15835840:15826621-15835840:+	1	0.27786492816289	0.505032803537633	0.618576673862958	1	0.230928956431384	0.496611001380735	0.609083830418512	A5	NA	NA	ENSG00000004468	ENST00000226279	ENST00000226279,ENST00000510674
ENSG00000004468;SE:4:15818263-15826504:15826621-15835840:+	-1	0.685776994041351	0.501645919496061	0.480880721905276	0	0.846599152454029	0.683547573254371	0.62849674285626	SE	other SE	NA	ENSG00000004468	ENST00000510674	ENST00000502843,ENST00000510674
ENSG00000004468;SE:4:15818263-15826504:15826639-15835840:+	1	0.456453723352579	0.506678501745827	0.600367569194564	0.972581152232633	0.623657024066223	0.680607957917767	0.72496718776396	SE	other SE	NA	ENSG00000004468	ENST00000226279	ENST00000226279,ENST00000502843
ENSG00000004478;AL:12:2910522-2910779:2910850:2910522-2912317:2912421:+	0.204638551620308	0.54957619050866	0.359415127473357	0.673873261713255	0.677115890350639	0.716776697120578	0.799004484760719	0.810460083229768	AL	NA	NA	ENSG00000004478	ENST00000539181	ENST00000539181,ENST00000001008
ENSG00000004487;A3:1:23398690-23399767:23398690-23399785:+	0.0621808338659625	0.12131266828877	0.0993752252161032	0.152060644675501	0.0280992917761539	0.116789264000309	0.0596086294985091	0.181424288178929	A3	NA	NA	ENSG00000004487	ENST00000465864	ENST00000542151,ENST00000465864,ENST00000356634,ENST00000400181
ENSG00000004487;A3:1:23403853-23405459:23403853-23405483:+	0.302319487026283	0.296642298050506	0.277336822386445	0.133310094055398	0.34541333987217	0.399536062530828	0.257530721169541	0.226912740240584	A3	NA	NA	ENSG00000004487	ENST00000494920	ENST00000494920,ENST00000465864,ENST00000542151,ENST00000400181,ENST00000356634
ENSG00000004487;MX:1:23385660-23385840:23385851-23395032:23385660-23392553:23392564-23395032:+	0	0.000233745823485861	0.000195489146347819	9.8105308925157e-05	0	0.000236879649317365	0.000195489363625887	9.81051795536074e-05	MX	NA	NA	ENSG00000004487	ENST00000542151	ENST00000542151,ENST00000400181
ENSG00000004487;SE:1:23357127-23370920:23370979-23376880:+	0.278886282208951	0.307222515327466	0.286747661727468	0.214859100263889	0.291425432393076	0.311300078193871	0.297211153999545	0.226815724243832	SE	other SE	NA	ENSG00000004487	ENST00000400181,ENST00000542151	ENST00000542151,ENST00000356634,ENST00000400181
ENSG00000004487;SE:1:23385660-23385840:23385851-23395032:+	0	0.000103647330213928	7.85860029884197e-05	2.6846458415595e-05	0	0.000107060791337052	8.26661046969719e-05	2.87785947991526e-05	SE	microexon	NA	ENSG00000004487	ENST00000542151	ENST00000542151,ENST00000356634
ENSG00000004487;SE:1:23385660-23392553:23392564-23395032:+	0.278886282208951	0.307172762031821	0.286707677373366	0.214842550072582	0.291425432393076	0.311249289266462	0.297170318456914	0.226798519121166	SE	microexon	NA	ENSG00000004487	ENST00000400181	ENST00000356634,ENST00000400181
ENSG00000004534;A3:3:50095995-50097065:50095995-50097082:+	0	0	0	0	0	0	0	0	A3	NA	NA	ENSG00000004534	ENST00000434592	ENST00000434592,ENST00000422955,ENST00000266022,ENST00000539992,ENST00000442092,ENST00000454079,ENST00000443081
ENSG00000004534;A3:3:50107985-50112606:50107985-50112634:+	0	0.394110834435034	0.550527655764306	0.595196628528812	0.632833890911099	0.576646779724715	0.469383192670961	0.550611190659257	A3	NA	NA	ENSG00000004534	ENST00000421682	ENST00000422955,ENST00000266022,ENST00000421682,ENST00000539992,ENST00000442092,ENST00000443081
ENSG00000004534;AF:3:50000075:50000118-50091768:50085687:50085752-50091768:+	NA	NA	NA	NA	NA	NA	NA	NA	AF	NA	NA	ENSG00000004534	ENST00000419610	ENST00000419610,ENST00000422955,ENST00000446471,ENST00000442092,ENST00000434592
ENSG00000004534;AL:3:50000118-50004903:50005087:50000118-50091768:50091828:+	NA	NA	NA	NA	NA	NA	NA	NA	AL	NA	NA	ENSG00000004534	ENST00000433811	ENST00000433811,ENST00000419610
ENSG00000004534;SE:3:50012825-50036873:50036946-50085678:+	0.963066487325859	0.835441431501236	0.737242893862165	0.717895965564014	0.963815567691478	0.948636521964842	0.837533059544093	0.861599678855017	SE	other SE	NA	ENSG00000004534	ENST00000266022,ENST00000454079,ENST00000443081	ENST00000266022,ENST00000454079,ENST00000425608,ENST00000443081
ENSG00000004660;SE:17:3784942-3785551:3785664-3785822:-	0.0933489407710957	0.0622271134161245	0	0	0.0932089321394832	0.0534964416619928	0	0	SE	other SE	NA	ENSG00000004660	ENST00000381771,ENST00000158166	ENST00000381771,ENST00000381769,ENST00000158166,ENST00000348335
ENSG00000004766;A3:7:92882088-92883173:92882088-92883176:+	1	0.773659480200627	0.595548215883768	0.700229822473098	1	0.797314575617468	0.636799634897801	0.745087931474252	A3	NA	NA	ENSG00000004766	ENST00000251739,ENST00000305866,ENST00000544910	ENST00000305866,ENST00000251739,ENST00000458530,ENST00000544910
ENSG00000004766;A3:7:92978119-92979187:92978119-92979191:+	1	1	0.972209964268542	1	1	1	0.975068427260974	1	A3	NA	NA	ENSG00000004766	ENST00000305866,ENST00000535481,ENST00000544910	ENST00000535481,ENST00000305866,ENST00000541136,ENST00000544910
ENSG00000004766;A5:7:92869262-92881966:92869247-92881966:+	NA	NA	NA	NA	NA	NA	NA	NA	A5	NA	NA	ENSG00000004766	ENST00000436177	ENST00000436177,ENST00000458530,ENST00000251739,ENST00000305866
ENSG00000004766;AL:7:92869262-92881966:92881967:92869262-92883173:92883174:+	NA	NA	NA	NA	NA	NA	NA	NA	AL	NA	NA	ENSG00000004766	ENST00000436177	ENST00000436177,ENST00000441602
ENSG00000004777;A3:19:36276385-36277315:36276385-36277798:+	0.754230804437185	0.660677968006633	0.720915145815462	0.72531416802327	0.693280678036094	0.730102331234287	0.749408957398227	0.737838054963126	A3	NA	NA	ENSG00000004777	ENST00000007510,ENST00000378944,ENST00000588248,ENST00000587447	ENST00000588248,ENST00000587447,ENST00000007510,ENST00000378944,ENST00000314737
ENSG00000004777;AL:19:36278461-36278546:36279328:36278461-36279607:36279681:+	0.553474299393983	0.681393679645286	0.561604088070148	0.527159700182498	0.556752623896573	0.575090445289381	0.561920469966304	0.48397236885427	AL	NA	NA	ENSG00000004777	ENST00000378944	ENST00000588248,ENST00000378944
ENSG00000004777;RI:19:36278070:36278461-36278546:36279328:+	0.434658133947858	0.513203623640158	0.584002903987954	0.714790250029739	0.510407612117858	0.520547418979475	0.550401178197395	0.719818993781506	RI	NA	NA	ENSG00000004777	ENST00000007510,ENST00000314737,ENST00000587447	ENST00000587447,ENST00000007510,ENST00000378944,ENST00000314737
ENSG00000004779;AF:16:23596744-23598518:23598598:23596744-23607444:23607598:-	1	1	0	1	1	1	0	1	AF	NA	NA	ENSG00000004779	ENST00000567761	ENST00000562133,ENST00000567761
ENSG00000004779;SE:16:23596744-23598518:23598640-23607444:-	1	1	0.946786052264154	1	1	1	0.947115179543755	1	SE	other SE	NA	ENSG00000004779	ENST00000007516,ENST00000570319	ENST00000562133,ENST00000570319,ENST00000007516
ENSG00000004809;A5:6:110768193-110777741:110768193-110778103:-	-1	-1	-1	-1	0	-1	-1	-1	A5	NA	NA	ENSG00000004809	ENST00000368919,ENST00000439654,ENST00000437378,ENST00000424139	ENST00000434949,ENST00000437378,ENST00000424139,ENST00000368919,ENST00000439654
ENSG00000004809;AF:6:110768193-110777741:110778024:110768193-110778103:110778125:-	-1	-1	-1	-1	0	-1	-1	-1	AF	NA	NA	ENSG00000004809	ENST00000451557	ENST00000434949,ENST00000451557
ENSG00000004809;AF:6:110778220-110796135:110796181:110778220-110797725:110797777:-	-1	1	-1	-1	-1	1	-1	-1	AF	NA	NA	ENSG00000004809	ENST00000330550	ENST00000456137,ENST00000330550,ENST00000368919,ENST00000439654
ENSG00000004809;AL:6:110746079:110746288-110752374:110746562:110746585-110752374:-	-1	1	-1	-1	-1	1	-1	-1	AL	NA	NA	ENSG00000004809	ENST00000330550,ENST00000368919	ENST00000330550,ENST00000368919,ENST00000451557,ENST00000439654
ENSG00000004809;AL:6:110768076:110768193-110777741:110774835:110774898-110777741:-	-1	-1	-1	-1	-1	-1	-1	-1	AL	NA	NA	ENSG00000004809	ENST00000424139	ENST00000456137,ENST00000424139
ENSG00000004809;RI:6:110777741:110778006-110778103:110778220:-	-1	0	-1	-1	-1	0	-1	-1	RI	NA	NA	ENSG00000004809	ENST00000368919,ENST00000439654,ENST00000456137	ENST00000456137,ENST00000330550,ENST00000368919,ENST00000439654
ENSG00000004809;SE:6:110768193-110777741:110778006-110778103:-	-1	1	-1	-1	0	1	-1	-1	SE	other SE	NA	ENSG00000004809	ENST00000330550	ENST00000434949,ENST00000330550
ENSG00000004838;A3:3:50382667-50382919:50382663-50382919:-	NA	NA	NA	NA	NA	NA	NA	NA	A3	NA	NA	ENSG00000004838	ENST00000443080,ENST00000431869	ENST00000231749,ENST00000360165,ENST00000431869,ENST00000443080
ENSG00000004846;AL:7:20698299-20698689:20698709:20698299-20706382:20706387:+	-1	-1	-1	-1	-1	-1	-1	-1	AL	NA	NA	ENSG00000004846	ENST00000443026	ENST00000443026,ENST00000406935
ENSG00000004864;A3:7:95814326-95818606:95814323-95818606:-	0.53246469181551	0.0415123906956241	0.00130388954375276	0.0659411075713452	0.580987897892235	0.0349708347380144	0.00125265023549075	0.0535194196625447	A3	NA	NA	ENSG00000004864	ENST00000416240	ENST00000265631,ENST00000542654,ENST00000416240
ENSG00000004864;SE:7:95838289-95864114:95864229-95906508:-	0.532464692899055	0.084249033417832	0.081363391542181	0.110598204637948	0.134527999847344	0.0820036348430012	0.189163478824635	0.167509207891871	SE	other SE	NA	ENSG00000004864	ENST00000265631,ENST00000416240	ENST00000265631,ENST00000472162,ENST00000542654,ENST00000416240
ENSG00000004866;A5:7:116849991-116859138:116849976-116859138:+	1	1	0.984060199371578	1	1	1	0.984757412541808	1	A5	NA	NA	ENSG00000004866	ENST00000265437,ENST00000393451,ENST00000323984,ENST00000432298,ENST00000422922,ENST00000393447,ENST00000393444,ENST00000490039	ENST00000393449,ENST00000422922,ENST00000323984,ENST00000393451,ENST00000393447,ENST00000265437,ENST00000432298,ENST00000393444,ENST00000393443,ENST00000490039
ENSG00000004866;AF:7:116593595:116593745-116739816:116655056:116655068-116739816:+	0.99440159375183	1	0.591750285951242	1	0.994910238329059	1	0.631287705761469	1	AF	NA	NA	ENSG00000004866	ENST00000265437,ENST00000393446,ENST00000393451,ENST00000323984,ENST00000393449,ENST00000446490	ENST00000393446,ENST00000393449,ENST00000422922,ENST00000323984,ENST00000393451,ENST00000446490,ENST00000265437,ENST00000432298
ENSG00000004866;AF:7:116593595:116593745-116739816:116660662:116660683-116739816:+	0.398425957701816	0.207863128823299	0.233377986665122	0.236937849835303	0.420660723835648	0.260262308523632	0.263201285763062	0.284516832802515	AF	NA	NA	ENSG00000004866	ENST00000265437,ENST00000393446,ENST00000393451,ENST00000323984,ENST00000393449,ENST00000446490	ENST00000393446,ENST00000393449,ENST00000323984,ENST00000393451,ENST00000446490,ENST00000265437,ENST00000465133,ENST00000393447,ENST00000393444
ENSG00000004866;AF:7:116593595:116593745-116739816:116738869:116738869-116739816:+	NA	NA	NA	NA	NA	NA	NA	NA	AF	NA	NA	ENSG00000004866	ENST00000265437,ENST00000393446,ENST00000393451,ENST00000323984,ENST00000393449,ENST00000446490	ENST00000393446,ENST00000393449,ENST00000323984,ENST00000393451,ENST00000446490,ENST00000265437,ENST00000449366,ENST00000393443,ENST00000417919
ENSG00000004866;AF:7:116593595:116593745-116759615:116739821:116739898-116759615:+	NA	NA	NA	NA	NA	NA	NA	NA	AF	NA	NA	ENSG00000004866	ENST00000438863	ENST00000420755,ENST00000421345,ENST00000477742,ENST00000490039,ENST00000438863
ENSG00000004866;AF:7:116655056:116655068-116739816:116660662:116660683-116739816:+	0.00371487991049321	0	0.17356914997766	0	0.00370085692822441	0	0.172624387307492	0	AF	NA	NA	ENSG00000004866	ENST00000432298,ENST00000422922	ENST00000422922,ENST00000393444,ENST00000393447,ENST00000465133,ENST00000432298
ENSG00000004866;AF:7:116655056:116655068-116739816:116738869:116738869-116739816:+	NA	NA	NA	NA	NA	NA	NA	NA	AF	NA	NA	ENSG00000004866	ENST00000432298,ENST00000422922	ENST00000422922,ENST00000449366,ENST00000432298,ENST00000393443,ENST00000417919
ENSG00000004866;AF:7:116660662:116660683-116739816:116738869:116738869-116739816:+	NA	NA	NA	NA	NA	NA	NA	NA	AF	NA	NA	ENSG00000004866	ENST00000465133,ENST00000393447,ENST00000393444	ENST00000393444,ENST00000393447,ENST00000465133,ENST00000449366,ENST00000393443,ENST00000417919
ENSG00000004866;AL:7:116593745-116759615:116759619:116593745-116810916:116810956:+	NA	NA	NA	NA	NA	NA	NA	NA	AL	NA	NA	ENSG00000004866	ENST00000438863	ENST00000438863,ENST00000443979
ENSG00000004866;AL:7:116862116-116862915:116863031:116862116-116869816:116869908:+	0	0	0.0357787803791862	0.0402858541144355	0	0	0.0287012241202353	0.0465380205509102	AL	NA	NA	ENSG00000004866	ENST00000265437	ENST00000393446,ENST00000393449,ENST00000422922,ENST00000323984,ENST00000393451,ENST00000393447,ENST00000265437,ENST00000432298,ENST00000393444,ENST00000393443
ENSG00000004866;MX:7:116849991-116859138:116859230-116869816:116849991-116861977:116862116-116869816:+	1	1	1	1	1	1	1	1	MX	NA	NA	ENSG00000004866	ENST00000490039	ENST00000393446,ENST00000490039
ENSG00000004866;SE:7:116593745-116739816:116739898-116759615:+	NA	NA	NA	NA	NA	NA	NA	NA	SE	other SE	ENSMUSG00000029534;SE:6:17694362-17819250:17819332-17834617:+	ENSG00000004866	ENST00000265437,ENST00000393446,ENST00000393451,ENST00000323984,ENST00000393449,ENST00000446490	ENST00000393446,ENST00000393449,ENST00000323984,ENST00000393451,ENST00000446490,ENST00000265437,ENST00000438863
ENSG00000004866;SE:7:116772014-116774178:116774246-116776135:+	0.569434489368664	0.490698053577007	0.727173582988151	0.831492939204089	0.584779417044191	0.49130432418422	0.714037028133938	0.805779609392285	SE	other SE	ENSMUSG00000029534;SE:6:17848079-17850357:17850425-17852258:+	ENSG00000004866	ENST00000265437,ENST00000323984,ENST00000393449,ENST00000432298,ENST00000393447,ENST00000490039	ENST00000393446,ENST00000393449,ENST00000422922,ENST00000323984,ENST00000393451,ENST00000393447,ENST00000265437,ENST00000432298,ENST00000446490,ENST00000465133,ENST00000393444,ENST00000393443,ENST00000490039
ENSG00000004866;SE:7:116849991-116859138:116859230-116861977:+	1	1	1	1	1	1	1	1	SE	other SE	NA	ENSG00000004866	ENST00000265437,ENST00000393451,ENST00000323984,ENST00000432298,ENST00000422922,ENST00000393447,ENST00000393444	ENST00000393446,ENST00000422922,ENST00000323984,ENST00000393451,ENST00000393447,ENST00000265437,ENST00000432298,ENST00000393444
ENSG00000004866;SE:7:116849991-116859138:116859230-116869816:+	0.999057310118434	0.587215078034936	0.666574074487703	0.624146239947281	0.999026667925496	0.565242145615606	0.640559885047217	0.602885458135432	SE	other SE	NA	ENSG00000004866	ENST00000490039	ENST00000446490,ENST00000490039
ENSG00000004866;SE:7:116849991-116861977:116862116-116869816:+	0	0	0	0	0	0	0	0	SE	other SE	NA	ENSG00000004866	ENST00000393446	ENST00000393446,ENST00000446490
ENSG00000004866;SE:7:116859230-116861977:116862116-116869816:+	0.598692007838217	0.728176379774545	0.705692639147722	0.692486953864566	0.585755569253037	0.686141290590415	0.68399068715657	0.654608089920587	SE	other SE	NA	ENSG00000004866	ENST00000393451,ENST00000323984,ENST00000393449,ENST00000432298,ENST00000422922,ENST00000393447,ENST00000393444,ENST00000393443	ENST00000393449,ENST00000422922,ENST00000323984,ENST00000393451,ENST00000393447,ENST00000393444,ENST00000432298,ENST00000393443,ENST00000490039
ENSG00000004897;A3:17:45199966-45201252:45199902-45201252:-	0.750548723095119	0.629892585079042	0.643448375496968	0.611863656618171	0.876778337038561	0.543338223645679	0.645961292450103	0.640111236422962	A3	NA	NA	ENSG00000004897	ENST00000446365,ENST00000066544,ENST00000531206,ENST00000527547	ENST00000446365,ENST00000571643,ENST00000531206,ENST00000066544,ENST00000527547
ENSG00000004897;A3:17:45199985-45201252:45199902-45201252:-	NA	NA	NA	NA	NA	NA	NA	NA	A3	NA	NA	ENSG00000004897	ENST00000570740	ENST00000570740,ENST00000571643
ENSG00000004897;A3:17:45199985-45201252:45199966-45201252:-	NA	NA	NA	NA	NA	NA	NA	NA	A3	NA	NA	ENSG00000004897	ENST00000570740	ENST00000570740,ENST00000446365,ENST00000531206,ENST00000066544,ENST00000527547
ENSG00000004897;A3:17:45219391-45219595:45219388-45219595:-	0.473659015336556	0.55480975408812	0.345103515028274	0.668922530243203	0.339665862208084	0.668600861984112	0.402143877501683	0.474082369879625	A3	NA	NA	ENSG00000004897	ENST00000446365,ENST00000066544,ENST00000531206	ENST00000573502,ENST00000446365,ENST00000531206,ENST00000066544,ENST00000527547
ENSG00000004897;A3:17:45229302-45232038:45229284-45232038:-	0.20149061895051	0.152968502677717	0.0863126594400394	0	0.212823962651102	0.125513172902492	0.0717223646401129	0	A3	NA	NA	ENSG00000004897	ENST00000531206	ENST00000527547,ENST00000531206,ENST00000446365,ENST00000066544
ENSG00000004897;A3:17:45234490-45234596:45234349-45234596:-	1	0.834276509953141	1	1	1	0.926620424840209	1	1	A3	NA	NA	ENSG00000004897	ENST00000446365,ENST00000066544,ENST00000531206,ENST00000527547,ENST00000526866,ENST00000576484	ENST00000446365,ENST00000526866,ENST00000531206,ENST00000575483,ENST00000576484,ENST00000066544,ENST00000527547
ENSG00000004897;AF:17:45247408-45249283:45249413:45247408-45258928:45258971:-	1	0.861300140370345	1	-1	1	0.424188953290662	1	-1	AF	NA	NA	ENSG00000004897	ENST00000570818	ENST00000573550,ENST00000570818
ENSG00000004897;AF:17:45247408-45249283:45249413:45247408-45258928:45258995:-	0.398986005286427	0.549264308770824	0.805109604063002	0	0.340622032124115	0.127745449000817	0.385761082258407	0	AF	NA	NA	ENSG00000004897	ENST00000570818	ENST00000446365,ENST00000570818
ENSG00000004897;AL:17:45234750:45234750-45247283:45235617:45235669-45247283:-	0.785967300456474	0.573342291483417	0.601639284680519	0	0.800069527724384	0.132211793247206	0.501360108447785	0	AL	NA	NA	ENSG00000004897	ENST00000570818	ENST00000573550,ENST00000533415,ENST00000570818
ENSG00000004897;SE:17:45234750-45235572:45235669-45247283:-	0.768270276914968	0.555902533977063	0.287751834675541	1	0.814094768401872	0.899281934424909	0.704152844809246	1	SE	other SE	NA	ENSG00000004897	ENST00000446365,ENST00000066544,ENST00000531206,ENST00000527547,ENST00000526866,ENST00000575483	ENST00000446365,ENST00000526866,ENST00000531206,ENST00000575483,ENST00000570818,ENST00000066544,ENST00000527547
ENSG00000004897;SE:17:45235669-45247283:45247408-45258928:-	NA	NA	NA	NA	NA	NA	NA	NA	SE	other SE	NA	ENSG00000004897	ENST00000446365,ENST00000573550,ENST00000533415	ENST00000573550,ENST00000446365,ENST00000532893,ENST00000533415
ENSG00000004897;SE:17:45247408-45249283:45249430-45258928:-	0.504229388828253	0.21601143379849	0.151893322931476	0.688594211747682	0.527822848659909	0.13559214457579	0.233456640470899	0.436557332185822	SE	other SE	NA	ENSG00000004897	ENST00000066544,ENST00000531206,ENST00000527547,ENST00000526866,ENST00000575483	ENST00000533415,ENST00000446365,ENST00000526866,ENST00000531206,ENST00000575483,ENST00000573550,ENST00000066544,ENST00000527547
ENSG00000004948;SE:7:93090259-93091375:93091422-93098027:-	-1	0	0	-1	-1	0	0	-1	SE	microexon	NA	ENSG00000004948	ENST00000360249,ENST00000421592,ENST00000359558,ENST00000423724	ENST00000423724,ENST00000415529,ENST00000360249,ENST00000394441,ENST00000426151,ENST00000421592,ENST00000359558
ENSG00000004975;A3:17:7131102-7131296:7131030-7131296:-	0.826973430111374	0.782991393363517	0.814098483972249	0.797518848587633	0.776035020980282	0.763737970611716	0.8393329899498	0.831363827389201	A3	NA	NA	ENSG00000004975	ENST00000005340,ENST00000575458	ENST00000575458,ENST00000575086,ENST00000005340
ENSG00000004975;A3:17:7133474-7133604:7133456-7133604:-	1	1	0.965832878584971	0.921113121851784	1	1	0.965016118524442	0.932108558868564	A3	NA	NA	ENSG00000004975	ENST00000005340,ENST00000575756,ENST00000574143	ENST00000575458,ENST00000574143,ENST00000575756,ENST00000005340
ENSG00000004975;A5:17:7133262-7133365:7133262-7133377:-	0.593813213699881	0.721198672179832	0.629009781996739	0.747301500712336	0.745365721068906	0.7915232879368	0.637194284344912	0.636335423133072	A5	NA	NA	ENSG00000004975	ENST00000005340,ENST00000575458	ENST00000574143,ENST00000575458,ENST00000575756,ENST00000005340
ENSG00000004975;AF:17:7134116-7137255:7137262:7134116-7137388:7137581:-	0.406186786300119	0.278801327820168	0.370990218003261	0.252698499287664	0.254634278931094	0.2084767120632	0.362805715655088	0.363664576866928	AF	NA	NA	ENSG00000004975	ENST00000574143	ENST00000575458,ENST00000574143,ENST00000575756,ENST00000005340
ENSG00000005001;AF:16:2906849-2907638:2907927:2906849-2908024:2908105:-	-1	-1	-1	-1	0	0	-1	-1	AF	NA	NA	ENSG00000005001	ENST00000576381	ENST00000161006,ENST00000571228,ENST00000576381
ENSG00000005007;A5:19:18963913-18964061:18963880-18964061:+	0.095107714935198	0.0637572979421506	0.233599142886316	0.278745418866133	0.0965298371390767	0.0561849455164407	0.236798721592346	0.276818654666459	A5	NA	NA	ENSG00000005007	ENST00000599848	ENST00000262803,ENST00000599848
ENSG00000005020;AF:7:26894509-26903982:26904048:26894509-26933458:26933479:-	0.548016420888379	0.326193902400685	0.132018510669275	0.461601544755441	0.737857001376157	0.441419457973818	0.270547783583347	0.3968034648084	AF	NA	NA	ENSG00000005020	ENST00000345317	ENST00000432747,ENST00000345317
ENSG00000005059;AF:4:110481494:110481592-110580167:110569770:110569805-110580167:+	1	1	0.76983273954322	0.395525893228455	0.66875493727563	1	0.877116768374864	0.703801567154208	AF	NA	NA	ENSG00000005059	ENST00000394650	ENST00000394650,ENST00000452915
ENSG00000005075;A5:7:102114131-102114778:102114131-102114808:-	0	0	0	0.00206048895878985	0	0	0	0.00263516825127342	A5	NA	NA	ENSG00000005075	ENST00000393794	ENST00000292614,ENST00000393794
ENSG00000005100;SE:17:5357300-5358480:5358591-5359317:-	0.926045767315051	1	0.8779855951632	0.852864331617711	0.925650668498106	1	0.865528499284838	0.850987270078452	SE	other SE	ENSMUSG00000040620;SE:11:70994016-70995139:70995250-70995888:-	ENSG00000005100	ENST00000572490,ENST00000225296	ENST00000225296,ENST00000572490,ENST00000433302
ENSG00000005100;SE:17:5365866-5366849:5367009-5371891:-	0.0455220946266976	0.1399041410026	0.276591237150484	0.646160964601001	0.0816162460890403	0.132052848670625	0.33691976934321	0.599803933909707	SE	other SE	ENSMUSG00000040620;SE:11:70999948-71001519:71001679-71004117:-	ENSG00000005100	ENST00000225296	ENST00000574023,ENST00000225296,ENST00000572490
ENSG00000005102;SE:17:41719400-41720856:41721028-41738434:-	-1	-1	-1	-1	-1	-1	-1	-1	SE	other SE	NA	ENSG00000005102	ENST00000393661,ENST00000318579	ENST00000329168,ENST00000549132,ENST00000318579,ENST00000393661
ENSG00000005156;A3:17:33324844-33325219:33324844-33325238:+	NA	NA	NA	NA	NA	NA	NA	NA	A3	NA	NA	ENSG00000005156	ENST00000585370	ENST00000585370,ENST00000262327,ENST00000378526
ENSG00000005156;AL:17:33329808-33330014:33330064:33329808-33331292:33331522:+	0.106398966273393	0.0426819916393018	0.0318800047853622	0.0260578955408731	0.102567654083869	0.0459430863080753	0.0328843202469947	0.0277425497266916	AL	NA	NA	ENSG00000005156	ENST00000262327	ENST00000262327,ENST00000378526
ENSG00000005175;SE:12:48064128-48073276:48073377-48073487:-	0.572936820231097	1	0.646004964427645	0.633067239872126	0.594770574828564	1	0.625508709383997	0.65143073868211	SE	other SE	NA	ENSG00000005175	ENST00000432584,ENST00000005386	ENST00000380650,ENST00000432584,ENST00000005386
ENSG00000005187;SE:16:20788902-20791119:20791229-20792036:+	-1	1	1	-1	1	1	1	1	SE	other SE	NA	ENSG00000005187	ENST00000562251,ENST00000450120	ENST00000562251,ENST00000450120,ENST00000289416,ENST00000440284
ENSG00000005189;A3:16:20824624-20826249:20824624-20826307:+	1	0.481216365174804	0.305221618391518	1	0.70767241403491	0.193096865453132	0.521635551826436	0.355822417469657	A3	NA	NA	ENSG00000005189	ENST00000563068,ENST00000568647,ENST00000568894,ENST00000261377,ENST00000348433,ENST00000564274	ENST00000563068,ENST00000568894,ENST00000566993,ENST00000564274,ENST00000348433,ENST00000261377,ENST00000568647
ENSG00000005189;AL:16:20824624-20826249:20826304:20824624-20826307:20826310:+	-1	0	0	-1	0	0	0	0.140301438292329	AL	NA	NA	ENSG00000005189	ENST00000568046	ENST00000568046,ENST00000566993
ENSG00000005189;AL:16:20824624-20826249:20826304:20824624-20833084:20833096:+	-1	-1	-1	-1	-1	-1	-1	1	AL	NA	NA	ENSG00000005189	ENST00000568046	ENST00000568046,ENST00000566518
ENSG00000005189;AL:16:20824624-20826249:20826314:20824624-20833084:20833096:+	-1	-1	-1	-1	-1	-1	-1	-1	AL	NA	NA	ENSG00000005189	ENST00000563068	ENST00000566518,ENST00000563068
ENSG00000005189;AL:16:20824624-20826307:20826310:20824624-20833084:20833096:+	-1	1	1	-1	1	1	1	1	AL	NA	NA	ENSG00000005189	ENST00000566993	ENST00000566518,ENST00000566993
ENSG00000005189;SE:16:20844445-20851077:20851181-20851653:+	0.486280927816654	0.581861433666279	1	0.569375410967283	0.828067100568799	0.542274813056218	1	0.585958215620674	SE	other SE	NA	ENSG00000005189	ENST00000261377,ENST00000348433,ENST00000564274	ENST00000348433,ENST00000561474,ENST00000261377,ENST00000564274
ENSG00000005189;SE:16:20851790-20855256:20855348-20855951:+	0.486280927816654	0.581861433666279	1	0.569375410967283	0.828067100568799	0.542274813056218	1	0.585958215620674	SE	other SE	NA	ENSG00000005189	ENST00000261377,ENST00000564274	ENST00000348433,ENST00000561474,ENST00000261377,ENST00000564274
ENSG00000005194;A3:16:57473246-57474684:57473207-57474684:-	0.793990529205608	0.819247412647077	0.911727499132437	0.841935976366603	0.798835963732842	0.780362852373168	0.906415378041255	0.791786195226626	A3	NA	NA	ENSG00000005194	ENST00000394391,ENST00000569979,ENST00000565961,ENST00000569370,ENST00000568940,ENST00000570000,ENST00000563341	ENST00000563341,ENST00000565961,ENST00000570000,ENST00000394391,ENST00000569979,ENST00000569370,ENST00000568940,ENST00000567518
ENSG00000005194;SE:16:57463192-57464170:57464251-57466399:-	0.367755383821059	0.382918288883192	0.265200765414785	0.0956922174987509	0.172033702698924	0.231807486709422	0.217732732610199	0.123320574927985	SE	other SE	NA	ENSG00000005194	ENST00000565961,ENST00000569370,ENST00000568940	ENST00000569370,ENST00000565961,ENST00000568940,ENST00000569979
ENSG00000005194;SE:16:57464251-57465063:57465178-57466399:-	NA	NA	NA	NA	NA	NA	NA	NA	SE	other SE	NA	ENSG00000005194	ENST00000394391,ENST00000567518,ENST00000567751,ENST00000565786	ENST00000565961,ENST00000565786,ENST00000567751,ENST00000394391,ENST00000569370,ENST00000568940,ENST00000567518
ENSG00000005194;SE:16:57465178-57466399:57466472-57467956:-	1	1	1	0.901504207470267	1	1	1	0.93118343872073	SE	other SE	NA	ENSG00000005194	ENST00000394391,ENST00000567518	ENST00000570000,ENST00000567518,ENST00000394391
ENSG00000005243;AL:17:46103797:46103841-46105838:46105105:46105155-46105838:-	-1	0.749358845056624	0.484691055800325	0.540027112432907	0.587393631736104	0.297520685476586	0.414329561795737	0.434165858255802	AL	NA	NA	ENSG00000005243	ENST00000581756,ENST00000006101	ENST00000581756,ENST00000006101,ENST00000584955
ENSG00000005243;MX:17:46106542-46109522:46109599-46110577:46106542-46110052:46110107-46110577:-	NA	NA	NA	NA	NA	NA	NA	NA	MX	NA	NA	ENSG00000005243	ENST00000583414	ENST00000581756,ENST00000583414
ENSG00000005243;SE:17:46106542-46109522:46109599-46110052:-	-1	0.250641154943376	0.53903876627865	0.528121046179811	0.600464646960523	0.702479314523414	0.60789628330314	0.658783877208566	SE	other SE	NA	ENSG00000005243	ENST00000006101,ENST00000584955	ENST00000581756,ENST00000006101,ENST00000584955
ENSG00000005243;SE:17:46109599-46110052:46110107-46110577:-	NA	NA	NA	NA	NA	NA	NA	NA	SE	other SE	NA	ENSG00000005243	ENST00000006101,ENST00000584955,ENST00000579263	ENST00000583414,ENST00000006101,ENST00000579263,ENST00000584955
ENSG00000005243;SE:17:46110107-46110577:46110668-46111229:-	NA	NA	NA	NA	NA	NA	NA	NA	SE	other SE	NA	ENSG00000005243	ENST00000581756,ENST00000006101,ENST00000579263	ENST00000581756,ENST00000006101,ENST00000579263,ENST00000581637
ENSG00000005302;A3:X:11782057-11783586:11782057-11783641:+	1	0.934485328641243	1	1	1	0.95503235263045	1	1	A3	NA	NA	ENSG00000005302	ENST00000337339,ENST00000312196,ENST00000398527,ENST00000361672,ENST00000380692,ENST00000380693	ENST00000380692,ENST00000312196,ENST00000398527,ENST00000380691,ENST00000380693,ENST00000337339,ENST00000361672
ENSG00000005302;A5:X:11779056-11780249:11779055-11780249:+	1	0.0876138695388103	0	0.0139646316788307	0.0402347853672004	0.123151415654961	0	0.0283519300134971	A5	NA	NA	ENSG00000005302	ENST00000361672	ENST00000468149,ENST00000361672
ENSG00000005302;AF:X:11776383:11776484-11777912:11776827:11776892-11777912:+	0.329265185553227	0.64131513236363	0.510559175637112	0.633504054709631	0.780649196632327	0.51386109639418	0.503130144311068	0.452685236263084	AF	NA	NA	ENSG00000005302	ENST00000468149,ENST00000337339,ENST00000312196	ENST00000421368,ENST00000312196,ENST00000398527,ENST00000337339,ENST00000468149
ENSG00000005302;SE:X:11779056-11779619:11779701-11780249:+	0.881856975638233	0.865044217510617	1	0.979732034792414	0.926098716831383	0.883166699287748	1	0.981515736867562	SE	other SE	NA	ENSG00000005302	ENST00000337339,ENST00000312196,ENST00000421368,ENST00000398527	ENST00000421368,ENST00000312196,ENST00000398527,ENST00000337339,ENST00000361672
ENSG00000005339;SE:16:3824694-3827614:3827658-3828012:-	1	1	1	1	1	1	1	1	SE	microexon	ENSMUSG00000022521;SE:16:4119856-4124170:4124214-4124636:-	ENSG00000005339	ENST00000262367,ENST00000382070,ENST00000571826	ENST00000572134,ENST00000262367,ENST00000382070,ENST00000571826
ENSG00000005339;SE:16:3832927-3841982:3842095-3843387:-	0.456753627747473	0.986475979339132	0.712898722969253	0.761563231017063	0.438647967706561	0.986845453675598	0.707930491636976	0.751269483783515	SE	other SE	ENSMUSG00000022521;SE:16:4128686-4137366:4137479-4138745:-	ENSG00000005339	ENST00000262367	ENST00000262367,ENST00000382070
ENSG00000005379;A3:17:56383774-56384161:56383747-56384161:-	0.640674330013111	0.60043016044718	0.647981928991071	0.495211753698055	0.546175666742431	0.493848985150913	0.466496746461978	0.551064464219371	A3	NA	NA	ENSG00000005379	ENST00000355701,ENST00000268893,ENST00000343736	ENST00000355701,ENST00000582679,ENST00000268893,ENST00000580669,ENST00000343736
ENSG00000005379;AL:17:56379632:56379808-56382422:56381734:56381760-56382422:-	0.165559819371447	0.333053322989657	0	0.574640853680701	0.696505164825498	0.685804421402027	0.764663377802047	0.700304798201668	AL	NA	NA	ENSG00000005379	ENST00000581675,ENST00000355701	ENST00000581675,ENST00000355701,ENST00000343736,ENST00000268893
ENSG00000005379;SE:17:56385302-56385902:56386741-56387328:-	0.803900427697374	0.853333360857874	0.767388749078487	0.6122262570613	0.758340420861142	0.789977343855275	0.622838081533876	0.638027423581103	SE	other SE	NA	ENSG00000005379	ENST00000355701,ENST00000268893,ENST00000343736	ENST00000355701,ENST00000343736,ENST00000582679,ENST00000268893
ENSG00000005379;SE:17:56402363-56402895:56403074-56403654:-	0.675587463242234	0.618683224690509	0.274970085851459	0.407849159422091	0.666154978697304	0.612885876617412	0.273736585756148	0.286110532846443	SE	other SE	NA	ENSG00000005379	ENST00000355701,ENST00000343736	ENST00000355701,ENST00000343736,ENST00000268893
ENSG00000005381;RI:17:56356658:56356787-56356884:56357007:-	0	0	-1	-1	0	0	-1	-1	RI	NA	NA	ENSG00000005381	ENST00000340482	ENST00000340482,ENST00000225275
ENSG00000005421;A3:7:94944802-94946046:94944761-94946046:-	-1	1	1	-1	-1	1	0.583318744314574	0.615724239547178	A3	NA	NA	ENSG00000005421	ENST00000222381,ENST00000542556	ENST00000433729,ENST00000542556,ENST00000222381
ENSG00000005436;A5:2:75928413-75929325:75928413-75929439:-	0.617621921395371	1	1	1	0.547571623866292	1	1	1	A5	NA	NA	ENSG00000005436	ENST00000321027,ENST00000541687	ENST00000321027,ENST00000541687,ENST00000409857
ENSG00000005436;AF:2:75891909-75893055:75893067:75891909-75897264:75897340:-	NA	NA	NA	NA	NA	NA	NA	NA	AF	NA	NA	ENSG00000005436	ENST00000470285	ENST00000470285,ENST00000492826
ENSG00000005436;AL:2:75921509:75921553-75928316:75923378:75923441-75928316:-	0	-1	0	0	0	-1	0	0	AL	NA	NA	ENSG00000005436	ENST00000541687	ENST00000541687,ENST00000442309
ENSG00000005436;SE:2:75891909-75893055:75893179-75897264:-	NA	NA	NA	NA	NA	NA	NA	NA	SE	other SE	NA	ENSG00000005436	ENST00000427862,ENST00000321027,ENST00000409857	ENST00000409857,ENST00000321027,ENST00000427862,ENST00000492826
ENSG00000005436;SE:2:75900646-75907319:75907440-75914953:-	1	0.68750543624614	0.462334153032848	0.410804755899661	0.406966936067623	0.306950930080727	0.443275168490938	0.361551060766308	SE	other SE	NA	ENSG00000005436	ENST00000321027,ENST00000409857	ENST00000321027,ENST00000427862,ENST00000409857
ENSG00000005436;SE:2:75921553-75923326:75923441-75928316:-	1	1	1	1	1	1	1	1	SE	other SE	NA	ENSG00000005436	ENST00000321027,ENST00000409857	ENST00000321027,ENST00000541687,ENST00000409857
ENSG00000005436;SE:2:75928413-75929325:75929549-75933649:-	0.58680857374187	1	0.962045789739269	0.855014826553049	0.858759894991341	1	0.964874488514485	0.920042164103731	SE	other SE	NA	ENSG00000005436	ENST00000321027,ENST00000541687	ENST00000321027,ENST00000541687,ENST00000442309
ENSG00000005436;SE:2:75928413-75929439:75929549-75933649:-	0.467874573972563	-1	0	0	0.833988734550652	-1	0	0	SE	other SE	NA	ENSG00000005436	ENST00000409857	ENST00000442309,ENST00000409857
ENSG00000005448;A3:2:74652618-74652697:74652618-74652767:+	0.771881108181114	0.76696389289752	0.867840953387966	0.718155485231411	0.673117767213708	0.765491134884417	0.852220834164418	0.760505226296123	A3	NA	NA	ENSG00000005448	ENST00000348227	ENST00000348227,ENST00000409791
ENSG00000005448;AF:2:74648878:74648943-74649997:74649281:74649502-74649997:+	0.224326199471349	0.212599417112901	0.121182091969763	0.272182135212339	0.307676662497512	0.217731108873612	0.139831883430938	0.232882727737941	AF	NA	NA	ENSG00000005448	ENST00000409791	ENST00000348227,ENST00000426787,ENST00000409791
ENSG00000005448;SE:2:74650512-74650605:74650658-74650982:+	0.983374054128982	0.912302474308877	0.916941329983295	0.965717340413088	0.941246209299678	0.92845576974797	0.946221902392615	0.972391689957664	SE	other SE	NA	ENSG00000005448	ENST00000409791,ENST00000348227	ENST00000348227,ENST00000426787,ENST00000409791
ENSG00000005469;AL:7:87022383-87027633:87027636:87022383-87027840:87027957:+	0	0	0	0	0	0	0	0	AL	NA	NA	ENSG00000005469	ENST00000442291	ENST00000442291,ENST00000419147,ENST00000331536
ENSG00000005469;SE:7:86978499-86986823:86986906-86988522:+	0.872247762933758	0.432895399277662	0.507381297121191	0.691058037944777	0.499989808991381	0.329638831881491	0.359223568837776	0.352490030235474	SE	other SE	NA	ENSG00000005469	ENST00000419147	ENST00000412227,ENST00000442291,ENST00000419147,ENST00000331536
ENSG00000005471;A3:7:87035831-87037353:87035810-87037353:-	0	0	0.000236196717302803	-1	0	0	0.000237558962771054	0.000207046979989742	A3	NA	NA	ENSG00000005471	ENST00000265723	ENST00000453593,ENST00000358400,ENST00000265723,ENST00000359206,ENST00000545634
ENSG00000005471;SE:7:87038708-87041209:87041349-87042933:-	0	0	1	-1	0	0	1	0.355206406422665	SE	other SE	NA	ENSG00000005471	ENST00000359206,ENST00000265723,ENST00000545634	ENST00000453593,ENST00000358400,ENST00000265723,ENST00000359206,ENST00000545634
ENSG00000005483;SE:7:104750815-104750924:104751049-104751218:+	0.568275076935656	0.818080005747324	0.640721337614966	0.876571478816074	0.727502743004773	0.589437561091976	0.677812152291186	0.827087707715097	SE	other SE	NA	ENSG00000005483	ENST00000311117,ENST00000257745,ENST00000334914	ENST00000257745,ENST00000334877,ENST00000311117,ENST00000473063,ENST00000334914
ENSG00000005700;A3:6:82906163-82909858:82906118-82909858:-	0.877681619431335	0.893745991051748	0.951365042806715	1	0.855743113160647	0.897125821626834	0.951200668845772	1	A3	NA	NA	ENSG00000005700	ENST00000306270,ENST00000503631	ENST00000510291,ENST00000306270,ENST00000503631
ENSG00000005700;A5:6:82935364-82936881:82935364-82936909:-	0	0	0	0	0	0	0	0	A5	NA	NA	ENSG00000005700	ENST00000503400	ENST00000510291,ENST00000503400,ENST00000306270,ENST00000503631
ENSG00000005700;SE:6:82922510-82923944:82924546-82925793:-	0.977568700182315	0.9132486828773	0.979482993283242	0.88520810120297	0.978167326399901	0.918690723723475	0.980482081249488	0.896559937322567	SE	other SE	NA	ENSG00000005700	ENST00000306270,ENST00000510291	ENST00000510291,ENST00000306270,ENST00000503631
ENSG00000005801;A3:11:3383303-3392205:3383262-3392205:-	NA	NA	NA	NA	NA	NA	NA	NA	A3	NA	NA	ENSG00000005801	ENST00000529228	ENST00000529228,ENST00000533036
ENSG00000005801;AF:11:3392933-3394807:3394821:3392933-3398847:3398894:-	1	0.991191726942866	0.965838591302998	1	1	0.99692158929004	0.986539532041986	1	AF	NA	NA	ENSG00000005801	ENST00000343338,ENST00000429541,ENST00000526601,ENST00000528410,ENST00000529678,ENST00000534569,ENST00000438262,ENST00000528218,ENST00000532539	ENST00000528218,ENST00000427810,ENST00000526601,ENST00000429541,ENST00000529678,ENST00000532539,ENST00000528410,ENST00000438262,ENST00000343338,ENST00000534569
ENSG00000005801;AF:11:3392933-3394807:3394821:3392933-3400268:3400270:-	0.866945001163614	0.762059089476681	0.697154589113361	0.548316131028003	0.6438059982479	0.82266330989616	0.727657583635697	0.553741468698831	AF	NA	NA	ENSG00000005801	ENST00000343338,ENST00000429541,ENST00000526601,ENST00000528410,ENST00000529678,ENST00000534569,ENST00000438262,ENST00000528218,ENST00000532539	ENST00000528218,ENST00000399602,ENST00000530643,ENST00000525313,ENST00000526601,ENST00000429541,ENST00000533036,ENST00000529678,ENST00000532539,ENST00000528410,ENST00000438262,ENST00000528796,ENST00000005082,ENST00000525502,ENST00000526501,ENST00000343338,ENST00000354599,ENST00000534569
ENSG00000005801;AF:11:3392933-3398847:3398894:3392933-3400268:3400270:-	0	0.0276735409862657	0.07529121315	0	0	0.0141225148140217	0.0351728027472815	0	AF	NA	NA	ENSG00000005801	ENST00000427810	ENST00000399602,ENST00000530643,ENST00000525313,ENST00000528796,ENST00000005082,ENST00000525502,ENST00000526501,ENST00000533036,ENST00000354599,ENST00000427810
ENSG00000005801;AL:11:3361042:3361052-3392205:3380351:3381795-3392205:-	-1	0	0	0	-1	0	0	0	AL	NA	NA	ENSG00000005801	ENST00000528796	ENST00000354599,ENST00000343338,ENST00000528796,ENST00000429541
ENSG00000005801;AL:11:3361042:3361052-3392205:3381641:3381795-3392205:-	-1	-1	-1	-1	-1	-1	-1	-1	AL	NA	NA	ENSG00000005801	ENST00000528796	ENST00000529678,ENST00000528796
ENSG00000005801;AL:11:3361042:3361052-3392205:3381708:3381795-3392205:-	-1	0	0	-1	-1	0	0	-1	AL	NA	NA	ENSG00000005801	ENST00000528796	ENST00000528796,ENST00000427810
ENSG00000005801;AL:11:3361042:3361052-3392205:3383013:3383119-3392205:-	0	0	0	0	0	0	0	0	AL	NA	NA	ENSG00000005801	ENST00000528796	ENST00000528796,ENST00000534569
ENSG00000005801;AL:11:3361042:3361052-3392205:3383245:3383303-3392205:-	NA	NA	NA	NA	NA	NA	NA	NA	AL	NA	NA	ENSG00000005801	ENST00000528796	ENST00000529228,ENST00000528796
ENSG00000005801;AL:11:3361042:3361052-3392205:3383801:3383832-3392205:-	0	0	0	0	0	0	0	0	AL	NA	NA	ENSG00000005801	ENST00000528796	ENST00000438262,ENST00000528218,ENST00000528796
ENSG00000005801;AL:11:3361042:3361052-3392205:3388074:3388287-3392205:-	0	0	0	0	0	0	0	0	AL	NA	NA	ENSG00000005801	ENST00000528796	ENST00000525502,ENST00000528796
ENSG00000005801;AL:11:3361042:3361052-3392205:3390051:3390085-3392205:-	-1	0	-1	0	-1	0	-1	0	AL	NA	NA	ENSG00000005801	ENST00000528796	ENST00000528796,ENST00000532539
ENSG00000005801;AL:11:3361042:3361052-3392205:3390719:3390732-3392205:-	-1	-1	-1	-1	-1	-1	-1	-1	AL	NA	NA	ENSG00000005801	ENST00000528796	ENST00000526501,ENST00000530643,ENST00000528796
ENSG00000005801;AL:11:3380351:3381795-3392205:3383013:3383119-3392205:-	0	0.0140578259764954	0.0177905851980855	0.0709367633461456	0	0.00302551941748394	0.00796388922954358	0.0391071208111871	AL	NA	NA	ENSG00000005801	ENST00000343338,ENST00000429541,ENST00000354599	ENST00000534569,ENST00000343338,ENST00000354599,ENST00000429541
ENSG00000005801;AL:11:3380351:3381795-3392205:3383245:3383303-3392205:-	NA	NA	NA	NA	NA	NA	NA	NA	AL	NA	NA	ENSG00000005801	ENST00000343338,ENST00000429541,ENST00000354599	ENST00000529228,ENST00000343338,ENST00000354599,ENST00000429541
ENSG00000005801;AL:11:3380351:3381795-3392205:3383801:3383832-3392205:-	0	0.402913752139605	0.761485681480257	0.679022190503782	0	0.118612802634849	0.677533136936536	0.430266593651555	AL	NA	NA	ENSG00000005801	ENST00000343338,ENST00000429541,ENST00000354599	ENST00000528218,ENST00000429541,ENST00000438262,ENST00000343338,ENST00000354599
ENSG00000005801;AL:11:3380351:3381795-3392205:3388074:3388287-3392205:-	0	0.123774949201606	0.108369528085042	0.372413168979586	0	0.0179610790021333	0.0338126426697893	0.0795975951555994	AL	NA	NA	ENSG00000005801	ENST00000343338,ENST00000429541,ENST00000354599	ENST00000525502,ENST00000343338,ENST00000354599,ENST00000429541
ENSG00000005801;AL:11:3380351:3381795-3392205:3390051:3390085-3392205:-	-1	0.771376293613154	1	0.863879421727591	-1	0.402226949888212	1	0.693778868515922	AL	NA	NA	ENSG00000005801	ENST00000343338,ENST00000429541,ENST00000354599	ENST00000532539,ENST00000343338,ENST00000354599,ENST00000429541
ENSG00000005801;AL:11:3380351:3381795-3392205:3390719:3390732-3392205:-	-1	1	1	1	-1	1	1	1	AL	NA	NA	ENSG00000005801	ENST00000343338,ENST00000429541,ENST00000354599	ENST00000530643,ENST00000429541,ENST00000526501,ENST00000343338,ENST00000354599
ENSG00000005801;AL:11:3381641:3381795-3392205:3383013:3383119-3392205:-	0	0	0	0	0	0	0	0	AL	NA	NA	ENSG00000005801	ENST00000529678	ENST00000529678,ENST00000534569
ENSG00000005801;AL:11:3381641:3381795-3392205:3383245:3383303-3392205:-	NA	NA	NA	NA	NA	NA	NA	NA	AL	NA	NA	ENSG00000005801	ENST00000529678	ENST00000529228,ENST00000529678
ENSG00000005801;AL:11:3381641:3381795-3392205:3383801:3383832-3392205:-	0	0	0	0	0	0	0	0	AL	NA	NA	ENSG00000005801	ENST00000529678	ENST00000438262,ENST00000528218,ENST00000529678
ENSG00000005801;AL:11:3381641:3381795-3392205:3388074:3388287-3392205:-	0	0	0	0	0	0	0	0	AL	NA	NA	ENSG00000005801	ENST00000529678	ENST00000529678,ENST00000525502
ENSG00000005801;AL:11:3381641:3381795-3392205:3390051:3390085-3392205:-	-1	0	-1	0	-1	0	-1	0	AL	NA	NA	ENSG00000005801	ENST00000529678	ENST00000529678,ENST00000532539
ENSG00000005801;AL:11:3381641:3381795-3392205:3390719:3390732-3392205:-	-1	-1	-1	-1	-1	-1	-1	-1	AL	NA	NA	ENSG00000005801	ENST00000529678	ENST00000529678,ENST00000530643,ENST00000526501
ENSG00000005801;AL:11:3381708:3381795-3392205:3383013:3383119-3392205:-	0	0.00902968911031157	0.035374554678585	0	0	0.00316145731622541	0.0135622717385866	0	AL	NA	NA	ENSG00000005801	ENST00000427810	ENST00000534569,ENST00000427810
ENSG00000005801;AL:11:3381708:3381795-3392205:3383245:3383303-3392205:-	NA	NA	NA	NA	NA	NA	NA	NA	AL	NA	NA	ENSG00000005801	ENST00000427810	ENST00000529228,ENST00000427810
ENSG00000005801;AL:11:3381708:3381795-3392205:3383801:3383832-3392205:-	0	0.301305850647813	0.86602145974594	0	0	0.123299840259791	0.782533465410842	0	AL	NA	NA	ENSG00000005801	ENST00000427810	ENST00000438262,ENST00000528218,ENST00000427810
ENSG00000005801;AL:11:3381708:3381795-3392205:3388074:3388287-3392205:-	0	0.0827993419066771	0.197480420455329	0	0	0.0187554538147359	0.0565462018923645	0	AL	NA	NA	ENSG00000005801	ENST00000427810	ENST00000525502,ENST00000427810
ENSG00000005801;AL:11:3381708:3381795-3392205:3390051:3390085-3392205:-	-1	0.683164005727861	1	0	-1	0.41287132675299	1	0	AL	NA	NA	ENSG00000005801	ENST00000427810	ENST00000532539,ENST00000427810
ENSG00000005801;AL:11:3381708:3381795-3392205:3390719:3390732-3392205:-	-1	1	1	-1	-1	1	1	-1	AL	NA	NA	ENSG00000005801	ENST00000427810	ENST00000530643,ENST00000526501,ENST00000427810
ENSG00000005801;AL:11:3383013:3383119-3392205:3383245:3383303-3392205:-	NA	NA	NA	NA	NA	NA	NA	NA	AL	NA	NA	ENSG00000005801	ENST00000534569	ENST00000529228,ENST00000534569
ENSG00000005801;AL:11:3383013:3383119-3392205:3383801:3383832-3392205:-	0.98651913084709	0.97930760203972	0.994358664641028	0.965164776653395	0.978084057298377	0.977947063857551	0.996193760611221	0.948864878004278	AL	NA	NA	ENSG00000005801	ENST00000534569	ENST00000438262,ENST00000528218,ENST00000534569
ENSG00000005801;AL:11:3383013:3383119-3392205:3388074:3388287-3392205:-	0.911159803180326	0.908317334778696	0.870301853473669	0.885999126361262	0.718583118917298	0.857688002320291	0.813409612866431	0.679991181428	AL	NA	NA	ENSG00000005801	ENST00000534569	ENST00000525502,ENST00000534569
ENSG00000005801;AL:11:3383013:3383119-3392205:3390051:3390085-3392205:-	1	0.995791859188468	1	0.988112158841582	1	0.995510202192029	1	0.98235333341178	AL	NA	NA	ENSG00000005801	ENST00000534569	ENST00000532539,ENST00000534569
ENSG00000005801;AL:11:3383013:3383119-3392205:3390719:3390732-3392205:-	1	1	1	1	1	1	1	1	AL	NA	NA	ENSG00000005801	ENST00000534569	ENST00000530643,ENST00000526501,ENST00000534569
ENSG00000005801;AL:11:3383245:3383303-3392205:3383801:3383832-3392205:-	NA	NA	NA	NA	NA	NA	NA	NA	AL	NA	NA	ENSG00000005801	ENST00000529228	ENST00000438262,ENST00000529228,ENST00000528218
ENSG00000005801;AL:11:3383245:3383303-3392205:3388074:3388287-3392205:-	NA	NA	NA	NA	NA	NA	NA	NA	AL	NA	NA	ENSG00000005801	ENST00000529228	ENST00000529228,ENST00000525502
ENSG00000005801;AL:11:3383245:3383303-3392205:3390051:3390085-3392205:-	NA	NA	NA	NA	NA	NA	NA	NA	AL	NA	NA	ENSG00000005801	ENST00000529228	ENST00000529228,ENST00000532539
ENSG00000005801;AL:11:3383245:3383303-3392205:3390719:3390732-3392205:-	NA	NA	NA	NA	NA	NA	NA	NA	AL	NA	NA	ENSG00000005801	ENST00000529228	ENST00000529228,ENST00000530643,ENST00000526501
ENSG00000005801;AL:11:3383801:3383832-3392205:3388074:3388287-3392205:-	0.122923494861491	0.173099338621307	0.0366731861563649	0.219058752942422	0.0541187147506294	0.119645527245897	0.0163831822465677	0.102747430431174	AL	NA	NA	ENSG00000005801	ENST00000438262,ENST00000528218	ENST00000438262,ENST00000528218,ENST00000525502
ENSG00000005801;AL:11:3383801:3383832-3392205:3390051:3390085-3392205:-	1	0.833333333333333	1	0.749999624549647	1	0.833333333333333	1	0.749999444319725	AL	NA	NA	ENSG00000005801	ENST00000438262,ENST00000528218	ENST00000438262,ENST00000528218,ENST00000532539
ENSG00000005801;AL:11:3383801:3383832-3392205:3390719:3390732-3392205:-	1	1	1	1	1	1	1	1	AL	NA	NA	ENSG00000005801	ENST00000438262,ENST00000528218	ENST00000438262,ENST00000528218,ENST00000530643,ENST00000526501
ENSG00000005801;AL:11:3388074:3388287-3392205:3390051:3390085-3392205:-	1	0.959815388542965	1	0.914492895524159	1	0.97353805152945	1	0.963232229455732	AL	NA	NA	ENSG00000005801	ENST00000525502	ENST00000525502,ENST00000532539
ENSG00000005801;AL:11:3388074:3388287-3392205:3390719:3390732-3392205:-	1	1	1	1	1	1	1	1	AL	NA	NA	ENSG00000005801	ENST00000525502	ENST00000526501,ENST00000530643,ENST00000525502
ENSG00000005801;AL:11:3390051:3390085-3392205:3390719:3390732-3392205:-	-1	1	-1	1	-1	1	-1	1	AL	NA	NA	ENSG00000005801	ENST00000532539	ENST00000530643,ENST00000526501,ENST00000532539
ENSG00000005801;MX:11:3381795-3381950:3382018-3392205:3381795-3382973:3383119-3392205:-	0.0920167725916899	0	0.147751683913825	0.0389693130591012	0.0462440944335712	0	0.0429782467730628	0.0229956932029517	MX	NA	NA	ENSG00000005801	ENST00000528410	ENST00000528410,ENST00000005082,ENST00000526601
ENSG00000005801;SE:11:3381795-3381950:3382018-3382973:-	0.284131366598221	0.220799956544221	0.200332962676239	0.219668747220623	0.31964308358198	0.198451099020727	0.179382458436744	0.172169879215502	SE	other SE	NA	ENSG00000005801	ENST00000399602	ENST00000399602,ENST00000533036,ENST00000005082,ENST00000526601
ENSG00000005801;SE:11:3381795-3381950:3382018-3392205:-	1	0	0.36241819628229	0.129024213988588	1	0	0.150112547902723	0.0840259291761983	SE	other SE	NA	ENSG00000005801	ENST00000528410	ENST00000429541,ENST00000529678,ENST00000528410,ENST00000343338,ENST00000354599,ENST00000427810
ENSG00000005801;SE:11:3381795-3382973:3383119-3392205:-	1	0.83572443474671	0.766286672373441	0.785096536245693	1	0.807883688743138	0.797285366832166	0.795811943042092	SE	other SE	NA	ENSG00000005801	ENST00000526601,ENST00000005082	ENST00000429541,ENST00000526601,ENST00000529678,ENST00000005082,ENST00000343338,ENST00000354599,ENST00000427810
ENSG00000005801;SE:11:3382018-3382973:3383119-3392205:-	0.875986153121626	1	0.645667153491444	0.928406171517281	0.938995987750846	1	0.866955279311444	0.942510355641873	SE	other SE	NA	ENSG00000005801	ENST00000399602	ENST00000528410,ENST00000399602
ENSG00000005801;SE:11:3383119-3383206:3383262-3392205:-	0.0176077989290468	0.0338768475395216	0.0365358694368576	0.14516660542113	0.03773402092885	0.0151413986888657	0.0254535358050639	0.100095091384513	SE	other SE	NA	ENSG00000005801	ENST00000533036	ENST00000399602,ENST00000526601,ENST00000005082,ENST00000533036,ENST00000534569
ENSG00000005810;A5:13:77644846-77650886:77644846-77650895:-	0.496223957226024	0.516602132767519	0.528625698870167	0.570488991528202	0.168136715422731	0.23868694065736	0.229248557936531	0.283700571353473	A5	NA	NA	ENSG00000005810	ENST00000544440,ENST00000357337,ENST00000407578	ENST00000429715,ENST00000544440,ENST00000407578,ENST00000357337
ENSG00000005810;SE:13:77673148-77692475:77692654-77695508:-	0.35262400182534	0.310285063152575	0.25724584439836	0.289685398106248	0.338282858521456	0.330093683220328	0.280700589254851	0.335609619930322	SE	other SE	NA	ENSG00000005810	ENST00000360084	ENST00000544440,ENST00000407578,ENST00000360084,ENST00000357337
ENSG00000005812;A5:13:77592857-77595648:77592857-77595792:-	0.970190477687046	0.899815491024825	0.941672332068161	0.921247983788348	0.964963690507252	0.905979122948131	0.950227688345853	0.937192241391627	A5	NA	NA	ENSG00000005812	ENST00000355619	ENST00000355619,ENST00000417323
ENSG00000005844;A3:16:30510555-30510659:30510555-30510694:+	NA	NA	NA	NA	NA	NA	NA	NA	A3	NA	NA	ENSG00000005844	ENST00000356798,ENST00000358164,ENST00000433423	ENST00000356798,ENST00000433423,ENST00000358164,ENST00000563615
ENSG00000005844;A3:16:30515585-30516565:30515585-30516568:+	0.553929944302088	0	0.630751801695658	0.798139111972926	0.573388020274925	0	0.648981274526952	0.789842499438243	A3	NA	NA	ENSG00000005844	ENST00000356798	ENST00000356798,ENST00000358164
ENSG00000005844;SE:16:30486901-30490412:30490529-30492760:+	0.117026149312516	0	0	0.441293419239283	0.108793256138711	0	0	0.222407313679163	SE	other SE	NA	ENSG00000005844	ENST00000562857,ENST00000454514	ENST00000564118,ENST00000562857,ENST00000454514,ENST00000358164
ENSG00000005844;SE:16:30490529-30490652:30490782-30492760:+	0.903563391760272	-1	1	0.83349724654688	0.916736886085818	-1	1	0.929279147731973	SE	other SE	NA	ENSG00000005844	ENST00000356798	ENST00000454514,ENST00000356798,ENST00000562857
ENSG00000005884;AF:17:48148237:48148294-48151280:48149524:48149546-48151280:+	0	-1	-1	0	0	-1	-1	0	AF	NA	NA	ENSG00000005884	ENST00000512553	ENST00000512553,ENST00000510809
ENSG00000005884;AL:17:48165233-48165589:48165696:48165233-48166474:48166626:+	0.45736814804407	0.354696646139067	0.444458412500015	0.475884101668279	0.442607418371008	0.342137454127868	0.411167620009631	0.472116562074904	AL	NA	NA	ENSG00000005884	ENST00000320031	ENST00000320031,ENST00000007722
ENSG00000005884;SE:17:48141971-48145420:48145669-48148208:+	1	0.815401773354158	1	1	1	0.695436442487647	1	1	SE	other SE	NA	ENSG00000005884	ENST00000320031,ENST00000007722	ENST00000320031,ENST00000007722,ENST00000506401
ENSG00000005889;SE:X:24190917-24191724:24191840-24197300:+	NA	NA	NA	NA	NA	NA	NA	NA	SE	other SE	NA	ENSG00000005889	ENST00000540034	ENST00000379188,ENST00000540034,ENST00000338565,ENST00000379177,ENST00000304543,ENST00000428571,ENST00000419690
ENSG00000005889;SE:X:24197887-24225443:24225592-24225829:+	1	1	1	1	1	1	1	1	SE	other SE	NA	ENSG00000005889	ENST00000379188,ENST00000379177,ENST00000304543,ENST00000540034	ENST00000379188,ENST00000540034,ENST00000338565,ENST00000379177,ENST00000304543
ENSG00000005893;AL:X:119562342:119562481-119575585:119565181:119565317-119575585:-	0.355651047811014	0.393236346616522	0.242502522633813	0.347639948588019	0.366980984950597	0.385365033704088	0.249483316144778	0.347502232020551	AL	NA	NA	ENSG00000005893	ENST00000434600,ENST00000538785	ENST00000538785,ENST00000200639,ENST00000434600
ENSG00000005893;AL:X:119562342:119562481-119575585:119573012:119573148-119575585:-	0.266046091867543	0.306741363412668	0.176125500714019	0.220809573263836	0.260926832098335	0.256261144954051	0.148902646425186	0.184012714567717	AL	NA	NA	ENSG00000005893	ENST00000434600,ENST00000538785	ENST00000540603,ENST00000538785,ENST00000434600,ENST00000371335,ENST00000486593
ENSG00000005893;AL:X:119565181:119565317-119575585:119573012:119573148-119575585:-	0.396400394298595	0.405724251435932	0.400396498335569	0.347164721791377	0.378489031066282	0.354651369574164	0.344825307829173	0.297473644365866	AL	NA	NA	ENSG00000005893	ENST00000200639	ENST00000200639,ENST00000371335,ENST00000486593,ENST00000540603
ENSG00000005961;SE:17:42449791-42451722:42451838-42452027:-	NA	NA	NA	NA	NA	NA	NA	NA	SE	other SE	NA	ENSG00000005961	ENST00000262407	ENST00000262407,ENST00000588098
ENSG00000005961;SE:17:42451838-42452027:42452128-42452366:-	-1	0.944713880303834	-1	-1	0.722243823349267	0.946541937306973	0.734342202667973	0.448077178451808	SE	other SE	NA	ENSG00000005961	ENST00000262407	ENST00000262407,ENST00000353281
ENSG00000006007;A3:16:19528511-19533026:19528507-19533026:-	0.9276678330989	0.729550705223088	0.684605558893596	1	0.859005763433362	0.761997364025414	0.861108287113912	1	A3	NA	NA	ENSG00000006007	ENST00000353258	ENST00000353258,ENST00000564172
ENSG00000006007;A5:16:19516414-19518977:19516414-19519009:-	0	0	0.0263512537917743	0	0	0	0.0339126536120589	0	A5	NA	NA	ENSG00000006007	ENST00000569899	ENST00000353258,ENST00000569899
ENSG00000006015;A3:19:18699887-18700223:18699887-18700289:+	1	0.663015447524965	0.89427297881032	0.934293132142483	1	0.703125244227546	0.938788816668019	0.940305238471376	A3	NA	NA	ENSG00000006015	ENST00000358607	ENST00000358607,ENST00000450195
ENSG00000006015;AL:19:18701743-18702899:18702914:18701743-18702918:18702987:+	NA	NA	NA	NA	NA	NA	NA	NA	AL	NA	NA	ENSG00000006015	ENST00000595490	ENST00000358607,ENST00000450195,ENST00000595490
ENSG00000006015;SE:19:18699887-18700223:18700493-18701664:+	0.638300398188376	0.4985721301086	0.646580398335658	0.669470371535529	0.69995240960069	0.447510459441684	0.711573258062611	0.589406172637154	SE	other SE	NA	ENSG00000006015	ENST00000358607	ENST00000358607,ENST00000601736
ENSG00000006015;SE:19:18699887-18700289:18700493-18701664:+	0	0.335709646661016	0.177831476799041	0.124684682444366	0	0.254840719891229	0.138569378115295	0.0835203764555629	SE	other SE	NA	ENSG00000006015	ENST00000450195	ENST00000450195,ENST00000601736
ENSG00000006016;A5:19:18705244-18707432:18705244-18707474:-	0.720020727949945	0.599576086893261	1	0.672983921063266	0.728605048015258	0.683674817988711	0.42858410797865	0.675895843480785	A5	NA	NA	ENSG00000006016	ENST00000392386	ENST00000597131,ENST00000392386
ENSG00000006025;A3:17:45886356-45886442:45886312-45886442:-	NA	NA	NA	NA	NA	NA	NA	NA	A3	NA	NA	ENSG00000006025	ENST00000007414,ENST00000392507	ENST00000392507,ENST00000007414,ENST00000578461
ENSG00000006042;AL:17:31263465-31267804:31267995:31263465-31271896:31271896:+	0	0.207402224907996	-1	0	0	0.23991598940736	-1	0	AL	NA	NA	ENSG00000006042	ENST00000261713	ENST00000261713,ENST00000578289
ENSG00000006042;SE:17:31263465-31266495:31266554-31267804:+	1	0.96752370924337	1	1	1	0.959025916005717	1	1	SE	other SE	NA	ENSG00000006042	ENST00000439138,ENST00000394642,ENST00000579849	ENST00000261713,ENST00000439138,ENST00000394642,ENST00000579849
ENSG00000006071;A3:11:17417265-17417399:17417185-17417399:-	NA	NA	NA	NA	NA	NA	NA	NA	A3	NA	NA	ENSG00000006071	ENST00000389817,ENST00000302539,ENST00000531642	ENST00000526168,ENST00000531642,ENST00000302539,ENST00000389817
ENSG00000006071;A3:11:17418605-17418740:17418593-17418740:-	0.248988755954784	0.255894173973254	0.404439137388493	0.381110603176793	0.606963020055371	0.593757904545584	0.567393021252154	0.526562907892947	A3	NA	NA	ENSG00000006071	ENST00000528374	ENST00000302539,ENST00000528374,ENST00000389817
ENSG00000006071;A3:11:17438512-17448596:17438509-17448596:-	8.71114388456081e-07	0.189005576396174	0.449063337027072	0.355339332368489	8.71689657918817e-07	0.189106323032993	0.448666882421768	0.355490665092728	A3	NA	NA	ENSG00000006071	ENST00000302539	ENST00000302539,ENST00000389817,ENST00000527905
ENSG00000006071;A3:11:17450217-17452361:17450187-17452361:-	1	1	1	1	1	1	1	1	A3	NA	NA	ENSG00000006071	ENST00000389817,ENST00000302539	ENST00000302539,ENST00000389817,ENST00000527905
ENSG00000006071;AL:11:17416820:17416822-17417157:17416977:17417017-17417157:-	NA	NA	NA	NA	NA	NA	NA	NA	AL	NA	NA	ENSG00000006071	ENST00000526168	ENST00000526168,ENST00000531642
ENSG00000006071;SE:11:17428676-17428901:17429000-17429939:-	1	1	1	1	1	1	1	1	SE	other SE	NA	ENSG00000006071	ENST00000389817,ENST00000302539	ENST00000302539,ENST00000389817,ENST00000527905
ENSG00000006114;A3:17:35900645-35902074:35900582-35902074:-	0.904292973169249	1	0.916174761242967	0.838992374657674	0.748911189701444	1	0.82507549435352	0.79266293066159	A3	NA	NA	ENSG00000006114	ENST00000339208,ENST00000346661,ENST00000345615,ENST00000502449,ENST00000394378,ENST00000585472,ENST00000591288	ENST00000339208,ENST00000591427,ENST00000345615,ENST00000502449,ENST00000591288,ENST00000585472,ENST00000346661,ENST00000394378
ENSG00000006114;A3:17:35902667-35913217:35902532-35913217:-	0.986071709041088	0.73414294557037	0.91497159794206	0.829669153931376	0.984436329854139	0.739061767797541	0.916135340180702	0.827443941148321	A3	NA	NA	ENSG00000006114	ENST00000339208,ENST00000346661,ENST00000345615,ENST00000394378,ENST00000585472	ENST00000339208,ENST00000345615,ENST00000502449,ENST00000591288,ENST00000585472,ENST00000346661,ENST00000394378
ENSG00000006114;A3:17:35956391-35960410:35956388-35960410:-	0.630596200408908	0.379876922575573	0.420529119268029	0.394065945988548	0.624817929088135	0.410592279002572	0.522514534122298	0.553519198376956	A3	NA	NA	ENSG00000006114	ENST00000339208,ENST00000346661,ENST00000345615,ENST00000502449,ENST00000394378,ENST00000591288	ENST00000339208,ENST00000345615,ENST00000502449,ENST00000585689,ENST00000591288,ENST00000585472,ENST00000346661,ENST00000394378
ENSG00000006114;SE:17:35879174-35880282:35880317-35880641:-	0.674878261433194	0.813978639200669	0.753347491782705	0.727633191909	0.67357607829675	0.817963743028735	0.763828964481057	0.722715366460425	SE	microexon	NA	ENSG00000006114	ENST00000339208,ENST00000394378,ENST00000585472,ENST00000591288	ENST00000339208,ENST00000345615,ENST00000502449,ENST00000591288,ENST00000585472,ENST00000346661,ENST00000394378
ENSG00000006114;SE:17:35880751-35889885:35889953-35896081:-	0	0	0.0345913526789253	0.0674402224449664	0	0	0.036247266582648	0.0734191037685239	SE	other SE	NA	ENSG00000006114	ENST00000394378	ENST00000339208,ENST00000345615,ENST00000502449,ENST00000591288,ENST00000585472,ENST00000346661,ENST00000394378
ENSG00000006114;SE:17:35929026-35930736:35930984-35931890:-	0.986286640359305	0.920164298204705	0.976266458800194	1	0.984655958568918	0.921098016632287	0.976100504162246	1	SE	other SE	NA	ENSG00000006114	ENST00000339208,ENST00000346661,ENST00000345615,ENST00000502449,ENST00000394378,ENST00000585472	ENST00000339208,ENST00000345615,ENST00000502449,ENST00000591288,ENST00000585472,ENST00000346661,ENST00000394378
ENSG00000006114;SE:17:35936516-35937478:35937711-35944756:-	0.292800179355775	0.220186366284279	0.49267007141325	0.536392787419981	0.284048328053166	0.213248859885466	0.472502522153919	0.524157684654363	SE	other SE	NA	ENSG00000006114	ENST00000339208,ENST00000346661	ENST00000339208,ENST00000345615,ENST00000502449,ENST00000591288,ENST00000585472,ENST00000346661,ENST00000394378
ENSG00000006118;A3:11:60698131-60699158:60698131-60699161:+	0.436464513287638	0.407752179993146	0.451426118772151	0.31233725046768	0.427815545700598	0.411470463525696	0.454116316126314	0.290081164030039	A3	NA	NA	ENSG00000006118	ENST00000005286	ENST00000005286,ENST00000453848
ENSG00000006118;SE:11:60699356-60699456:60699599-60701014:+	0.872592184763866	0.822371158207633	0.913767178544953	0.894777553580624	0.832980335198984	0.868197944144657	0.935003871876004	0.931423147653794	SE	other SE	NA	ENSG00000006118	ENST00000453848,ENST00000005286	ENST00000536409,ENST00000005286,ENST00000453848
ENSG00000006125;A3:17:33932859-33935161:33932859-33935275:+	0.981580222649654	0.987788257161741	0.999999998144746	0.999966149928018	0.98104551940223	0.987495810455823	0.999999998112188	0.999964757980418	A3	NA	NA	ENSG00000006125	ENST00000593014,ENST00000589774,ENST00000262325,ENST00000312678,ENST00000589344,ENST00000537622,ENST00000538556	ENST00000589344,ENST00000537622,ENST00000593014,ENST00000589774,ENST00000538556,ENST00000592545,ENST00000312678,ENST00000262325
ENSG00000006125;A3:17:33968994-33977549:33968994-33977622:+	0.642976996306846	0.667070165732547	0.741936888310657	0.655124862515777	0.663826187725722	0.648243179862468	0.745906835255841	0.649884211976986	A3	NA	NA	ENSG00000006125	ENST00000262325,ENST00000592545,ENST00000312678,ENST00000589344,ENST00000537622,ENST00000538556	ENST00000589344,ENST00000537622,ENST00000538556,ENST00000592545,ENST00000312678,ENST00000588116,ENST00000262325
ENSG00000006125;AL:17:33925354-33927956:33928001:33925354-33928005:33928008:+	NA	NA	NA	NA	NA	NA	NA	NA	AL	NA	NA	ENSG00000006125	ENST00000590538,ENST00000591610,ENST00000592167	ENST00000591610,ENST00000592167,ENST00000590538,ENST00000592191
ENSG00000006125;AL:17:33925354-33927956:33928001:33925354-33932724:33932820:+	NA	NA	NA	NA	NA	NA	NA	NA	AL	NA	NA	ENSG00000006125	ENST00000590538,ENST00000591610,ENST00000592167	ENST00000590432,ENST00000591610,ENST00000592167,ENST00000590538
ENSG00000006125;AL:17:33925354-33928005:33928008:33925354-33932724:33932820:+	NA	NA	NA	NA	NA	NA	NA	NA	AL	NA	NA	ENSG00000006125	ENST00000592191	ENST00000590432,ENST00000592191
ENSG00000006125;SE:17:33984810-33997876:33997917-33998773:+	0.630514836201294	0.401370169406591	0.610148632219675	0.54314155535199	0.636430912641706	0.41000669127199	0.621606888751661	0.557594911217122	SE	microexon	ENSMUSG00000035152;SE:11:83351171-83364795:83364836-83365647:+	ENSG00000006125	ENST00000592545,ENST00000312678,ENST00000589344,ENST00000537622	ENST00000589344,ENST00000537622,ENST00000538556,ENST00000592545,ENST00000312678,ENST00000262325
ENSG00000006128;SE:7:97363131-97363560:97363604-97364138:+	0.557815577485671	0.72725370428613	1	1	0.567380508095364	0.724141781761708	1	1	SE	microexon	ENSMUSG00000061762;SE:6:7556780-7557216:7557260-7557720:+	ENSG00000006128	ENST00000319273,ENST00000350485	ENST00000350485,ENST00000319273,ENST00000346867
ENSG00000006128;SE:7:97364161-97365611:97365664-97369186:+	0.948539433719581	0.939242644682653	1	1	0.959677195608392	0.950690852959802	1	1	SE	other SE	ENSMUSG00000061762;SE:6:7557743-7559099:7559152-7562383:+	ENSG00000006128	ENST00000319273,ENST00000346867	ENST00000350485,ENST00000319273,ENST00000346867
ENSG00000006194;AL:16:3334205-3335681:3335740:3334205-3336023:3336060:+	1	-1	0.760860891364704	0.642006966654928	1	-1	0.779238084164401	0.665501987018435	AL	NA	NA	ENSG00000006194	ENST00000573578	ENST00000573578,ENST00000572748
ENSG00000006194;AL:16:3334205-3335681:3335740:3334205-3338454:3338546:+	0.173327717978075	0	0.330722515716913	1	0.183436334267716	0	0.280310859473627	0.382271702087494	AL	NA	NA	ENSG00000006194	ENST00000573578	ENST00000573578,ENST00000575823
ENSG00000006194;AL:16:3334205-3335681:3335740:3334205-3339393:3339683:+	0.282676801463872	0	0.288789557253149	0.139349419611435	0.1700162212112	0	0.39473339137351	0.38982786811539	AL	NA	NA	ENSG00000006194	ENST00000573578	ENST00000573578,ENST00000574253
ENSG00000006194;AL:16:3334205-3336023:3336060:3334205-3338454:3338546:+	0	0	0.134432381754842	1	0	0	0.099378259068082	0.237247847676534	AL	NA	NA	ENSG00000006194	ENST00000572748	ENST00000575823,ENST00000572748
ENSG00000006194;AL:16:3334205-3336023:3336060:3334205-3339393:3339683:+	0	0	0.113178727490114	0.0828081915254562	0	0	0.155948160269936	0.243065364293245	AL	NA	NA	ENSG00000006194	ENST00000572748	ENST00000572748,ENST00000574253
ENSG00000006194;AL:16:3334205-3338454:3338546:3334205-3339393:3339683:+	0.652716608375853	0.555890979930932	0.451069335618655	0	0.476947585359204	0.559470381706142	0.626085951879484	0.507969643150764	AL	NA	NA	ENSG00000006194	ENST00000575823	ENST00000575823,ENST00000574253
ENSG00000006194;SE:16:3334205-3335059:3335239-3335681:+	0.249191184757853	1	0.558105992316413	0.47981759519649	0.710986839624655	1	0.730098933935766	0.485616115565746	SE	other SE	NA	ENSG00000006194	ENST00000219069	ENST00000573578,ENST00000219069
ENSG00000006210;A3:16:57406550-57413528:57406550-57413546:+	0.0353252697703035	0	0	0.0223016059038902	0.0376837053833606	0	0	0.0231483127478085	A3	NA	NA	ENSG00000006210	ENST00000563383	ENST00000563383,ENST00000006053
ENSG00000006210;AF:16:57406481:57406550-57415942:57413590:57413666-57415942:+	NA	NA	NA	NA	NA	NA	NA	NA	AF	NA	NA	ENSG00000006210	ENST00000564948	ENST00000564948,ENST00000565912
ENSG00000006210;SE:16:57406550-57413528:57413666-57415942:+	NA	NA	NA	NA	NA	NA	NA	NA	SE	other SE	NA	ENSG00000006210	ENST00000563383	ENST00000563383,ENST00000564948
ENSG00000006210;SE:16:57406550-57413546:57413666-57415942:+	NA	NA	NA	NA	NA	NA	NA	NA	SE	other SE	NA	ENSG00000006210	ENST00000006053	ENST00000564948,ENST00000006053
ENSG00000006282;A3:17:48627476-48627569:48627476-48627591:+	1	1	0.956112945265247	1	1	1	0.986051642916885	1	A3	NA	NA	ENSG00000006282	ENST00000006658,ENST00000356488,ENST00000393244	ENST00000356488,ENST00000511347,ENST00000006658,ENST00000393244
ENSG00000006282;AL:17:48624646-48625026:48625077:48624646-48625081:48625204:+	NA	NA	NA	NA	NA	NA	NA	NA	AL	NA	NA	ENSG00000006282	ENST00000504334,ENST00000503127,ENST00000510917,ENST00000505456,ENST00000505559	ENST00000504334,ENST00000503127,ENST00000505085,ENST00000505559,ENST00000510917,ENST00000505456
ENSG00000006282;SE:17:48624646-48625081:48625128-48625644:+	0.744649875044272	0.999989066943664	0.999999961673308	0.781990918003249	0.743996446817367	0.999989304574724	0.999999961169918	0.785714285714286	SE	microexon	NA	ENSG00000006282	ENST00000006658	ENST00000356488,ENST00000006658
ENSG00000006282;SE:17:48628278-48628359:48628551-48628872:+	0.96023558889656	0.511313059475672	0.691394266631339	1	0.789962638507002	0.598900909837408	0.814316118111873	0.740440297230273	SE	other SE	NA	ENSG00000006282	ENST00000006658,ENST00000356488,ENST00000393244	ENST00000356488,ENST00000006658,ENST00000393244,ENST00000508528
ENSG00000006283;A3:17:48684350-48685188:48684350-48685290:+	0.992273421809147	1	0.99999968196877	0.898090218027958	0.992419098776369	1	0.999999686662217	0.900293887005406	A3	NA	NA	ENSG00000006283	ENST00000511765,ENST00000506406,ENST00000504076,ENST00000503436,ENST00000511768,ENST00000503607,ENST00000360761,ENST00000352832,ENST00000354983,ENST00000442258,ENST00000502264,ENST00000512389,ENST00000507510,ENST00000507336,ENST00000507609,ENST00000510115,ENST00000515165,ENST00000514181,ENST00000515765,ENST00000514079,ENST00000507896,ENST00000505165,ENST00000515411,ENST00000429973,ENST00000359106…	ENST00000510115,ENST00000507510,ENST00000503485,ENST00000442258,ENST00000352832,ENST00000354983,ENST00000507896,ENST00000504076,ENST00000505165,ENST00000515411,ENST00000514181,ENST00000511765,ENST00000502264,ENST00000507609,ENST00000510366,ENST00000503436,ENST00000429973,ENST00000506406,ENST00000512389,ENST00000358244,ENST00000514717,ENST00000513964,ENST00000503607,ENST00000507336,ENST00000360761…
ENSG00000006283;A3:17:48695269-48695409:48695269-48695458:+	1	1	-1	1	1	1	-1	1	A3	NA	NA	ENSG00000006283	ENST00000507609,ENST00000514181	ENST00000514181,ENST00000507609,ENST00000511768
ENSG00000006283;A3:17:48695290-48695409:48695290-48695458:+	1	1	1	1	1	1	1	1	A3	NA	NA	ENSG00000006283	ENST00000360761,ENST00000352832,ENST00000354983,ENST00000442258,ENST00000502264,ENST00000512389,ENST00000513964,ENST00000514717,ENST00000510366,ENST00000503485,ENST00000507510,ENST00000507336,ENST00000513689,ENST00000510115,ENST00000515165,ENST00000515765,ENST00000514079,ENST00000507896,ENST00000505165,ENST00000515411,ENST00000429973,ENST00000359106,ENST00000358244	ENST00000510115,ENST00000507510,ENST00000503485,ENST00000442258,ENST00000352832,ENST00000354983,ENST00000507896,ENST00000505165,ENST00000504076,ENST00000515411,ENST00000511765,ENST00000502264,ENST00000510366,ENST00000503436,ENST00000429973,ENST00000506406,ENST00000512389,ENST00000514717,ENST00000358244,ENST00000513964,ENST00000503607,ENST00000507336,ENST00000360761,ENST00000513689,ENST00000359106…
ENSG00000006283;A5:17:48685401-48687243:48685380-48687243:+	0.53843146244246	0.362412483804375	0.145775088451582	2.76664680563046e-10	0.539712257505293	0.360699604348145	0.147473102455205	2.77146413263516e-10	A5	NA	NA	ENSG00000006283	ENST00000514079	ENST00000502264,ENST00000507609,ENST00000507510,ENST00000503436,ENST00000505165,ENST00000506406,ENST00000514717,ENST00000359106,ENST00000514079,ENST00000503485,ENST00000360761,ENST00000515165,ENST00000511768
ENSG00000006283;A5:17:48685401-48692722:48685380-48692722:+	0.000132103035843455	0.0354052117545484	0.155137403482958	-1	0.000132743092956483	0.0355456817087873	0.158435898376944	-1	A5	NA	NA	ENSG00000006283	ENST00000504076,ENST00000352832,ENST00000354983,ENST00000512389,ENST00000513964,ENST00000507336,ENST00000513689,ENST00000510115,ENST00000515765,ENST00000507896,ENST00000358244	ENST00000352832,ENST00000354983,ENST00000507896,ENST00000510366,ENST00000504076,ENST00000515411,ENST00000510115,ENST00000513689,ENST00000512389,ENST00000358244,ENST00000514181,ENST00000429973,ENST00000513964,ENST00000515765,ENST00000503607,ENST00000507336,ENST00000442258,ENST00000511765
ENSG00000006283;A5:17:48695290-48695409:48695269-48695409:+	0.999999530222677	0.999999995369735	1	0.733479640278102	0.999999532314618	0.99999999547176	1	0.727250628068043	A5	NA	NA	ENSG00000006283	ENST00000360761,ENST00000352832,ENST00000354983,ENST00000442258,ENST00000502264,ENST00000512389,ENST00000513964,ENST00000514717,ENST00000510366,ENST00000503485,ENST00000507510,ENST00000507336,ENST00000513689,ENST00000510115,ENST00000515165,ENST00000515765,ENST00000514079,ENST00000507896,ENST00000505165,ENST00000515411,ENST00000429973,ENST00000359106,ENST00000358244	ENST00000510115,ENST00000507510,ENST00000503485,ENST00000442258,ENST00000352832,ENST00000354983,ENST00000507896,ENST00000505165,ENST00000515411,ENST00000514181,ENST00000502264,ENST00000507609,ENST00000510366,ENST00000429973,ENST00000512389,ENST00000514717,ENST00000358244,ENST00000513964,ENST00000507336,ENST00000360761,ENST00000513689,ENST00000359106,ENST00000515765,ENST00000514079,ENST00000515165
ENSG00000006283;A5:17:48695290-48695458:48695269-48695458:+	-1	-1	-1	-1	-1	-1	-1	-1	A5	NA	NA	ENSG00000006283	ENST00000511765,ENST00000506406,ENST00000504076,ENST00000503436,ENST00000503607	ENST00000504076,ENST00000503436,ENST00000506406,ENST00000503607,ENST00000511765,ENST00000511768
ENSG00000006283;MX:17:48696369-48697044:48697187-48701268:48696369-48699021:48699155-48701268:+	1	1	1	-1	1	1	1	-1	MX	NA	NA	ENSG00000006283	ENST00000507510,ENST00000513689,ENST00000510115,ENST00000515765,ENST00000515411	ENST00000502264,ENST00000515411,ENST00000510115,ENST00000513689,ENST00000515765,ENST00000507510
ENSG00000006283;RI:17:48703378:48703443-48703681:48704109:+	1	1	1	0.999962140707204	1	1	1	0.999963540577908	RI	NA	NA	ENSG00000006283	ENST00000360761,ENST00000352832,ENST00000354983,ENST00000442258,ENST00000502264,ENST00000512389,ENST00000513964,ENST00000514717,ENST00000510366,ENST00000503485,ENST00000507510,ENST00000507336,ENST00000513689,ENST00000507609,ENST00000510115,ENST00000515165,ENST00000514181,ENST00000515765,ENST00000514079,ENST00000515411,ENST00000429973,ENST00000359106	ENST00000510115,ENST00000507510,ENST00000503485,ENST00000442258,ENST00000352832,ENST00000354983,ENST00000507896,ENST00000505165,ENST00000515411,ENST00000514181,ENST00000502264,ENST00000507609,ENST00000510366,ENST00000429973,ENST00000512389,ENST00000514717,ENST00000358244,ENST00000513964,ENST00000507336,ENST00000360761,ENST00000513689,ENST00000359106,ENST00000515765,ENST00000514079,ENST00000515165
ENSG00000006283;SE:17:48669453-48672354:48672422-48673923:+	0.807099796844044	0.99980209034457	0.0987375328968764	0.659306775750286	0.807662624626931	0.999810612402151	0.104250340550842	0.662729643159539	SE	other SE	NA	ENSG00000006283	ENST00000416767,ENST00000511765,ENST00000506406,ENST00000504076,ENST00000512389,ENST00000513964,ENST00000510366,ENST00000503485,ENST00000507510,ENST00000507336,ENST00000513689,ENST00000507609,ENST00000515165,ENST00000514181,ENST00000515765,ENST00000514079,ENST00000507896,ENST00000505165,ENST00000515411,ENST00000429973,ENST00000359106	ENST00000510115,ENST00000507510,ENST00000503485,ENST00000442258,ENST00000507896,ENST00000352832,ENST00000354983,ENST00000504076,ENST00000505165,ENST00000515411,ENST00000514181,ENST00000511765,ENST00000507609,ENST00000502264,ENST00000510366,ENST00000503436,ENST00000429973,ENST00000506406,ENST00000512389,ENST00000514717,ENST00000358244,ENST00000513964,ENST00000503607,ENST00000507336,ENST00000360761…
ENSG00000006283;SE:17:48685380-48687243:48687296-48692722:+	0.736577433589512	0.994439231615471	0.569171161740969	1	0.73807017842382	0.994131812368371	0.571189242808175	1	SE	other SE	NA	ENSG00000006283	ENST00000506406,ENST00000503436,ENST00000511768,ENST00000360761,ENST00000502264,ENST00000514717,ENST00000503485,ENST00000507510,ENST00000507609,ENST00000515165,ENST00000505165,ENST00000359106	ENST00000511765,ENST00000502264,ENST00000507609,ENST00000510366,ENST00000505165,ENST00000503436,ENST00000515411,ENST00000506406,ENST00000514181,ENST00000514717,ENST00000359106,ENST00000429973,ENST00000503607,ENST00000507510,ENST00000503485,ENST00000360761,ENST00000442258,ENST00000515165,ENST00000511768
ENSG00000006283;SE:17:48685401-48687243:48687296-48692722:+	0.999959496465926	0.999639040308328	0.551121624530002	1	0.999959820312645	0.999614559730468	0.550343340491856	1	SE	other SE	NA	ENSG00000006283	ENST00000514079	ENST00000352832,ENST00000354983,ENST00000507896,ENST00000504076,ENST00000510115,ENST00000513689,ENST00000512389,ENST00000358244,ENST00000513964,ENST00000515765,ENST00000514079,ENST00000507336
ENSG00000006283;SE:17:48696369-48697044:48697187-48699021:+	-1	-1	-1	-1	-1	-1	-1	-1	SE	other SE	NA	ENSG00000006283	ENST00000354983,ENST00000507336,ENST00000359106	ENST00000507336,ENST00000502264,ENST00000354983,ENST00000359106
ENSG00000006283;SE:17:48696369-48697044:48697187-48701268:+	0.0552108817498049	0.257340233391217	0.0672498798595698	0	0.0563234624348641	0.266243469281438	0.0684344090371478	0	SE	other SE	NA	ENSG00000006283	ENST00000507510,ENST00000513689,ENST00000510115,ENST00000515765,ENST00000515411	ENST00000510115,ENST00000507510,ENST00000503485,ENST00000442258,ENST00000352832,ENST00000507896,ENST00000505165,ENST00000515411,ENST00000514181,ENST00000507609,ENST00000510366,ENST00000429973,ENST00000512389,ENST00000514717,ENST00000358244,ENST00000513964,ENST00000360761,ENST00000513689,ENST00000515765,ENST00000514079,ENST00000515165
ENSG00000006283;SE:17:48696369-48699021:48699155-48701268:+	0	0	0	0	0	0	0	0	SE	other SE	NA	ENSG00000006283	ENST00000502264	ENST00000502264,ENST00000352832,ENST00000510366,ENST00000507609,ENST00000507896,ENST00000505165,ENST00000429973,ENST00000514181,ENST00000512389,ENST00000514717,ENST00000358244,ENST00000513964,ENST00000514079,ENST00000503485,ENST00000360761,ENST00000442258,ENST00000515165
ENSG00000006283;SE:17:48697187-48699021:48699155-48701268:+	0	0	0	-1	0	0	0	-1	SE	other SE	NA	ENSG00000006283	ENST00000354983,ENST00000507336,ENST00000359106	ENST00000354983,ENST00000515411,ENST00000510115,ENST00000513689,ENST00000359106,ENST00000515765,ENST00000507510,ENST00000507336
ENSG00000006327;A3:16:3070492-3071161:3070492-3071190:+	NA	NA	NA	NA	NA	NA	NA	NA	A3	NA	NA	ENSG00000006327	ENST00000575836	ENST00000574699,ENST00000575836
ENSG00000006327;A3:16:3070492-3071190:3070492-3071216:+	0.217892360717181	-1	0	0	0.133097613674971	-1	0	0.542722909484215	A3	NA	NA	ENSG00000006327	ENST00000574699	ENST00000574699,ENST00000326577
ENSG00000006327;A5:16:3070760-3071556:3070492-3071556:+	1	-1	1	1	1	0.468862922400542	1	1	A5	NA	NA	ENSG00000006327	ENST00000575124	ENST00000575124,ENST00000341627
ENSG00000006327;AF:16:3070399:3070492-3071556:3071269:3071320-3071556:+	-1	-1	0	0	0	1	0	0	AF	NA	NA	ENSG00000006327	ENST00000341627	ENST00000573001,ENST00000341627
ENSG00000006327;AF:16:3070399:3070760-3071556:3071269:3071320-3071556:+	1	-1	0.0918726609380681	0.0616411665677862	0.311737157043669	1	0.235109509935243	0.33689067447267	AF	NA	NA	ENSG00000006327	ENST00000575124	ENST00000575124,ENST00000573001
ENSG00000006327;SE:16:3070492-3071190:3071320-3071556:+	1	-1	-1	-1	1	0	-1	1	SE	other SE	NA	ENSG00000006327	ENST00000574699	ENST00000574699,ENST00000341627
ENSG00000006327;SE:16:3070492-3071216:3071320-3071556:+	1	-1	1	1	1	0	1	1	SE	other SE	NA	ENSG00000006327	ENST00000326577	ENST00000326577,ENST00000341627
ENSG00000006377;RI:7:96635290:96635384-96635469:96635725:+	1	1	1	1	1	1	1	1	RI	NA	NA	ENSG00000006377	ENST00000518156	ENST00000518156,ENST00000007660
ENSG00000006432;A5:14:71205115-71206615:71205115-71206759:-	0.0740179271901995	0.0552628932321008	0	0	0.159152034431965	0.0870320839967327	0	0.150216717071904	A5	NA	NA	ENSG00000006432	ENST00000553414	ENST00000554752,ENST00000553414,ENST00000555993,ENST00000554146,ENST00000381250
ENSG00000006432;SE:14:71200059-71200474:71200515-71201103:-	0.0740179271901995	0.118876756508863	0.155268425031004	0	0.159152034431965	0.185981060798179	0.16803390558315	0.606041877469863	SE	microexon	NA	ENSG00000006432	ENST00000553414,ENST00000554146,ENST00000555993	ENST00000554752,ENST00000553414,ENST00000555993,ENST00000554146,ENST00000381250
ENSG00000006432;SE:14:71201215-71202678:71202746-71204962:-	0.9259820728098	0.881123243491137	0	0	0.840847965568035	0.814018939201821	0	0	SE	other SE	NA	ENSG00000006432	ENST00000554752,ENST00000555993	ENST00000554752,ENST00000553414,ENST00000555993,ENST00000554146,ENST00000381250
ENSG00000006451;AL:7:39736458-39737007:39737018:39736458-39745722:39745841:+	0	0	0	0	0	0	0	0	AL	NA	NA	ENSG00000006451	ENST00000434466	ENST00000434466,ENST00000005257
ENSG00000006468;AF:7:14027798-14028305:14028391:14027798-14028633:14028677:-	NA	NA	NA	NA	NA	NA	NA	NA	AF	NA	NA	ENSG00000006468	ENST00000405358	ENST00000405218,ENST00000421381,ENST00000403685,ENST00000433547,ENST00000431887,ENST00000430479,ENST00000405358,ENST00000405192,ENST00000443137,ENST00000242066,ENST00000343495
ENSG00000006468;SE:7:13946224-13947418:13947481-13949257:-	0	0	0	0	0	0	0	0	SE	other SE	NA	ENSG00000006468	ENST00000443137	ENST00000405218,ENST00000403685,ENST00000403527,ENST00000430479,ENST00000405358,ENST00000405192,ENST00000420159,ENST00000443137,ENST00000242066,ENST00000438956,ENST00000399357,ENST00000343495
ENSG00000006468;SE:7:13949325-13950864:13950932-13971127:-	1	1	0.98625467371145	0.997893274127774	1	1	0.985539412596865	0.99770829748041	SE	other SE	NA	ENSG00000006468	ENST00000420159,ENST00000399357,ENST00000403527,ENST00000405358,ENST00000430479,ENST00000242066,ENST00000343495,ENST00000405218,ENST00000403685,ENST00000438956,ENST00000443137	ENST00000405218,ENST00000403685,ENST00000403527,ENST00000430479,ENST00000405358,ENST00000405192,ENST00000420159,ENST00000242066,ENST00000438956,ENST00000443137,ENST00000399357,ENST00000343495
ENSG00000006468;SE:7:13971374-13975333:13975521-13978742:-	1	0.618354529053508	0.935719198053971	0.881246083980082	1	0.609972008606013	0.939720608123702	0.910365121577366	SE	other SE	NA	ENSG00000006468	ENST00000420159,ENST00000403527,ENST00000405358,ENST00000430479,ENST00000242066,ENST00000343495,ENST00000405192,ENST00000405218,ENST00000403685,ENST00000438956,ENST00000443137	ENST00000405218,ENST00000403685,ENST00000443608,ENST00000403527,ENST00000430479,ENST00000405358,ENST00000405192,ENST00000420159,ENST00000242066,ENST00000438956,ENST00000443137,ENST00000399357,ENST00000343495
ENSG00000006468;SE:7:13978871-14017052:14017105-14025741:-	0	0.381645470946492	0.618262000015399	0.893388468319522	0	0.390027991393987	0.613530421328939	0.886055564810613	SE	other SE	NA	ENSG00000006468	ENST00000399357,ENST00000403527,ENST00000443608	ENST00000443608,ENST00000403527,ENST00000420159,ENST00000438956,ENST00000399357
ENSG00000006468;SE:7:13978871-14017052:14017105-14026263:-	1	1	0.981614060006152	0.992913385921573	1	1	0.973457697949044	0.989985815518092	SE	other SE	NA	ENSG00000006468	ENST00000405358,ENST00000430479,ENST00000405192,ENST00000405218,ENST00000443137,ENST00000421381,ENST00000431887	ENST00000405218,ENST00000421381,ENST00000403685,ENST00000431887,ENST00000430479,ENST00000405358,ENST00000405192,ENST00000443137,ENST00000242066,ENST00000343495
ENSG00000006530;A3:7:141296441-141301005:141296441-141301014:+	1	1	1	0.956690209715191	1	1	1	0.96776602917412	A3	NA	NA	ENSG00000006530	ENST00000355413,ENST00000473247	ENST00000494688,ENST00000355413,ENST00000473247,ENST00000535825
ENSG00000006530;SE:7:141255367-141261907:141261910-141292946:+	NA	NA	NA	NA	NA	NA	NA	NA	SE	microexon	NA	ENSG00000006530	ENST00000473247	ENST00000494688,ENST00000492693,ENST00000355413,ENST00000473247,ENST00000535825
ENSG00000006530;SE:7:141255367-141292946:141292985-141296362:+	NA	NA	NA	NA	NA	NA	NA	NA	SE	microexon	NA	ENSG00000006530	ENST00000535825,ENST00000494688,ENST00000355413	ENST00000494688,ENST00000355413,ENST00000535825,ENST00000473884
ENSG00000006530;SE:7:141336817-141341048:141341198-141341611:+	1	1	1	0.956690209715191	1	1	1	0.96776602917412	SE	other SE	NA	ENSG00000006530	ENST00000355413,ENST00000473247	ENST00000494688,ENST00000355413,ENST00000473247,ENST00000535825
ENSG00000006555;AL:1:55250403:55250549-55251656:55251222:55251317-55251656:-	0	0	-1	-1	0	0	0	0	AL	NA	NA	ENSG00000006555	ENST00000448308	ENST00000448308,ENST00000371274
ENSG00000006576;SE:7:77469617-77484050:77484151-77522925:+	0.0885176280328756	0	0.0617529453003915	0	0.119421451372494	0	0.0672764172834425	0	SE	other SE	NA	ENSG00000006576	ENST00000248550	ENST00000248550,ENST00000415251,ENST00000422959,ENST00000275575,ENST00000416283,ENST00000424760,ENST00000307305,ENST00000450574
ENSG00000006576;SE:7:77522981-77523299:77523310-77530028:+	0.0885176280328756	0	0.0617529453003915	0	0.119421451372494	0	0.0672764172834425	0	SE	microexon	NA	ENSG00000006576	ENST00000450574,ENST00000422959,ENST00000416283,ENST00000248550	ENST00000248550,ENST00000415251,ENST00000422959,ENST00000416283,ENST00000275575,ENST00000424760,ENST00000307305,ENST00000450574
ENSG00000006576;SE:7:77572103-77578995:77579150-77580934:+	1	1	1	1	1	1	1	1	SE	other SE	NA	ENSG00000006576	ENST00000422959,ENST00000307305,ENST00000416283,ENST00000248550	ENST00000248550,ENST00000422959,ENST00000416283,ENST00000275575,ENST00000307305
ENSG00000006607;AL:2:242403395-242404875:242404922:242403395-242405089:242405109:+	1	0.168429200079625	0.520122726128211	0	0.0356193347374643	0.130662610206883	0.0595597665462525	0	AL	NA	NA	ENSG00000006607	ENST00000373287	ENST00000545004,ENST00000422951,ENST00000373287
ENSG00000006607;SE:2:242432451-242432708:242432859-242433423:+	0.718315538742053	0.683368124798673	0.828194500361073	0.851216319604976	0.377206464463856	0.468909194263179	0.482269052485853	0.474778807505418	SE	other SE	NA	ENSG00000006607	ENST00000264042	ENST00000264042,ENST00000444371
ENSG00000006611;AF:11:17554869-17555266:17555334:17554869-17565819:17565854:-	0	0.521715999263587	0	0	0	0.392694176155456	0	0	AF	NA	NA	ENSG00000006611	ENST00000526181	ENST00000005226,ENST00000527020,ENST00000526181,ENST00000318024,ENST00000526313
ENSG00000006611;SE:11:17515923-17517116:17517224-17518305:-	0.057739664300514	0.0739944787525854	0.0532137295857615	0.0167406782757583	0.0982547399163085	0.125489044619611	0.0911037278953805	0.0282023046449051	SE	other SE	ENSMUSG00000030838;SE:7:46195734-46196712:46196820-46197196:-	ENSG00000006611	ENST00000005226	ENST00000318024,ENST00000005226,ENST00000527720,ENST00000527020
ENSG00000006611;SE:11:17544473-17544758:17544814-17544966:-	0.625481850792581	0.750483083138841	0.0532137533429404	0.924136464769898	0.64264369749174	0.721825546534393	0.0911037501160272	0.918335214023438	SE	other SE	ENSMUSG00000030838;SE:7:46221535-46221641:46221697-46221849:-	ENSG00000006611	ENST00000005226,ENST00000527720,ENST00000318024,ENST00000526313,ENST00000526181	ENST00000005226,ENST00000527020,ENST00000526181,ENST00000318024,ENST00000527720,ENST00000526313
ENSG00000006625;AF:7:30538554-30540152:30540183:30538554-30544185:30544325:-	NA	NA	NA	NA	NA	NA	NA	NA	AF	NA	NA	ENSG00000006625	ENST00000598361	ENST00000440082,ENST00000447901,ENST00000598361
ENSG00000006625;AF:7:30538554-30540152:30540296:30538554-30544185:30544325:-	NA	NA	NA	NA	NA	NA	NA	NA	AF	NA	NA	ENSG00000006625	ENST00000426081	ENST00000426081,ENST00000440082,ENST00000447901
ENSG00000006625;AL:7:30536711:30536851-30538419:30537438:30537512-30538419:-	0.0367747204328673	0.880430886688942	0.693832204381847	0.948282410786095	0.835216284221022	0.872396028807528	0.937376682708199	0.933826822655838	AL	NA	NA	ENSG00000006625	ENST00000598361,ENST00000275428	ENST00000426081,ENST00000409436,ENST00000275428,ENST00000598361
ENSG00000006625;AL:7:30536711:30536851-30544185:30538543:30538554-30544185:-	NA	NA	NA	NA	NA	NA	NA	NA	AL	NA	NA	ENSG00000006625	ENST00000409144	ENST00000447901,ENST00000440082,ENST00000409144
ENSG00000006625;MX:7:30536851-30537357:30537512-30540152:30536851-30538419:30538554-30540152:-	0	0.00548372066366762	0.0604177840934551	0.0028606453514946	0	0.00680890320962034	0.00899874813971584	0.00459279773151077	MX	NA	NA	ENSG00000006625	ENST00000409390	ENST00000275428,ENST00000409390,ENST00000598361
ENSG00000006625;SE:7:30536851-30537357:30537512-30540152:-	0	0.0108791748856616	0.0291552898078526	0.0149794060655162	0	0.0214427356793163	0.0564519657019375	0.0294058181996492	SE	other SE	NA	ENSG00000006625	ENST00000409390	ENST00000005374,ENST00000409390
ENSG00000006625;SE:7:30536851-30538419:30538554-30540152:-	0.00925583590944898	0.666079602164924	0.318347088976837	0.841289903479738	0.856439134014959	0.761695691248753	0.868227080914404	0.86783456228651	SE	other SE	NA	ENSG00000006625	ENST00000598361,ENST00000275428	ENST00000005374,ENST00000275428,ENST00000598361
ENSG00000006625;SE:7:30536851-30540152:30540297-30544185:-	0.534786374391087	0.448986048816901	0.395954063407401	0.457793578634667	0.347095286385911	0.35125113371467	0.25208113285236	0.312263684506849	SE	other SE	NA	ENSG00000006625	ENST00000005374	ENST00000005374,ENST00000409144
ENSG00000006625;SE:7:30537512-30538419:30538554-30540152:-	1	0.960982868770945	0.872812122238202	0.950026113276426	1	0.955228553280243	0.880343054412246	0.93886841903096	SE	other SE	NA	ENSG00000006625	ENST00000426081,ENST00000409436	ENST00000426081,ENST00000409436,ENST00000409390
ENSG00000006625;SE:7:30538554-30540152:30540297-30544185:-	NA	NA	NA	NA	NA	NA	NA	NA	SE	other SE	NA	ENSG00000006625	ENST00000275428,ENST00000409436	ENST00000409436,ENST00000440082,ENST00000447901,ENST00000275428
ENSG00000006634;A3:7:87526654-87529536:87526654-87529597:+	-1	1	0.977588597722208	1	1	1	0.931962241078612	1	A3	NA	NA	ENSG00000006634	ENST00000265728	ENST00000413643,ENST00000265728
ENSG00000006634;A5:7:87507540-87514294:87507448-87514294:+	NA	NA	NA	NA	NA	NA	NA	NA	A5	NA	NA	ENSG00000006634	ENST00000430279,ENST00000413643,ENST00000265728	ENST00000430279,ENST00000431138,ENST00000413643,ENST00000265728
ENSG00000006634;SE:7:87525825-87526609:87526654-87529597:+	-1	-1	1	0	-1	-1	1	0	SE	microexon	NA	ENSG00000006634	ENST00000413643	ENST00000430279,ENST00000413643
ENSG00000006638;A5:19:3595931-3599847:3595931-3600236:-	0.724946771535723	0.960402671782861	0.53590122279553	0.91154544139149	0.823160150127134	0.915797358193581	0.893757578600883	0.947916740462532	A5	NA	NA	ENSG00000006638	ENST00000411851,ENST00000375190	ENST00000411851,ENST00000375190,ENST00000589966
ENSG00000006652;AL:7:112112916-112115485:112115571:112112916-112120891:112120929:+	1	0.362466769899103	0.242999947493588	0.355777893931686	0.417973872453641	0.349746694026926	0.358579691731116	0.377349612427407	AL	NA	NA	ENSG00000006652	ENST00000005558,ENST00000403825,ENST00000535603	ENST00000535603,ENST00000462155,ENST00000005558,ENST00000403825
ENSG00000006659;AF:19:40195169:40195183-40197237:40196548:40196649-40197237:+	-1	-1	-1	-1	-1	-1	-1	-1	AF	NA	NA	ENSG00000006659	ENST00000392052	ENST00000392052,ENST00000360675
ENSG00000006659;SE:19:40195183-40197237:40197313-40197818:+	-1	-1	-1	-1	-1	-1	-1	-1	SE	other SE	NA	ENSG00000006659	ENST00000392052	ENST00000392052,ENST00000601802
ENSG00000006695;AL:17:13977773-13980052:13980387:13977773-14005435:14005443:+	NA	NA	NA	NA	NA	NA	NA	NA	AL	NA	NA	ENSG00000006695	ENST00000429152	ENST00000580561,ENST00000429152
ENSG00000006695;SE:17:13977773-13980052:13980373-14005435:+	NA	NA	NA	NA	NA	NA	NA	NA	SE	other SE	NA	ENSG00000006695	ENST00000261643	ENST00000261643,ENST00000580561
ENSG00000006695;SE:17:13980373-14005435:14005559-14063194:+	1	0.537207269240024	0.999999084518754	0.0751773965691353	1	0.514561919927938	0.999999318568975	0.230784086519892	SE	other SE	NA	ENSG00000006695	ENST00000261643	ENST00000261643,ENST00000536205,ENST00000581931
ENSG00000006704;A3:7:73927301-73929675:73927301-73929771:+	0	0	0	0	0	0	0	0	A3	NA	NA	ENSG00000006704	ENST00000455841	ENST00000455841,ENST00000424337,ENST00000265755,ENST00000476977
ENSG00000006704;A3:7:73969553-73969723:73969553-73969768:+	0	0	0.207088640272423	0.256829446390631	0	0	0.171114221077875	0.233934957816653	A3	NA	NA	ENSG00000006704	ENST00000265755	ENST00000455841,ENST00000265755,ENST00000424337,ENST00000476977,ENST00000470715
ENSG00000006704;SE:7:73960139-73961433:73961616-73969504:+	0.618600066300361	0.823777150698371	0.857228521360931	0.947681127740756	0.618585345827421	0.702273173335031	0.742191586785057	0.86018351909289	SE	other SE	NA	ENSG00000006704	ENST00000476977,ENST00000265755,ENST00000455841,ENST00000424337	ENST00000455841,ENST00000265755,ENST00000424337,ENST00000476977,ENST00000470715
ENSG00000006712;A3:19:39877043-39877122:39876859-39877122:-	0.765548842783021	0.79020707725261	0.832210420539329	0.798805518410107	0.829875530927359	0.790197742733988	0.822099159672578	0.778432578052516	A3	NA	NA	ENSG00000006712	ENST00000221265	ENST00000595564,ENST00000221266,ENST00000221265
ENSG00000006712;SE:19:39879505-39879587:39879655-39879733:-	1	1	1	1	1	1	1	1	SE	other SE	NA	ENSG00000006712	ENST00000595564,ENST00000221265,ENST00000416728	ENST00000595564,ENST00000416728,ENST00000221265,ENST00000221266
ENSG00000006712;SE:19:39880186-39880280:39880401-39880709:-	0.93829208239686	0.921135742071641	0.819605138661006	0.902601485740212	0.949643247906734	0.940266111627945	0.850076237649941	0.880875820525404	SE	other SE	NA	ENSG00000006712	ENST00000595564,ENST00000221266,ENST00000221265	ENST00000595564,ENST00000416728,ENST00000221266,ENST00000221265
ENSG00000006712;SE:19:39880801-39880900:39880929-39881458:-	0.780016335474527	0.806752240423705	0.862478798460265	0.818401561994231	0.838442446641448	0.802730047349722	0.848770722979702	0.804826615390311	SE	microexon	NA	ENSG00000006712	ENST00000221265,ENST00000416728	ENST00000595564,ENST00000416728,ENST00000221265,ENST00000221266
ENSG00000006715;AL:7:38835092:38835211-38836345:38836070:38836126-38836345:-	1	1	0.999241923056848	0	1	1	0.998730690117279	0	AL	NA	NA	ENSG00000006715	ENST00000413141	ENST00000413141,ENST00000265745
ENSG00000006715;SE:7:38860865-38869854:38869928-38902145:-	0.882757566780584	0.900440992603727	0.930398684042443	0.999981649359008	0.872736763176934	0.888681277858714	0.916592337750526	0.999982100841451	SE	other SE	NA	ENSG00000006715	ENST00000310301,ENST00000265745,ENST00000414632,ENST00000418457,ENST00000457055	ENST00000418457,ENST00000395969,ENST00000414632,ENST00000310301,ENST00000265745,ENST00000457055
ENSG00000006715;SE:7:38908853-38937691:38937729-38948754:-	0.907637918791249	0.997950949516727	1	1	0.892831793667189	0.997797388542817	1	1	SE	microexon	NA	ENSG00000006715	ENST00000310301,ENST00000395969,ENST00000265745	ENST00000395969,ENST00000414632,ENST00000310301,ENST00000265745
ENSG00000006740;AL:17:12888225-12890418:12890422:12888225-12893349:12893485:+	0.0465774720300206	0	0	0	0.0529821668664637	0	0	0	AL	NA	NA	ENSG00000006740	ENST00000262444	ENST00000262444,ENST00000340825,ENST00000379672
ENSG00000006740;SE:17:12823148-12832246:12832363-12844373:+	0.66356911169778	0.810582044250525	0.933270816089769	1	0.679044967468723	0.807571914688082	0.875541069152646	1	SE	other SE	NA	ENSG00000006740	ENST00000544416,ENST00000262444,ENST00000379672,ENST00000340825	ENST00000340825,ENST00000544416,ENST00000580768,ENST00000379672,ENST00000262444
ENSG00000006740;SE:17:12862214-12876619:12876636-12877406:+	0.290579786850821	0.728416768961241	0	0.999992803062189	0.304570049327351	0.686900189215926	0	0.999990814624863	SE	microexon	NA	ENSG00000006740	ENST00000262444,ENST00000379672,ENST00000583608	ENST00000262444,ENST00000340825,ENST00000583608,ENST00000379672
ENSG00000006744;A3:17:12906891-12908306:12906816-12908306:-	0.593953312675078	0.840905835416902	0.988624345967535	0.740752870330863	0.60763436482124	0.840766048528425	0.988684033500267	0.760022830759586	A3	NA	NA	ENSG00000006744	ENST00000338034,ENST00000395962,ENST00000426905,ENST00000446899	ENST00000338034,ENST00000426905,ENST00000446899,ENST00000395962,ENST00000584650
ENSG00000006744;A3:17:12908427-12909070:12908418-12909070:-	0.186929353838672	0.211200175609562	0.22297106906366	0.187236639872249	0.217022230910825	0.232416281438983	0.228803294895976	0.220862783948949	A3	NA	NA	ENSG00000006744	ENST00000446899	ENST00000338034,ENST00000426905,ENST00000609101,ENST00000446899,ENST00000395962,ENST00000584650
ENSG00000006744;A5:17:12905896-12906767:12905896-12906796:-	NA	NA	NA	NA	NA	NA	NA	NA	A5	NA	NA	ENSG00000006744	ENST00000476042	ENST00000338034,ENST00000426905,ENST00000476042,ENST00000446899,ENST00000395962,ENST00000584650
ENSG00000006744;A5:17:12909296-12913930:12909296-12913935:-	1	1	1	1	1	1	1	1	A5	NA	NA	ENSG00000006744	ENST00000584650,ENST00000338034,ENST00000395962,ENST00000426905,ENST00000446899,ENST00000609101	ENST00000338034,ENST00000426905,ENST00000609101,ENST00000446899,ENST00000395962,ENST00000580504,ENST00000584650
ENSG00000006744;SE:17:12913988-12914980:12915099-12916524:-	0.999999997302379	0.66677562214012	0.882523447341549	0.897443945326613	0.999999997366564	0.66753855800347	0.880012354217208	0.896600915853381	SE	other SE	NA	ENSG00000006744	ENST00000584650,ENST00000338034,ENST00000395962,ENST00000609101	ENST00000338034,ENST00000426905,ENST00000609101,ENST00000395962,ENST00000580504,ENST00000584650
ENSG00000006744;SE:17:12916592-12917756:12917813-12919085:-	1	1	1	1	1	1	1	1	SE	other SE	NA	ENSG00000006744	ENST00000338034,ENST00000395962,ENST00000426905,ENST00000609101,ENST00000580504,ENST00000581499,ENST00000609757,ENST00000583371	ENST00000583371,ENST00000578071,ENST00000338034,ENST00000426905,ENST00000609757,ENST00000609101,ENST00000581499,ENST00000395962,ENST00000580504
ENSG00000006747;SE:7:12610611-12611170:12611250-12617689:+	0	-1	0.420653795251212	0	0	-1	0.311167643096588	0	SE	other SE	NA	ENSG00000006747	ENST00000417018	ENST00000417018,ENST00000297029,ENST00000341757
ENSG00000006747;SE:7:12680142-12683763:12683940-12684209:+	1	1	1	0.956860999949293	1	1	1	0.999999999929458	SE	other SE	NA	ENSG00000006747	ENST00000297029,ENST00000519209,ENST00000445618	ENST00000445618,ENST00000297029,ENST00000519209,ENST00000341757
ENSG00000006837;AF:5:133644157-133644265:133644414:133644157-133657482:133657566:-	NA	NA	NA	NA	NA	NA	NA	NA	AF	NA	NA	ENSG00000006837	ENST00000435240,ENST00000536186,ENST00000609383	ENST00000536186,ENST00000435240,ENST00000609383,ENST00000521755
ENSG00000006837;AL:5:133541562:133541822-133638281:133622212:133622250-133638281:-	1	0.961330538399049	1	0.566775149690034	0.514786937711136	0.714442673145613	1	0.283610772905526	AL	NA	NA	ENSG00000006837	ENST00000609654	ENST00000609654,ENST00000536186
ENSG00000006837;AL:5:133541562:133541822-133638281:133634345:133634401-133638281:-	1	0.794093650101823	0.334886613700871	0.615525690550711	1	0.75452923339646	0.320740663381222	0.171725485443048	AL	NA	NA	ENSG00000006837	ENST00000609654	ENST00000265334,ENST00000609654
ENSG00000006837;AL:5:133541562:133541822-133638281:133635391:133635441-133638281:-	1	1	1	0.759340368391904	1	1	1	0.290867975202622	AL	NA	NA	ENSG00000006837	ENST00000609654	ENST00000521118,ENST00000609654,ENST00000523054
ENSG00000006837;AL:5:133622067:133622250-133637831:133634371:133634401-133637831:-	-1	0.665039292080961	1	1	0.907359958852048	0.859220831422991	0.915383536368247	0.936116041168172	AL	NA	NA	ENSG00000006837	ENST00000435240	ENST00000435240,ENST00000518990
ENSG00000006837;AL:5:133622212:133622250-133638281:133634345:133634401-133638281:-	-1	0.134296994984896	0	0.5503027312903	1	0.551283077464901	0	0.34370501176952	AL	NA	NA	ENSG00000006837	ENST00000536186	ENST00000265334,ENST00000536186
ENSG00000006837;AL:5:133622212:133622250-133638281:133635391:133635441-133638281:-	-1	1	-1	0.706896964764208	1	1	-1	0.508861222395668	AL	NA	NA	ENSG00000006837	ENST00000536186	ENST00000523054,ENST00000521118,ENST00000536186
ENSG00000006837;AL:5:133634345:133634401-133638281:133635391:133635441-133638281:-	-1	1	1	0.663396414731301	-1	1	1	0.664246309297046	AL	NA	NA	ENSG00000006837	ENST00000265334	ENST00000265334,ENST00000521118,ENST00000523054
ENSG00000006837;SE:5:133622250-133637831:133637901-133638281:-	-1	0.993460448716446	1	0.989615252166839	0.994444749209899	0.993332187082136	1	0.992111331254999	SE	other SE	NA	ENSG00000006837	ENST00000435240	ENST00000536186,ENST00000435240
ENSG00000006837;SE:5:133634401-133637831:133637901-133638281:-	-1	0.922299236439343	0	0	1	0.967729401301531	0.747307169592238	0.818008119151773	SE	other SE	NA	ENSG00000006837	ENST00000518990	ENST00000265334,ENST00000518990
ENSG00000006837;SE:5:133640258-133642300:133642393-133643829:-	1	0.97382312572703	1	0.92983974046459	1	0.963601300195756	1	0.970539595010306	SE	other SE	NA	ENSG00000006837	ENST00000609654,ENST00000435240,ENST00000536186,ENST00000265334,ENST00000523054,ENST00000521118	ENST00000523054,ENST00000435240,ENST00000609383,ENST00000521118,ENST00000265334,ENST00000609654,ENST00000536186
ENSG00000006837;SE:5:133644157-133644265:133644418-133647983:-	1	0.11860329287919	0.873381568700428	1	0.0980396208943092	0.33618102675301	0.938200892698032	1	SE	other SE	NA	ENSG00000006837	ENST00000609654,ENST00000265334,ENST00000523054,ENST00000521118,ENST00000523832,ENST00000435211	ENST00000523054,ENST00000519312,ENST00000521118,ENST00000435211,ENST00000265334,ENST00000609654,ENST00000523832
ENSG00000006837;SE:5:133644418-133647983:133648071-133655049:-	NA	NA	NA	NA	NA	NA	NA	NA	SE	other SE	NA	ENSG00000006837	ENST00000609654,ENST00000265334,ENST00000523054,ENST00000521118,ENST00000523832,ENST00000435211	ENST00000523054,ENST00000520693,ENST00000520592,ENST00000521118,ENST00000435211,ENST00000265334,ENST00000609654,ENST00000523832
ENSG00000007038;A3:16:2867967-2868678:2867967-2868684:+	-1	0	-1	-1	-1	0	0	0	A3	NA	NA	ENSG00000007038	ENST00000450020,ENST00000005995	ENST00000005995,ENST00000574265,ENST00000455114,ENST00000450020,ENST00000574813
ENSG00000007038;A3:16:2868970-2870956:2868970-2870982:+	-1	1	-1	-1	-1	1	1	1	A3	NA	NA	ENSG00000007038	ENST00000455114,ENST00000450020,ENST00000005995,ENST00000574265	ENST00000005995,ENST00000574265,ENST00000455114,ENST00000450020,ENST00000574813
ENSG00000007038;A5:16:2871110-2871367:2871068-2871367:+	-1	1	-1	-1	-1	1	1	1	A5	NA	NA	ENSG00000007038	ENST00000455114,ENST00000005995,ENST00000574813,ENST00000574265	ENST00000005995,ENST00000574265,ENST00000455114,ENST00000450020,ENST00000574813
ENSG00000007047;SE:19:45801212-45801401:45801480-45803069:+	0.621141010431445	0.598189308867391	0.268530967926642	0.333093479802625	0.721618917263743	0.53735192062336	0.379859397935963	0.360186291257616	SE	other SE	NA	ENSG00000007047	ENST00000300843	ENST00000300843,ENST00000262891
ENSG00000007062;SE:4:15972705-15981018:15981086-15981504:-	NA	NA	NA	NA	NA	NA	NA	NA	SE	other SE	ENSMUSG00000029086;SE:5:43995114-44000777:44000845-44001270:-	ENSG00000007062	ENST00000447510,ENST00000505450,ENST00000508167,ENST00000510224	ENST00000503884,ENST00000513946,ENST00000447510,ENST00000505450,ENST00000540805,ENST00000510224,ENST00000508167
ENSG00000007062;SE:4:15972705-15981504:15981527-15982045:-	NA	NA	NA	NA	NA	NA	NA	NA	SE	microexon	ENSMUSG00000029086;SE:5:43995114-44001270:44001293-44001786:-	ENSG00000007062	ENST00000503884,ENST00000513946,ENST00000540805	ENST00000540805,ENST00000503884,ENST00000513946,ENST00000539194
ENSG00000007062;SE:4:16035132-16037358:16037384-16040569:-	0.164764310936415	0	0.42177466272816	0.306307505749767	0.160915153400425	0	0.414903598235492	0.300341471986133	SE	microexon	ENSMUSG00000029086;SE:5:44056083-44058626:44058652-44063126:-	ENSG00000007062	ENST00000447510,ENST00000540805,ENST00000539194,ENST00000510224	ENST00000539194,ENST00000447510,ENST00000505450,ENST00000540805,ENST00000510224,ENST00000543373,ENST00000508167
ENSG00000007129;A3:19:42083911-42085623:42083911-42085706:+	-1	-1	-1	0	1	-1	0	0	A3	NA	NA	ENSG00000007129	ENST00000457737	ENST00000457737,ENST00000401445,ENST00000187608
ENSG00000007129;A3:19:42085981-42090700:42085981-42090703:+	-1	-1	-1	0.46069106631032	1	-1	0.66272561736915	0.59463232530317	A3	NA	NA	ENSG00000007129	ENST00000401445,ENST00000407170	ENST00000401445,ENST00000187608,ENST00000407170
ENSG00000007168;SE:17:2541614-2568666:2568750-2569310:+	NA	NA	NA	NA	NA	NA	NA	NA	SE	other SE	NA	ENSG00000007168	ENST00000576586,ENST00000397195	ENST00000397195,ENST00000576586,ENST00000570400
ENSG00000007168;SE:17:2577582-2579799:2579900-2583458:+	0.717755878234601	0.652465182074537	0.657356691340331	0.588933787096851	0.613093453701404	0.623150979308493	0.655727365812397	0.59644255295696	SE	other SE	NA	ENSG00000007168	ENST00000397195	ENST00000451360,ENST00000397195,ENST00000574468
ENSG00000007174;A3:17:11515097-11515860:11515097-11515892:+	NA	NA	NA	NA	NA	NA	NA	NA	A3	NA	NA	ENSG00000007174	ENST00000579813	ENST00000579602,ENST00000579813
ENSG00000007174;SE:17:11772570-11774915:11775103-11778266:+	1	0.281148678487019	0.0687069413877436	1	0.459265631250131	0.227206905635549	0.30126570826053	0.264430434522589	SE	other SE	NA	ENSG00000007174	ENST00000262442,ENST00000454412	ENST00000262442,ENST00000454412,ENST00000579703
ENSG00000007174;SE:17:11827258-11833183:11833410-11835331:+	0.999999205103498	0.291012138132392	0.963601496875183	0.99845862938972	0.99999691538475	0.687192954465048	0.970928217770305	0.998403298537534	SE	other SE	NA	ENSG00000007174	ENST00000262442,ENST00000608377	ENST00000262442,ENST00000454412,ENST00000608377
ENSG00000007202;A3:17:26960419-26960567:26960347-26960567:-	1	0.934906597979517	1	0.999904000077099	1	0.978578624822571	1	0.99990759780696	A3	NA	NA	ENSG00000007202	ENST00000544884,ENST00000389003,ENST00000528896	ENST00000544884,ENST00000528896,ENST00000389003,ENST00000577261
ENSG00000007202;A3:17:26967701-26968907:26967645-26968907:-	NA	NA	NA	NA	NA	NA	NA	NA	A3	NA	NA	ENSG00000007202	ENST00000544884,ENST00000389003,ENST00000528896	ENST00000544884,ENST00000528896,ENST00000389003,ENST00000581267
ENSG00000007202;SE:17:26970329-26970628:26970677-26971076:-	1	0.688329194681597	0.263202051200353	0.300005847146067	1	0.746773482489736	0.777625876389331	0.642875661142807	SE	microexon	NA	ENSG00000007202	ENST00000528896	ENST00000528896,ENST00000583403
ENSG00000007216;A3:17:26816360-26817325:26816360-26817472:+	-1	-1	-1	-1	-1	-1	-1	-1	A3	NA	NA	ENSG00000007216	ENST00000444914	ENST00000444914,ENST00000314669
ENSG00000007216;AF:17:26800731:26800832-26817472:26817369:26817386-26817472:+	-1	-1	-1	-1	-1	-1	-1	-1	AF	NA	NA	ENSG00000007216	ENST00000545060	ENST00000537681,ENST00000545060
ENSG00000007216;SE:17:26800832-26816232:26816360-26817472:+	-1	-1	-1	-1	-1	-1	-1	-1	SE	other SE	NA	ENSG00000007216	ENST00000314669	ENST00000545060,ENST00000314669
ENSG00000007237;AF:17:9923214-9939751:9939753:9923214-10101525:10101707:-	0.147978450996878	0.381582651776814	0.431065784340746	0.632616079993766	0.129128491026569	0.351906352113182	0.706633604483555	0.65548529944008	AF	NA	NA	ENSG00000007237	ENST00000585266	ENST00000432992,ENST00000585266
ENSG00000007237;AF:17:9923214-9939751:9939753:9923214-9943059:9943061:-	0.5	0.5	0.5	0.5	0.5	0.5	0.5	0.5	AF	NA	NA	ENSG00000007237	ENST00000585266	ENST00000585266,ENST00000323816
ENSG00000007237;AF:17:9923214-9943059:9943061:9923214-10101525:10101707:-	0.147978450996878	0.381582651776814	0.431065784340746	0.632616079993766	0.129128491026569	0.351906352113182	0.706633604483555	0.65548529944008	AF	NA	NA	ENSG00000007237	ENST00000323816	ENST00000432992,ENST00000323816
ENSG00000007237;AL:17:9820286:9820324-9850211:9846438:9846553-9850211:-	0.905755231872356	0.806989410067321	1	0.908212666117497	0.965788405029408	0.937178937446789	1	0.959678204196236	AL	NA	NA	ENSG00000007237	ENST00000583882	ENST00000584146,ENST00000583882
ENSG00000007255;A5:19:45668228-45681351:45668228-45681393:-	1	0	0	0.195254265693494	0.489264773944073	0	0	0.233090332425925	A5	NA	NA	ENSG00000007255	ENST00000592647	ENST00000588062,ENST00000592647
ENSG00000007255;A5:19:45668452-45681351:45668452-45681393:-	0.353798054600985	0.767947070778004	0.470447375241762	0.437842734118073	0.224251448986815	0.747533562738615	0.442937093261567	0.472484170032339	A5	NA	NA	ENSG00000007255	ENST00000006275	ENST00000006275,ENST00000585934
ENSG00000007255;SE:19:45668228-45668385:45668452-45681351:-	0.326581868149212	1	1	0.621507058811508	0.312206211285336	1	1	0.649173864063087	SE	other SE	NA	ENSG00000007255	ENST00000006275	ENST00000006275,ENST00000592647
ENSG00000007255;SE:19:45668228-45668385:45668452-45681393:-	1	0.137040198722918	0.441440671589331	0.338418018423042	0.600677255519964	0.296722787836011	0.821509522480056	0.385715410069431	SE	other SE	NA	ENSG00000007255	ENST00000585934	ENST00000588062,ENST00000585934
ENSG00000007264;A3:19:3778593-3778990:3778590-3778990:-	0.906154503809632	0.966276207802617	1	-1	0.902834388785093	0.959049900585862	1	1	A3	NA	NA	ENSG00000007264	ENST00000395040,ENST00000310132,ENST00000395045	ENST00000395040,ENST00000585778,ENST00000310132,ENST00000395045
ENSG00000007264;A3:19:3783295-3783812:3783217-3783812:-	0.125540925879362	0.0293560519084908	0.11464121161466	-1	0.0929545309419971	0.0540976506992873	0.215213953948019	0.194215591969126	A3	NA	NA	ENSG00000007264	ENST00000590493,ENST00000588983	ENST00000587180,ENST00000395045,ENST00000588983,ENST00000310132,ENST00000585778,ENST00000590493,ENST00000395040
ENSG00000007264;AF:19:3784882-3785062:3785133:3784882-3789271:3789345:-	0.712486240730181	0.408821421073659	1	-1	0.711921488894063	0.429437355766431	1	0.934589207511098	AF	NA	NA	ENSG00000007264	ENST00000310132,ENST00000585778,ENST00000590028	ENST00000590028,ENST00000585778,ENST00000310132,ENST00000395045
ENSG00000007264;SE:19:3781670-3782816:3782935-3783124:-	0.125540925879362	0.0293560519084908	0.11464121161466	-1	0.0929545309419971	0.0540976506992873	0.215213953948019	0.194215591969126	SE	other SE	NA	ENSG00000007264	ENST00000588983	ENST00000587180,ENST00000395045,ENST00000588983,ENST00000310132,ENST00000585778,ENST00000590493,ENST00000395040
ENSG00000007306;SE:19:42181431-42187716:42187994-42190790:-	-1	-1	-1	-1	-1	-1	-1	-1	SE	other SE	NA	ENSG00000007306	ENST00000006724,ENST00000401731	ENST00000338196,ENST00000006724,ENST00000401731,ENST00000602225
ENSG00000007312;A3:17:62008748-62009555:62008745-62009555:-	-1	0.000560480551351731	-1	0.00025952706791093	0.380778365667255	0.000967724846288097	0.000296802207204833	0.000448098397798051	A3	NA	NA	ENSG00000007312	ENST00000392795	ENST00000392795,ENST00000006750,ENST00000349817
ENSG00000007312;SE:17:62007248-62007434:62007745-62008695:-	-1	0.339558304869151	-1	0.339563061676513	0.380778365667255	0.582715960490846	1	0.582720182451542	SE	other SE	NA	ENSG00000007312	ENST00000392795,ENST00000006750	ENST00000392795,ENST00000006750,ENST00000349817
ENSG00000007341;A3:1:113159517-113161531:113159466-113161531:-	0.492573491895013	0.999999991712518	0.88019940345247	0.86767236131441	0.670067710603387	0.999999991685012	0.8658002427995	0.872796038649938	A3	NA	NA	ENSG00000007341	ENST00000360743,ENST00000358039,ENST00000544629,ENST00000361846,ENST00000490715,ENST00000369668,ENST00000343210	ENST00000361846,ENST00000360743,ENST00000544629,ENST00000358039,ENST00000369668,ENST00000369666,ENST00000543570,ENST00000343210,ENST00000490715,ENST00000490067
ENSG00000007341;AF:1:113159517-113160629:113160665:113159517-113161531:113161735:-	0.849250730442443	0.291711000510939	0.664993687992548	0.38800977380017	0.56627236929073	0.320448080740135	0.564690630575848	0.480794401122415	AF	NA	NA	ENSG00000007341	ENST00000538187,ENST00000369664	ENST00000538187,ENST00000361846,ENST00000360743,ENST00000544629,ENST00000358039,ENST00000369668,ENST00000343210,ENST00000369664,ENST00000490715
ENSG00000007341;AL:1:113068638:113068733-113084573:113083459:113083494-113084573:-	0.708130424715371	0.840714178475053	0.750597517432714	0.82324281920702	0.796399174378548	0.847313342782155	0.769694871364126	0.827948092754678	AL	NA	NA	ENSG00000007341	ENST00000369669,ENST00000360743,ENST00000358039,ENST00000544629,ENST00000490067	ENST00000369669,ENST00000361846,ENST00000360743,ENST00000544629,ENST00000358039,ENST00000369668,ENST00000490715,ENST00000490067
ENSG00000007341;SE:1:113084712-113093223:113093315-113098490:-	0.291869575284629	0.639082963958831	1	0.886133573638385	0.517134268417595	0.640216023740496	1	0.890746832798606	SE	other SE	NA	ENSG00000007341	ENST00000369669,ENST00000358039,ENST00000544629,ENST00000490067,ENST00000361846,ENST00000490715,ENST00000369668,ENST00000538187,ENST00000343210,ENST00000369666	ENST00000418497,ENST00000369669,ENST00000538187,ENST00000361846,ENST00000358039,ENST00000544629,ENST00000369666,ENST00000369668,ENST00000360743,ENST00000343210,ENST00000490715,ENST00000490067
ENSG00000007341;SE:1:113093315-113098490:113098640-113119608:-	0.220774879396859	1	0.999998946052079	1	0.512257190457883	1	0.999999106793323	1	SE	other SE	NA	ENSG00000007341	ENST00000369669,ENST00000358039,ENST00000544629,ENST00000490067,ENST00000361846,ENST00000490715,ENST00000369668,ENST00000538187,ENST00000343210,ENST00000369666	ENST00000369669,ENST00000538187,ENST00000361846,ENST00000358039,ENST00000544629,ENST00000369666,ENST00000369668,ENST00000543570,ENST00000343210,ENST00000490715,ENST00000490067
ENSG00000007350;A5:X:153533476-153533656:153533438-153533656:+	-1	-1	0	-1	-1	-1	0	-1	A5	NA	NA	ENSG00000007350	ENST00000426203	ENST00000426203,ENST00000426989
ENSG00000007350;AF:X:153524213:153524346-153533656:153533305:153533438-153533656:+	-1	-1	0	-1	-1	-1	0	1	AF	NA	NA	ENSG00000007350	ENST00000439635,ENST00000369915	ENST00000426989,ENST00000369915,ENST00000439635
ENSG00000007350;AF:X:153524213:153524346-153533656:153533396:153533476-153533656:+	-1	-1	-1	-1	-1	-1	-1	1	AF	NA	NA	ENSG00000007350	ENST00000439635,ENST00000369915	ENST00000426203,ENST00000369915,ENST00000439635
ENSG00000007372;A5:11:31822404-31823109:31822404-31823310:-	0.859432516971756	1	0.343633813341347	0.769013067203942	0.963106369920813	1	0.754360185865712	0.811135417089717	A5	NA	NA	ENSG00000007372	ENST00000379109,ENST00000419022,ENST00000379132,ENST00000379129,ENST00000379107,ENST00000241001,ENST00000379115,ENST00000379111,ENST00000379123	ENST00000455099,ENST00000241001,ENST00000379123,ENST00000379115,ENST00000379129,ENST00000419022,ENST00000379132,ENST00000379109,ENST00000379107,ENST00000379111
ENSG00000007372;AL:11:31823293:31823324-31824252:31823417:31823460-31824252:-	NA	NA	NA	NA	NA	NA	NA	NA	AL	NA	NA	ENSG00000007372	ENST00000524853	ENST00000423822,ENST00000524853
ENSG00000007372;SE:11:31823324-31823419:31823460-31824252:-	NA	NA	NA	NA	NA	NA	NA	NA	SE	microexon	NA	ENSG00000007372	ENST00000419022,ENST00000379129,ENST00000379107,ENST00000379115,ENST00000455099	ENST00000455099,ENST00000524853,ENST00000241001,ENST00000379123,ENST00000379115,ENST00000379129,ENST00000419022,ENST00000379132,ENST00000379109,ENST00000379107,ENST00000379111
ENSG00000007376;A5:16:836928-837068:836928-837077:-	0.561152947030024	0.271931842100949	0.401822426112492	0.0236331983088502	0.417312670971441	0.251804212352196	0.189661298240234	0.0884555107066288	A5	NA	NA	ENSG00000007376	ENST00000569601,ENST00000563560	ENST00000567114,ENST00000563560,ENST00000562070,ENST00000565377,ENST00000569601,ENST00000567283,ENST00000007264,ENST00000561734
ENSG00000007376;A5:16:837179-837344:837179-837354:-	0	0	0	0	0	0	0	0	A5	NA	NA	ENSG00000007376	ENST00000567283	ENST00000563560,ENST00000562070,ENST00000567283,ENST00000007264,ENST00000561734
ENSG00000007376;A5:16:837179-837344:837179-837397:-	0	0	0	-1	0	0	0	0	A5	NA	NA	ENSG00000007376	ENST00000567283	ENST00000565503,ENST00000567283
ENSG00000007376;A5:16:837179-837354:837179-837397:-	0.842133422781799	0.732368578926519	0.583972527421832	1	0.946324551369228	0.797283292619735	0.678883361597281	0.606335837107405	A5	NA	NA	ENSG00000007376	ENST00000561734,ENST00000007264,ENST00000562070,ENST00000563560	ENST00000565503,ENST00000563560,ENST00000562070,ENST00000007264,ENST00000561734
ENSG00000007376;SE:16:836928-837068:837179-837354:-	1	1	1	-1	1	1	1	0.556263615863835	SE	other SE	NA	ENSG00000007376	ENST00000563560	ENST00000565809,ENST00000563560
ENSG00000007376;SE:16:836928-837077:837179-837354:-	1	1	1	1	1	1	1	0.863221636225834	SE	other SE	NA	ENSG00000007376	ENST00000561734,ENST00000007264,ENST00000562070	ENST00000562070,ENST00000007264,ENST00000561734,ENST00000565809
ENSG00000007384;A3:16:113180-113585:113061-113585:-	1	1	1	1	1	1	1	1	A3	NA	NA	ENSG00000007384	ENST00000262316,ENST00000454039	ENST00000454039,ENST00000262316,ENST00000428730
ENSG00000007384;SE:16:113798-114331:114435-114697:-	0.35841102645856	0.106823079262058	0	0.147314734808128	0.143619572256913	0.231733834373288	0	0.193157956733724	SE	other SE	ENSMUSG00000020282;SE:11:32215123-32215576:32215680-32215934:-	ENSG00000007384	ENST00000419764	ENST00000262316,ENST00000428730,ENST00000454039,ENST00000450643,ENST00000419764
ENSG00000007392;SE:16:243014-249061:249237-256003:-	0.695203437973907	0.671614767598472	0.654187589703508	0.567709835122613	0.679961250268757	0.707315152979966	0.707660798824577	0.677435725757702	SE	other SE	NA	ENSG00000007392	ENST00000293872,ENST00000397780,ENST00000337351,ENST00000397783,ENST00000430864	ENST00000397780,ENST00000337351,ENST00000430864,ENST00000293872,ENST00000397783,ENST00000429378
ENSG00000007392;SE:16:277335-278332:278401-279278:-	NA	NA	NA	NA	NA	NA	NA	NA	SE	other SE	NA	ENSG00000007392	ENST00000419516,ENST00000418978	ENST00000337351,ENST00000293872,ENST00000419516,ENST00000418978,ENST00000397783
ENSG00000007402;A3:3:50402407-50402506:50402401-50402506:-	0.650877885327639	0.493756064153068	0.577116799301952	0.00883754450213974	0.668099750006013	0.492876185547597	0.61779126741046	0.00921926917187524	A3	NA	NA	ENSG00000007402	ENST00000360963,ENST00000423994,ENST00000266039	ENST00000479441,ENST00000424201,ENST00000423994,ENST00000360963,ENST00000266039,ENST00000429770
ENSG00000007402;A3:3:50404059-50404262:50404056-50404262:-	0.48788548523492	0.506243903403411	0.305987385569687	0.237737520345165	0.464919654818245	0.50712378197793	0.276131702625599	0.249035530393872	A3	NA	NA	ENSG00000007402	ENST00000423994,ENST00000429770	ENST00000395083,ENST00000479441,ENST00000424201,ENST00000423994,ENST00000360963,ENST00000266039,ENST00000435965,ENST00000429770
ENSG00000007402;SE:3:50407811-50410496:50410516-50412168:-	0.138763370562559	0	0.116895816807627	0.0669876824562855	0.133019404824258	0	0.106077031636244	2.68631743521962e-08	SE	microexon	NA	ENSG00000007402	ENST00000423994,ENST00000435965,ENST00000479441	ENST00000395083,ENST00000266039,ENST00000479441,ENST00000424201,ENST00000423994,ENST00000360963,ENST00000435965,ENST00000429770
ENSG00000007516;A3:16:1388990-1389114:1388990-1389165:+	0.174398685071351	0.18999243170529	2.09885080370585e-09	0.0361807191502455	0.174819659657415	0.189693060328832	2.13169960672991e-09	0.0360254351526921	A3	NA	NA	ENSG00000007516	ENST00000397488,ENST00000397489	ENST00000397489,ENST00000421665,ENST00000562208,ENST00000324385,ENST00000426824,ENST00000568887,ENST00000397488
ENSG00000007516;A3:16:1389245-1389497:1389245-1389566:+	0.888809078767889	0.999990666748883	1	0.999229595482373	0.88937290833592	0.999990802575502	1	0.999233934874206	A3	NA	NA	ENSG00000007516	ENST00000324385,ENST00000426824,ENST00000397488,ENST00000397489,ENST00000421665	ENST00000397489,ENST00000421665,ENST00000562208,ENST00000324385,ENST00000426824,ENST00000397488
ENSG00000007516;A3:16:1389245-1389497:1389245-1389581:+	0.932051036192476	0.999997596668836	1	0.999999077688989	0.93194855783991	0.999997638778348	1	0.999999076416577	A3	NA	NA	ENSG00000007516	ENST00000324385,ENST00000426824,ENST00000397488,ENST00000397489,ENST00000421665	ENST00000397489,ENST00000421665,ENST00000324385,ENST00000426824,ENST00000568887,ENST00000397488
ENSG00000007516;A3:16:1389245-1389566:1389245-1389581:+	0.631811711458033	0.795228469283155	-1	0.998805172953292	0.630103787891141	0.795719258350538	-1	0.998796752038242	A3	NA	NA	ENSG00000007516	ENST00000562208	ENST00000568887,ENST00000562208
ENSG00000007516;A3:16:1396685-1396848:1396685-1396935:+	0.655812647567184	0.698325294683401	1	0.688457038055077	0.591207169581708	0.622116479978053	0.720386690190995	0.653134981007201	A3	NA	NA	ENSG00000007516	ENST00000324385,ENST00000426824,ENST00000397488,ENST00000562208,ENST00000568887,ENST00000397489,ENST00000421665	ENST00000397489,ENST00000421665,ENST00000561793,ENST00000562208,ENST00000324385,ENST00000426824,ENST00000568887,ENST00000397488
ENSG00000007516;SE:16:1392284-1392528:1392635-1392720:+	0.999999999988508	0.999999986413147	1	0.96166130204457	0.999999999988775	0.999999986371425	1	0.961397498436103	SE	other SE	NA	ENSG00000007516	ENST00000324385,ENST00000426824,ENST00000397488,ENST00000562208,ENST00000568887,ENST00000397489	ENST00000397489,ENST00000421665,ENST00000562208,ENST00000324385,ENST00000426824,ENST00000568887,ENST00000397488
ENSG00000007541;SE:16:629180-630183:630263-630858:+	0.407535341667526	0.436192245751812	0.589556251800729	0.53295998058868	0.539644276795643	0.668974655402804	0.6760592659915	0.599219587538227	SE	other SE	NA	ENSG00000007541	ENST00000443147,ENST00000409527,ENST00000321878,ENST00000026218,ENST00000420990	ENST00000026218,ENST00000409527,ENST00000420990,ENST00000321878,ENST00000540241,ENST00000443147
ENSG00000007541;SE:16:630972-631199:631341-632248:+	0.19800163561263	0.20436909389072	0.348324070606181	0.196016118369739	0.239548289447602	0.345375778865419	0.438871511185423	0.342399093142985	SE	other SE	NA	ENSG00000007541	ENST00000443147,ENST00000420990	ENST00000409527,ENST00000420990,ENST00000321878,ENST00000540241,ENST00000443147
ENSG00000007541;SE:16:630972-632248:632309-632883:+	0.693972612693201	0.659287039033938	0.525794861178926	0.527054190042388	0.538437624353363	0.401071217117516	0.433865568123465	0.50646945038721	SE	other SE	NA	ENSG00000007541	ENST00000409527,ENST00000321878,ENST00000540241	ENST00000026218,ENST00000540241,ENST00000409527,ENST00000321878
ENSG00000007545;A5:16:1718194-1719002:1718185-1719002:+	0.582781860470203	0.518147017762482	0.528356179844589	0.52602225728465	0.459042964352285	0.487558106665267	0.510921103201658	0.475751519027822	A5	NA	NA	ENSG00000007545	ENST00000397412,ENST00000293925,ENST00000436138	ENST00000293925,ENST00000397412,ENST00000436138,ENST00000262317
ENSG00000007545;SE:16:1715139-1716074:1716178-1716423:+	0.85228773879265	0.958266871961433	0.572870771599887	0.7006390329424	0.8310652847377	0.856623931380171	0.568687344428283	0.825174825174825	SE	other SE	NA	ENSG00000007545	ENST00000397412,ENST00000293925,ENST00000436138,ENST00000262317	ENST00000436138,ENST00000415022,ENST00000293925,ENST00000397412,ENST00000262317
ENSG00000007545;SE:16:1716601-1717336:1717401-1717963:+	0.85228773879265	0.958266871961433	0.572870771599887	0.7006390329424	0.8310652847377	0.856623931380171	0.568687344428283	0.825174825174825	SE	other SE	NA	ENSG00000007545	ENST00000397412,ENST00000293925,ENST00000436138,ENST00000262317	ENST00000436138,ENST00000415022,ENST00000293925,ENST00000397412,ENST00000262317
ENSG00000007866;AF:6:35447093-35447837:35447899:35447093-35454238:35454387:-	-1	0	0.999999010759934	-1	0.674836014326486	0	0.99999934805874	1	AF	NA	NA	ENSG00000007866	ENST00000433586	ENST00000433586,ENST00000402886
ENSG00000007908;MX:1:169696666-169696880:169697068-169698327:169696666-169697199:169697387-169698327:-	1	-1	-1	-1	1	1	1	0.0198552273126342	MX	NA	NA	ENSG00000007908	ENST00000367781,ENST00000367780,ENST00000367775,ENST00000367776	ENST00000367782,ENST00000367781,ENST00000367780,ENST00000367777,ENST00000367775,ENST00000367776
ENSG00000007908;SE:1:169696666-169696880:169697068-169697199:-	-1	-1	-1	-1	-1	-1	-1	0	SE	other SE	NA	ENSG00000007908	ENST00000333360	ENST00000333360,ENST00000367782,ENST00000367777
ENSG00000007908;SE:1:169696666-169696880:169697068-169698327:-	0.811366467281992	-1	-1	-1	0.494029906741358	0.0756636223948286	0.0401056791412801	0.0571702743661324	SE	other SE	NA	ENSG00000007908	ENST00000367781,ENST00000367780,ENST00000367775,ENST00000367776	ENST00000367781,ENST00000367780,ENST00000367779,ENST00000367774,ENST00000367775,ENST00000367776
ENSG00000007908;SE:1:169696666-169697199:169697387-169698327:-	0	-1	-1	-1	0	0	0	0.749581467537298	SE	other SE	NA	ENSG00000007908	ENST00000367782,ENST00000367777	ENST00000367774,ENST00000367782,ENST00000367777,ENST00000367779
ENSG00000007908;SE:1:169697068-169697199:169697387-169698327:-	0	-1	-1	-1	0	0	0	0	SE	other SE	NA	ENSG00000007908	ENST00000333360	ENST00000333360,ENST00000367781,ENST00000367780,ENST00000367775,ENST00000367776
ENSG00000007908;SE:1:169698814-169699573:169699758-169700976:-	0.188633532718008	-1	-1	-1	0.505970093258642	0.924336377605171	0.95989432085872	0.98504251923001	SE	other SE	NA	ENSG00000007908	ENST00000367781,ENST00000367782,ENST00000367779,ENST00000367777,ENST00000367776,ENST00000333360,ENST00000367774	ENST00000367782,ENST00000333360,ENST00000367781,ENST00000367780,ENST00000367779,ENST00000367774,ENST00000367777,ENST00000367775,ENST00000367776
ENSG00000007923;MX:1:6706038-6711077:6711240-6712889:6706038-6711589:6711662-6712889:-	0	0.0253746847441357	0.0433051037736956	0.0367848973439146	0	0.0186921664795778	0.0335224614654436	0.0347832751959205	MX	NA	NA	ENSG00000007923	ENST00000426784	ENST00000377577,ENST00000377573,ENST00000542246,ENST00000451196,ENST00000426784,ENST00000349363,ENST00000294401
ENSG00000007923;SE:1:6698424-6699962:6700117-6704618:-	1	0.961684137744248	1	1	1	0.965338162227692	1	1	SE	other SE	NA	ENSG00000007923	ENST00000377573,ENST00000542246,ENST00000377577	ENST00000377577,ENST00000377573,ENST00000542246,ENST00000294401
ENSG00000007923;SE:1:6727870-6738454:6738527-6740968:-	0.916821704295491	0.717438382778028	0.717404618356163	0.754851045980948	0.947555273684229	0.6812511794457	0.675248301288448	0.730238233039778	SE	other SE	NA	ENSG00000007923	ENST00000349363,ENST00000451196,ENST00000542246,ENST00000377577,ENST00000294401,ENST00000426784	ENST00000377577,ENST00000377573,ENST00000542246,ENST00000451196,ENST00000426784,ENST00000349363,ENST00000294401
ENSG00000007933;AF:1:171061800:171061931-171072926:171070276:171070347-171072926:+	-1	-1	1	-1	-1	-1	1	-1	AF	NA	NA	ENSG00000007933	ENST00000479749,ENST00000367755,ENST00000392085	ENST00000479749,ENST00000392085,ENST00000367755,ENST00000542847
ENSG00000007933;SE:1:171061931-171072926:171073114-171076816:+	-1	0	1	-1	0	0	1	0	SE	other SE	NA	ENSG00000007933	ENST00000479749,ENST00000367755,ENST00000392085	ENST00000479749,ENST00000392085,ENST00000367755,ENST00000538429
ENSG00000007952;SE:X:100103743-100104269:100104415-100104761:-	-1	-1	-1	-1	-1	1	-1	-1	SE	other SE	ENSMUSG00000031257;SE:X:134092815-134093003:134093149-134094754:-	ENSG00000007952	ENST00000372966,ENST00000372960	ENST00000372966,ENST00000372960,ENST00000217885
ENSG00000007952;SE:X:100118232-100118474:100118584-100125708:-	-1	-1	-1	-1	1	0.901350209085053	1	1	SE	other SE	ENSMUSG00000031257;SE:X:134099622-134099836:134099946-134107733:-	ENSG00000007952	ENST00000372964,ENST00000372966,ENST00000217885	ENST00000372964,ENST00000372960,ENST00000372966,ENST00000217885
ENSG00000008056;A3:X:47432398-47433401:47432360-47433401:-	0.881801109148405	0.856462919243945	0.946061929694948	0.931809137161158	0.882460443765173	0.859685503407305	0.947986916764622	0.944306443258823	A3	NA	NA	ENSG00000008056	ENST00000295987	ENST00000295987,ENST00000340666
ENSG00000008118;SE:1:209779788-209781203:209781278-209782325:+	0.717172972299773	0.893822873522521	1	0.757569600263816	0.808286473014699	0.905567636399879	1	0.57604173572336	SE	other SE	NA	ENSG00000008118	ENST00000009105,ENST00000361322	ENST00000009105,ENST00000361322,ENST00000423146
ENSG00000008128;A3:1:1643866-1647785:1643839-1647785:-	0	0	0	0	0	0	0	0	A3	NA	NA	ENSG00000008128	ENST00000357760	ENST00000356200,ENST00000404249,ENST00000357760,ENST00000460465,ENST00000378633,ENST00000378638,ENST00000509982,ENST00000358779
ENSG00000008128;A5:1:1637171-1638848:1637171-1638964:-	0.750695086131335	0.588493833089927	0.75964415463196	0.754738316915122	0.818788317434872	0.598180253630206	0.740515552118501	0.694283350904593	A5	NA	NA	ENSG00000008128	ENST00000356200,ENST00000378638,ENST00000404249,ENST00000357760,ENST00000358779,ENST00000378633	ENST00000356200,ENST00000404249,ENST00000357760,ENST00000460465,ENST00000378633,ENST00000378638,ENST00000509982,ENST00000358779
ENSG00000008128;A5:1:1640572-1640918:1640572-1640957:-	0.115286854697355	0.410792539693131	0.103605985684116	0.0919789207108807	0.0852527105329555	0.401148450086769	0.251682014612788	0.117342521484343	A5	NA	NA	ENSG00000008128	ENST00000378633,ENST00000509982	ENST00000356200,ENST00000404249,ENST00000357760,ENST00000378635,ENST00000460465,ENST00000378633,ENST00000378638,ENST00000509982,ENST00000358779
ENSG00000008128;A5:1:1647917-1650767:1647917-1650797:-	0.357073952220963	0.292462309380814	0.387984277239335	0.810343290827629	0.379276344400147	0.434919474851832	0.428150325656439	0.400172528210771	A5	NA	NA	ENSG00000008128	ENST00000356200,ENST00000378638,ENST00000404249,ENST00000509982,ENST00000460465	ENST00000356200,ENST00000404249,ENST00000479362,ENST00000357760,ENST00000378635,ENST00000460465,ENST00000378633,ENST00000378638,ENST00000509982,ENST00000358779
ENSG00000008128;AF:1:1653150-1654027:1654035:1653150-1654147:1654257:-	0.268053661295668	0.172112265481847	0.294729988293967	0.611597131442706	0.310547039847357	0.260160241775585	0.317051974793194	0.277833123826137	AF	NA	NA	ENSG00000008128	ENST00000356200,ENST00000378638	ENST00000356200,ENST00000404249,ENST00000479362,ENST00000357760,ENST00000378635,ENST00000460465,ENST00000378633,ENST00000378638,ENST00000509982,ENST00000358779
ENSG00000008128;SE:1:1641079-1643703:1643839-1647785:-	0.95299191761559	1	0.431052490217043	1	0.951216058181983	1	0.969931017706796	1	SE	other SE	NA	ENSG00000008128	ENST00000356200,ENST00000378638,ENST00000404249,ENST00000358779,ENST00000378633,ENST00000509982,ENST00000460465	ENST00000356200,ENST00000404249,ENST00000378635,ENST00000460465,ENST00000378633,ENST00000378638,ENST00000509982,ENST00000358779
ENSG00000008128;SE:1:1641079-1643703:1643866-1647785:-	0	-1	0	-1	0	-1	0	-1	SE	other SE	NA	ENSG00000008128	ENST00000357760	ENST00000357760,ENST00000378635
ENSG00000008130;SE:1:1685088-1685490:1685647-1685723:-	NA	NA	NA	NA	NA	NA	NA	NA	SE	other SE	NA	ENSG00000008130	ENST00000342348,ENST00000341426,ENST00000341991,ENST00000378625,ENST00000344463	ENST00000498806,ENST00000341426,ENST00000342348,ENST00000378625,ENST00000344463,ENST00000341991
ENSG00000008130;SE:1:1686137-1686813:1686915-1687697:-	0.513812296355761	0.255038119834062	0.502563173599748	0.284989886936181	0.642451031085108	0.39255129053213	0.672247906160831	0.616828779977459	SE	other SE	NA	ENSG00000008130	ENST00000342348,ENST00000341426,ENST00000341991,ENST00000378625,ENST00000344463,ENST00000400922	ENST00000400922,ENST00000341426,ENST00000342348,ENST00000378625,ENST00000344463,ENST00000489538,ENST00000341991
ENSG00000008196;SE:6:50786685-50789847:50789873-50791120:+	-1	-1	-1	-1	-1	-1	-1	-1	SE	microexon	NA	ENSG00000008196	ENST00000263046,ENST00000344788	ENST00000263046,ENST00000393655,ENST00000344788
ENSG00000008226;A3:3:38151053-38151581:38151053-38151590:+	0	0.0550473737654892	-1	0	0	0.0546995813009484	0.0455924441306043	0	A3	NA	NA	ENSG00000008226	ENST00000452631	ENST00000452631,ENST00000346219,ENST00000308059
ENSG00000008226;SE:3:38163272-38163562:38163685-38163780:+	0	0.408965944119152	-1	0	0	0.405758641330483	0.528328246679797	0	SE	other SE	NA	ENSG00000008226	ENST00000308059,ENST00000452631	ENST00000452631,ENST00000346219,ENST00000308059
ENSG00000008277;A5:7:87808444-87810820:87808357-87810820:+	0.29496511365261	0.427106564289878	0.752909457681111	0.676231508374142	0.420960576649532	0.461113484181214	0.76821492162383	0.696459256379788	A5	NA	NA	ENSG00000008277	ENST00000413139	ENST00000398201,ENST00000426930,ENST00000413139,ENST00000398203,ENST00000265727
ENSG00000008277;SE:7:87564501-87593949:87593999-87607651:+	0	0.10530266223259	0.021585359083025	0.025072116830279	0	0.11502386544828	0.0146639893970813	0.021039045097506	SE	microexon	NA	ENSG00000008277	ENST00000412441	ENST00000398201,ENST00000315984,ENST00000398203,ENST00000398204,ENST00000412441,ENST00000439864,ENST00000398209,ENST00000265727
ENSG00000008277;SE:7:87800876-87808250:87808357-87810820:+	0.615937672576408	0.522485732609294	0.0703986920656336	0.131475580353089	0.652478144016898	0.530285344374324	0.0810699668084644	0.154882069504527	SE	other SE	NA	ENSG00000008277	ENST00000398201,ENST00000265727,ENST00000398203,ENST00000426930	ENST00000398201,ENST00000426930,ENST00000398203,ENST00000398204,ENST00000398209,ENST00000265727
ENSG00000008277;SE:7:87800876-87808250:87808444-87810820:+	0.4015407848571	0.44925963039063	0.187491788960196	0.240221083393524	0.577158301582309	0.491358118674013	0.226244714786303	0.296020870796234	SE	other SE	NA	ENSG00000008277	ENST00000413139	ENST00000413139,ENST00000398209,ENST00000398204
ENSG00000008277;SE:7:87811339-87813607:87813717-87815930:+	0.353179961623925	0	0.0983689037216764	0.233197545127649	0.318762540614217	0	0.103660297809119	0.233108474852262	SE	other SE	NA	ENSG00000008277	ENST00000426930	ENST00000413139,ENST00000398209,ENST00000315984,ENST00000426930
ENSG00000008277;SE:7:87811339-87815930:87816016-87822431:+	0.281448705530247	0.358803669183732	0.563983856890465	0.378189808381302	0.444950534744624	0.396454890840479	0.590257289483377	0.424443108257868	SE	other SE	NA	ENSG00000008277	ENST00000315984,ENST00000398209,ENST00000413139	ENST00000315984,ENST00000413139,ENST00000398204,ENST00000398209,ENST00000265727
ENSG00000008282;AL:7:105732254:105732385-105733395:105733035:105733115-105733395:-	0.830367526774057	0.667584949441495	0.750298373539139	0.740653467772894	0.787893000523326	0.645415101218999	0.738672108980176	0.72642402026149	AL	NA	NA	ENSG00000008282	ENST00000455385,ENST00000011473	ENST00000464029,ENST00000455385,ENST00000470347,ENST00000011473
ENSG00000008283;A3:17:61511981-61512447:61511955-61512447:-	0.0349270125009046	0.241151526393437	0	0.0717841007954746	0.356671601826847	0.454659034674979	0.513007109670572	0.217933188830805	A3	NA	NA	ENSG00000008283	ENST00000585153	ENST00000392976,ENST00000392975,ENST00000585153,ENST00000580691,ENST00000581573,ENST00000542042,ENST00000584291,ENST00000582997,ENST00000582034,ENST00000360793
ENSG00000008283;A5:17:61513152-61513368:61513152-61513415:-	0	0.0530468031171242	0	0.0818586271566895	0	0.0475345695362309	0	0.0676199541124404	A5	NA	NA	ENSG00000008283	ENST00000584031,ENST00000578072	ENST00000582297,ENST00000392976,ENST00000392975,ENST00000580691,ENST00000581573,ENST00000448884,ENST00000542042,ENST00000584291,ENST00000584031,ENST00000578072,ENST00000582997,ENST00000360793,ENST00000582034
ENSG00000008283;A5:17:61514921-61515384:61514921-61515402:-	-1	1	-1	1	-1	1	-1	1	A5	NA	NA	ENSG00000008283	ENST00000580691	ENST00000580691,ENST00000542042
ENSG00000008283;AF:17:61514921-61515384:61515531:61514921-61516473:61516567:-	0	0.18970783021517	-1	1	0	0.132713464286032	-1	1	AF	NA	NA	ENSG00000008283	ENST00000580691	ENST00000580691,ENST00000580592
ENSG00000008283;AF:17:61514921-61515384:61515531:61514921-61517553:61517560:-	0	0.994143130935992	0	0.223160894954011	0	0.995288564396126	0	0.263362258123029	AF	NA	NA	ENSG00000008283	ENST00000580691	ENST00000580691,ENST00000582997
ENSG00000008283;AF:17:61514921-61515402:61515589:61514921-61516473:61516567:-	0	0	-1	-1	0	0	-1	-1	AF	NA	NA	ENSG00000008283	ENST00000542042	ENST00000542042,ENST00000580592
ENSG00000008283;AF:17:61514921-61515402:61515589:61514921-61517553:61517560:-	0	0	0	0	0	0	0	0	AF	NA	NA	ENSG00000008283	ENST00000542042	ENST00000582997,ENST00000542042
ENSG00000008283;AF:17:61514921-61516473:61516567:61514921-61517553:61517560:-	0.999999819686801	0.998622595168658	0	0	0.999999727899455	0.999276160708417	0	0	AF	NA	NA	ENSG00000008283	ENST00000580592	ENST00000582997,ENST00000580592
ENSG00000008283;AL:17:61510710:61510776-61512447:61511764:61511955-61512447:-	1	1	1	1	1	1	1	1	AL	NA	NA	ENSG00000008283	ENST00000582297	ENST00000582297,ENST00000584291
ENSG00000008283;AL:17:61510710:61510776-61512447:61511766:61511955-61512447:-	0.438063785400751	0.137143399925416	0.591043039703038	0.377762297066579	0.471959641779245	0.163533910162226	0.544924684887428	0.452614889043474	AL	NA	NA	ENSG00000008283	ENST00000582297	ENST00000582297,ENST00000392976,ENST00000392975,ENST00000580691,ENST00000581573,ENST00000542042,ENST00000582997,ENST00000582034,ENST00000360793
ENSG00000008283;AL:17:61510710:61510776-61512447:61511864:61511981-61512447:-	0.955634754850876	0.333400537328235	1	0.887008735165171	0.617171682370085	0.189955069005275	0.531992352901641	0.747937182820758	AL	NA	NA	ENSG00000008283	ENST00000582297	ENST00000582297,ENST00000585153
ENSG00000008283;AL:17:61511947:61511955-61513049:61512475:61512604-61513049:-	-1	1	-1	1	-1	1	-1	1	AL	NA	NA	ENSG00000008283	ENST00000448884	ENST00000448884,ENST00000584031
ENSG00000008283;SE:17:61511955-61512447:61512604-61513049:-	1	0.703431496177983	1	0.802415555079135	1	0.750629118438313	1	0.855781640012181	SE	other SE	NA	ENSG00000008283	ENST00000584291,ENST00000582034,ENST00000392975,ENST00000360793,ENST00000392976,ENST00000581573,ENST00000580691,ENST00000542042,ENST00000582997	ENST00000392976,ENST00000392975,ENST00000580691,ENST00000581573,ENST00000448884,ENST00000542042,ENST00000584291,ENST00000582997,ENST00000582034,ENST00000360793
ENSG00000008294;A3:17:49067233-49067811:49067188-49067811:-	0.96126855513674	1	0.989188661904204	0.953799445712764	0.95412196055045	1	0.990995328441336	0.953154769759384	A3	NA	NA	ENSG00000008294	ENST00000510283,ENST00000262013,ENST00000505279,ENST00000357122,ENST00000513746	ENST00000357122,ENST00000510283,ENST00000505279,ENST00000513906,ENST00000262013,ENST00000513746
ENSG00000008294;SE:17:49052308-49053224:49053262-49054469:-	0.697696748761909	0.690728614315635	0.840424015602171	0.834716201491814	0.82736095548738	0.730513648609032	0.897654043939347	0.85312141744044	SE	microexon	NA	ENSG00000008294	ENST00000510283	ENST00000510283,ENST00000357122,ENST00000262013,ENST00000505279
ENSG00000008294;SE:17:49075978-49076837:49076848-49077022:-	0.0515680642991848	0.028974824930906	0	0	0.0293781291551234	0.0259826317951479	0	0	SE	microexon	NA	ENSG00000008294	ENST00000505279	ENST00000505279,ENST00000357122,ENST00000262013,ENST00000510283
ENSG00000008294;SE:17:49098726-49109042:49109083-49118862:-	0.103950953106033	0.274445220892403	0.159575977828156	0.157291996624892	0.0599069837101144	0.238362079970065	0.102345951908166	0.13985212894615	SE	microexon	NA	ENSG00000008294	ENST00000262013,ENST00000510855	ENST00000357122,ENST00000510283,ENST00000505279,ENST00000510855,ENST00000262013
ENSG00000008300;SE:3:48686648-48687708:48687722-48687913:-	0.999999996632449	0.858740541090872	8.38499798899178e-07	0	0.99999999663763	0.858927266641548	8.3979228882194e-07	0	SE	microexon	NA	ENSG00000008300	ENST00000544264	ENST00000164024,ENST00000544264
ENSG00000008311;A5:7:121738630-121738799:121738630-121738803:-	1	1	1	1	1	1	1	1	A5	NA	NA	ENSG00000008311	ENST00000393376,ENST00000417368,ENST00000358954	ENST00000358954,ENST00000393376,ENST00000417368,ENST00000431170
ENSG00000008323;AF:12:6421393:6421530-6422795:6422311:6422352-6422795:+	-1	-1	-1	-1	-1	-1	-1	-1	AF	NA	NA	ENSG00000008323	ENST00000536531,ENST00000011684,ENST00000396988	ENST00000396988,ENST00000536531,ENST00000011684,ENST00000449001
ENSG00000008382;A3:19:4355170-4357250:4355170-4357337:+	0.945523995194317	0.915077020268407	1	0.730923379271901	0.944439561639313	0.910467630544766	1	0.805239224865831	A3	NA	NA	ENSG00000008382	ENST00000594716,ENST00000262966,ENST00000599840,ENST00000596722	ENST00000596722,ENST00000594716,ENST00000599840,ENST00000262966,ENST00000597036
ENSG00000008382;SE:19:4357582-4358080:4358169-4359160:+	0.931020667744541	0.964635418593187	0.951025417799978	0.942510993552088	0.93424764698733	0.962683566753063	0.954246996714192	0.934225906494851	SE	other SE	ENSMUSG00000003199;SE:17:56015278-56015471:56015560-56015904:+	ENSG00000008382	ENST00000359935,ENST00000599840,ENST00000597036	ENST00000596722,ENST00000359935,ENST00000599840,ENST00000262966,ENST00000597036
ENSG00000008394;A5:12:16507312-16510539:16507204-16510539:+	1	1	0.973243183909199	1	1	1	0.972150807069938	1	A5	NA	NA	ENSG00000008394	ENST00000536371,ENST00000540126,ENST00000010404,ENST00000396210,ENST00000396209,ENST00000396207,ENST00000535309	ENST00000396210,ENST00000543076,ENST00000396207,ENST00000396209,ENST00000535309,ENST00000540126,ENST00000536371,ENST00000010404
ENSG00000008394;AL:12:16510633-16516729:16516740:16510633-16529056:16529095:+	1	1	1	1	1	1	1	1	AL	NA	NA	ENSG00000008394	ENST00000536371	ENST00000535309,ENST00000536371
ENSG00000008394;AL:12:16510633-16516729:16516748:16510633-16529056:16529095:+	-1	1	1	1	-1	1	1	1	AL	NA	NA	ENSG00000008394	ENST00000540126	ENST00000535309,ENST00000540126
ENSG00000008394;AL:12:16510633-16516729:16516933:16510633-16529056:16529095:+	-1	-1	1	-1	-1	-1	1	-1	AL	NA	NA	ENSG00000008394	ENST00000543076	ENST00000535309,ENST00000543076
ENSG00000008394;AL:12:16510633-16516729:16516972:16510633-16529056:16529095:+	1	1	1	1	1	1	1	1	AL	NA	NA	ENSG00000008394	ENST00000010404,ENST00000396210,ENST00000396209,ENST00000396207	ENST00000396210,ENST00000396207,ENST00000396209,ENST00000535309,ENST00000010404
ENSG00000008394;SE:12:16507312-16510539:16510633-16516729:+	NA	NA	NA	NA	NA	NA	NA	NA	SE	other SE	ENSMUSG00000008540;SE:6:138147815-138150768:138150862-138156132:+	ENSG00000008394	ENST00000536371,ENST00000540126,ENST00000010404,ENST00000396210,ENST00000396209,ENST00000396207	ENST00000396210,ENST00000396207,ENST00000540056,ENST00000396209,ENST00000540126,ENST00000536371,ENST00000010404
ENSG00000008441;A5:19:13135496-13135835:13135494-13135835:+	NA	NA	NA	NA	NA	NA	NA	NA	A5	NA	NA	ENSG00000008441	ENST00000586797	ENST00000586797,ENST00000360105
ENSG00000008441;A5:19:13135533-13135835:13135494-13135835:+	0.56167038568793	1	1	0.780244749654055	0.48291242680805	1	1	0.741853383928395	A5	NA	NA	ENSG00000008441	ENST00000591028	ENST00000360105,ENST00000591028
ENSG00000008441;A5:19:13135533-13135835:13135496-13135835:+	NA	NA	NA	NA	NA	NA	NA	NA	A5	NA	NA	ENSG00000008441	ENST00000591028	ENST00000586797,ENST00000591028
ENSG00000008441;A5:19:13136366-13183861:13136182-13183861:+	0.699492614872658	1	0.862389873566699	0.827242135733895	0.837390218762027	1	0.923643025172449	0.949829620078626	A5	NA	NA	ENSG00000008441	ENST00000397661,ENST00000592199,ENST00000587760,ENST00000585575,ENST00000360105,ENST00000587260,ENST00000358552,ENST00000588228	ENST00000585382,ENST00000587760,ENST00000397661,ENST00000585575,ENST00000358552,ENST00000588228,ENST00000587260,ENST00000592199,ENST00000360105
ENSG00000008441;AF:19:13106652:13106678-13135835:13134846:13134848-13135835:+	0.0843833762630292	0.183520355637744	0.136350023782248	0.219191802607474	0.0788284272214685	0.171610866800929	0.112574981623371	0.210183734697851	AF	NA	NA	ENSG00000008441	ENST00000397661,ENST00000592199	ENST00000592199,ENST00000585575,ENST00000587760,ENST00000397661
ENSG00000008441;AF:19:13106652:13106678-13135835:13135459:13135494-13135835:+	0.164510222272728	1	1	0.895069296576115	0.149861416460829	1	1	0.901966828609726	AF	NA	NA	ENSG00000008441	ENST00000397661,ENST00000592199	ENST00000592199,ENST00000360105,ENST00000397661
ENSG00000008441;AF:19:13106652:13106678-13135835:13135459:13135496-13135835:+	NA	NA	NA	NA	NA	NA	NA	NA	AF	NA	NA	ENSG00000008441	ENST00000397661,ENST00000592199	ENST00000586797,ENST00000592199,ENST00000397661
ENSG00000008441;AF:19:13106652:13106678-13135835:13135459:13135533-13135835:+	0.133196201971765	0.436681225221648	0.51459152544613	0.706098019439571	0.158782957914657	0.445570254031833	0.530303182520666	0.761994927802263	AF	NA	NA	ENSG00000008441	ENST00000397661,ENST00000592199	ENST00000592199,ENST00000591028,ENST00000397661
ENSG00000008441;AF:19:13134846:13134848-13135835:13135459:13135494-13135835:+	0.681176093907819	1	1	0.9681387030229	0.673197827923126	1	1	0.971889258588927	AF	NA	NA	ENSG00000008441	ENST00000587760,ENST00000585575	ENST00000360105,ENST00000585575,ENST00000587760
ENSG00000008441;AF:19:13134846:13134848-13135835:13135459:13135496-13135835:+	NA	NA	NA	NA	NA	NA	NA	NA	AF	NA	NA	ENSG00000008441	ENST00000587760,ENST00000585575	ENST00000586797,ENST00000585575,ENST00000587760
ENSG00000008441;AF:19:13134846:13134848-13135835:13135459:13135533-13135835:+	0.625096626524006	0.775221649900579	0.870380243397266	0.895377813454909	0.6880591340963	0.795054786018641	0.898991235650809	0.923258468287123	AF	NA	NA	ENSG00000008441	ENST00000587760,ENST00000585575	ENST00000585575,ENST00000587760,ENST00000591028
ENSG00000008441;SE:19:13186485-13189427:13189549-13192494:+	0.690367115206384	0.892420221956313	0.979648886494388	0.977190133438801	0.734767021279112	0.886558194182786	0.978404972733034	0.979724655567352	SE	other SE	NA	ENSG00000008441	ENST00000397661,ENST00000592199,ENST00000587760,ENST00000585575,ENST00000587260,ENST00000588228	ENST00000587760,ENST00000397661,ENST00000585575,ENST00000588228,ENST00000358552,ENST00000587260,ENST00000592199,ENST00000360105
ENSG00000008441;SE:19:13192669-13198803:13198950-13201113:+	0.662900801743588	0.535758913975295	0.563542854948665	0.534279749697504	0.640033067523945	0.560924464876626	0.599353325506741	0.58400831660237	SE	other SE	NA	ENSG00000008441	ENST00000592199,ENST00000585575,ENST00000358552,ENST00000588228	ENST00000587760,ENST00000397661,ENST00000585575,ENST00000588228,ENST00000358552,ENST00000587260,ENST00000592199,ENST00000360105
ENSG00000008517;A3:16:3115827-3117378:3115827-3117444:+	0	0	0.60380854431061	-1	0	0	0.589894083737014	1	A3	NA	NA	ENSG00000008517	ENST00000548807,ENST00000534507,ENST00000396890,ENST00000548476,ENST00000551513,ENST00000525377	ENST00000551513,ENST00000552936,ENST00000396890,ENST00000548476,ENST00000534507,ENST00000548807,ENST00000525377
ENSG00000008517;A5:16:3117614-3117985:3117416-3117985:+	0	-1	0.0504897151139536	-1	0	-1	0.0444371165670325	0.0673922554104766	A5	NA	NA	ENSG00000008517	ENST00000548807,ENST00000534507,ENST00000396890,ENST00000548476,ENST00000525377	ENST00000396890,ENST00000548476,ENST00000548246,ENST00000008180,ENST00000534507,ENST00000548807,ENST00000552356,ENST00000525377,ENST00000530890
ENSG00000008517;A5:16:3117614-3118181:3117416-3118181:+	0	0	0	-1	0	0	0	0.00685724323036878	A5	NA	NA	ENSG00000008517	ENST00000551513	ENST00000551513,ENST00000525228
ENSG00000008517;AL:16:3118240-3118991:3119270:3118240-3131634:3131908:+	1	1	0.963492273207185	-1	1	1	0.968087477607601	0.921450503002146	AL	NA	NA	ENSG00000008517	ENST00000525228	ENST00000525377,ENST00000525228
ENSG00000008517;AL:16:3118240-3118991:3119327:3118240-3131634:3131908:+	-1	-1	0	-1	-1	-1	0	0	AL	NA	NA	ENSG00000008517	ENST00000548807	ENST00000525377,ENST00000548807
ENSG00000008517;AL:16:3118240-3118991:3119353:3118240-3131634:3131908:+	1	1	0.959580887017051	-1	1	1	0.967048959346344	0.774872181654831	AL	NA	NA	ENSG00000008517	ENST00000325568,ENST00000534507,ENST00000526464,ENST00000440815,ENST00000529550,ENST00000525643,ENST00000528163,ENST00000530890,ENST00000444393,ENST00000533097,ENST00000008180,ENST00000396890,ENST00000548652,ENST00000530538,ENST00000552936,ENST00000548476,ENST00000552664,ENST00000552356,ENST00000551513,ENST00000382213,ENST00000531965	ENST00000551513,ENST00000530538,ENST00000533097,ENST00000552936,ENST00000325568,ENST00000528163,ENST00000531965,ENST00000548652,ENST00000534507,ENST00000529550,ENST00000525377,ENST00000444393,ENST00000552664,ENST00000008180,ENST00000525643,ENST00000382213,ENST00000396890,ENST00000548476,ENST00000526464,ENST00000552356,ENST00000440815,ENST00000530890
ENSG00000008517;MX:16:3115827-3117378:3117416-3117985:3115827-3117444:3117614-3117985:+	0.956898375682096	0	0.966285662238156	-1	0.946836780911127	0	0.968682293211362	1	MX	NA	NA	ENSG00000008517	ENST00000530890,ENST00000008180,ENST00000552356,ENST00000548246	ENST00000552936,ENST00000548246,ENST00000008180,ENST00000552356,ENST00000530890
ENSG00000008517;MX:16:3117416-3117555:3117614-3118181:3117416-3117985:3118011-3118181:+	-1	-1	0	-1	-1	-1	0	1	MX	NA	NA	ENSG00000008517	ENST00000548652,ENST00000382213	ENST00000382213,ENST00000548652,ENST00000008180,ENST00000552356,ENST00000530890
ENSG00000008517;MX:16:3117416-3117985:3118011-3118991:3117416-3118181:3118240-3118991:+	0.787355928063854	0	0.567524208760158	-1	0.78938380653741	0	0.569092168076586	0.54121489069273	MX	NA	NA	ENSG00000008517	ENST00000548246	ENST00000525228,ENST00000548246
ENSG00000008517;MX:16:3117614-3117985:3118011-3118991:3117614-3118181:3118240-3118991:+	-1	-1	-1	-1	-1	-1	-1	0.51591652824076	MX	NA	NA	ENSG00000008517	ENST00000529699	ENST00000529699,ENST00000382213,ENST00000548652,ENST00000551513
ENSG00000008517;RI:16:3117378:3117416-3117555:3117614:+	0	0	0.0486939216275612	-1	0	0	0.0426639031367483	0.0475040546056471	RI	NA	NA	ENSG00000008517	ENST00000548807,ENST00000534507,ENST00000396890,ENST00000548476,ENST00000551513,ENST00000525377	ENST00000551513,ENST00000530538,ENST00000533097,ENST00000325568,ENST00000528163,ENST00000529699,ENST00000549213,ENST00000551122,ENST00000548652,ENST00000534507,ENST00000529550,ENST00000525377,ENST00000444393,ENST00000552664,ENST00000525643,ENST00000548807,ENST00000382213,ENST00000396890,ENST00000548476,ENST00000526464,ENST00000396887,ENST00000440815
ENSG00000008517;RI:16:3118991:3119110-3119282:3119353:+	0.346067618371544	0.999492432525039	0.543375479966034	-1	0.568416547157734	0.999730684992367	0.542907986530115	0.588539014934713	RI	NA	NA	ENSG00000008517	ENST00000325568,ENST00000534507,ENST00000529699,ENST00000526464,ENST00000440815,ENST00000529550,ENST00000525643,ENST00000528163,ENST00000530890,ENST00000444393,ENST00000533097,ENST00000008180,ENST00000396890,ENST00000548652,ENST00000530538,ENST00000552936,ENST00000548476,ENST00000552664,ENST00000552356,ENST00000551513,ENST00000382213,ENST00000548246,ENST00000531965	ENST00000551513,ENST00000530538,ENST00000533097,ENST00000552936,ENST00000325568,ENST00000548246,ENST00000528163,ENST00000531965,ENST00000529699,ENST00000549213,ENST00000548652,ENST00000551122,ENST00000534507,ENST00000529550,ENST00000444393,ENST00000552664,ENST00000008180,ENST00000525643,ENST00000382213,ENST00000396890,ENST00000548476,ENST00000526464,ENST00000396887,ENST00000552356,ENST00000440815…
ENSG00000008517;SE:16:3117416-3117555:3117614-3117985:+	0.663834183070277	1	0.509585812378129	-1	0.445031803689783	1	0.51070763409635	0.569597448151566	SE	other SE	NA	ENSG00000008517	ENST00000325568,ENST00000396887,ENST00000529699,ENST00000526464,ENST00000440815,ENST00000529550,ENST00000551122,ENST00000525643,ENST00000528163,ENST00000444393,ENST00000533097,ENST00000530538,ENST00000549213,ENST00000552664,ENST00000531965	ENST00000529699,ENST00000549213,ENST00000530538,ENST00000551122,ENST00000533097,ENST00000325568,ENST00000552664,ENST00000526464,ENST00000548246,ENST00000528163,ENST00000396887,ENST00000525643,ENST00000444393,ENST00000531965,ENST00000008180,ENST00000552356,ENST00000529550,ENST00000440815,ENST00000530890
ENSG00000008517;SE:16:3117416-3117555:3117614-3118181:+	0	0	0	-1	0	0	0	0.222699445112291	SE	other SE	NA	ENSG00000008517	ENST00000548652,ENST00000382213	ENST00000382213,ENST00000548652,ENST00000525228
ENSG00000008517;SE:16:3117416-3117985:3118011-3118181:+	0	0	0.382391645970864	-1	0	0	0.404910080023315	0	SE	microexon	NA	ENSG00000008517	ENST00000530890,ENST00000008180,ENST00000552356	ENST00000008180,ENST00000552356,ENST00000530890,ENST00000525228
ENSG00000008517;SE:16:3117614-3117985:3118011-3118181:+	1	1	1	-1	1	1	1	0.819677825850374	SE	microexon	NA	ENSG00000008517	ENST00000548807,ENST00000325568,ENST00000534507,ENST00000396887,ENST00000526464,ENST00000440815,ENST00000529550,ENST00000551122,ENST00000525643,ENST00000528163,ENST00000444393,ENST00000533097,ENST00000396890,ENST00000530538,ENST00000549213,ENST00000552936,ENST00000548476,ENST00000552664,ENST00000525377,ENST00000531965	ENST00000551513,ENST00000530538,ENST00000533097,ENST00000552936,ENST00000325568,ENST00000528163,ENST00000531965,ENST00000549213,ENST00000551122,ENST00000548652,ENST00000534507,ENST00000529550,ENST00000525377,ENST00000444393,ENST00000552664,ENST00000525643,ENST00000548807,ENST00000382213,ENST00000396890,ENST00000548476,ENST00000526464,ENST00000396887,ENST00000440815
ENSG00000008517;SE:16:3118011-3118181:3118240-3118991:+	0.668848458104097	1	0.677618030429327	-1	0.461802306272552	1	0.68663930035809	0.455507888230047	SE	other SE	NA	ENSG00000008517	ENST00000548807,ENST00000325568,ENST00000534507,ENST00000396887,ENST00000526464,ENST00000440815,ENST00000529550,ENST00000551122,ENST00000525643,ENST00000528163,ENST00000530890,ENST00000444393,ENST00000533097,ENST00000008180,ENST00000396890,ENST00000530538,ENST00000549213,ENST00000552936,ENST00000548476,ENST00000552664,ENST00000552356,ENST00000531965	ENST00000530538,ENST00000533097,ENST00000552936,ENST00000325568,ENST00000548246,ENST00000528163,ENST00000531965,ENST00000529699,ENST00000549213,ENST00000551122,ENST00000534507,ENST00000529550,ENST00000444393,ENST00000552664,ENST00000008180,ENST00000525643,ENST00000548807,ENST00000396890,ENST00000548476,ENST00000526464,ENST00000396887,ENST00000552356,ENST00000440815,ENST00000530890
ENSG00000008710;A3:16:2141907-2142048:2141855-2142048:-	NA	NA	NA	NA	NA	NA	NA	NA	A3	NA	NA	ENSG00000008710	ENST00000262304,ENST00000423118	ENST00000423118,ENST00000262304,ENST00000561668
ENSG00000008710;A3:16:2147781-2147869:2147778-2147869:-	0.589739296979412	0.477839961250784	0.342479869105343	0.588307340010832	0.792323315216519	0.76527751992934	0.792342909953961	0.808534602434816	A3	NA	NA	ENSG00000008710	ENST00000262304,ENST00000567946	ENST00000423118,ENST00000262304,ENST00000567946
ENSG00000008710;A3:16:2167054-2167490:2167017-2167490:-	0.823088019062217	0.854717690502783	0.722222129621238	0.763279087210528	0.901398925187352	0.764674964011281	0.687457274572668	0.710224778673144	A3	NA	NA	ENSG00000008710	ENST00000262304,ENST00000423118	ENST00000423118,ENST00000262304,ENST00000568591
ENSG00000008710;A5:16:2152971-2153267:2152971-2153726:-	0.57886605620295	0.609984162259889	0.71378491828738	0.53937827869035	0.293045962915164	0.274182432926589	0.225430803978665	0.250862147062183	A5	NA	NA	ENSG00000008710	ENST00000262304,ENST00000423118	ENST00000423118,ENST00000262304,ENST00000567946
ENSG00000008710;RI:16:2153267:2153391-2153517:2153896:-	0.88832551085556	0.899189439785503	0.823727637574495	0.849042644973736	0.937074739552314	0.926470738495749	0.848267308009395	0.764603245671978	RI	NA	NA	ENSG00000008710	ENST00000262304,ENST00000423118	ENST00000423118,ENST00000487932,ENST00000262304
ENSG00000008710;SE:16:2142593-2142955:2143094-2143545:-	1	0.336149328270857	0.544723590451821	0.164157774864528	0.460917839038355	0.541545769586022	0.537039345046372	0.504823111737524	SE	other SE	NA	ENSG00000008710	ENST00000262304,ENST00000423118	ENST00000423118,ENST00000262304,ENST00000562425
ENSG00000008735;RI:22:51042514:51042603-51043435:51043492:+	0.137731183873398	0.116806970452482	0.0558618296371884	4.98081797470617e-07	0.0854911702102588	0.100039360276416	0.040539128190666	3.0678012790446e-07	RI	NA	NA	ENSG00000008735	ENST00000329492	ENST00000442429,ENST00000329492
ENSG00000008838;A3:17:38176735-38178208:38176606-38178208:-	0.212652212249418	0.0827491050750068	0.132676864071397	0.0757903461156146	0.0857905702571651	0.086374709796288	0.125144728572004	0.123286836315931	A3	NA	NA	ENSG00000008838	ENST00000422942	ENST00000356271,ENST00000422942,ENST00000394127,ENST00000394128,ENST00000491466,ENST00000501516,ENST00000394126
ENSG00000008838;A3:17:38185257-38186001:38185221-38186001:-	0.205557799679826	0	0.193761335650202	0.0765467992341329	0.179781900247105	0	0.185852873908134	0.0668535889205021	A3	NA	NA	ENSG00000008838	ENST00000580885	ENST00000356271,ENST00000535071,ENST00000394127,ENST00000394128,ENST00000580885,ENST00000501516,ENST00000394126
ENSG00000008838;AF:17:38192048-38192369:38192407:38192048-38209551:38209565:-	0.445944062865429	0	0.578919877167156	0.609759020704293	0.469481668015709	0	0.507294775847147	0.151422280037759	AF	NA	NA	ENSG00000008838	ENST00000580885	ENST00000580008,ENST00000580885
ENSG00000008838;MX:17:38191602-38191975:38192048-38209551:38191602-38192369:38192407-38209551:-	1	1	1	1	1	1	1	1	MX	NA	NA	ENSG00000008838	ENST00000356271,ENST00000394127,ENST00000428757,ENST00000580008,ENST00000543759,ENST00000580517	ENST00000356271,ENST00000394127,ENST00000580517,ENST00000428757,ENST00000580008,ENST00000535508,ENST00000543759
ENSG00000008838;SE:17:38183287-38183636:38183718-38184162:-	NA	NA	NA	NA	NA	NA	NA	NA	SE	other SE	NA	ENSG00000008838	ENST00000356271,ENST00000394128,ENST00000394127,ENST00000501516,ENST00000394126,ENST00000535071,ENST00000580885	ENST00000356271,ENST00000535071,ENST00000394127,ENST00000394128,ENST00000581058,ENST00000580885,ENST00000501516,ENST00000394126
ENSG00000008838;SE:17:38189709-38191169:38191225-38191370:-	0.0465117673102941	0.245267529900981	0.108002303117641	0.102954254286149	0.0548522652529628	0.254217535044895	0.11631925686388	0.11097305783176	SE	other SE	ENSMUSG00000017210;SE:11:98716525-98717709:98717765-98717910:-	ENSG00000008838	ENST00000501516	ENST00000356271,ENST00000535071,ENST00000394127,ENST00000394128,ENST00000428757,ENST00000580885,ENST00000501516,ENST00000394126
ENSG00000008838;SE:17:38191602-38191975:38192048-38192369:-	1	1	1	1	1	1	1	1	SE	other SE	NA	ENSG00000008838	ENST00000394128,ENST00000501516,ENST00000394126,ENST00000535071,ENST00000580885,ENST00000585306,ENST00000537674,ENST00000582023,ENST00000578161	ENST00000578161,ENST00000535071,ENST00000582023,ENST00000394128,ENST00000537674,ENST00000535508,ENST00000580885,ENST00000501516,ENST00000585306,ENST00000394126
ENSG00000008838;SE:17:38192048-38192369:38192407-38209551:-	0.823117055844276	0.853388690493875	0.957435552112331	0.97131217020545	0.895137651792753	0.781868620557295	0.915277676823308	0.820823625217016	SE	microexon	NA	ENSG00000008838	ENST00000394128,ENST00000501516,ENST00000394126,ENST00000535071,ENST00000585306,ENST00000537674,ENST00000582023,ENST00000578161	ENST00000578161,ENST00000535071,ENST00000356271,ENST00000394127,ENST00000582023,ENST00000394128,ENST00000537674,ENST00000580517,ENST00000428757,ENST00000580008,ENST00000543759,ENST00000501516,ENST00000585306,ENST00000394126
ENSG00000008853;AF:8:22852097:22852152-22861938:22853385:22853395-22861938:+	0.551534890618412	0.981884096994993	0.933498238565768	0.55566784849437	0.507652159730339	0.980621974366599	0.932925868767858	0.562819583083719	AF	NA	NA	ENSG00000008853	ENST00000524077,ENST00000519685	ENST00000522948,ENST00000519685,ENST00000524077
ENSG00000008869;AL:2:37195614:37195744-37215789:37208636:37208937-37215789:-	0.750276686094413	0.526060578456431	0.368422782010145	0.523168924254487	0.699351875064517	0.778269068772172	0.779451298433906	0.79312300690531	AL	NA	NA	ENSG00000008869	ENST00000425467	ENST00000425467,ENST00000233099,ENST00000354531
ENSG00000008869;SE:2:37227956-37229449:37229715-37230685:-	1	1	1	1	1	1	1	1	SE	other SE	NA	ENSG00000008869	ENST00000233099	ENST00000233099,ENST00000354531
ENSG00000008952;A3:3:169694839-169700448:169694839-169700495:+	0	0	0	0.0277131596580737	0	0	0	0.0248114526057865	A3	NA	NA	ENSG00000008952	ENST00000469515	ENST00000337002,ENST00000469515,ENST00000480708
ENSG00000008952;AL:3:169694839-169700425:169700428:169694839-169700448:169700499:+	1	1	1	0.975350768117687	1	1	1	0.967122841216206	AL	NA	NA	ENSG00000008952	ENST00000460513	ENST00000469515,ENST00000460513
ENSG00000008952;SE:3:169684646-169687075:169687171-169693396:+	NA	NA	NA	NA	NA	NA	NA	NA	SE	other SE	NA	ENSG00000008952	ENST00000487736	ENST00000460513,ENST00000480708,ENST00000337002,ENST00000469515,ENST00000487736
ENSG00000008988;AF:8:56986718-56986813:56986815:56986718-56986940:56986942:-	NA	NA	NA	NA	NA	NA	NA	NA	AF	NA	NA	ENSG00000008988	ENST00000521262,ENST00000523936	ENST00000009589,ENST00000518875,ENST00000519606,ENST00000523936,ENST00000521262,ENST00000519807
ENSG00000008988;AL:8:56985797:56985831-56986619:56986248:56986327-56986619:-	NA	NA	NA	NA	NA	NA	NA	NA	AL	NA	NA	ENSG00000008988	ENST00000519606	ENST00000523936,ENST00000518875,ENST00000519606
ENSG00000008988;SE:8:56985831-56986254:56986327-56986619:-	NA	NA	NA	NA	NA	NA	NA	NA	SE	other SE	NA	ENSG00000008988	ENST00000519807,ENST00000521262,ENST00000009589	ENST00000521262,ENST00000009589,ENST00000519606,ENST00000519807
ENSG00000009307;SE:1:115279476-115280092:115280184-115280584:-	NA	NA	NA	NA	NA	NA	NA	NA	SE	other SE	NA	ENSG00000009307	ENST00000358528,ENST00000534699,ENST00000438362	ENST00000261443,ENST00000438362,ENST00000534699,ENST00000369530,ENST00000358528,ENST00000530886,ENST00000339438,ENST00000529046,ENST00000525132
ENSG00000009413;SE:6:111678328-111680025:111680217-111685056:-	0.303038014904065	0.931598062107792	0.927837949842215	0.583682822018617	0.724916593022596	0.887382101898526	0.776698574473906	0.658840334789131	SE	other SE	NA	ENSG00000009413	ENST00000435970,ENST00000368802,ENST00000368805,ENST00000358835	ENST00000368805,ENST00000413831,ENST00000435970,ENST00000368802,ENST00000358835
ENSG00000009694;SE:X:123615814-123621059:123621079-123630866:-	1	0.0594588061666327	0.788995445618836	0.999999992786976	1	0.0596057709248404	0.78943276880162	0.999999992805924	SE	microexon	ENSMUSG00000016150;SE:X:42642808-42648394:42648414-42657457:-	ENSG00000009694	ENST00000422452	ENST00000422452,ENST00000371130
ENSG00000009709;A3:1:18961734-18962731:18961734-18962737:+	-1	1	-1	-1	0.00480830215648504	1	-1	-1	A3	NA	NA	ENSG00000009709	ENST00000375375,ENST00000420770	ENST00000420770,ENST00000375375,ENST00000400661
ENSG00000009765;A5:6:150710679-150713481:150710611-150713481:+	-1	-1	-1	-1	-1	0	0	0.680740655674526	A5	NA	NA	ENSG00000009765	ENST00000367335,ENST00000392256,ENST00000500320,ENST00000392255,ENST00000229447,ENST00000344419,ENST00000425615	ENST00000367335,ENST00000500320,ENST00000392255,ENST00000392256,ENST00000422583,ENST00000229447,ENST00000425615,ENST00000344419
ENSG00000009765;AF:6:150690168:150690345-150710488:150691136:150691148-150710488:+	-1	-1	-1	-1	-1	-1	-1	0	AF	NA	NA	ENSG00000009765	ENST00000367335,ENST00000392256,ENST00000500320,ENST00000392255,ENST00000229447,ENST00000344419	ENST00000367335,ENST00000500320,ENST00000392255,ENST00000392256,ENST00000229447,ENST00000425615,ENST00000344419
ENSG00000009765;AF:6:150690291:150690345-150710488:150691136:150691148-150710488:+	-1	-1	-1	-1	-1	1	1	0.319259344325474	AF	NA	NA	ENSG00000009765	ENST00000422583	ENST00000422583,ENST00000425615
ENSG00000009765;AL:6:150715391-150716530:150716583:150715391-150716591:150716755:+	-1	-1	-1	-1	-1	-1	-1	1	AL	NA	NA	ENSG00000009765	ENST00000367335,ENST00000392256,ENST00000425615	ENST00000425615,ENST00000367335,ENST00000392256,ENST00000500320
ENSG00000009765;AL:6:150715391-150716530:150716583:150715391-150719191:150719370:+	-1	-1	-1	-1	-1	-1	-1	1	AL	NA	NA	ENSG00000009765	ENST00000367335,ENST00000392256,ENST00000425615	ENST00000425615,ENST00000344419,ENST00000367335,ENST00000392256
ENSG00000009765;AL:6:150715391-150716591:150716755:150715391-150719191:150719370:+	-1	-1	-1	-1	-1	-1	-1	-1	AL	NA	NA	ENSG00000009765	ENST00000500320	ENST00000344419,ENST00000500320
ENSG00000009765;AL:6:150716702-150717607:150717617:150716702-150719191:150719270:+	-1	-1	-1	-1	-1	-1	-1	-1	AL	NA	NA	ENSG00000009765	ENST00000392255	ENST00000392255,ENST00000229447
ENSG00000009765;SE:6:150715391-150716591:150716702-150719191:+	-1	-1	-1	-1	-1	-1	-1	-1	SE	other SE	NA	ENSG00000009765	ENST00000229447	ENST00000344419,ENST00000229447
ENSG00000009780;AL:1:28086138-28086469:28086564:28086138-28087006:28087089:+	0.806982187708189	0.613743867257745	0.453905005762382	0.290393684260208	0.799805580779606	0.790547931400438	0.865196478981151	0.737078291128635	AL	NA	NA	ENSG00000009780	ENST00000446647	ENST00000010299,ENST00000446647,ENST00000373949,ENST00000419687,ENST00000373954,ENST00000234549
ENSG00000009780;SE:1:28054047-28056743:28056844-28059114:+	0.823235751905814	0.590034896072713	0.8389175458722	0.780778548099455	0.804977421711603	0.6472058842262	0.855440712798812	0.796998956864702	SE	other SE	NA	ENSG00000009780	ENST00000234549,ENST00000010299	ENST00000530324,ENST00000010299,ENST00000419687,ENST00000373949,ENST00000373954,ENST00000234549
ENSG00000009780;SE:1:28059168-28060542:28060694-28071165:+	1	1	1	1	1	1	1	1	SE	other SE	NA	ENSG00000009780	ENST00000530324,ENST00000373954,ENST00000234549,ENST00000373949,ENST00000010299	ENST00000530324,ENST00000010299,ENST00000373949,ENST00000419687,ENST00000373954,ENST00000234549
ENSG00000009780;SE:1:28071322-28075579:28075665-28081706:+	0.225131885028854	0.347472274745197	0.370541543031682	0.709606315739792	0.23719159968641	0.18807020749771	0.0945774480326457	0.262921708871365	SE	other SE	NA	ENSG00000009780	ENST00000530324,ENST00000373954,ENST00000010299	ENST00000530324,ENST00000010299,ENST00000446647,ENST00000419687,ENST00000373949,ENST00000373954,ENST00000234549
ENSG00000009790;A5:1:209933729-209935860:209933669-209935860:+	-1	0	-1	-1	1	0	0	1	A5	NA	NA	ENSG00000009790	ENST00000478359,ENST00000367025,ENST00000367024	ENST00000478359,ENST00000367026,ENST00000400959,ENST00000367025,ENST00000010338,ENST00000367024
ENSG00000009790;AL:1:209949081-209950697:209950729:209949081-209951456:209951461:+	-1	-1	-1	-1	-1	-1	-1	1	AL	NA	NA	ENSG00000009790	ENST00000487271	ENST00000478359,ENST00000487271
ENSG00000009790;AL:1:209951518-209952660:209952745:209951518-209952776:209952795:+	-1	1	-1	-1	1	1	1	1	AL	NA	NA	ENSG00000009790	ENST00000367023	ENST00000400959,ENST00000367023
ENSG00000009790;SE:1:209949081-209950697:209950832-209951456:+	-1	1	-1	-1	1	1	1	1	SE	other SE	NA	ENSG00000009790	ENST00000400959,ENST00000367025,ENST00000367026,ENST00000367024,ENST00000010338,ENST00000367023	ENST00000478359,ENST00000367026,ENST00000400959,ENST00000367025,ENST00000367024,ENST00000367023,ENST00000010338
ENSG00000009790;SE:1:209952719-209953815:209953951-209954690:+	-1	1	-1	-1	0.351499297088574	0.756871459816146	0.929909717187546	0.243652465969754	SE	other SE	NA	ENSG00000009790	ENST00000367025,ENST00000367026,ENST00000367024,ENST00000010338	ENST00000367026,ENST00000367025,ENST00000367024,ENST00000471368,ENST00000010338
ENSG00000009830;AF:14:77772784-77778292:77778351:77772784-77786779:77787024:-	0.860542903139589	0.338337039507624	0.761268509132439	0.776733049687992	0.91449934816858	0.331311261459065	0.612775073465084	0.694238155531189	AF	NA	NA	ENSG00000009830	ENST00000554948	ENST00000556326,ENST00000554948
ENSG00000009830;SE:14:77744851-77745072:77745212-77746166:-	1	0.485223273048428	0.525113168624228	0.925781937584982	0.482815791841943	0.487220678864857	0.310142407329693	0.344275476225893	SE	other SE	NA	ENSG00000009830	ENST00000261534	ENST00000261534,ENST00000556394
ENSG00000009844;SE:6:142468536-142487365:142487459-142490687:+	0.974021417337892	0.835763059967984	0.901751509837576	0.844793144439664	0.979075845640134	0.83590045139087	0.908822228547173	0.85471440719668	SE	other SE	NA	ENSG00000009844	ENST00000367630	ENST00000452973,ENST00000367630,ENST00000367621
ENSG00000009844;SE:6:142519752-142525122:142525202-142539635:+	0.97413684305092	0.83576306052105	0.90175188921798	0.902021856775546	0.979166086203374	0.835900451924224	0.908822587243036	0.908684172510228	SE	other SE	NA	ENSG00000009844	ENST00000367630,ENST00000367621	ENST00000452973,ENST00000367630,ENST00000367621
ENSG00000009950;A3:7:73010299-73010483:73010242-73010483:-	1	1	-1	1	1	1	1	1	A3	NA	NA	ENSG00000009950	ENST00000414749,ENST00000313375,ENST00000395189,ENST00000434326	ENST00000429400,ENST00000414749,ENST00000313375,ENST00000434326,ENST00000354613,ENST00000395189
ENSG00000009950;A3:7:73010602-73010694:73010596-73010694:-	1	1	-1	1	1	1	1	1	A3	NA	NA	ENSG00000009950	ENST00000429400,ENST00000313375,ENST00000395189,ENST00000434326	ENST00000429400,ENST00000414749,ENST00000313375,ENST00000434326,ENST00000354613,ENST00000395189
ENSG00000009950;A3:7:73011119-73011195:73011116-73011195:-	0.917478155195752	0.861915859024487	-1	0.883966006411592	0.921647488834723	0.880092454558071	1	0.863626424686364	A3	NA	NA	ENSG00000009950	ENST00000414749,ENST00000429400,ENST00000313375,ENST00000354613,ENST00000395189	ENST00000429400,ENST00000414749,ENST00000313375,ENST00000354613,ENST00000434326,ENST00000395189
ENSG00000009950;A5:7:73021348-73021466:73021348-73021661:-	1	0.678476684210864	-1	0	1	0.567984835447142	-1	0.559947006417935	A5	NA	NA	ENSG00000009950	ENST00000456640	ENST00000429400,ENST00000456640,ENST00000414749,ENST00000345114,ENST00000313375,ENST00000354613
ENSG00000009950;SE:7:73010809-73010969:73011116-73011195:-	1	1	-1	1	1	1	-1	1	SE	other SE	NA	ENSG00000009950	ENST00000434326	ENST00000345114,ENST00000434326
ENSG00000009950;SE:7:73010809-73010969:73011119-73011195:-	1	1	-1	1	1	1	1	1	SE	other SE	NA	ENSG00000009950	ENST00000414749,ENST00000429400,ENST00000313375,ENST00000354613,ENST00000395189	ENST00000429400,ENST00000345114,ENST00000414749,ENST00000313375,ENST00000354613,ENST00000395189
ENSG00000010030;AL:6:36322422:36322464-36334652:36334425:36334539-36334652:-	-1	0	1	-1	0.977868140915462	0	0.13844559771372	0	AL	NA	NA	ENSG00000010030	ENST00000339796	ENST00000339796,ENST00000373738,ENST00000373737,ENST00000340181,ENST00000538992
ENSG00000010030;SE:6:36336848-36339107:36339337-36341230:-	-1	0	1	-1	1	0	1	0	SE	other SE	NA	ENSG00000010030	ENST00000339796,ENST00000340181,ENST00000373738	ENST00000339796,ENST00000373738,ENST00000373737,ENST00000340181
ENSG00000010030;SE:6:36341355-36343648:36343812-36353311:-	-1	1	1	-1	1	1	1	1	SE	other SE	NA	ENSG00000010030	ENST00000339796,ENST00000340181,ENST00000373737	ENST00000339796,ENST00000373738,ENST00000373737,ENST00000340181
ENSG00000010072;SE:1:231475614-231483543:231483671-231487050:+	0.682076668567484	1	1	1	0.663549273891919	1	1	1	SE	other SE	NA	ENSG00000010072	ENST00000391858,ENST00000295050	ENST00000391858,ENST00000008440,ENST00000295050
ENSG00000010219;A3:12:4721884-4722678:4721884-4722681:+	0.827193611460398	1	0.907420934412035	0.808960044345847	0.893861900734778	1	0.892826322127243	0.896664544670329	A3	NA	NA	ENSG00000010219	ENST00000540757,ENST00000010132,ENST00000545342	ENST00000540757,ENST00000010132,ENST00000545342,ENST00000543431
ENSG00000010219;SE:12:4677214-4682496:4682522-4689990:+	NA	NA	NA	NA	NA	NA	NA	NA	SE	microexon	NA	ENSG00000010219	ENST00000539701	ENST00000539701,ENST00000537719
ENSG00000010244;SE:17:30687986-30688487:30688534-30689933:+	0.615208013919911	0.891548847774036	0.520285959322032	0.768034158447547	0.611009447616801	0.894521597690495	0.513600007109093	0.777428652198037	SE	microexon	ENSMUSG00000017421;SE:11:80389330-80389774:80389821-80391331:+	ENSG00000010244	ENST00000394670,ENST00000394673,ENST00000341711,ENST00000577908,ENST00000342555,ENST00000394679,ENST00000581531	ENST00000577908,ENST00000342555,ENST00000394670,ENST00000581531,ENST00000321233,ENST00000341711,ENST00000394673,ENST00000394679
ENSG00000010244;SE:17:30692506-30693684:30693776-30694791:+	0.889068230727708	0.871893456803927	0.909899290176145	0.895589807070169	0.906447752819886	0.877982433918458	0.912004975880472	0.899283982960391	SE	other SE	ENSMUSG00000017421;SE:11:80391992-80393084:80393176-80394286:+	ENSG00000010244	ENST00000394670,ENST00000321233,ENST00000341711,ENST00000577908,ENST00000342555,ENST00000581531	ENST00000577908,ENST00000342555,ENST00000394670,ENST00000581531,ENST00000321233,ENST00000341711,ENST00000394673
ENSG00000010256;A5:3:48646735-48646930:48646735-48646985:-	0.194587688935678	0	0	0	0.0164531286525511	0	0	0	A5	NA	NA	ENSG00000010256	ENST00000412343	ENST00000412343,ENST00000203407
ENSG00000010270;SE:7:38254706-38256626:38256679-38256789:+	1	0.965841559642689	0.939658337266638	0.877810138156137	1	0.964713323548067	0.935027517572178	0.881923699954305	SE	other SE	NA	ENSG00000010270	ENST00000453225,ENST00000440144,ENST00000429075,ENST00000009041,ENST00000396013,ENST00000544203	ENST00000434197,ENST00000453225,ENST00000396013,ENST00000009041,ENST00000544203,ENST00000429075,ENST00000440144
ENSG00000010278;SE:12:6341895-6342103:6342171-6342578:+	0.00276137469295079	0.00581635854877626	0.00767974434325009	0.0129393076563677	0.00375334515500524	0.00669937950385346	0.00855665138137169	0.0149092127959565	SE	other SE	NA	ENSG00000010278	ENST00000382519	ENST00000382519,ENST00000382518,ENST00000009180,ENST00000536586,ENST00000382515
ENSG00000010282;AL:3:42739783:42739843-42740524:42740330:42740394-42740524:-	0	0.336360980170769	0.127604890431457	0	0	0.348290740462625	0.234135492015148	0	AL	NA	NA	ENSG00000010282	ENST00000417472	ENST00000417472,ENST00000442469
ENSG00000010282;SE:3:42739843-42740200:42740394-42740524:-	0.894805661063533	0.822103309268678	0.933137846644249	0.916380214300319	0.916295857123937	0.857944587557258	0.832856051655133	0.930692820477378	SE	other SE	NA	ENSG00000010282	ENST00000310417,ENST00000441594,ENST00000416756,ENST00000455195	ENST00000310417,ENST00000455195,ENST00000441594,ENST00000457462,ENST00000416756,ENST00000417472
ENSG00000010292;SE:12:6618958-6619241:6619299-6619795:+	0.626322349643133	0.635001608820502	0.946945221764912	0.437647208558784	0.634310114586026	0.416398552209909	0.946363648317096	0.58126826925593	SE	other SE	NA	ENSG00000010292	ENST00000539714,ENST00000315579	ENST00000539084,ENST00000315579,ENST00000539714,ENST00000545962
ENSG00000010295;A3:12:6657326-6657591:6657323-6657591:-	0.569428892473598	0.524546302599249	0.668511934918602	0.396724866263523	0.613003884667915	0.543001268060425	0.660453296421467	0.55132418762242	A3	NA	NA	ENSG00000010295	ENST00000436152,ENST00000356896	ENST00000336604,ENST00000465801,ENST00000356896,ENST00000436152,ENST00000396840
ENSG00000010295;SE:12:6657991-6658642:6658650-6658922:-	0.569428892473598	0.692753076868662	0.668511934918602	0.420923760326345	0.613003884667915	0.71621014394418	0.660453296421467	0.584776197797139	SE	microexon	NA	ENSG00000010295	ENST00000436152,ENST00000465801,ENST00000336604,ENST00000356896	ENST00000336604,ENST00000465801,ENST00000356896,ENST00000436152,ENST00000396840
ENSG00000010310;SE:19:46173992-46174543:46174650-46176109:+	0.524843229453422	1	-1	-1	0.755503259312126	1	0	0.428139618837058	SE	other SE	NA	ENSG00000010310	ENST00000585889,ENST00000263281,ENST00000590918	ENST00000263281,ENST00000590918,ENST00000585889,ENST00000304207
ENSG00000010318;A5:3:52456897-52457107:52456852-52457107:+	-1	1	-1	1	1	1	1	1	A5	NA	NA	ENSG00000010318	ENST00000327906,ENST00000347025	ENST00000327906,ENST00000461861,ENST00000347025
ENSG00000010318;SE:3:52455770-52456238:52456354-52456776:+	-1	0	-1	0	0	0	0.184580784277508	0	SE	other SE	NA	ENSG00000010318	ENST00000327906,ENST00000461861	ENST00000327906,ENST00000461861,ENST00000347025
ENSG00000010318;SE:3:52455770-52456776:52456897-52457107:+	NA	NA	NA	NA	NA	NA	NA	NA	SE	other SE	NA	ENSG00000010318	ENST00000347025	ENST00000465863,ENST00000347025
ENSG00000010319;SE:3:52476923-52477032:52477085-52478929:-	0.060348357659014	0.101420823470811	0	0	0.158629456400719	0.258123095198684	0	0	SE	other SE	NA	ENSG00000010319	ENST00000475739	ENST00000231721,ENST00000475739
ENSG00000010327;SE:3:52557592-52557668:52557772-52557887:+	0.659939978577127	0.548592902851102	0.529983871240887	0.368112548052661	0.182167417134276	0.325254592430148	0.236869890026041	0.26404939237688	SE	other SE	NA	ENSG00000010327	ENST00000321725	ENST00000321725,ENST00000469989
ENSG00000010361;A3:19:50311748-50311831:50311745-50311831:-	NA	NA	NA	NA	NA	NA	NA	NA	A3	NA	NA	ENSG00000010361	ENST00000529634	ENST00000445575,ENST00000529634,ENST00000528094,ENST00000313777,ENST00000533418
ENSG00000010361;A3:19:50315993-50316253:50315942-50316253:-	1	1	0.969639851462206	1	1	1	0.943618428254435	1	A3	NA	NA	ENSG00000010361	ENST00000445575,ENST00000528094,ENST00000313777,ENST00000525130,ENST00000525370,ENST00000526575,ENST00000377092,ENST00000527111	ENST00000377092,ENST00000445575,ENST00000526575,ENST00000527111,ENST00000313777,ENST00000528094,ENST00000525370,ENST00000526435,ENST00000525130
ENSG00000010361;A5:19:50314956-50315872:50314956-50315895:-	0	-1	-1	0	0	-1	-1	0	A5	NA	NA	ENSG00000010361	ENST00000525130,ENST00000525370,ENST00000526575	ENST00000525130,ENST00000528094,ENST00000525370,ENST00000526575
ENSG00000010361;A5:19:50315592-50315872:50315592-50315895:-	1	0.858300258983441	0.854419108568027	0.729770039661423	0.765634175510659	0.686652069478496	0.775529138475451	0.705468077824067	A5	NA	NA	ENSG00000010361	ENST00000445575,ENST00000533418,ENST00000313777,ENST00000528043	ENST00000377092,ENST00000445575,ENST00000313777,ENST00000533418,ENST00000528043
ENSG00000010361;AF:19:50315592-50315872:50315954:50315592-50316253:50316363:-	NA	NA	NA	NA	NA	NA	NA	NA	AF	NA	NA	ENSG00000010361	ENST00000533418,ENST00000528043	ENST00000533418,ENST00000528043,ENST00000527585
ENSG00000010361;AL:19:50310411:50310631-50311671:50311394:50311416-50311671:-	NA	NA	NA	NA	NA	NA	NA	NA	AL	NA	NA	ENSG00000010361	ENST00000533418,ENST00000528094,ENST00000313777	ENST00000313777,ENST00000528094,ENST00000533418,ENST00000529634
ENSG00000010361;AL:19:50314638:50314724-50314888:50314728:50314748-50314888:-	NA	NA	NA	NA	NA	NA	NA	NA	AL	NA	NA	ENSG00000010361	ENST00000529302	ENST00000529302,ENST00000528043
ENSG00000010361;AL:19:50315569:50315592-50316253:50315820:50315942-50316253:-	NA	NA	NA	NA	NA	NA	NA	NA	AL	NA	NA	ENSG00000010361	ENST00000527585	ENST00000526435,ENST00000527585
ENSG00000010361;AL:19:50315569:50315592-50316253:50315820:50315993-50316253:-	NA	NA	NA	NA	NA	NA	NA	NA	AL	NA	NA	ENSG00000010361	ENST00000527585	ENST00000527585,ENST00000527111
ENSG00000010361;SE:19:50314956-50315508:50315592-50315872:-	1	1	1	1	1	1	1	1	SE	other SE	NA	ENSG00000010361	ENST00000445575,ENST00000533418,ENST00000313777,ENST00000528043	ENST00000445575,ENST00000526575,ENST00000313777,ENST00000533418,ENST00000528043,ENST00000525370,ENST00000525130
ENSG00000010361;SE:19:50315592-50315872:50315993-50316253:-	NA	NA	NA	NA	NA	NA	NA	NA	SE	other SE	NA	ENSG00000010361	ENST00000445575,ENST00000313777	ENST00000313777,ENST00000527585,ENST00000445575
ENSG00000010361;SE:19:50315592-50315895:50315993-50316253:-	NA	NA	NA	NA	NA	NA	NA	NA	SE	other SE	NA	ENSG00000010361	ENST00000377092	ENST00000377092,ENST00000527585
ENSG00000010379;A3:12:351931-352845:351920-352845:-	0.518419265909043	0.337398865007299	-1	-1	0.307836333177385	0.243845615967004	-1	1	A3	NA	NA	ENSG00000010379	ENST00000539260	ENST00000539260,ENST00000343164
ENSG00000010438;AF:9:33750515:33750725-33796641:33750832:33750850-33796641:+	0.363481314757488	0.34637815120866	0.900162185558756	0.214743923146422	0.21646527569065	0.251887245893296	0.837446496862735	0.272170347837588	AF	NA	NA	ENSG00000010438	ENST00000361005	ENST00000429677,ENST00000361005
ENSG00000010438;AF:9:33750515:33750725-33796641:33794790:33794871-33796641:+	1	1	1	1	1	1	1	1	AF	NA	NA	ENSG00000010438	ENST00000361005	ENST00000342836,ENST00000361005
ENSG00000010438;AF:9:33750515:33750725-33796641:33794796:33794871-33796641:+	0.462607031403498	0.563518043263163	1	1	0.208651708542397	0.50690746051254	1	1	AF	NA	NA	ENSG00000010438	ENST00000361005	ENST00000457896,ENST00000361005
ENSG00000010438;AF:9:33750515:33750725-33796641:33795572:33795611-33796641:+	1	1	1	1	1	1	1	1	AF	NA	NA	ENSG00000010438	ENST00000361005	ENST00000379405,ENST00000361005
ENSG00000010438;AF:9:33750832:33750850-33796641:33794790:33794871-33796641:+	1	1	1	1	1	1	1	1	AF	NA	NA	ENSG00000010438	ENST00000429677	ENST00000342836,ENST00000429677
ENSG00000010438;AF:9:33750832:33750850-33796641:33794796:33794871-33796641:+	0.601191991916926	0.708983066272725	1	1	0.488330480014845	0.753283873575849	1	1	AF	NA	NA	ENSG00000010438	ENST00000429677	ENST00000457896,ENST00000429677
ENSG00000010438;AF:9:33750832:33750850-33796641:33795572:33795611-33796641:+	1	1	1	1	1	1	1	1	AF	NA	NA	ENSG00000010438	ENST00000429677	ENST00000379405,ENST00000429677
ENSG00000010438;AF:9:33794790:33794871-33796641:33795572:33795611-33796641:+	-1	-1	-1	-1	-1	-1	-1	-1	AF	NA	NA	ENSG00000010438	ENST00000342836	ENST00000342836,ENST00000379405
ENSG00000010438;AF:9:33794796:33794871-33796641:33795572:33795611-33796641:+	1	1	-1	-1	1	1	-1	-1	AF	NA	NA	ENSG00000010438	ENST00000457896	ENST00000379405,ENST00000457896
ENSG00000010539;A3:16:3274613-3282421:3274610-3282421:-	-1	0.999999993971652	0.812078698826675	1	0.19534866522286	0.999999993989971	0.812542029524646	1	A3	NA	NA	ENSG00000010539	ENST00000396868,ENST00000414144,ENST00000431561	ENST00000396870,ENST00000575948,ENST00000414144,ENST00000396871,ENST00000396868,ENST00000431561
ENSG00000010539;A3:16:3282547-3282833:3282544-3282833:-	-1	1	1	1	1	1	1	1	A3	NA	NA	ENSG00000010539	ENST00000414144,ENST00000396871,ENST00000431561,ENST00000396870,ENST00000575948	ENST00000396870,ENST00000575948,ENST00000414144,ENST00000396871,ENST00000396868,ENST00000431561
ENSG00000010610;SE:12:6909353-6909473:6909637-6923308:+	0.817274619539053	0.569880284639274	0.97060452151647	0.605460529610672	0.667309892640691	0.628788388948945	0.976619057629216	0.55017328053229	SE	other SE	NA	ENSG00000010610	ENST00000011653	ENST00000011653,ENST00000541982
ENSG00000010626;AL:12:7015826-7016479:7016678:7015826-7023055:7023170:+	0.272520576853798	0.293830416275792	-1	0.324828288014912	0.311118083231146	0.221222769466164	-1	0.336458320877229	AL	NA	NA	ENSG00000010626	ENST00000433346	ENST00000429740,ENST00000433346
ENSG00000010626;AL:12:7019190-7021894:7022164:7019190-7023055:7023232:+	0.425493857716914	0.286525409154584	0.483401882608117	0.447538413549254	0.454709948662976	0.381746599011158	0.50072364329075	0.477010736717344	AL	NA	NA	ENSG00000010626	ENST00000007969,ENST00000443597	ENST00000007969,ENST00000323702,ENST00000443597
ENSG00000010626;SE:12:7014923-7015009:7015118-7015573:+	NA	NA	NA	NA	NA	NA	NA	NA	SE	other SE	NA	ENSG00000010626	ENST00000415834,ENST00000433346,ENST00000007969,ENST00000443597,ENST00000436789,ENST00000429740,ENST00000323702	ENST00000007969,ENST00000431207,ENST00000451681,ENST00000428946,ENST00000436789,ENST00000415834,ENST00000323702,ENST00000429740,ENST00000433346,ENST00000443597
ENSG00000010626;SE:12:7015826-7016479:7016609-7023055:+	0.160484457909785	0	1	0	0.174109642455771	0	1	0	SE	other SE	NA	ENSG00000010626	ENST00000436789	ENST00000429740,ENST00000436789
ENSG00000010626;SE:12:7016609-7019054:7019190-7023055:+	0.852349616030433	1	0.876743090561679	1	0.904421829397697	1	0.905615673177878	1	SE	other SE	NA	ENSG00000010626	ENST00000323702	ENST00000323702,ENST00000436789
ENSG00000010704;A3:6:26087744-26091069:26087744-26091138:+	-1	1	0	0	1	1	0.777128639630854	0	A3	NA	NA	ENSG00000010704	ENST00000317896,ENST00000357618,ENST00000470149,ENST00000336625,ENST00000461397,ENST00000309234	ENST00000309234,ENST00000470149,ENST00000461397,ENST00000336625,ENST00000317896,ENST00000397022,ENST00000357618
ENSG00000010704;A3:6:26091332-26092913:26091332-26092955:+	-1	1	-1	-1	-1	1	0	-1	A3	NA	NA	ENSG00000010704	ENST00000317896	ENST00000317896,ENST00000336625
ENSG00000010704;A3:6:26091817-26092913:26091817-26092955:+	-1	1	1	1	1.44957909515709e-06	1	1	1	A3	NA	NA	ENSG00000010704	ENST00000397022,ENST00000349999,ENST00000357618,ENST00000309234	ENST00000488199,ENST00000309234,ENST00000461397,ENST00000397022,ENST00000349999,ENST00000357618
ENSG00000010704;AF:6:26087669:26087744-26093347:26093176:26093188-26093347:+	NA	NA	NA	NA	NA	NA	NA	NA	AF	NA	NA	ENSG00000010704	ENST00000352392	ENST00000485729,ENST00000352392
ENSG00000010704;AL:6:26093460-26094414:26094451:26093460-26094632:26094636:+	-1	0.461447939533355	1	1	0.999998649731118	0.474062153244711	1	1	AL	NA	NA	ENSG00000010704	ENST00000397022,ENST00000353147,ENST00000352392,ENST00000349999,ENST00000317896,ENST00000357618,ENST00000470149,ENST00000336625,ENST00000461397,ENST00000488199	ENST00000488199,ENST00000309234,ENST00000353147,ENST00000470149,ENST00000357618,ENST00000336625,ENST00000461397,ENST00000317896,ENST00000397022,ENST00000349999,ENST00000352392
ENSG00000010704;MX:6:26087744-26091069:26091332-26092913:26087744-26091542:26091817-26092913:+	-1	0.714685691483296	-1	-1	-1	0.658214466190681	-1	-1	MX	NA	NA	ENSG00000010704	ENST00000317896	ENST00000317896,ENST00000349999
ENSG00000010704;MX:6:26087744-26091069:26091332-26092955:26087744-26091542:26091817-26092955:+	-1	-1	-1	-1	-1	-1	1	-1	MX	NA	NA	ENSG00000010704	ENST00000336625	ENST00000488199,ENST00000336625
ENSG00000010704;SE:6:26087744-26091069:26091332-26091542:+	-1	0.803557471715873	-1	-1	1	0.76448295456973	-1	-1	SE	other SE	NA	ENSG00000010704	ENST00000357618,ENST00000470149,ENST00000461397,ENST00000309234	ENST00000488199,ENST00000309234,ENST00000470149,ENST00000357618,ENST00000461397,ENST00000349999
ENSG00000010704;SE:6:26087744-26091069:26091332-26092913:+	-1	1	0	-1	-1	1	0	-1	SE	other SE	NA	ENSG00000010704	ENST00000317896	ENST00000317896,ENST00000353147
ENSG00000010704;SE:6:26087744-26091138:26091332-26091542:+	-1	0	1	1	-1	0	1	1	SE	other SE	NA	ENSG00000010704	ENST00000397022	ENST00000488199,ENST00000397022,ENST00000349999
ENSG00000010704;SE:6:26087744-26091542:26091817-26092913:+	-1	1	0	-1	-1	1	0	-1	SE	other SE	NA	ENSG00000010704	ENST00000349999	ENST00000353147,ENST00000349999
ENSG00000010704;SE:6:26087744-26092913:26093188-26093347:+	-1	-1	1	-1	0	-1	0.103285962530927	0	SE	other SE	NA	ENSG00000010704	ENST00000353147	ENST00000353147,ENST00000352392
ENSG00000010704;SE:6:26091332-26091542:26091817-26092913:+	-1	0.620207100740041	1	1	1	0.627631456638295	1	1	SE	other SE	NA	ENSG00000010704	ENST00000397022,ENST00000357618,ENST00000309234	ENST00000317896,ENST00000397022,ENST00000309234,ENST00000357618
ENSG00000010704;SE:6:26091332-26091542:26091817-26092955:+	-1	-1	-1	-1	1	-1	0	-1	SE	other SE	NA	ENSG00000010704	ENST00000461397	ENST00000336625,ENST00000461397
ENSG00000010704;SE:6:26091817-26092837:26092869-26092955:+	-1	-1	-1	-1	0	-1	-1	-1	SE	microexon	NA	ENSG00000010704	ENST00000470149	ENST00000488199,ENST00000461397,ENST00000470149
ENSG00000010704;SE:6:26093460-26094414:26094446-26094632:+	NA	NA	NA	NA	NA	NA	NA	NA	SE	microexon	NA	ENSG00000010704	ENST00000485729	ENST00000309234,ENST00000485729
ENSG00000010803;SE:1:41494398-41499655:41499720-41503034:-	0.346488112759553	0.216181964391821	0.408182249148106	0.377257090589085	0.351768444833376	0.193382254348648	0.464584986893283	0.386414053982859	SE	other SE	NA	ENSG00000010803	ENST00000372595,ENST00000402904,ENST00000326197	ENST00000337495,ENST00000372596,ENST00000372597,ENST00000456518,ENST00000326197,ENST00000397174,ENST00000397171,ENST00000361705,ENST00000402904,ENST00000361191,ENST00000372595
ENSG00000010810;A5:6:112035646-112041008:112035646-112041059:-	1	1	1	0.999999028573313	1	1	1	0.999998834186315	A5	NA	NA	ENSG00000010810	ENST00000368682,ENST00000354650,ENST00000229471,ENST00000368667,ENST00000368678,ENST00000229470,ENST00000356013,ENST00000538466,ENST00000462856,ENST00000520518,ENST00000517419,ENST00000518295,ENST00000523238,ENST00000524310,ENST00000523574,ENST00000518630,ENST00000523570,ENST00000484067,ENST00000521062	ENST00000229470,ENST00000484067,ENST00000538466,ENST00000356013,ENST00000518295,ENST00000229471,ENST00000462856,ENST00000368667,ENST00000517419,ENST00000354650,ENST00000523574,ENST00000518630,ENST00000523238,ENST00000462598,ENST00000524310,ENST00000523570,ENST00000368678,ENST00000521062,ENST00000368682,ENST00000520518
ENSG00000010810;MX:6:112017659-112020718:112020873-112024088:112017659-112021307:112021471-112024088:-	0.058524012572522	0.0641633191376265	0.0742685376497506	0.0479476313678355	0.0709949151975804	0.0743222621780497	0.0814001049963189	0.0333325769972813	MX	NA	NA	ENSG00000010810	ENST00000368682,ENST00000368678,ENST00000229470,ENST00000538466	ENST00000229470,ENST00000538466,ENST00000368667,ENST00000354650,ENST00000368678,ENST00000368682
ENSG00000010810;SE:6:112017659-112020718:112020873-112024088:-	0.713475815811548	0.599587866227539	0.935150921248276	0.622657005602275	0.736927110987134	0.625036154072144	0.939906039590382	0.521569631710993	SE	other SE	NA	ENSG00000010810	ENST00000368682,ENST00000368678,ENST00000229470,ENST00000538466	ENST00000229470,ENST00000538466,ENST00000356013,ENST00000229471,ENST00000368678,ENST00000368682
ENSG00000010810;SE:6:112017659-112021307:112021471-112024088:-	0.975644421973251	0.95621776189278	0.994467359054856	0.970383274841799	0.973443462715755	0.954047074926232	0.994366330435428	0.969339847139824	SE	other SE	NA	ENSG00000010810	ENST00000354650,ENST00000368667	ENST00000229471,ENST00000368667,ENST00000354650,ENST00000356013
ENSG00000010932;SE:1:171227358-171236682:171236870-171244485:+	-1	-1	-1	-1	-1	0	0.457185344254195	0	SE	other SE	NA	ENSG00000010932	ENST00000433267,ENST00000367750,ENST00000354841	ENST00000354841,ENST00000367750,ENST00000402921,ENST00000433267
ENSG00000011009;A3:1:24120815-24120917:24120815-24121042:+	1	1	1	1	1	1	1	1	A3	NA	NA	ENSG00000011009	ENST00000374514,ENST00000374501	ENST00000374503,ENST00000374514,ENST00000374501
ENSG00000011009;SE:1:24119250-24119498:24119529-24119641:+	0.834006540276234	1	1	1	0.950832332502284	1	1	1	SE	microexon	NA	ENSG00000011009	ENST00000421070,ENST00000374505,ENST00000374502,ENST00000400061,ENST00000374503,ENST00000374514	ENST00000420982,ENST00000374505,ENST00000400061,ENST00000374502,ENST00000421070,ENST00000374514,ENST00000374503
ENSG00000011009;SE:1:24120420-24120553:24120626-24120714:+	0.999998842276095	0.921426455735418	0.818023570349912	0.870538238411988	0.999994991781184	0.901642854257937	0.838933394551399	0.903776249618734	SE	other SE	NA	ENSG00000011009	ENST00000374502,ENST00000374503,ENST00000374514,ENST00000420982,ENST00000374501	ENST00000420982,ENST00000374505,ENST00000400061,ENST00000374502,ENST00000374514,ENST00000374503,ENST00000374501
ENSG00000011021;SE:1:11867247-11875903:11875968-11876672:+	0.805605707215878	0.99999999873079	0.999843065805887	0.999999971178174	0.850728603989968	0.999999998698147	0.999831117752918	0.999999971433382	SE	other SE	NA	ENSG00000011021	ENST00000376497,ENST00000312413,ENST00000376496,ENST00000346436	ENST00000376496,ENST00000376497,ENST00000312413,ENST00000376487,ENST00000346436
ENSG00000011021;SE:1:11888276-11888515:11888681-11889253:+	1	1	1	1	1	1	1	1	SE	other SE	NA	ENSG00000011021	ENST00000376496,ENST00000346436,ENST00000376487	ENST00000376496,ENST00000376487,ENST00000312413,ENST00000346436
ENSG00000011028;SE:17:60766321-60766883:60767121-60767255:+	0.46757609062757	0.734459916123787	0.60956964344767	0.542059099602015	0.353442808962254	0.379729627671626	0.46331827445252	0.477774819836372	SE	other SE	NA	ENSG00000011028	ENST00000303375	ENST00000446119,ENST00000303375
ENSG00000011052;SE:17:49245704-49247298:49247410-49248848:+	0	0	0	0	0	0	0	0	SE	other SE	NA	ENSG00000011052	ENST00000555572,ENST00000393193	ENST00000555572,ENST00000393193,ENST00000376392
ENSG00000011114;A3:14:93755076-93760204:93755053-93760204:-	0.327346663186191	0.212016472610411	0.624477576027892	0.67837475790858	0.368205512448648	0.243695839449142	0.665720010837855	0.716385837655139	A3	NA	NA	ENSG00000011114	ENST00000555525	ENST00000555525,ENST00000298896
ENSG00000011114;AL:14:93728019:93728023-93760204:93754805:93755076-93760204:-	NA	NA	NA	NA	NA	NA	NA	NA	AL	NA	NA	ENSG00000011114	ENST00000355125	ENST00000355125,ENST00000555525
ENSG00000011114;AL:14:93728019:93728023-93760204:93754986:93755053-93760204:-	NA	NA	NA	NA	NA	NA	NA	NA	AL	NA	NA	ENSG00000011114	ENST00000355125	ENST00000355125,ENST00000298896
ENSG00000011114;SE:14:93728023-93730131:93730339-93760204:-	NA	NA	NA	NA	NA	NA	NA	NA	SE	other SE	NA	ENSG00000011114	ENST00000334746	ENST00000355125,ENST00000334746
ENSG00000011143;A3:17:56283908-56284446:56283865-56284446:-	0.438569052227241	0.638493674016118	0.560287043233566	0.482945476395594	0.453317093260662	0.508437273426545	0.486010713190124	0.46957546678195	A3	NA	NA	ENSG00000011143	ENST00000546108,ENST00000393119,ENST00000537529	ENST00000546108,ENST00000337050,ENST00000393119,ENST00000537529
ENSG00000011143;A3:17:56285611-56285874:56285535-56285874:-	0	0	0.051488966793899	0	0.235630039062415	0	0.060589103978807	0	A3	NA	NA	ENSG00000011143	ENST00000577824	ENST00000313863,ENST00000337050,ENST00000537529,ENST00000393119,ENST00000577824,ENST00000577315,ENST00000585134,ENST00000546108
ENSG00000011143;AF:17:56296090-56296512:56296591:56296090-56296823:56296872:-	0.958759998516622	1	0.949922847162633	1	0.877479342268241	1	0.972699934166654	1	AF	NA	NA	ENSG00000011143	ENST00000337050,ENST00000393119,ENST00000313863,ENST00000393120,ENST00000581761,ENST00000580127	ENST00000313863,ENST00000337050,ENST00000393120,ENST00000537529,ENST00000393119,ENST00000580127,ENST00000581761
ENSG00000011143;AL:17:56283647:56283741-56285255:56285068:56285090-56285255:-	-1	0	0	0	-1	0	0	0	AL	NA	NA	ENSG00000011143	ENST00000313863	ENST00000313863,ENST00000577315
ENSG00000011143;AL:17:56291674:56291748-56293449:56292239:56292259-56293449:-	0	0	0	0	0	0	0	0	AL	NA	NA	ENSG00000011143	ENST00000393120	ENST00000580127,ENST00000393120
ENSG00000011143;SE:17:56291748-56292102:56292199-56293449:-	1	1	1	1	1	1	1	1	SE	other SE	NA	ENSG00000011143	ENST00000337050,ENST00000393119,ENST00000537529,ENST00000313863	ENST00000313863,ENST00000337050,ENST00000393120,ENST00000537529,ENST00000393119
ENSG00000011143;SE:17:56294097-56295981:56296090-56296512:-	NA	NA	NA	NA	NA	NA	NA	NA	SE	other SE	NA	ENSG00000011143	ENST00000337050,ENST00000393119,ENST00000313863,ENST00000393120,ENST00000580127	ENST00000313863,ENST00000337050,ENST00000393120,ENST00000393119,ENST00000580127,ENST00000578789
ENSG00000011198;A3:3:43756550-43759163:43756550-43759258:+	0.558656473845726	0.369700709072013	0.581208022107052	0.715456965764357	0.571583160307249	0.350293012382345	0.512077576935804	0.402244694089009	A3	NA	NA	ENSG00000011198	ENST00000458276	ENST00000458276,ENST00000413300
ENSG00000011243;A3:19:15514526-15514821:15514366-15514821:-	NA	NA	NA	NA	NA	NA	NA	NA	A3	NA	NA	ENSG00000011243	ENST00000397410	ENST00000397410,ENST00000599137
ENSG00000011243;A3:19:15514616-15521331:15514526-15521331:-	1	-1	1	1	1	-1	1	1	A3	NA	NA	ENSG00000011243	ENST00000595067	ENST00000596195,ENST00000595067
ENSG00000011243;A5:19:15512414-15514286:15512414-15514469:-	0.99999995424979	0.999590818865208	1	0.999999919168996	0.999999957153324	0.999550613646602	1	0.999999912619494	A5	NA	NA	ENSG00000011243	ENST00000397410,ENST00000596195,ENST00000595067	ENST00000397410,ENST00000595465,ENST00000596195,ENST00000595067
ENSG00000011243;A5:19:15514366-15514464:15514366-15514469:-	0.876864726525043	0.888408349270278	0.866961767638634	0.899777973336117	0.885390050078498	0.748460798454395	0.780529457098982	0.792194452027231	A5	NA	NA	ENSG00000011243	ENST00000594594	ENST00000594594,ENST00000609519
ENSG00000011243;RI:19:15514286:15514366-15514469:15514526:-	0.880435367539356	0.749614253085006	0.747635403010743	0.757616833995944	0.774421258578553	0.737947090722028	0.682576912119796	0.722695718628594	RI	NA	NA	ENSG00000011243	ENST00000397410,ENST00000596195	ENST00000397410,ENST00000609519,ENST00000596195
ENSG00000011243;SE:19:15508666-15509441:15509577-15510113:-	0.119564627400841	0.250308938723688	0.252364596989257	0.242383149838971	0.225578733300673	0.261965996178623	0.317423087880204	0.277304262832802	SE	other SE	NA	ENSG00000011243	ENST00000609519	ENST00000595465,ENST00000397410,ENST00000609519
ENSG00000011243;SE:19:15512414-15514286:15514366-15514469:-	0.999999646061383	0.998775976758658	1	0.999999724847793	0.999999840411705	0.998735549484329	1	0.999999758918545	SE	other SE	NA	ENSG00000011243	ENST00000609519	ENST00000595465,ENST00000609519
ENSG00000011243;SE:19:15514366-15514464:15514526-15514821:-	NA	NA	NA	NA	NA	NA	NA	NA	SE	other SE	NA	ENSG00000011243	ENST00000594594	ENST00000594594,ENST00000599137
ENSG00000011243;SE:19:15514366-15514469:15514526-15514821:-	NA	NA	NA	NA	NA	NA	NA	NA	SE	other SE	NA	ENSG00000011243	ENST00000609519	ENST00000609519,ENST00000599137
ENSG00000011243;SE:19:15514526-15514821:15514853-15521331:-	1	1	1	1	1	1	1	1	SE	microexon	NA	ENSG00000011243	ENST00000397410,ENST00000595465,ENST00000609519,ENST00000594594	ENST00000595465,ENST00000609519,ENST00000594594,ENST00000397410,ENST00000596195
ENSG00000011258;SE:17:49270871-49272575:49272722-49278953:-	1	1	0.92227846770826	1	1	1	0.96008595215339	1	SE	other SE	NA	ENSG00000011258	ENST00000586178,ENST00000415868	ENST00000415868,ENST00000376381,ENST00000586178
ENSG00000011260;A3:17:49362729-49365390:49362729-49365485:+	0.915761684308721	0.787666549805213	0.787736203065834	0.860075858326572	0.82333534911212	0.834902657309858	0.753524678416525	0.803041711353181	A3	NA	NA	ENSG00000011260	ENST00000225298,ENST00000579261,ENST00000582832	ENST00000579261,ENST00000582832,ENST00000583205,ENST00000225298
ENSG00000011260;AF:17:49353229:49353352-49357366:49354524:49354665-49357366:+	NA	NA	NA	NA	NA	NA	NA	NA	AF	NA	NA	ENSG00000011260	ENST00000508506	ENST00000508506,ENST00000583725
ENSG00000011260;AL:17:49365564-49365909:49365947:49365564-49371264:49371307:+	0	0.19343759586823	0.366987761539323	0.304614844458858	0	0.281924930469583	0.33213947728513	0.304254203325089	AL	NA	NA	ENSG00000011260	ENST00000579261	ENST00000583205,ENST00000579261
ENSG00000011260;SE:17:49353352-49354491:49354665-49357366:+	NA	NA	NA	NA	NA	NA	NA	NA	SE	other SE	NA	ENSG00000011260	ENST00000225298	ENST00000508506,ENST00000225298
ENSG00000011260;SE:17:49362729-49363844:49363913-49365390:+	0.200998015644157	0.0759945651279292	0.146730969016132	0	0.169794532589698	0.0617897304928273	0.142617189668576	0	SE	other SE	NA	ENSG00000011260	ENST00000583725	ENST00000583725,ENST00000579261,ENST00000582832,ENST00000225298
ENSG00000011260;SE:17:49365564-49371264:49371406-49374326:+	0.528457694401249	0.386365218578418	0.355289008299204	0.58742561729233	0.411114181749061	0.352272520872561	0.333557249682351	0.412569234953761	SE	other SE	NA	ENSG00000011260	ENST00000225298	ENST00000582832,ENST00000225298
ENSG00000011275;A3:7:5781446-5792477:5781275-5792477:-	0.151943894609284	0.110593703590421	0.299818495604022	0.28446711180178	0.175478432313383	0.116232365219806	0.301619859066982	0.281393975624225	A3	NA	NA	ENSG00000011275	ENST00000389902	ENST00000389900,ENST00000389902,ENST00000425013
ENSG00000011295;A5:17:15903696-15905229:15903559-15905229:+	0.180709131830563	0.162271422613166	0.0720037695600305	0.00199312789329184	0.0620440659596646	0.161227800642878	0.0198752070086642	0.0202647480320487	A5	NA	NA	ENSG00000011295	ENST00000466729,ENST00000475723	ENST00000486880,ENST00000470399,ENST00000466729,ENST00000261647,ENST00000475723
ENSG00000011295;AL:17:15930016-15930688:15930833:15930016-15947817:15947866:+	0.652512693072169	0.447328811374082	0.506759644124931	0.455520391813487	0.482446293344208	0.436117443235353	0.492524359883702	0.493444688381773	AL	NA	NA	ENSG00000011295	ENST00000486880,ENST00000261647	ENST00000261647,ENST00000470649,ENST00000486880
ENSG00000011304;A3:19:804438-804532:804438-804541:+	0.541541152150011	0.433474940144067	0.591450381438994	0.544305673129778	0.47255465632502	0.519835920934102	0.607846221718155	0.530218445874233	A3	NA	NA	ENSG00000011304	ENST00000586481,ENST00000356948,ENST00000349038,ENST00000394601	ENST00000586481,ENST00000349038,ENST00000394601,ENST00000356948,ENST00000589575
ENSG00000011304;A3:19:805187-805492:805187-805513:+	0.836580447471821	1	0.979307669496895	1	0.81648166528529	1	0.976076405826916	1	A3	NA	NA	ENSG00000011304	ENST00000356948,ENST00000585956	ENST00000356948,ENST00000394601,ENST00000585956
ENSG00000011304;AF:19:797498:797505-799413:798532:798545-799413:+	NA	NA	NA	NA	NA	NA	NA	NA	AF	NA	NA	ENSG00000011304	ENST00000585535,ENST00000589575,ENST00000356948,ENST00000350092,ENST00000349038,ENST00000394601	ENST00000350092,ENST00000349038,ENST00000587094,ENST00000585535,ENST00000394601,ENST00000356948,ENST00000589575
ENSG00000011304;RI:19:804292:804438-804532:804702:+	0	0	0.0242105993310621	0.0663862311110633	0	0	0.0243627348411105	0.0916078719647152	RI	NA	NA	ENSG00000011304	ENST00000585535	ENST00000586481,ENST00000349038,ENST00000585535,ENST00000394601,ENST00000356948
ENSG00000011304;RI:19:804292:804438-804541:804702:+	0	0	0.0346734612539636	0.0782846849510947	0	0	0.0372633983741407	0.102188805133951	RI	NA	NA	ENSG00000011304	ENST00000585535	ENST00000585535,ENST00000589575
ENSG00000011304;SE:19:797505-799413:799443-803561:+	0.959522478075428	1	0.899524212909942	0.95174316032582	0.955660964147019	1	0.915569465377997	0.952097679195738	SE	microexon	NA	ENSG00000011304	ENST00000585535,ENST00000589575,ENST00000356948,ENST00000349038,ENST00000394601	ENST00000586481,ENST00000349038,ENST00000585535,ENST00000394601,ENST00000356948,ENST00000589575
ENSG00000011304;SE:19:805187-805492:805569-806408:+	1	1	0.843953075093869	0.774399581018014	1	1	0.832403921931203	0.735589652348584	SE	other SE	ENSMUSG00000006498;SE:10:79859955-79860117:79860194-79860824:+	ENSG00000011304	ENST00000356948,ENST00000585956	ENST00000356948,ENST00000349038,ENST00000585956
ENSG00000011304;SE:19:805187-805513:805569-806408:+	1	-1	0.102555919591316	0	1	-1	0.108523274023486	0	SE	other SE	NA	ENSG00000011304	ENST00000394601	ENST00000349038,ENST00000394601
ENSG00000011332;A3:19:38703031-38704284:38703001-38704284:-	0.122302050740588	0.104702738780945	0.18054384123671	0.237999994213233	0.137331235950213	0.10008223800463	0.131139687381532	0.176840140896239	A3	NA	NA	ENSG00000011332	ENST00000420980,ENST00000416611	ENST00000414789,ENST00000416611,ENST00000412732,ENST00000420980,ENST00000355526,ENST00000456296
ENSG00000011332;A3:19:38713348-38720199:38713343-38720199:-	0.0347407119931776	0	0.0784646556478232	6.34429796865862e-11	0.059649499380654	0	0.0450793545329859	4.94959627218817e-11	A3	NA	NA	ENSG00000011332	ENST00000416611,ENST00000456296	ENST00000416611,ENST00000456296,ENST00000418517
ENSG00000011332;AF:19:38713348-38714754:38714863:38713348-38720199:38720230:-	0.770594212242564	1	0.71179687908756	0.999999999723415	0.767488748330988	1	0.702262734548047	0.999999999741247	AF	NA	NA	ENSG00000011332	ENST00000420980,ENST00000355526	ENST00000355526,ENST00000420980,ENST00000456296,ENST00000416611
ENSG00000011332;SE:19:38707043-38708100:38708231-38708438:-	0.930132976594047	0.895297261219055	0.872384100546014	0.803380343519357	0.920450118871628	0.89991776199537	0.911537628993674	0.848103739607362	SE	other SE	NA	ENSG00000011332	ENST00000412732,ENST00000414789,ENST00000355526,ENST00000416611,ENST00000456296,ENST00000438060	ENST00000414789,ENST00000416611,ENST00000438060,ENST00000412732,ENST00000420980,ENST00000355526,ENST00000456296
ENSG00000011347;MX:11:61300596-61313503:61313727-61318856:61300596-61314649:61314780-61318856:-	0.904553062796874	1	0.332406448468064	-1	0.852789596978534	1	0.163568085919364	-1	MX	NA	NA	ENSG00000011347	ENST00000540677	ENST00000542836,ENST00000540677
ENSG00000011347;SE:11:61300596-61313503:61313727-61314649:-	0.260147005324354	-1	0	-1	0.17569022647638	-1	0	-1	SE	other SE	NA	ENSG00000011347	ENST00000535826	ENST00000542836,ENST00000535826
ENSG00000011347;SE:11:61300596-61313503:61313727-61318856:-	0.239154396741944	0.202106341985699	0.203987248405922	0	0.178449340080623	0.174383931594272	0.102155186792264	0	SE	other SE	NA	ENSG00000011347	ENST00000540677	ENST00000545053,ENST00000540677,ENST00000263846
ENSG00000011347;SE:11:61300596-61314649:61314780-61318856:-	0.0321025211896371	0	0.339788549761064	0	0.0361402417904344	0	0.367818168678182	0	SE	other SE	NA	ENSG00000011347	ENST00000542836	ENST00000545053,ENST00000542836,ENST00000263846
ENSG00000011347;SE:11:61310051-61313503:61313727-61314649:-	0.589583357789835	0.55779666285517	-1	0	0.542208611159853	0.541517820747515	-1	0	SE	other SE	NA	ENSG00000011347	ENST00000539008	ENST00000542670,ENST00000539008
ENSG00000011347;SE:11:61313727-61314649:61314780-61318856:-	0.439827659945629	0.542213812095512	0	-1	0.505508579510943	0.512145564529554	0	-1	SE	other SE	NA	ENSG00000011347	ENST00000539008,ENST00000535826	ENST00000539008,ENST00000540677,ENST00000535826
ENSG00000011376;SE:3:45436179-45441737:45441865-45458974:+	0.368531501024879	0.44208110681597	0.605796349335093	0.479144106729639	0.365009937414644	0.410433666805898	0.584834282455645	0.456895756073721	SE	other SE	NA	ENSG00000011376	ENST00000265537,ENST00000415258	ENST00000415258,ENST00000265537,ENST00000431023,ENST00000414984
ENSG00000011422;A5:19:44171843-44171929:44171843-44171931:-	1	-1	1	-1	1	0	0.690668195859192	0.243002206280695	A5	NA	NA	ENSG00000011422	ENST00000593939	ENST00000593939,ENST00000599546
ENSG00000011422;AF:19:44171843-44171929:44171968:44171843-44174218:44174272:-	0.123978249763668	0	0.101521953839261	0	0.0971395111906902	0	0.12696363395281	0.168323295343237	AF	NA	NA	ENSG00000011422	ENST00000593939	ENST00000339082,ENST00000593939,ENST00000601723,ENST00000221264,ENST00000340093
ENSG00000011422;AF:19:44171843-44171931:44171952:44171843-44174218:44174272:-	0	0	0	0	0	0.699196361896823	0.0611502479544499	0.386685188873764	AF	NA	NA	ENSG00000011422	ENST00000599546	ENST00000339082,ENST00000601723,ENST00000221264,ENST00000340093,ENST00000599546
ENSG00000011422;AL:19:44150612:44150700-44156377:44153045:44153295-44156377:-	0.253011951624944	0.555880007953751	0.145062872390865	0.120320768522697	0.245346759611673	0.661029140317231	0.306495855946821	0.354280179531305	AL	NA	NA	ENSG00000011422	ENST00000339082	ENST00000221264,ENST00000339082,ENST00000340093
ENSG00000011422;AL:19:44150612:44150700-44156377:44156123:44156205-44156377:-	1	1	0.480183374633873	1	1	1	0.438841089901251	1	AL	NA	NA	ENSG00000011422	ENST00000339082	ENST00000339082,ENST00000595038
ENSG00000011422;AL:19:44153045:44153295-44156377:44156123:44156205-44156377:-	1	1	0.844821937932814	1	1	1	0.638921501404868	1	AL	NA	NA	ENSG00000011422	ENST00000340093,ENST00000221264	ENST00000221264,ENST00000595038,ENST00000340093
ENSG00000011422;AL:19:44153045:44153295-44159591:44156377:44156523-44159591:-	1	-1	-1	1	1	-1	-1	1	AL	NA	NA	ENSG00000011422	ENST00000601723	ENST00000593714,ENST00000601723
ENSG00000011422;AL:19:44153045:44153295-44159591:44156378:44156523-44159591:-	1	-1	-1	1	1	-1	-1	1	AL	NA	NA	ENSG00000011422	ENST00000601723	ENST00000599892,ENST00000601723
ENSG00000011422;MX:19:44153295-44156377:44156523-44160631:44153295-44159591:44159725-44160631:-	0.999999893745653	1	1	0.600751976831863	0.999999895641493	1	1	0.601543586118823	MX	NA	NA	ENSG00000011422	ENST00000221264	ENST00000221264,ENST00000601723
ENSG00000011422;SE:19:44153295-44156377:44156523-44159591:-	0.938632909625352	-1	-1	0	0.949236523193064	-1	-1	0	SE	other SE	NA	ENSG00000011422	ENST00000340093	ENST00000601723,ENST00000340093
ENSG00000011422;SE:19:44156523-44159591:44159725-44160631:-	0.615107401327006	0.698713453011739	0.261174246087148	0.174632408783418	0.565004379448169	0.721511110698723	0.501879809545968	0.676871231811354	SE	other SE	NA	ENSG00000011422	ENST00000339082,ENST00000593447,ENST00000340093,ENST00000595038,ENST00000593714,ENST00000599892	ENST00000339082,ENST00000599892,ENST00000593447,ENST00000221264,ENST00000595038,ENST00000340093,ENST00000593714
ENSG00000011422;SE:19:44160792-44169468:44169611-44171733:-	1	1	1	1	1	1	1	1	SE	other SE	NA	ENSG00000011422	ENST00000339082,ENST00000601723,ENST00000340093,ENST00000221264,ENST00000599892,ENST00000602141,ENST00000593939	ENST00000339082,ENST00000599892,ENST00000593939,ENST00000601723,ENST00000221264,ENST00000340093,ENST00000593714,ENST00000602141
ENSG00000011426;A3:7:36446175-36447327:36446175-36447343:+	0	0	0	0	0	0	0	0	A3	NA	NA	ENSG00000011426	ENST00000429082	ENST00000396068,ENST00000265748,ENST00000429082
ENSG00000011426;A3:7:36459923-36460206:36459923-36460221:+	0.739380865970357	0.532206451939743	0.59245853575188	0.573204063166871	0.705647572513417	0.559654923229709	0.584366070851245	0.668955140725769	A3	NA	NA	ENSG00000011426	ENST00000265748,ENST00000396068	ENST00000396068,ENST00000265748,ENST00000446635
ENSG00000011426;A5:7:36446179-36447343:36446175-36447343:+	NA	NA	NA	NA	NA	NA	NA	NA	A5	NA	NA	ENSG00000011426	ENST00000441696,ENST00000452877	ENST00000396068,ENST00000265748,ENST00000441696,ENST00000452877
ENSG00000011426;SE:7:36455493-36456689:36456799-36458853:+	0.939986112738234	0.938210002361329	0.956611379283185	0.955468202794002	0.941962571050583	0.937458631797255	0.953592558918016	0.956958268065398	SE	other SE	NA	ENSG00000011426	ENST00000265748	ENST00000396068,ENST00000265748
ENSG00000011426;SE:7:36466637-36467916:36467969-36478813:+	0.0930431979018984	0.106865448533907	0.0960342552157414	0.072255940123724	0.0851489644587274	0.0901189900345566	0.0858899364739214	0.0434503630466099	SE	other SE	NA	ENSG00000011426	ENST00000457743	ENST00000396068,ENST00000265748,ENST00000457743,ENST00000428612
ENSG00000011451;SE:19:15538344-15538921:15539319-15540397:-	0.463450231837192	0.478822173188098	0.633197229314203	0.454624324688463	0.44348849384521	0.510697997043415	0.593964685747336	0.45180924132564	SE	other SE	ENSMUSG00000024050;SE:17:32359494-32360038:32360427-32361461:-	ENSG00000011451	ENST00000545156,ENST00000599910	ENST00000599910,ENST00000599686,ENST00000389282,ENST00000545156
ENSG00000011451;SE:19:15538344-15540397:15540900-15547617:-	0.624394238760882	0.556721808397801	0.193656405453729	0.10253727187119	0.418981388106782	0.516922311207638	0.120753772892841	0.142751467150598	SE	other SE	NA	ENSG00000011451	ENST00000389282	ENST00000389282,ENST00000263381
ENSG00000011451;SE:19:15547940-15549389:15551455-15558914:-	0.624394238760882	0.26760548867902	0.193656405453729	0.0737849725229565	0.418981388106782	0.275330859062991	0.120753772892841	0.0995628910350963	SE	other SE	NA	ENSG00000011451	ENST00000389282	ENST00000389282,ENST00000596159,ENST00000263381
ENSG00000011454;AF:9:125719339:125719488-125748494:125746818:125746998-125748494:+	0.888304180035513	0	0.67493934807984	0.542477218194123	0.759990261987728	0	0.569886549742429	0.574962162518507	AF	NA	NA	ENSG00000011454	ENST00000426918	ENST00000426918,ENST00000456584
ENSG00000011454;AL:9:125719488-125746764:125746950:125719488-125748494:125748541:+	0.310906125533767	1	0.445012614799458	0.443499441272849	0.376650590047412	1	0.448169973509218	0.523908192903169	AL	NA	NA	ENSG00000011454	ENST00000402311	ENST00000426918,ENST00000402311
ENSG00000011454;SE:9:125719488-125746764:125746998-125748494:+	0.158608144566055	1	0.299731775843362	0.352881012200109	0.406472894076011	1	0.471913910254199	0.378571110484362	SE	other SE	NA	ENSG00000011454	ENST00000373647	ENST00000426918,ENST00000373647
ENSG00000011465;AL:12:91539838:91540029-91558382:91552073:91552286-91558382:-	0.0235420557854575	0.992048820529531	0	0	0.0380584933840753	0.994044678663824	0	0	AL	NA	NA	ENSG00000011465	ENST00000303320,ENST00000441303	ENST00000303320,ENST00000441303,ENST00000547937
ENSG00000011465;AL:12:91539838:91540029-91558382:91552075:91552286-91558382:-	0.00174554674725383	0.200418649096881	0	0	0.00287826590554868	0.248171108352996	0	0	AL	NA	NA	ENSG00000011465	ENST00000303320,ENST00000441303	ENST00000303320,ENST00000441303,ENST00000552145
ENSG00000011465;AL:12:91539838:91540029-91558382:91552089:91552286-91558382:-	8.12459382910545e-06	0.406296932992213	-1	0	1.32952892114462e-05	0.472106372579115	-1	0	AL	NA	NA	ENSG00000011465	ENST00000303320,ENST00000441303	ENST00000303320,ENST00000550563,ENST00000441303
ENSG00000011465;AL:12:91539838:91540029-91558382:91552253:91552286-91558382:-	0.998439380435412	1	-1	0	0.998885866436802	1	-1	0	AL	NA	NA	ENSG00000011465	ENST00000303320,ENST00000441303	ENST00000303320,ENST00000549513,ENST00000441303
ENSG00000011465;AL:12:91540016:91540029-91572119:91563622:91563674-91572119:-	0	0	0	0	0	0	0	0	AL	NA	NA	ENSG00000011465	ENST00000456569	ENST00000546370,ENST00000456569
ENSG00000011465;AL:12:91540016:91540029-91572119:91566563:91566645-91572119:-	-1	-1	0	0	-1	-1	0	0	AL	NA	NA	ENSG00000011465	ENST00000456569	ENST00000546745,ENST00000550099,ENST00000456569
ENSG00000011465;AL:12:91540016:91540029-91572119:91571314:91571402-91572119:-	-1	-1	-1	-1	-1	-1	-1	-1	AL	NA	NA	ENSG00000011465	ENST00000456569	ENST00000456569,ENST00000551354
ENSG00000011465;AL:12:91563622:91563674-91572119:91566563:91566645-91572119:-	1	1	0.980808921601794	0.98113228403344	1	1	0.97370059687117	0.977370926886298	AL	NA	NA	ENSG00000011465	ENST00000546370	ENST00000546370,ENST00000546745,ENST00000550099
ENSG00000011465;AL:12:91563622:91563674-91572119:91571314:91571402-91572119:-	1	1	1	1	1	1	1	1	AL	NA	NA	ENSG00000011465	ENST00000546370	ENST00000546370,ENST00000551354
ENSG00000011465;AL:12:91566563:91566645-91572119:91571314:91571402-91572119:-	-1	-1	1	1	-1	-1	1	1	AL	NA	NA	ENSG00000011465	ENST00000546745,ENST00000550099	ENST00000546745,ENST00000550099,ENST00000551354
ENSG00000011465;SE:12:91540029-91558382:91558494-91572119:-	1	1	-1	-1	1	1	-1	-1	SE	other SE	NA	ENSG00000011465	ENST00000303320,ENST00000441303	ENST00000303320,ENST00000441303,ENST00000456569
ENSG00000011465;SE:12:91546966-91550852:91550965-91572119:-	0.72503088006623	0	-1	0	0.378563186282928	0	-1	0	SE	other SE	NA	ENSG00000011465	ENST00000228329,ENST00000420120	ENST00000425043,ENST00000546391,ENST00000420120,ENST00000547568,ENST00000228329
ENSG00000011478;A3:19:46196814-46198695:46196814-46198891:+	0.537698511902338	1	1	1	0.658070026117392	1	1	1	A3	NA	NA	ENSG00000011478	ENST00000012049	ENST00000012049,ENST00000591606
ENSG00000011478;SE:19:46196814-46198695:46198976-46201805:+	0.267899904909522	0.594157240122034	0.753798243938216	0.767269888748002	0.27206440841608	0.56076185720185	0.73865954768416	0.714491064572353	SE	other SE	NA	ENSG00000011478	ENST00000012049	ENST00000012049,ENST00000366382
ENSG00000011485;AL:19:46893389-46893541:46893600:46893389-46894408:46894428:+	1	0.987673867579705	0.91230850232736	0.973400364653487	1	0.987534000629348	0.906664258464683	0.970383240054988	AL	NA	NA	ENSG00000011485	ENST00000012443,ENST00000391919	ENST00000478046,ENST00000012443,ENST00000391919
ENSG00000011485;SE:19:46879831-46886668:46886733-46887037:+	0.828226524558643	0.861509636336764	0.813276461030386	0.692082928588171	0.797348360921266	0.860530589822506	0.832646408401688	0.726147178565377	SE	other SE	NA	ENSG00000011485	ENST00000012443,ENST00000478046	ENST00000478046,ENST00000012443,ENST00000391919
ENSG00000011523;A5:2:65300114-65301416:65299703-65301416:+	1	1	1	1	1	1	1	1	A5	NA	NA	ENSG00000011523	ENST00000546106,ENST00000377990	ENST00000546106,ENST00000377990,ENST00000260569
ENSG00000011523;SE:2:65301538-65305002:65305098-65309670:+	1	1	1	1	1	1	1	1	SE	other SE	NA	ENSG00000011523	ENST00000377990,ENST00000260569	ENST00000546106,ENST00000377990,ENST00000260569
ENSG00000011566;SE:2:39526942-39535084:39535146-39536602:-	0.467737155690989	0.0619542784881163	0.284280402386802	0.155146659588024	0.329858509795886	0.0477504658464188	0.29513743542319	0.145792968557777	SE	other SE	NA	ENSG00000011566	ENST00000263881	ENST00000437545,ENST00000341681,ENST00000263881
ENSG00000011566;SE:2:39583480-39605207:39605264-39664033:-	NA	NA	NA	NA	NA	NA	NA	NA	SE	other SE	NA	ENSG00000011566	ENST00000263881,ENST00000341681,ENST00000429397,ENST00000484274	ENST00000263881,ENST00000429397,ENST00000484274,ENST00000341681,ENST00000437968
ENSG00000011590;AF:19:36205529:36206409-36207035:36206882:36206909-36207035:+	-1	-1	-1	-1	1	0.0570380392523725	-1	-1	AF	NA	NA	ENSG00000011590	ENST00000481182	ENST00000426659,ENST00000481182
ENSG00000011600;A3:19:36398166-36398348:36398163-36398348:-	0.782891362927134	0.919154674222073	0.803719781723928	0.921523658074282	0.759748903236424	0.920415719732387	0.802475911796461	0.919537730324943	A3	NA	NA	ENSG00000011600	ENST00000544690,ENST00000262629	ENST00000589517,ENST00000544690,ENST00000262629,ENST00000424586
ENSG00000011600;A3:19:36398259-36398348:36398163-36398348:-	0.0124598687355302	0.103082850459572	0.0424448042243462	0.11378937629039	0.0244108774727665	0.156260255482361	0.0666658718631745	0.168904531883168	A3	NA	NA	ENSG00000011600	ENST00000585901	ENST00000585901,ENST00000589517,ENST00000424586
ENSG00000011600;A3:19:36398259-36398348:36398166-36398348:-	0.00348672264573202	0.0100076531237443	0.0107091886143028	0.0108161830661798	0.00785034824724633	0.0157610031900963	0.0172776749744824	0.0174726098443446	A3	NA	NA	ENSG00000011600	ENST00000585901	ENST00000585901,ENST00000262629,ENST00000544690
ENSG00000011600;A5:19:36398664-36399070:36398664-36399077:-	NA	NA	NA	NA	NA	NA	NA	NA	A5	NA	NA	ENSG00000011600	ENST00000585901,ENST00000262629,ENST00000589517	ENST00000262629,ENST00000587837,ENST00000585901,ENST00000586946,ENST00000589517
ENSG00000011600;SE:19:36398482-36398632:36398664-36399070:-	0.936509859758845	1	1	0.979412025775831	0.916019239609074	1	1	0.972072494074272	SE	microexon	NA	ENSG00000011600	ENST00000585901,ENST00000262629,ENST00000589517	ENST00000544690,ENST00000262629,ENST00000585901,ENST00000424586,ENST00000589517
ENSG00000011638;AL:16:21185469-21188458:21188476:21185469-21190118:21190130:+	-1	1	-1	-1	1	1	-1	-1	AL	NA	NA	ENSG00000011638	ENST00000573688	ENST00000573487,ENST00000573688
ENSG00000011638;AL:16:21185469-21188458:21188476:21185469-21190796:21190874:+	0	0.762421232282229	0	0	0.319038800170016	0.72311565178098	0	0	AL	NA	NA	ENSG00000011638	ENST00000573688	ENST00000233047,ENST00000261388,ENST00000573688,ENST00000451578,ENST00000572599
ENSG00000011638;AL:16:21185469-21190118:21190130:21185469-21190796:21190874:+	0	0	0	0	0	0	0	0	AL	NA	NA	ENSG00000011638	ENST00000573487	ENST00000233047,ENST00000261388,ENST00000451578,ENST00000573487,ENST00000572599
ENSG00000011638;SE:16:21172599-21178161:21178232-21181758:+	0	0.0672186961961555	0.0274580839355626	0	0	0.0857160186160707	0.0357852685351791	0	SE	other SE	NA	ENSG00000011638	ENST00000573487,ENST00000451578	ENST00000233047,ENST00000572258,ENST00000261388,ENST00000451578,ENST00000573487,ENST00000572599
ENSG00000011638;SE:16:21181926-21185331:21185469-21190796:+	0.900769009372601	0.383839081585126	0.566924130084392	0.940530711808825	0.899532697786638	0.408222863295337	0.597386919664957	0.939365310913411	SE	other SE	NA	ENSG00000011638	ENST00000233047,ENST00000261388,ENST00000451578,ENST00000572599	ENST00000233047,ENST00000261388,ENST00000572258,ENST00000451578,ENST00000572599
ENSG00000012048;A3:17:41228631-41234421:41228628-41234421:-	1	1	0.770450417421353	0.430747147544707	0.566183032163236	0.842536426290857	0.544962184439127	0.527955280490803	A3	NA	NA	ENSG00000012048	ENST00000309486,ENST00000493795,ENST00000357654,ENST00000352993,ENST00000351666,ENST00000484087,ENST00000478531,ENST00000493919,ENST00000487825	ENST00000309486,ENST00000352993,ENST00000491747,ENST00000461574,ENST00000493795,ENST00000493919,ENST00000357654,ENST00000487825,ENST00000484087,ENST00000468300,ENST00000478531,ENST00000351666
ENSG00000012048;A3:17:41251897-41256139:41251894-41256139:-	1	0	0.747489017717546	0.168972939061602	1	0	0.757283856877219	0.474446595814653	A3	NA	NA	ENSG00000012048	ENST00000493795,ENST00000357654,ENST00000354071,ENST00000352993,ENST00000346315,ENST00000351666,ENST00000471181,ENST00000491747,ENST00000468300,ENST00000493919,ENST00000487825,ENST00000470026,ENST00000477152,ENST00000494123	ENST00000477152,ENST00000484087,ENST00000352993,ENST00000491747,ENST00000471181,ENST00000346315,ENST00000493795,ENST00000473961,ENST00000357654,ENST00000351666,ENST00000476777,ENST00000470026,ENST00000487825,ENST00000494123,ENST00000493919,ENST00000468300,ENST00000478531,ENST00000354071
ENSG00000012048;A5:17:41243049-41243452:41243049-41246761:-	1	-1	0.635261567452533	1.73339431858096e-10	0.847969084917878	-1	0.635257618809449	4.05214686616806e-10	A5	NA	NA	ENSG00000012048	ENST00000493795,ENST00000357654,ENST00000354071,ENST00000346315,ENST00000471181	ENST00000491747,ENST00000471181,ENST00000346315,ENST00000493795,ENST00000493919,ENST00000357654,ENST00000487825,ENST00000484087,ENST00000468300,ENST00000478531,ENST00000354071
ENSG00000012048;A5:17:41256973-41258473:41256973-41258496:-	NA	NA	NA	NA	NA	NA	NA	NA	A5	NA	NA	ENSG00000012048	ENST00000493795,ENST00000357654,ENST00000354071,ENST00000352993,ENST00000346315,ENST00000351666,ENST00000471181,ENST00000491747,ENST00000468300,ENST00000478531,ENST00000493919,ENST00000470026,ENST00000494123,ENST00000476777	ENST00000352993,ENST00000491747,ENST00000471181,ENST00000346315,ENST00000493795,ENST00000357654,ENST00000351666,ENST00000476777,ENST00000470026,ENST00000461798,ENST00000494123,ENST00000493919,ENST00000468300,ENST00000461221,ENST00000478531,ENST00000354071
ENSG00000012048;SE:17:41199720-41201138:41201211-41203080:-	1	1	0.977904268716932	0.546735770119327	1	1	0.982724277077207	0.813788616463528	SE	other SE	NA	ENSG00000012048	ENST00000591534,ENST00000309486,ENST00000493795,ENST00000357654,ENST00000354071,ENST00000352993,ENST00000346315,ENST00000351666,ENST00000471181,ENST00000491747,ENST00000586385	ENST00000309486,ENST00000352993,ENST00000491747,ENST00000471181,ENST00000346315,ENST00000493795,ENST00000357654,ENST00000351666,ENST00000586385,ENST00000591534,ENST00000468300,ENST00000354071
ENSG00000012048;SE:17:41215390-41215891:41215968-41234421:-	-1	-1	0	-1	-1	-1	0	-1	SE	other SE	NA	ENSG00000012048	ENST00000346315	ENST00000354071,ENST00000346315
ENSG00000012048;SE:17:41228628-41231351:41231416-41234421:-	1	-1	0	0	0.412286037714567	0	0	0	SE	other SE	NA	ENSG00000012048	ENST00000471181	ENST00000468300,ENST00000461574,ENST00000491747,ENST00000471181
ENSG00000012048;SE:17:41243049-41243452:41246877-41247863:-	1	-1	1	1	1	-1	1	1	SE	other SE	NA	ENSG00000012048	ENST00000493795,ENST00000357654,ENST00000354071,ENST00000346315,ENST00000471181	ENST00000352993,ENST00000471181,ENST00000346315,ENST00000493795,ENST00000357654,ENST00000354071
ENSG00000012048;SE:17:41243049-41246761:41246877-41247863:-	-1	-1	1	1	-1	-1	1	1	SE	other SE	NA	ENSG00000012048	ENST00000491747,ENST00000468300,ENST00000478531,ENST00000493919	ENST00000352993,ENST00000491747,ENST00000493919,ENST00000468300,ENST00000478531
ENSG00000012048;SE:17:41243049-41246761:41246877-41251792:-	-1	-1	1	0.404375225875318	1	-1	1	0.551274378423388	SE	other SE	NA	ENSG00000012048	ENST00000484087,ENST00000487825	ENST00000484087,ENST00000487825,ENST00000351666
ENSG00000012048;SE:17:41256973-41258473:41258550-41267743:-	1	-1	0.326218147866377	0.674254837421271	0.181651822322249	0	0.377952323620368	0.699331710271462	SE	other SE	NA	ENSG00000012048	ENST00000357654,ENST00000354071,ENST00000352993,ENST00000346315,ENST00000351666,ENST00000471181,ENST00000491747,ENST00000468300,ENST00000478531,ENST00000470026,ENST00000494123,ENST00000476777	ENST00000477152,ENST00000352993,ENST00000491747,ENST00000471181,ENST00000346315,ENST00000357654,ENST00000489037,ENST00000476777,ENST00000470026,ENST00000354071,ENST00000494123,ENST00000468300,ENST00000478531,ENST00000351666
ENSG00000012048;SE:17:41256973-41258496:41258550-41267743:-	NA	NA	NA	NA	NA	NA	NA	NA	SE	other SE	NA	ENSG00000012048	ENST00000461221,ENST00000461798	ENST00000477152,ENST00000461221,ENST00000489037,ENST00000461798
ENSG00000012061;AL:19:45912947:45912983-45920079:45918119:45918218-45920079:-	-1	-1	-1	1	-1	-1	-1	1	AL	NA	NA	ENSG00000012061	ENST00000591636	ENST00000591636,ENST00000592023
ENSG00000012061;AL:19:45916809:45917003-45918119:45917221:45917292-45918119:-	1	1	1	1	1	1	1	1	AL	NA	NA	ENSG00000012061	ENST00000592444	ENST00000592083,ENST00000592444
ENSG00000012061;SE:19:45912983-45916935:45917003-45920079:-	1	1	1	0.969571392476275	1	1	1	0.956994052890163	SE	other SE	NA	ENSG00000012061	ENST00000590701	ENST00000591636,ENST00000590701
ENSG00000012061;SE:19:45917003-45917221:45917292-45918119:-	0.711012761347453	0.659092472671722	0.940422740485706	0.752718187144908	0.730609472879971	0.593735149837693	0.894298618152119	0.704304697223934	SE	other SE	NA	ENSG00000012061	ENST00000300853,ENST00000423698,ENST00000589165,ENST00000013807,ENST00000589381	ENST00000592444,ENST00000589165,ENST00000340192,ENST00000589381,ENST00000423698,ENST00000300853,ENST00000013807
ENSG00000012061;SE:19:45917003-45918119:45918218-45920079:-	0.319633509482303	0.385806517616042	0.176466521450368	0.372100522659234	0.544206523614865	0.579056299789378	0.28903901981112	0.449086170564622	SE	other SE	NA	ENSG00000012061	ENST00000340192,ENST00000592444	ENST00000340192,ENST00000590701,ENST00000592444
ENSG00000012061;SE:19:45923685-45924436:45924651-45926528:-	0.33328878322364	0.547972599366929	0.360653362384702	0.630358957236319	0.612284021780881	0.643859399361654	0.596054968391238	0.651088495949221	SE	other SE	NA	ENSG00000012061	ENST00000300853,ENST00000340192,ENST00000589165,ENST00000591636,ENST00000013807,ENST00000592083,ENST00000592023,ENST00000589214	ENST00000589165,ENST00000013807,ENST00000340192,ENST00000592083,ENST00000589214,ENST00000589381,ENST00000423698,ENST00000300853,ENST00000591636,ENST00000592023
ENSG00000012124;A3:19:35822977-35823450:35822977-35823456:+	-1	1	1	-1	0.850980947426766	1	1	0.808696612526659	A3	NA	NA	ENSG00000012124	ENST00000598537,ENST00000595780,ENST00000593867,ENST00000599811,ENST00000544992,ENST00000341773,ENST00000536635,ENST00000085219,ENST00000594250	ENST00000600131,ENST00000601769,ENST00000544992,ENST00000341773,ENST00000597916,ENST00000594250,ENST00000595780,ENST00000085219,ENST00000598537,ENST00000593867,ENST00000600424,ENST00000599811,ENST00000536635
ENSG00000012124;A3:19:35822977-35823450:35822977-35823481:+	NA	NA	NA	NA	NA	NA	NA	NA	A3	NA	NA	ENSG00000012124	ENST00000598537,ENST00000595780,ENST00000593867,ENST00000599811,ENST00000544992,ENST00000341773,ENST00000536635,ENST00000085219,ENST00000594250	ENST00000544992,ENST00000341773,ENST00000599717,ENST00000594250,ENST00000595780,ENST00000085219,ENST00000598537,ENST00000593867,ENST00000599811,ENST00000536635
ENSG00000012124;A3:19:35822977-35823456:35822977-35823481:+	NA	NA	NA	NA	NA	NA	NA	NA	A3	NA	NA	ENSG00000012124	ENST00000597916,ENST00000600131,ENST00000601769,ENST00000600424	ENST00000600131,ENST00000601769,ENST00000597916,ENST00000599717,ENST00000600424
ENSG00000012124;A3:19:35823827-35826939:35823827-35827052:+	0	0.965003236851385	0.480861794580618	-1	0.545395676848228	0.505014024823335	0.548525516156739	0.124771347051779	A3	NA	NA	ENSG00000012124	ENST00000593867,ENST00000544992,ENST00000341773,ENST00000536635,ENST00000085219,ENST00000594250,ENST00000270311	ENST00000419549,ENST00000601769,ENST00000544992,ENST00000341773,ENST00000270311,ENST00000594250,ENST00000085219,ENST00000593867,ENST00000536635
ENSG00000012124;A3:19:35823827-35826939:35823827-35827154:+	-1	1	1	-1	1	1	1	0.455071138792069	A3	NA	NA	ENSG00000012124	ENST00000593867,ENST00000544992,ENST00000341773,ENST00000536635,ENST00000085219,ENST00000594250,ENST00000270311	ENST00000544992,ENST00000341773,ENST00000270311,ENST00000594349,ENST00000594250,ENST00000085219,ENST00000593867,ENST00000536635
ENSG00000012124;A3:19:35823827-35827052:35823827-35827154:+	1	1	1	-1	1	1	1	0.854183969655196	A3	NA	NA	ENSG00000012124	ENST00000601769,ENST00000419549	ENST00000419549,ENST00000601769,ENST00000594349
ENSG00000012124;AL:19:35823827-35826939:35826945:35823827-35827052:35827218:+	-1	-1	-1	-1	1	-1	-1	-1	AL	NA	NA	ENSG00000012124	ENST00000597916	ENST00000597916,ENST00000601769
ENSG00000012124;AL:19:35823827-35826939:35826945:35823827-35827154:35827218:+	-1	-1	-1	-1	1	-1	-1	0	AL	NA	NA	ENSG00000012124	ENST00000597916	ENST00000597916,ENST00000594349
ENSG00000012124;AL:19:35823827-35826939:35826945:35823827-35831784:35831853:+	-1	-1	-1	-1	1	-1	-1	0	AL	NA	NA	ENSG00000012124	ENST00000597916	ENST00000597916,ENST00000600424
ENSG00000012124;AL:19:35823827-35826939:35826945:35823827-35831784:35831864:+	-1	-1	-1	-1	1	-1	-1	0	AL	NA	NA	ENSG00000012124	ENST00000597916	ENST00000597916,ENST00000599811
ENSG00000012124;AL:19:35823827-35826939:35826966:35823827-35827052:35827218:+	-1	-1	-1	-1	1	-1	-1	1	AL	NA	NA	ENSG00000012124	ENST00000600131	ENST00000600131,ENST00000601769
ENSG00000012124;AL:19:35823827-35826939:35826966:35823827-35827154:35827218:+	-1	-1	-1	-1	1	-1	-1	0.838058935082295	AL	NA	NA	ENSG00000012124	ENST00000600131	ENST00000594349,ENST00000600131
ENSG00000012124;AL:19:35823827-35826939:35826966:35823827-35831784:35831853:+	-1	-1	-1	-1	1	-1	-1	0.933803573726075	AL	NA	NA	ENSG00000012124	ENST00000600131	ENST00000600131,ENST00000600424
ENSG00000012124;AL:19:35823827-35826939:35826966:35823827-35831784:35831864:+	-1	-1	-1	-1	1	-1	-1	0.922699283000429	AL	NA	NA	ENSG00000012124	ENST00000600131	ENST00000600131,ENST00000599811
ENSG00000012124;AL:19:35823827-35826939:35827203:35823827-35831784:35831853:+	-1	1	1	-1	-1	1	1	0	AL	NA	NA	ENSG00000012124	ENST00000593867	ENST00000600424,ENST00000593867
ENSG00000012124;AL:19:35823827-35826939:35827203:35823827-35831784:35831864:+	-1	1	1	-1	-1	1	1	0	AL	NA	NA	ENSG00000012124	ENST00000593867	ENST00000599811,ENST00000593867
ENSG00000012124;AL:19:35823827-35827052:35827218:35823827-35831784:35831853:+	-1	-1	-1	-1	-1	-1	-1	0	AL	NA	NA	ENSG00000012124	ENST00000601769	ENST00000601769,ENST00000600424
ENSG00000012124;AL:19:35823827-35827052:35827218:35823827-35831784:35831864:+	-1	-1	-1	-1	-1	-1	-1	0	AL	NA	NA	ENSG00000012124	ENST00000601769	ENST00000601769,ENST00000599811
ENSG00000012124;AL:19:35823827-35827154:35827218:35823827-35831784:35831853:+	-1	-1	-1	-1	-1	-1	-1	0.731605530768428	AL	NA	NA	ENSG00000012124	ENST00000594349	ENST00000594349,ENST00000600424
ENSG00000012124;AL:19:35823827-35827154:35827218:35823827-35831784:35831864:+	-1	-1	-1	-1	-1	-1	-1	0.697568137385989	AL	NA	NA	ENSG00000012124	ENST00000594349	ENST00000594349,ENST00000599811
ENSG00000012124;SE:19:35823827-35826939:35827244-35831784:+	-1	-1	1	-1	1	-1	1	0	SE	other SE	NA	ENSG00000012124	ENST00000341773,ENST00000594250	ENST00000594250,ENST00000599811,ENST00000600424,ENST00000341773
ENSG00000012124;SE:19:35827244-35828658:35828924-35831784:+	-1	1	0.999999961026627	-1	0.61749489391962	1	0.999999966030538	1	SE	other SE	NA	ENSG00000012124	ENST00000536635	ENST00000594250,ENST00000536635,ENST00000341773
ENSG00000012124;SE:19:35828924-35829071:35829334-35831784:+	1	0.665032923319369	0.746178067030049	-1	0.574442604040997	0.913013333882537	0.629288188438946	0.875228652948221	SE	other SE	NA	ENSG00000012124	ENST00000544992,ENST00000085219,ENST00000270311,ENST00000419549	ENST00000419549,ENST00000544992,ENST00000270311,ENST00000085219,ENST00000536635
ENSG00000012124;SE:19:35835828-35835954:35836029-35837054:+	-1	1	-1	-1	-1	1	-1	-1	SE	other SE	NA	ENSG00000012124	ENST00000544992	ENST00000270311,ENST00000544992
ENSG00000012124;SE:19:35836029-35836505:35836623-35837054:+	1	0.742088524995961	1	-1	1	0.933797067251961	1	1	SE	other SE	NA	ENSG00000012124	ENST00000341773,ENST00000536635,ENST00000085219,ENST00000594250,ENST00000419549	ENST00000419549,ENST00000544992,ENST00000341773,ENST00000594250,ENST00000085219,ENST00000536635
ENSG00000012211;A5:X:49033551-49034342:49033551-49034506:-	-1	0.611078653248653	-1	0.101763493069652	0.53430715371398	0.663434377198793	0.437912727615726	0.135253979185621	A5	NA	NA	ENSG00000012211	ENST00000536904,ENST00000540849,ENST00000453382,ENST00000376317	ENST00000538114,ENST00000540849,ENST00000376317,ENST00000536904,ENST00000453382
ENSG00000012211;AF:X:49041163-49041279:49041351:49041163-49042709:49042750:-	-1	0	-1	0	0.117323403191321	0	0	0	AF	NA	NA	ENSG00000012211	ENST00000432913	ENST00000417014,ENST00000538114,ENST00000432913,ENST00000376317,ENST00000376310
ENSG00000012223;A5:3:46488889-46490354:46488889-46490360:-	-1	-1	1	0.0252714502368343	0.726488277946159	1	1	0.025348174277625	A5	NA	NA	ENSG00000012223	ENST00000426532,ENST00000231751,ENST00000443496	ENST00000417439,ENST00000443496,ENST00000231751,ENST00000426532
ENSG00000012223;AF:3:46501309-46506315:46506357:46501309-46509742:46509745:-	-1	-1	1	1	1	-1	1	1	AF	NA	NA	ENSG00000012223	ENST00000231751,ENST00000417439	ENST00000417439,ENST00000443496,ENST00000231751
ENSG00000012223;SE:3:46501309-46502055:46502087-46506315:-	-1	-1	0	0	0	-1	0	0	SE	microexon	NA	ENSG00000012223	ENST00000431944	ENST00000417439,ENST00000231751,ENST00000431944
ENSG00000012232;A5:8:28575724-28588740:28574414-28588740:+	0.202185778288896	0.255559187155526	1	0.643765119978397	0.391664622197654	0.346429776443132	1	0.676715356020589	A5	NA	NA	ENSG00000012232	ENST00000220562	ENST00000522698,ENST00000220562
ENSG00000012232;AF:8:28567979:28568020-28588740:28573577:28575724-28588740:+	0	0.300996914952105	0	0	0	0.309222574968544	0	0	AF	NA	NA	ENSG00000012232	ENST00000521532	ENST00000521532,ENST00000220562
ENSG00000012232;AF:8:28567979:28568020-28588740:28574202:28574414-28588740:+	0	0.128786120516702	-1	0	0	0.191773679690586	-1	0	AF	NA	NA	ENSG00000012232	ENST00000521532	ENST00000521532,ENST00000522698
ENSG00000012232;AF:8:28567979:28568020-28588740:28575577:28575724-28588740:+	-1	1	0	-1	-1	1	0	-1	AF	NA	NA	ENSG00000012232	ENST00000521532	ENST00000521532,ENST00000521473
ENSG00000012232;AF:8:28574202:28574414-28588740:28575577:28575724-28588740:+	1	1	0	1	1	1	0	1	AF	NA	NA	ENSG00000012232	ENST00000522698	ENST00000521473,ENST00000522698
ENSG00000012232;AL:8:28595180-28600603:28600700:28595180-28608174:28608353:+	-1	1	0	-1	-1	1	0	-1	AL	NA	NA	ENSG00000012232	ENST00000521532	ENST00000521532,ENST00000521473
ENSG00000012232;SE:8:28595180-28600603:28600731-28608174:+	1	1	0.996121352722674	1	1	1	0.996093224070534	1	SE	other SE	NA	ENSG00000012232	ENST00000523149,ENST00000220562,ENST00000517738	ENST00000523149,ENST00000521473,ENST00000517738,ENST00000220562
ENSG00000012504;A3:12:100928801-100930285:100928801-100930290:+	-1	-1	-1	-1	0	0	0	0.0469153093468073	A3	NA	NA	ENSG00000012504	ENST00000321046	ENST00000551379,ENST00000548884,ENST00000549996,ENST00000188403,ENST00000392986,ENST00000321046
ENSG00000012504;A5:12:100926388-100928668:100926376-100928668:+	-1	-1	-1	-1	1	4.4560748979454e-05	2.19257423624499e-06	0.953084690653193	A5	NA	NA	ENSG00000012504	ENST00000392986,ENST00000551379	ENST00000551379,ENST00000548884,ENST00000188403,ENST00000392986,ENST00000321046
ENSG00000012504;AF:12:100887102:100887180-100899353:100897231:100897274-100899353:+	NA	NA	NA	NA	NA	NA	NA	NA	AF	NA	NA	ENSG00000012504	ENST00000546380	ENST00000551184,ENST00000546380
ENSG00000012504;AF:12:100887102:100887180-100904556:100897166:100897274-100904556:+	-1	-1	-1	-1	1	0	1	1	AF	NA	NA	ENSG00000012504	ENST00000321046,ENST00000548884,ENST00000392986,ENST00000549996	ENST00000551379,ENST00000548884,ENST00000549996,ENST00000188403,ENST00000392986,ENST00000321046
ENSG00000012504;AL:12:100887180-100893631:100893722:100887180-100899353:100899408:+	NA	NA	NA	NA	NA	NA	NA	NA	AL	NA	NA	ENSG00000012504	ENST00000548621	ENST00000546380,ENST00000548621
ENSG00000012504;SE:12:100904921-100926236:100926376-100928668:+	-1	-1	-1	-1	-1	1	0.694755882571665	1	SE	other SE	NA	ENSG00000012504	ENST00000321046,ENST00000548884,ENST00000188403	ENST00000188403,ENST00000321046,ENST00000548884,ENST00000549996
ENSG00000012504;SE:12:100904921-100926236:100926388-100928668:+	-1	-1	-1	-1	1	1	4.99043060827928e-06	1	SE	other SE	NA	ENSG00000012504	ENST00000392986,ENST00000551379	ENST00000392986,ENST00000549996,ENST00000551379
ENSG00000012660;RI:6:53156574:53156583-53156614:53156761:-	1	1	1	1	1	1	1	1	RI	NA	NA	ENSG00000012660	ENST00000304434,ENST00000542638,ENST00000541407	ENST00000541407,ENST00000542638,ENST00000304434,ENST00000370918
ENSG00000012660;SE:6:53141054-53152660:53152740-53156574:-	0	0.0311663891099639	0.00433359626748041	0.0037507494133861	0	0.0342795787071301	0.00498621275807081	0.00427200271495293	SE	other SE	NA	ENSG00000012660	ENST00000541407	ENST00000304434,ENST00000542638,ENST00000541407,ENST00000370918
ENSG00000012779;SE:10:45939276-45939564:45939734-45940956:+	0.798784945950691	1	1	1	0.81413860221699	1	1	1	SE	other SE	NA	ENSG00000012779	ENST00000374391	ENST00000542434,ENST00000374391
ENSG00000012817;A5:Y:21869957-21870130:21869957-21870208:-	1	0.738911209215938	0.726130858790739	1	1	0.653776075941768	0.761204017993631	1	A5	NA	NA	ENSG00000012817	ENST00000317961,ENST00000541639,ENST00000382806,ENST00000440077	ENST00000382806,ENST00000541639,ENST00000415360,ENST00000317961,ENST00000440077
ENSG00000012817;MX:Y:21897636-21901414:21901548-21903621:21897636-21903204:21903374-21903621:-	-1	1	0.869501564963083	-1	-1	1	0.866835714718431	-1	MX	NA	NA	ENSG00000012817	ENST00000382806	ENST00000382806,ENST00000447300
ENSG00000012817;MX:Y:21901548-21903204:21903374-21905048:21901548-21903621:21903743-21905048:-	-1	0	0	-1	-1	0	0	-1	MX	NA	NA	ENSG00000012817	ENST00000440077	ENST00000382806,ENST00000440077
ENSG00000012817;SE:Y:21883197-21885227:21885319-21893658:-	1	0.761286306779907	0.501750168531853	1	1	0.745908858990458	0.5234047089305	1	SE	other SE	NA	ENSG00000012817	ENST00000541639	ENST00000382806,ENST00000447300,ENST00000541639,ENST00000317961,ENST00000440077
ENSG00000012817;SE:Y:21897636-21901414:21901548-21903204:-	1	1	0.912337513473117	1	1	1	0.917046226767808	1	SE	other SE	NA	ENSG00000012817	ENST00000317961,ENST00000541639,ENST00000440077	ENST00000317961,ENST00000541639,ENST00000440077,ENST00000447300
ENSG00000012817;SE:Y:21901548-21903204:21903374-21903621:-	1	0.788412068246841	0.609677555841231	1	1	0.773560228626821	0.629391796202119	1	SE	other SE	NA	ENSG00000012817	ENST00000317961,ENST00000541639	ENST00000317961,ENST00000541639,ENST00000382806
ENSG00000012817;SE:Y:21903374-21903621:21903743-21905048:-	1	1	1	1	1	1	1	1	SE	other SE	NA	ENSG00000012817	ENST00000317961,ENST00000541639,ENST00000447300	ENST00000317961,ENST00000541639,ENST00000440077,ENST00000447300
ENSG00000012822;A3:12:54106990-54107485:54106987-54107485:-	1	1	1	1	1	1	1	1	A3	NA	NA	ENSG00000012822	ENST00000546443,ENST00000430117,ENST00000550804,ENST00000548263	ENST00000548263,ENST00000262059,ENST00000546443,ENST00000550804,ENST00000430117
ENSG00000012822;A3:12:54117567-54118429:54117468-54118429:-	0.959385878155138	1	0.98888316211072	0.989980118485818	0.958458119445635	1	0.988223763311594	0.989297637647722	A3	NA	NA	ENSG00000012822	ENST00000262059,ENST00000550804,ENST00000548263,ENST00000551900,ENST00000546619,ENST00000549784,ENST00000548177,ENST00000552623	ENST00000546619,ENST00000548263,ENST00000262059,ENST00000549784,ENST00000550804,ENST00000430117,ENST00000551900,ENST00000548177,ENST00000552623
ENSG00000012822;A5:12:54117567-54118369:54117567-54118429:-	0.0672689314523714	0.0241850771825402	0.0310381957611291	0.0273090526845725	0.0699432214571747	0.0173575109524439	0.0236595416520927	0.0299335807418996	A5	NA	NA	ENSG00000012822	ENST00000549173	ENST00000546619,ENST00000548263,ENST00000262059,ENST00000549688,ENST00000549784,ENST00000549349,ENST00000550804,ENST00000549173,ENST00000551900,ENST00000548177,ENST00000552623
ENSG00000012822;SE:12:54105905-54106559:54106630-54106884:-	0.378417187654311	0.327859308778477	0.389758625098543	0.342381360645087	0.434411139503168	0.413172516205461	0.442906933354491	0.418342974412543	SE	other SE	ENSMUSG00000023055;SE:15:102707546-102708281:102708352-102708546:-	ENSG00000012822	ENST00000546443	ENST00000550804,ENST00000430117,ENST00000546443,ENST00000262059
ENSG00000012822;SE:12:54109831-54110044:54110199-54113523:-	0.959385878155138	1	0.98888316211072	0.989196807020924	0.958458119445635	1	0.988223763311594	0.988696471237486	SE	other SE	NA	ENSG00000012822	ENST00000262059,ENST00000550804,ENST00000548263	ENST00000430117,ENST00000548263,ENST00000262059,ENST00000550804
ENSG00000012963;A3:14:93676303-93676994:93676303-93677021:+	0.390013167606362	0.43409946610927	0.620323391520704	0.526955094393102	0.593813442543628	0.448559655866275	0.695640288100881	0.582261607010173	A3	NA	NA	ENSG00000012963	ENST00000554232,ENST00000013070,ENST00000553857	ENST00000555113,ENST00000013070,ENST00000553857,ENST00000554232
ENSG00000012963;AF:14:93673637:93673786-93676994:93676243:93676303-93676994:+	NA	NA	NA	NA	NA	NA	NA	NA	AF	NA	NA	ENSG00000012963	ENST00000553674	ENST00000553857,ENST00000553674
ENSG00000012963;AF:14:93673731:93673786-93676994:93676243:93676303-93676994:+	1	1	1	1	1	1	1	1	AF	NA	NA	ENSG00000012963	ENST00000416753	ENST00000416753,ENST00000553857
ENSG00000012963;SE:14:93673786-93676170:93676303-93676994:+	NA	NA	NA	NA	NA	NA	NA	NA	SE	other SE	NA	ENSG00000012963	ENST00000554232,ENST00000013070	ENST00000416753,ENST00000013070,ENST00000553674,ENST00000554232
ENSG00000012963;SE:14:93677054-93678378:93678473-93681275:+	1	1	0.854570193126195	1	1	1	0.903901353854083	1	SE	other SE	NA	ENSG00000012963	ENST00000013070,ENST00000555113,ENST00000416753,ENST00000553857	ENST00000013070,ENST00000555113,ENST00000416753,ENST00000553857,ENST00000554232
ENSG00000012963;SE:14:93685081-93685558:93685707-93686595:+	0.396540737320852	0.329745726054431	0.45961045783612	0.490526131995682	0.495440489199935	0.406798414674497	0.479172413159008	0.540787037668818	SE	other SE	NA	ENSG00000012963	ENST00000013070,ENST00000416753	ENST00000416753,ENST00000013070,ENST00000555329
ENSG00000013275;A3:19:40478151-40478276:40478151-40478369:+	0.941960893596589	0.999999841893969	1	1	0.935976096031137	0.999999843374451	1	1	A3	NA	NA	ENSG00000013275	ENST00000157812	ENST00000455878,ENST00000157812
ENSG00000013297;AL:3:170141115-170150312:170150541:170141115-170425833:170425936:+	0.985509998571389	0.974479445305858	1	0.982409283004523	0.937348623608638	0.96580713845597	1	0.966694274372866	AL	NA	NA	ENSG00000013297	ENST00000064724	ENST00000486975,ENST00000451576,ENST00000064724
ENSG00000013306;A3:17:42398117-42398426:42398099-42398426:-	0.0662088209340675	0.0987275426814976	0.0699522113709576	0.055168630282477	0.0807420634219857	0.121444494391524	0.0799208560212378	0.0434384907745608	A3	NA	NA	ENSG00000013306	ENST00000588767	ENST00000377095,ENST00000590194,ENST00000225308,ENST00000588767,ENST00000586016,ENST00000537904
ENSG00000013306;A3:17:42399920-42400176:42399896-42400176:-	0.542055909368742	0.142711153916706	0.444734681958762	0.243212524760719	0.424810727929545	0.427692480207788	0.296271769860576	0.281727320482972	A3	NA	NA	ENSG00000013306	ENST00000377095,ENST00000585523	ENST00000377095,ENST00000590194,ENST00000225308,ENST00000586633,ENST00000592857,ENST00000588049,ENST00000585523
ENSG00000013306;A3:17:42399920-42400652:42399896-42400652:-	0	1	0.883411080700948	1	0	1	0.901705993323932	1	A3	NA	NA	ENSG00000013306	ENST00000585636	ENST00000537904,ENST00000585636
ENSG00000013306;SE:17:42399896-42400176:42400220-42400652:-	0.96484052333359	1	0.985620155601398	1	0.95548414280847	1	0.988162601724433	1	SE	microexon	NA	ENSG00000013306	ENST00000225308,ENST00000590194,ENST00000588049,ENST00000586633,ENST00000592857	ENST00000590194,ENST00000225308,ENST00000586633,ENST00000592857,ENST00000588049,ENST00000537904
ENSG00000013306;SE:17:42399920-42400176:42400220-42400652:-	1	0.413722183867294	0.878717288716657	0.370626173840838	1	0.798627913689113	0.793006309141766	0.44951257467402	SE	microexon	NA	ENSG00000013306	ENST00000377095,ENST00000585523	ENST00000377095,ENST00000585523,ENST00000585636
ENSG00000013364;AL:16:29841995-29842199:29842356:29841995-29845054:29845099:+	NA	NA	NA	NA	NA	NA	NA	NA	AL	NA	NA	ENSG00000013364	ENST00000566066	ENST00000562463,ENST00000566066
ENSG00000013364;AL:16:29841995-29842199:29842395:29841995-29845054:29845099:+	NA	NA	NA	NA	NA	NA	NA	NA	AL	NA	NA	ENSG00000013364	ENST00000566252	ENST00000562463,ENST00000566252
ENSG00000013364;SE:16:29841995-29842199:29842394-29845054:+	NA	NA	NA	NA	NA	NA	NA	NA	SE	other SE	NA	ENSG00000013364	ENST00000570234,ENST00000563915,ENST00000357402,ENST00000395353	ENST00000357402,ENST00000570234,ENST00000395353,ENST00000563915,ENST00000562463
ENSG00000013374;A5:7:151071329-151072934:151071287-151072934:+	0.142194565920834	0	0.0941428317253287	0.0847814382886663	0.159206974141607	0	0.101925759651709	0.0817843400222361	A5	NA	NA	ENSG00000013374	ENST00000568733,ENST00000355851	ENST00000568733,ENST00000355851,ENST00000413040,ENST00000566856
ENSG00000013374;SE:7:151048568-151049179:151049279-151049898:+	0	0	0.0175860804940623	0.0415088230374614	0	0	0.0165154151606676	0.0534853062679018	SE	other SE	NA	ENSG00000013374	ENST00000470316	ENST00000568733,ENST00000413040,ENST00000468404,ENST00000470229,ENST00000470316,ENST00000483358,ENST00000355851,ENST00000566856
ENSG00000013374;SE:7:151065973-151071183:151071287-151072934:+	0.462858573645441	0.589351046619026	0.79007181548389	0.647563171109519	0.557257425791778	0.517503509163634	0.854080162515723	0.639717672475826	SE	other SE	NA	ENSG00000013374	ENST00000413040,ENST00000566856	ENST00000413040,ENST00000566856,ENST00000460712
ENSG00000013374;SE:7:151065973-151071183:151071329-151072934:+	0.1249878895952	0	0.281160955043268	0.145450162997016	0.192460403771652	0	0.399142239393188	0.136554435072881	SE	other SE	NA	ENSG00000013374	ENST00000568733,ENST00000355851	ENST00000568733,ENST00000355851,ENST00000460712
ENSG00000013375;A3:6:83898517-83900528:83898513-83900528:-	1	1	1	1	1	1	1	1	A3	NA	NA	ENSG00000013375	ENST00000512866,ENST00000513973,ENST00000506587,ENST00000507554,ENST00000508748,ENST00000503094	ENST00000506587,ENST00000513973,ENST00000512866,ENST00000507554,ENST00000503094,ENST00000505470,ENST00000508748
ENSG00000013375;AL:6:83878956:83879042-83880024:83879402:83879560-83880024:-	1	0.920585910535734	0.959596279580564	0.972518915400168	1	0.925134869506578	0.958356253703403	0.943389074259139	AL	NA	NA	ENSG00000013375	ENST00000504780,ENST00000283977,ENST00000513973,ENST00000506587	ENST00000506587,ENST00000509219,ENST00000283977,ENST00000513973,ENST00000504780
ENSG00000013441;SE:2:201719418-201719727:201719809-201721405:-	1	0.999965106212998	0.996290263590987	0.797741229630316	1	0.999976646400607	0.997672060466104	0.79573290614915	SE	other SE	NA	ENSG00000013441	ENST00000409769,ENST00000321356,ENST00000434813	ENST00000409403,ENST00000434813,ENST00000321356,ENST00000409769
ENSG00000013441;SE:2:201724469-201724848:201724938-201725961:-	0.690200314228495	0.170126149019747	0.223232411806832	0.268186375480755	0.43195369013355	0.381665530279998	0.452909250234102	0.460610226657869	SE	other SE	ENSMUSG00000026034;SE:1:58419733-58420121:58420211-58421083:-	ENSG00000013441	ENST00000321356,ENST00000434813,ENST00000409403	ENST00000409403,ENST00000434813,ENST00000321356,ENST00000432425
ENSG00000013561;AF:5:141353154:141353307-141359688:141357940:141358395-141359688:+	NA	NA	NA	NA	NA	NA	NA	NA	AF	NA	NA	ENSG00000013561	ENST00000515613	ENST00000515613,ENST00000394514
ENSG00000013561;AL:5:141353307-141354369:141354398:141353307-141359688:141359725:+	NA	NA	NA	NA	NA	NA	NA	NA	AL	NA	NA	ENSG00000013561	ENST00000507291	ENST00000515613,ENST00000507291
ENSG00000013561;AL:5:141353307-141354369:141354512:141353307-141359688:141359725:+	NA	NA	NA	NA	NA	NA	NA	NA	AL	NA	NA	ENSG00000013561	ENST00000513019	ENST00000515613,ENST00000513019
ENSG00000013561;SE:5:141353307-141354369:141354520-141359688:+	NA	NA	NA	NA	NA	NA	NA	NA	SE	other SE	NA	ENSG00000013561	ENST00000394515	ENST00000515613,ENST00000394515
ENSG00000013561;SE:5:141354520-141357868:141358395-141359688:+	0	7.82624127368754e-05	0	1	0	7.69916122378545e-05	0	1	SE	other SE	NA	ENSG00000013561	ENST00000356143,ENST00000394520,ENST00000347642,ENST00000394519	ENST00000394519,ENST00000394520,ENST00000394515,ENST00000347642,ENST00000356143
ENSG00000013563;AL:X:153631063:153631182-153633775:153631479:153631531-153633775:-	NA	NA	NA	NA	NA	NA	NA	NA	AL	NA	NA	ENSG00000013563	ENST00000447892	ENST00000447892,ENST00000412184
ENSG00000013573;A3:12:31231471-31236747:31231471-31236901:+	1	1	1	1	0.907620716876434	0.99999947770788	1	1	A3	NA	NA	ENSG00000013573	ENST00000535317,ENST00000542244,ENST00000251758,ENST00000435753,ENST00000539049,ENST00000438391,ENST00000542129,ENST00000542838,ENST00000350437,ENST00000407793,ENST00000545668,ENST00000415475,ENST00000540935,ENST00000228264,ENST00000544652	ENST00000251758,ENST00000350437,ENST00000407793,ENST00000540935,ENST00000228264,ENST00000415475,ENST00000535317,ENST00000542244,ENST00000544652,ENST00000543756,ENST00000542129,ENST00000539049,ENST00000435753,ENST00000545668,ENST00000438391,ENST00000542838
ENSG00000013573;A3:12:31242424-31242774:31242424-31242820:+	0	0.129856022508679	0.0978083917985128	0	0	0.235754539381425	0.103565020106937	0.190542263209917	A3	NA	NA	ENSG00000013573	ENST00000540935	ENST00000350437,ENST00000540935,ENST00000407793,ENST00000228264,ENST00000545668,ENST00000438391,ENST00000542838
ENSG00000013573;A3:12:31242424-31242774:31242424-31242825:+	-1	1	1	-1	-1	1	1	1	A3	NA	NA	ENSG00000013573	ENST00000540935	ENST00000540935,ENST00000539049
ENSG00000013573;A3:12:31242424-31242820:31242424-31242825:+	1	1	1	1	1	1	1	1	A3	NA	NA	ENSG00000013573	ENST00000438391,ENST00000542838,ENST00000350437,ENST00000407793,ENST00000545668,ENST00000228264	ENST00000350437,ENST00000407793,ENST00000228264,ENST00000545668,ENST00000539049,ENST00000438391,ENST00000542838
ENSG00000013573;A3:12:31255461-31255870:31255461-31255909:+	1	0.212083946505875	1	1	0.671559590284229	0.70939472336878	0.932827522919329	0.708142729499261	A3	NA	NA	ENSG00000013573	ENST00000542838,ENST00000350437,ENST00000407793,ENST00000545668,ENST00000228264,ENST00000539702	ENST00000350437,ENST00000407793,ENST00000228264,ENST00000545115,ENST00000545668,ENST00000542838,ENST00000539702
ENSG00000013573;A3:12:31255954-31256251:31255954-31256256:+	0	0.7894250402116	0.00770349505041553	0.62271446200623	0.559445283246218	0.409663932635796	0.462670759240465	0.442931982029926	A3	NA	NA	ENSG00000013573	ENST00000542838,ENST00000350437,ENST00000228264,ENST00000539702	ENST00000350437,ENST00000407793,ENST00000228264,ENST00000545668,ENST00000542838,ENST00000539702
ENSG00000013573;A5:12:31255269-31255361:31255245-31255361:+	0	0.162917143492476	0	0.617005441090863	0.375700845203274	0.253677013624275	0.427978968593129	0.308442414419985	A5	NA	NA	ENSG00000013573	ENST00000539702	ENST00000350437,ENST00000407793,ENST00000228264,ENST00000545115,ENST00000545668,ENST00000542838,ENST00000539702
ENSG00000013573;AL:12:31236995-31237517:31237590:31236995-31240872:31240877:+	-1	-1	0.999770992877813	-1	-1	1	0.999905424444915	1	AL	NA	NA	ENSG00000013573	ENST00000535317	ENST00000535317,ENST00000544652
ENSG00000013573;SE:12:31236995-31237517:31237603-31237903:+	1	1	1	1	1	1	1	1	SE	other SE	NA	ENSG00000013573	ENST00000251758,ENST00000435753,ENST00000539049,ENST00000542129,ENST00000542838,ENST00000350437,ENST00000407793,ENST00000545668,ENST00000415475,ENST00000540935,ENST00000228264	ENST00000251758,ENST00000350437,ENST00000407793,ENST00000540935,ENST00000228264,ENST00000415475,ENST00000542129,ENST00000539049,ENST00000435753,ENST00000545668,ENST00000438391,ENST00000542838
ENSG00000013573;SE:12:31236995-31237903:31238060-31240872:+	-1	-1	0	-1	-1	-1	0	-1	SE	other SE	NA	ENSG00000013573	ENST00000438391	ENST00000544652,ENST00000438391
ENSG00000013573;SE:12:31238060-31238959:31239146-31240872:+	0	0	0.036971305689185	0	0	0	0.041658036020098	0.073342752987971	SE	other SE	NA	ENSG00000013573	ENST00000251758,ENST00000435753	ENST00000251758,ENST00000350437,ENST00000407793,ENST00000540935,ENST00000228264,ENST00000415475,ENST00000542129,ENST00000539049,ENST00000435753,ENST00000545668,ENST00000438391,ENST00000542838
ENSG00000013573;SE:12:31242085-31242337:31242424-31242820:+	0.822125523108505	0.946458762379059	0.949964822129535	1	0.630249818262546	0.888608571904134	0.9610915575926	0.985847764040158	SE	other SE	NA	ENSG00000013573	ENST00000438391,ENST00000542838,ENST00000350437,ENST00000407793,ENST00000545668,ENST00000228264	ENST00000350437,ENST00000407793,ENST00000228264,ENST00000542129,ENST00000545668,ENST00000438391,ENST00000542838
ENSG00000013573;SE:12:31254064-31254767:31254916-31255177:+	1	0.908327687994475	0.992296504949584	0.985093728402752	1	0.918948906851195	0.992843299945304	0.986948600938256	SE	other SE	NA	ENSG00000013573	ENST00000542838,ENST00000407793,ENST00000545668,ENST00000228264	ENST00000350437,ENST00000407793,ENST00000228264,ENST00000545668,ENST00000542838
ENSG00000013573;SE:12:31255954-31256251:31256329-31256511:+	-1	0.175251012601892	1	1	0.533558916735348	0.500007015891774	0.865322255880478	0.518002645874033	SE	other SE	NA	ENSG00000013573	ENST00000542838,ENST00000350437,ENST00000228264,ENST00000539702	ENST00000350437,ENST00000228264,ENST00000545115,ENST00000542838,ENST00000539702
ENSG00000013573;SE:12:31255954-31256256:31256329-31256511:+	1	0.0536402548033848	1	1	0.473905407059677	0.590342854223085	0.881823480247119	0.574763423460223	SE	other SE	NA	ENSG00000013573	ENST00000407793,ENST00000545668	ENST00000545668,ENST00000407793,ENST00000545115
ENSG00000013583;AL:12:13128245:13128413-13140086:13136669:13136669-13140086:-	NA	NA	NA	NA	NA	NA	NA	NA	AL	NA	NA	ENSG00000013583	ENST00000014930	ENST00000014930,ENST00000535636
ENSG00000013619;SE:X:149613878-149631038:149631112-149638017:+	0.432269461705942	0.514581529510236	0.579519696373263	0.635943292938357	0.389002669416266	0.393087919485701	0.246834330716858	0.378702542990068	SE	other SE	NA	ENSG00000013619	ENST00000358892,ENST00000370401,ENST00000262858	ENST00000262858,ENST00000358892,ENST00000426613,ENST00000432680,ENST00000370401
ENSG00000013619;SE:X:149639762-149641952:149642074-149671544:+	0.0724889005473278	0.430326217152159	0.246152057501132	0.184878729071239	0.207401412760577	0.463123892549231	0.162925582579396	0.268559667363225	SE	other SE	ENSMUSG00000059401;SE:X:71119394-71121358:71121468-71146186:+	ENSG00000013619	ENST00000370401,ENST00000262858,ENST00000426613	ENST00000455522,ENST00000426613,ENST00000370401,ENST00000262858
ENSG00000013619;SE:X:149639762-149671544:149671787-149678232:+	0.841725242512466	0.431737432531703	0.494484138126167	0.652365959954704	0.415888111559081	0.300847321732103	0.356524043242354	0.405561251077135	SE	other SE	NA	ENSG00000013619	ENST00000455522	ENST00000432680,ENST00000455522
ENSG00000013725;A3:11:60781486-60783185:60781486-60783205:+	-1	1	-1	-1	1	1	-1	-1	A3	NA	NA	ENSG00000013725	ENST00000313421	ENST00000313421,ENST00000344931
ENSG00000013725;MX:11:60781035-60781391:60781486-60784951:60781035-60783185:60783307-60784951:+	-1	-1	0	-1	-1	-1	0	-1	MX	NA	NA	ENSG00000013725	ENST00000452451	ENST00000452451,ENST00000433107,ENST00000352009,ENST00000344028
ENSG00000013725;SE:11:60776317-60777044:60777346-60778542:+	-1	0.683584059821518	1	-1	1	0.819698045662811	1	0	SE	other SE	NA	ENSG00000013725	ENST00000344931,ENST00000344028,ENST00000346437,ENST00000313421,ENST00000452451,ENST00000352009	ENST00000538611,ENST00000433107,ENST00000344028,ENST00000346437,ENST00000344931,ENST00000352009,ENST00000452451,ENST00000313421
ENSG00000013725;SE:11:60776317-60778542:60778607-60780895:+	-1	1	-1	-1	-1	1	-1	1	SE	other SE	NA	ENSG00000013725	ENST00000433107,ENST00000538611	ENST00000542157,ENST00000538611,ENST00000433107
ENSG00000013725;SE:11:60781035-60781391:60781486-60783185:+	-1	1	0	-1	1	1	0	-1	SE	other SE	NA	ENSG00000013725	ENST00000313421	ENST00000313421,ENST00000433107,ENST00000352009,ENST00000344028
ENSG00000013725;SE:11:60781035-60781391:60781486-60784951:+	-1	-1	-1	-1	-1	-1	-1	-1	SE	other SE	NA	ENSG00000013725	ENST00000452451	ENST00000452451,ENST00000346437
ENSG00000013725;SE:11:60781035-60783185:60783307-60784951:+	-1	-1	1	-1	-1	-1	1	-1	SE	other SE	NA	ENSG00000013725	ENST00000433107,ENST00000344028,ENST00000352009	ENST00000433107,ENST00000352009,ENST00000346437,ENST00000344028
ENSG00000013725;SE:11:60781486-60783185:60783307-60784951:+	-1	1	-1	-1	1	1	-1	-1	SE	other SE	NA	ENSG00000013725	ENST00000313421	ENST00000452451,ENST00000313421
ENSG00000013725;SE:11:60785485-60785761:60785865-60786726:+	-1	1	0	-1	1	1	0	-1	SE	other SE	NA	ENSG00000013725	ENST00000344028,ENST00000346437,ENST00000313421	ENST00000344028,ENST00000346437,ENST00000352009,ENST00000452451,ENST00000313421
ENSG00000013810;SE:4:1725597-1729435:1730514-1732614:+	1	1	1	1	0.845118284423811	1	1	1	SE	other SE	NA	ENSG00000013810	ENST00000313288	ENST00000485989,ENST00000313288
ENSG00000014138;AF:11:65029764:65029842-65034948:65034094:65034177-65034948:+	NA	NA	NA	NA	NA	NA	NA	NA	AF	NA	NA	ENSG00000014138	ENST00000527850	ENST00000527850,ENST00000532391
ENSG00000014138;AL:11:65063461-65064591:65064737:65063461-65072844:65072969:+	0.344020223681469	0.376825563395342	0.769479727541748	0.700576675257927	0.58846042067152	0.321862510347774	0.768667426095308	0.722820023272967	AL	NA	NA	ENSG00000014138	ENST00000265465	ENST00000265465,ENST00000525924
ENSG00000014138;SE:11:65029842-65034053:65034177-65034948:+	NA	NA	NA	NA	NA	NA	NA	NA	SE	other SE	NA	ENSG00000014138	ENST00000265465	ENST00000527850,ENST00000265465
ENSG00000014216;SE:11:64953521-64953641:64953809-64954686:+	1	1	1	1	1	1	1	1	SE	other SE	NA	ENSG00000014216	ENST00000533820,ENST00000533129,ENST00000524773,ENST00000279247,ENST00000527323,ENST00000526468	ENST00000526954,ENST00000533820,ENST00000533129,ENST00000527323,ENST00000524773,ENST00000279247,ENST00000526468
ENSG00000014257;AL:3:132075699-132077261:132077364:132075699-132086548:132086663:+	-1	-1	-1	0	-1	-1	1	0.963092617541242	AL	NA	NA	ENSG00000014257	ENST00000507647	ENST00000351273,ENST00000507647
ENSG00000014257;SE:3:132047206-132050491:132050577-132051036:+	-1	-1	-1	1	0.889066763942894	-1	1	1	SE	other SE	NA	ENSG00000014257	ENST00000336375,ENST00000475741,ENST00000351273	ENST00000336375,ENST00000495911,ENST00000475741,ENST00000351273
ENSG00000014257;SE:3:132051188-132056300:132056398-132061396:+	-1	-1	-1	1	1	-1	0	1	SE	other SE	NA	ENSG00000014257	ENST00000495911,ENST00000336375,ENST00000351273	ENST00000495911,ENST00000336375,ENST00000351273,ENST00000475741
ENSG00000014641;AF:2:63816178:63816180-63821622:63816462:63816518-63821622:+	0.340891298075033	0.657233181749593	0.575444772858966	1	0.894989982153003	0.866787968497149	0.837209224331783	1	AF	NA	NA	ENSG00000014641	ENST00000233114	ENST00000421012,ENST00000432309,ENST00000233114,ENST00000539945
ENSG00000014641;AF:2:63816178:63816180-63821622:63820757:63820762-63821622:+	0.124269650557718	0.060549879256337	0.0774989355910554	0.0498201450617416	0.147373313341077	0.133223806237241	0.17657606466003	0.107422439996974	AF	NA	NA	ENSG00000014641	ENST00000233114	ENST00000454035,ENST00000442225,ENST00000233114
ENSG00000014641;AF:2:63816178:63816180-63821622:63821434:63821436-63821622:+	0.5	0.5	0.5	0.5	0.5	0.5	0.5	0.5	AF	NA	NA	ENSG00000014641	ENST00000233114	ENST00000394423,ENST00000233114
ENSG00000014641;AF:2:63816178:63816180-63826304:63824601:63824708-63826304:+	1	1	1	1	1	1	1	1	AF	NA	NA	ENSG00000014641	ENST00000409476	ENST00000409476,ENST00000544381
ENSG00000014641;AF:2:63816462:63816518-63821622:63820757:63820762-63821622:+	0.215298221943827	0.032520746588006	0.0583636722103498	0	0.0198770999057828	0.023076295271298	0.0400278946353542	0	AF	NA	NA	ENSG00000014641	ENST00000421012,ENST00000432309,ENST00000539945	ENST00000539945,ENST00000454035,ENST00000432309,ENST00000421012,ENST00000442225
ENSG00000014641;AF:2:63816462:63816518-63821622:63821434:63821436-63821622:+	0.659108701924967	0.342766818250407	0.424555227141034	0	0.105010017846997	0.133212031502851	0.162790775668217	0	AF	NA	NA	ENSG00000014641	ENST00000421012,ENST00000432309,ENST00000539945	ENST00000421012,ENST00000432309,ENST00000394423,ENST00000539945
ENSG00000014641;AF:2:63820757:63820762-63821622:63821434:63821436-63821622:+	0.875730349442282	0.939450120743663	0.922501064408945	0.950179854938258	0.852626686658923	0.86677619376276	0.82342393533997	0.892577560003026	AF	NA	NA	ENSG00000014641	ENST00000442225,ENST00000454035	ENST00000394423,ENST00000454035,ENST00000442225
ENSG00000014641;AL:2:63821720-63822557:63822653:63821720-63824533:63824637:+	0.637053075307664	0.948729470597067	0.903460976733772	1	0.961158328352248	0.952385500040906	0.91153151352463	1	AL	NA	NA	ENSG00000014641	ENST00000442225	ENST00000421012,ENST00000442225
ENSG00000014641;SE:2:63816180-63826304:63826426-63831830:+	0.245802801230164	0.339732610309278	0.381916729379994	0.30417380563245	0.247035717154565	0.307753032133147	0.331552714042356	0.297706796212181	SE	other SE	NA	ENSG00000014641	ENST00000409476	ENST00000409476,ENST00000409908
ENSG00000014641;SE:2:63821720-63822557:63822653-63824533:+	0.745151329050608	0.937811292925345	0.904637049515528	1	0.976531004070612	0.972486781246062	0.95994364291814	1	SE	other SE	NA	ENSG00000014641	ENST00000233114,ENST00000432309,ENST00000539945,ENST00000454035,ENST00000394423	ENST00000539945,ENST00000454035,ENST00000432309,ENST00000394423,ENST00000233114,ENST00000421012
ENSG00000014914;A3:1:149907598-149908047:149907513-149908047:-	-1	0.943840679418705	0.625952071843243	-1	0.814454875586064	0.939473596444153	0.615396673544657	0.999999295136955	A3	NA	NA	ENSG00000014914	ENST00000439741,ENST00000361405,ENST00000406732	ENST00000406732,ENST00000361405,ENST00000369140,ENST00000439741
ENSG00000014914;SE:1:149902857-149903152:149903318-149903836:-	-1	1	1	-1	1	1	1	0.891876181425566	SE	other SE	NA	ENSG00000014914	ENST00000369140,ENST00000439741	ENST00000406732,ENST00000369140,ENST00000439741
ENSG00000014919;AL:10:101473174:101473236-101476105:101474347:101474475-101476105:-	0.611914141794659	0.444561026136401	0.546980059594172	0.27976280905677	0.601714197294152	0.478803062443615	0.57438702089387	0.309962134651382	AL	NA	NA	ENSG00000014919	ENST00000370483	ENST00000370483,ENST00000016171
ENSG00000015133;AF:14:91883182-91883505:91883540:91883182-91883975:91884034:-	0.930548394803132	0	0	0	0.789005372865122	0	0	0	AF	NA	NA	ENSG00000015133	ENST00000389856	ENST00000553403,ENST00000389857,ENST00000389856
ENSG00000015153;AF:12:42555567-42631401:42631435:42555567-42631957:42631982:-	NA	NA	NA	NA	NA	NA	NA	NA	AF	NA	NA	ENSG00000015153	ENST00000548917	ENST00000380790,ENST00000548917
ENSG00000015153;AL:12:42555501:42555567-42631401:42592974:42593037-42631401:-	NA	NA	NA	NA	NA	NA	NA	NA	AL	NA	NA	ENSG00000015153	ENST00000548917	ENST00000552109,ENST00000548917
ENSG00000015153;AL:12:42555501:42555567-42631401:42604434:42604482-42631401:-	NA	NA	NA	NA	NA	NA	NA	NA	AL	NA	NA	ENSG00000015153	ENST00000548917	ENST00000547254,ENST00000548917,ENST00000546726
ENSG00000015153;AL:12:42555501:42555567-42631401:42629542:42629557-42631401:-	NA	NA	NA	NA	NA	NA	NA	NA	AL	NA	NA	ENSG00000015153	ENST00000548917	ENST00000548917,ENST00000551268
ENSG00000015153;AL:12:42555501:42555567-42631401:42629601:42629799-42631401:-	NA	NA	NA	NA	NA	NA	NA	NA	AL	NA	NA	ENSG00000015153	ENST00000548917	ENST00000555248,ENST00000548917
ENSG00000015153;AL:12:42592974:42593037-42604350:42604223:42604256-42604350:-	NA	NA	NA	NA	NA	NA	NA	NA	AL	NA	NA	ENSG00000015153	ENST00000547351	ENST00000548661,ENST00000552928,ENST00000547351
ENSG00000015153;AL:12:42592974:42593037-42631401:42604434:42604482-42631401:-	1	1	0.221578514302685	-1	1	1	0.237729206197897	-1	AL	NA	NA	ENSG00000015153	ENST00000552109	ENST00000547254,ENST00000552109,ENST00000546726
ENSG00000015153;AL:12:42592974:42593037-42631401:42629542:42629557-42631401:-	NA	NA	NA	NA	NA	NA	NA	NA	AL	NA	NA	ENSG00000015153	ENST00000552109	ENST00000552109,ENST00000551268
ENSG00000015153;AL:12:42592974:42593037-42631401:42629601:42629799-42631401:-	1	1	0.705572536595996	0	1	1	0.57469808798113	0	AL	NA	NA	ENSG00000015153	ENST00000552109	ENST00000555248,ENST00000552109
ENSG00000015153;AL:12:42604434:42604482-42631401:42629542:42629557-42631401:-	NA	NA	NA	NA	NA	NA	NA	NA	AL	NA	NA	ENSG00000015153	ENST00000546726,ENST00000547254	ENST00000547254,ENST00000546726,ENST00000551268
ENSG00000015153;AL:12:42604434:42604482-42631401:42629601:42629799-42631401:-	-1	-1	0.893829433999913	0	-1	-1	0.812481428585122	0	AL	NA	NA	ENSG00000015153	ENST00000546726,ENST00000547254	ENST00000547254,ENST00000555248,ENST00000546726
ENSG00000015153;AL:12:42629542:42629557-42631401:42629601:42629799-42631401:-	NA	NA	NA	NA	NA	NA	NA	NA	AL	NA	NA	ENSG00000015153	ENST00000551268	ENST00000555248,ENST00000551268
ENSG00000015153;MX:12:42555567-42592938:42593037-42631401:42555567-42604350:42604421-42631401:-	0.742260950240579	1	1	1	0.833988794138303	1	1	1	MX	NA	NA	ENSG00000015153	ENST00000380788	ENST00000442791,ENST00000380788
ENSG00000015153;SE:12:42555567-42592938:42593037-42631401:-	NA	NA	NA	NA	NA	NA	NA	NA	SE	other SE	NA	ENSG00000015153	ENST00000380788	ENST00000534854,ENST00000548917,ENST00000380788
ENSG00000015153;SE:12:42555567-42604350:42604421-42631401:-	NA	NA	NA	NA	NA	NA	NA	NA	SE	other SE	NA	ENSG00000015153	ENST00000442791	ENST00000442791,ENST00000534854,ENST00000548917
ENSG00000015153;SE:12:42555567-42631401:42631526-42631957:-	0.44872262059446	0.186947767962171	0.24344976621784	0.197373625262961	0.253528467194411	0.169603751973812	0.251666017790588	0.228683451433392	SE	other SE	NA	ENSG00000015153	ENST00000534854	ENST00000534854,ENST00000380790
ENSG00000015153;SE:12:42593037-42604350:42604421-42631401:-	0.152874255315286	0.538507463585254	0.561222504478569	0.0795213944356277	0.130740326869837	0.506534844794034	0.342562746513259	0.337451696754436	SE	other SE	NA	ENSG00000015153	ENST00000547351	ENST00000380788,ENST00000552109,ENST00000547351
ENSG00000015153;SE:12:42604421-42631401:42631526-42631957:-	NA	NA	NA	NA	NA	NA	NA	NA	SE	other SE	NA	ENSG00000015153	ENST00000442791,ENST00000547351	ENST00000442791,ENST00000548661,ENST00000547351
ENSG00000015153;SE:12:42604482-42606246:42606286-42631401:-	-1	1	0.425404412206304	1	-1	1	0.463273012789918	1	SE	microexon	NA	ENSG00000015153	ENST00000552928	ENST00000547254,ENST00000546726,ENST00000552928
ENSG00000015171;A3:10:285465-285996:285465-285999:+	1	0.899608774568856	0.931593807458444	0.949385987748625	1	0.895669134231632	0.935039985927196	0.951639928651319	A3	NA	NA	ENSG00000015171	ENST00000558098,ENST00000397962,ENST00000397959,ENST00000381591,ENST00000403354,ENST00000402736,ENST00000602682,ENST00000381584,ENST00000381602,ENST00000309776,ENST00000381607,ENST00000381604,ENST00000545619	ENST00000545619,ENST00000403354,ENST00000402736,ENST00000558098,ENST00000381604,ENST00000509513,ENST00000381602,ENST00000381607,ENST00000381591,ENST00000381584,ENST00000397959,ENST00000602682,ENST00000309776,ENST00000397962
ENSG00000015171;AF:10:225953:226068-255829:243881:243945-255829:+	1	1	0.974023129295988	1	1	1	0.975100649517299	1	AF	NA	NA	ENSG00000015171	ENST00000439456,ENST00000397955,ENST00000509513,ENST00000558098,ENST00000397962,ENST00000397959,ENST00000381591,ENST00000403354,ENST00000402736,ENST00000602682	ENST00000403354,ENST00000402736,ENST00000397955,ENST00000558098,ENST00000509513,ENST00000381591,ENST00000381584,ENST00000397959,ENST00000602682,ENST00000439456,ENST00000397962
ENSG00000015171;SE:10:255988-264395:264439-267135:+	0.00790110888658822	0	0	0	0.0433647431376948	0	0	0	SE	microexon	NA	ENSG00000015171	ENST00000397955	ENST00000402736,ENST00000397955,ENST00000558098,ENST00000381604,ENST00000509513,ENST00000381602,ENST00000381591,ENST00000381584,ENST00000309776,ENST00000397962
ENSG00000015171;SE:10:255988-267135:267296-282778:+	0.735085950290436	0.501510503326072	0.414270908782933	0.319090466268499	0.486720213611906	0.409876604275864	0.385933137938151	0.422980880975327	SE	other SE	NA	ENSG00000015171	ENST00000509513,ENST00000558098,ENST00000397962,ENST00000381591,ENST00000402736,ENST00000381584,ENST00000381602,ENST00000309776,ENST00000381604	ENST00000545619,ENST00000403354,ENST00000402736,ENST00000558098,ENST00000381604,ENST00000509513,ENST00000381602,ENST00000381607,ENST00000381591,ENST00000381584,ENST00000397959,ENST00000602682,ENST00000309776,ENST00000439456,ENST00000397962
ENSG00000015171;SE:10:282855-283525:283617-285378:+	0.905777034943239	0.861899831081436	0.673400918048488	0.818131803648227	0.907198142276327	0.86311040279693	0.673941651037429	0.822572414375673	SE	other SE	NA	ENSG00000015171	ENST00000509513,ENST00000558098,ENST00000397962,ENST00000381591,ENST00000403354,ENST00000381584,ENST00000381602,ENST00000309776,ENST00000381607,ENST00000381604,ENST00000545619	ENST00000545619,ENST00000403354,ENST00000402736,ENST00000558098,ENST00000381604,ENST00000509513,ENST00000381602,ENST00000381607,ENST00000381591,ENST00000381584,ENST00000397959,ENST00000602682,ENST00000309776,ENST00000397962
ENSG00000015171;SE:10:286051-286833:286910-287961:+	0.950123874662846	1	1	0.984365170581886	0.950964835615362	1	1	0.984230720850222	SE	other SE	NA	ENSG00000015171	ENST00000509513,ENST00000558098,ENST00000397962,ENST00000397959,ENST00000381591,ENST00000402736,ENST00000602682,ENST00000381584,ENST00000381602,ENST00000309776,ENST00000381607,ENST00000381604	ENST00000545619,ENST00000403354,ENST00000402736,ENST00000558098,ENST00000381604,ENST00000509513,ENST00000381602,ENST00000381607,ENST00000381591,ENST00000381584,ENST00000397959,ENST00000602682,ENST00000309776,ENST00000397962
ENSG00000015475;SE:22:18222254-18222848:18222942-18226569:-	0.350166651453623	0.236682172597148	0.106655045521271	0.293075250085107	0.281742827254023	0.299576058747198	0.0640567854923617	0.274637555981261	SE	other SE	NA	ENSG00000015475	ENST00000342111	ENST00000342111,ENST00000551952,ENST00000399774,ENST00000317361
ENSG00000015479;A3:5:138658656-138660985:138658656-138661025:+	0.387536526158957	0.544794181206565	0.37174903570557	0.381472302218943	0.315019330797471	0.328682893261856	0.179036394121708	0.24029615707965	A3	NA	NA	ENSG00000015479	ENST00000502929,ENST00000394800	ENST00000512040,ENST00000502929,ENST00000394800
ENSG00000015479;A3:5:138658656-138660985:138658656-138661129:+	0.100043602437681	0.14155079785962	0.0479586461033254	0.0708636804009294	0.0712065648745769	0.0876121382639972	0.0303093534073726	0.0508781568935961	A3	NA	NA	ENSG00000015479	ENST00000502929,ENST00000394800	ENST00000503811,ENST00000510056,ENST00000502499,ENST00000394805,ENST00000504203,ENST00000509990,ENST00000394800,ENST00000502929,ENST00000361059
ENSG00000015479;A3:5:138658656-138661025:138658656-138661129:+	0.149432244389091	0.12109225245672	0.0784533909450539	0.110053601437605	0.14288343927677	0.163967746027302	0.125359090919895	0.144915812197304	A3	NA	NA	ENSG00000015479	ENST00000512040	ENST00000503811,ENST00000510056,ENST00000502499,ENST00000394805,ENST00000504203,ENST00000509990,ENST00000361059,ENST00000512040
ENSG00000015479;A5:5:138629789-138650364:138629717-138650364:+	0.178656918601824	0.039157658186247	0.0369911463763567	0.187264863497185	0.0907989232868996	0.0195216536290272	0.0191399838797792	0.133979706376754	A5	NA	NA	ENSG00000015479	ENST00000514528	ENST00000503811,ENST00000514528
ENSG00000015479;AF:5:138611828:138611839-138650364:138629670:138629717-138650364:+	NA	NA	NA	NA	NA	NA	NA	NA	AF	NA	NA	ENSG00000015479	ENST00000506147	ENST00000506147,ENST00000503811
ENSG00000015479;AF:5:138611828:138611839-138650364:138629670:138629789-138650364:+	NA	NA	NA	NA	NA	NA	NA	NA	AF	NA	NA	ENSG00000015479	ENST00000506147	ENST00000506147,ENST00000514528
ENSG00000015479;AF:5:138611828:138611839-138650364:138643105:138644016-138650364:+	NA	NA	NA	NA	NA	NA	NA	NA	AF	NA	NA	ENSG00000015479	ENST00000506147	ENST00000506147,ENST00000510056,ENST00000504045,ENST00000394805,ENST00000509990,ENST00000394800,ENST00000502929,ENST00000361059
ENSG00000015479;AF:5:138611828:138611839-138650364:138643784:138644016-138650364:+	NA	NA	NA	NA	NA	NA	NA	NA	AF	NA	NA	ENSG00000015479	ENST00000506147	ENST00000506147,ENST00000515833
ENSG00000015479;AF:5:138629670:138629717-138650364:138643105:138644016-138650364:+	0.152319122582432	0.224754702273228	0.140826978919119	0.113357879215207	0.222937011963142	0.406365186192523	0.24743040204118	0.192923853156709	AF	NA	NA	ENSG00000015479	ENST00000503811	ENST00000503811,ENST00000510056,ENST00000504045,ENST00000394805,ENST00000509990,ENST00000394800,ENST00000502929,ENST00000361059
ENSG00000015479;AF:5:138629670:138629717-138650364:138643784:138644016-138650364:+	1	0.979813742858473	0.920947037128786	0.96381720116303	1	0.988032470935108	0.948933997010764	0.975899821427483	AF	NA	NA	ENSG00000015479	ENST00000503811	ENST00000503811,ENST00000515833
ENSG00000015479;AF:5:138629670:138629789-138650364:138643105:138644016-138650364:+	0.0376154216375215	0.0116770490569192	0.0062567232497774	0.0286155285676026	0.027853415897248	0.0134461063839109	0.00637475567327765	0.0356624713909048	AF	NA	NA	ENSG00000015479	ENST00000514528	ENST00000514528,ENST00000510056,ENST00000504045,ENST00000394805,ENST00000509990,ENST00000394800,ENST00000502929,ENST00000361059
ENSG00000015479;AF:5:138629670:138629789-138650364:138643784:138644016-138650364:+	1	0.664217524618474	0.309149274625636	0.859897216051448	1	0.621754584165376	0.266113800443621	0.862346878261095	AF	NA	NA	ENSG00000015479	ENST00000514528	ENST00000514528,ENST00000515833
ENSG00000015479;AF:5:138650424:138650425-138651765:138651426:138651427-138651765:+	NA	NA	NA	NA	NA	NA	NA	NA	AF	NA	NA	ENSG00000015479	ENST00000513678	ENST00000512107,ENST00000513678,ENST00000504311,ENST00000502499,ENST00000512876,ENST00000504203,ENST00000509644
ENSG00000015479;AL:5:138661351-138661852:138661854:138661351-138665034:138665044:+	0.999997948048947	0.999999990324198	0.999999999883425	0.999916455071294	0.99999857060723	0.999999996231944	0.999999999957051	0.999959089228344	AL	NA	NA	ENSG00000015479	ENST00000512040	ENST00000510056,ENST00000512040
ENSG00000015479;SE:5:138650425-138651386:138651427-138651765:+	NA	NA	NA	NA	NA	NA	NA	NA	SE	microexon	NA	ENSG00000015479	ENST00000506147,ENST00000514528,ENST00000503811,ENST00000504045,ENST00000510056,ENST00000509990,ENST00000361059,ENST00000502929,ENST00000394800,ENST00000394805	ENST00000506147,ENST00000514528,ENST00000503811,ENST00000510056,ENST00000513678,ENST00000504045,ENST00000394805,ENST00000515833,ENST00000509990,ENST00000394800,ENST00000502929,ENST00000361059
ENSG00000015479;SE:5:138661351-138661852:138661973-138665034:+	0.999999675567195	0.999999998855608	0.999999999990552	0.999990399889688	0.999999778683727	0.999999999325733	0.999999999994031	0.99999341911492	SE	other SE	NA	ENSG00000015479	ENST00000503811,ENST00000509990,ENST00000361059,ENST00000502929,ENST00000394800,ENST00000394805,ENST00000504203,ENST00000502499	ENST00000503811,ENST00000510056,ENST00000502499,ENST00000394805,ENST00000504203,ENST00000509990,ENST00000394800,ENST00000502929,ENST00000361059
ENSG00000015520;SE:7:44556956-44558185:44558265-44560364:-	1	1	1	-1	1	1	1	1	SE	other SE	NA	ENSG00000015520	ENST00000289547	ENST00000381160,ENST00000289547,ENST00000546276
ENSG00000015520;SE:7:44573157-44573338:44573452-44574046:-	1	1	1	-1	1	1	1	1	SE	other SE	NA	ENSG00000015520	ENST00000289547,ENST00000381160,ENST00000546276	ENST00000381160,ENST00000289547,ENST00000546276,ENST00000423141
ENSG00000015532;A3:17:48434134-48434418:48434134-48434479:+	0.288100388597386	0.886462761256802	0.760526734124683	1	0.547580626232279	0.785625055242922	0.596194398331921	0.57991540963597	A3	NA	NA	ENSG00000015532	ENST00000017003,ENST00000507602	ENST00000507602,ENST00000511654,ENST00000017003
ENSG00000015532;A5:17:48423636-48430991:48423591-48430991:+	NA	NA	NA	NA	NA	NA	NA	NA	A5	NA	NA	ENSG00000015532	ENST00000376550,ENST00000017003,ENST00000507602	ENST00000507602,ENST00000509778,ENST00000376550,ENST00000017003
ENSG00000015532;AL:17:48434134-48434479:48434488:48434134-48435568:48435739:+	1	0.838891155875308	1	-1	1	0.91032496503129	1	1	AL	NA	NA	ENSG00000015532	ENST00000511654	ENST00000511654,ENST00000376550
ENSG00000015532;SE:17:48434134-48434418:48434613-48435568:+	1	0.966986030882908	1	1	1	0.963261465030836	1	1	SE	other SE	NA	ENSG00000015532	ENST00000017003	ENST00000376550,ENST00000017003
ENSG00000015568;A3:2:110552114-110559360:110552114-110559363:+	1	1	1	1	1	1	1	1	A3	NA	NA	ENSG00000015568	ENST00000393283,ENST00000272454,ENST00000016946	ENST00000430736,ENST00000393283,ENST00000016946,ENST00000272454
ENSG00000015568;AF:2:110552062:110552114-110561009:110559366:110559427-110561009:+	NA	NA	NA	NA	NA	NA	NA	NA	AF	NA	NA	ENSG00000015568	ENST00000441344	ENST00000441344,ENST00000432606
ENSG00000015568;SE:2:110552114-110559360:110559427-110561009:+	1	1	1	1	1	1	1	1	SE	other SE	NA	ENSG00000015568	ENST00000393283,ENST00000272454,ENST00000016946	ENST00000441344,ENST00000393283,ENST00000016946,ENST00000272454
ENSG00000015568;SE:2:110552114-110559363:110559427-110561009:+	-1	-1	-1	-1	-1	-1	-1	-1	SE	other SE	NA	ENSG00000015568	ENST00000430736	ENST00000430736,ENST00000441344
ENSG00000015568;SE:2:110565981-110566327:110566472-110571037:+	0.886145212929624	0.696423995484076	1	1	0.930613227453299	0.844890839889921	1	1	SE	other SE	NA	ENSG00000015568	ENST00000393283,ENST00000272454,ENST00000016946	ENST00000413468,ENST00000393283,ENST00000016946,ENST00000272454
ENSG00000015592;AL:8:27094366:27094422-27097488:27096779:27096796-27097488:-	0.847954383909114	0.792209861925022	0.882830288109616	0.857203913291842	0.839750156857818	0.789181529807853	0.879565032839175	0.89967500763685	AL	NA	NA	ENSG00000015592	ENST00000350889,ENST00000265770	ENST00000519997,ENST00000350889,ENST00000523048,ENST00000265770
ENSG00000015592;SE:8:27098779-27099194:27099274-27099914:-	0.151476489417525	0.20634781647895	0.116214539922221	0.138862099564005	0.159392805996167	0.20877294410687	0.119053518006053	0.097499836900325	SE	other SE	NA	ENSG00000015592	ENST00000350889,ENST00000523048,ENST00000522908	ENST00000523048,ENST00000265770,ENST00000519997,ENST00000350889,ENST00000522908,ENST00000519614
ENSG00000016082;A3:5:50685766-50687108:50685766-50687177:+	-1	-1	-1	-1	-1	-1	-1	-1	A3	NA	NA	ENSG00000016082	ENST00000230658	ENST00000511384,ENST00000230658
ENSG00000016402;SE:6:137330629-137332411:137332589-137338105:-	-1	0.990079616483714	-1	-1	0.579979415672085	0.996200099404088	1	0.451734906701805	SE	other SE	NA	ENSG00000016402	ENST00000541547,ENST00000316649,ENST00000367746	ENST00000316649,ENST00000367746,ENST00000541547,ENST00000367748
ENSG00000016864;AL:3:52730027:52730056-52730558:52730259:52730334-52730558:-	NA	NA	NA	NA	NA	NA	NA	NA	AL	NA	NA	ENSG00000016864	ENST00000481643	ENST00000479553,ENST00000481643
ENSG00000016864;SE:3:52730056-52730250:52730334-52730558:-	NA	NA	NA	NA	NA	NA	NA	NA	SE	other SE	NA	ENSG00000016864	ENST00000478968,ENST00000394783,ENST00000407584,ENST00000266014,ENST00000491606	ENST00000478968,ENST00000407584,ENST00000394783,ENST00000266014,ENST00000491606,ENST00000481643
ENSG00000017260;A3:3:130714955-130715524:130714955-130715597:+	NA	NA	NA	NA	NA	NA	NA	NA	A3	NA	NA	ENSG00000017260	ENST00000393221,ENST00000533801,ENST00000510168,ENST00000508532,ENST00000428331,ENST00000328560,ENST00000359644,ENST00000422190,ENST00000505330,ENST00000504948,ENST00000504381,ENST00000507488,ENST00000513801,ENST00000504612,ENST00000508660	ENST00000510168,ENST00000507194,ENST00000504612,ENST00000533801,ENST00000393221,ENST00000359644,ENST00000505330,ENST00000504381,ENST00000507488,ENST00000504948,ENST00000428331,ENST00000422190,ENST00000513801,ENST00000508532,ENST00000508660,ENST00000328560
ENSG00000017260;A5:3:130720188-130734996:130720158-130734996:+	0.638303278980217	0.792032688050423	0.672951050493252	0.733857275930839	0.615611123648286	0.791621545008591	0.660073399457529	0.718361885312895	A5	NA	NA	ENSG00000017260	ENST00000533801,ENST00000359644,ENST00000504381,ENST00000504612	ENST00000504612,ENST00000393221,ENST00000533801,ENST00000359644,ENST00000504381,ENST00000507488,ENST00000422190,ENST00000513801
ENSG00000017260;AF:3:130569665:130569772-130649260:130613614:130613619-130649260:+	0.0837574091083908	0.0559817842518704	0.0128366991888361	0.0285832536760597	0.0874313384150257	0.0561604171140216	0.0107352800146056	0.021130986019107	AF	NA	NA	ENSG00000017260	ENST00000393221,ENST00000533801	ENST00000510168,ENST00000533801,ENST00000393221,ENST00000359644,ENST00000505072,ENST00000428331,ENST00000422190,ENST00000509662,ENST00000508532,ENST00000328560
ENSG00000017260;AF:3:130649302:130649370-130653466:130650888:130650982-130653466:+	0.35437348067166	0.225548082161698	0.805464122040733	0.221948914548789	0.351904350038158	0.224773561618448	0.805600064566463	0.218701442149403	AF	NA	NA	ENSG00000017260	ENST00000504381	ENST00000504612,ENST00000504381
ENSG00000017260;AL:3:130718503-130720064:130720191:130718503-130734996:130735030:+	0.986076594070212	1	1	1	0.986380812987785	1	1	1	AL	NA	NA	ENSG00000017260	ENST00000510168,ENST00000508532,ENST00000428331,ENST00000505330,ENST00000504948	ENST00000510168,ENST00000328560,ENST00000505330,ENST00000428331,ENST00000508532,ENST00000504948
ENSG00000017260;SE:3:130649370-130650866:130650982-130653466:+	0.891843608842894	0.948234812840331	0.914715667468022	0.969435866333644	0.899669778856662	0.948244414978316	0.928866800788126	0.977783977931091	SE	other SE	NA	ENSG00000017260	ENST00000393221,ENST00000509662,ENST00000505072,ENST00000510168,ENST00000508532,ENST00000428331,ENST00000328560,ENST00000359644,ENST00000422190,ENST00000508297,ENST00000505330,ENST00000504948,ENST00000507488,ENST00000513801	ENST00000510168,ENST00000393221,ENST00000359644,ENST00000533801,ENST00000505072,ENST00000505330,ENST00000504381,ENST00000507488,ENST00000504948,ENST00000428331,ENST00000422190,ENST00000513801,ENST00000509662,ENST00000508532,ENST00000508297,ENST00000328560
ENSG00000017260;SE:3:130694332-130698093:130698263-130699426:+	0.891659023754174	0.799440343761776	0.76485070699961	0.7061820799582	0.818499569720105	0.806462704058075	0.689408862414904	0.71055755117652	SE	other SE	NA	ENSG00000017260	ENST00000393221,ENST00000533801,ENST00000510168,ENST00000508532,ENST00000428331,ENST00000328560,ENST00000359644,ENST00000422190,ENST00000505330,ENST00000504948,ENST00000504381,ENST00000507488,ENST00000513801,ENST00000504612	ENST00000510168,ENST00000504612,ENST00000533801,ENST00000393221,ENST00000359644,ENST00000505330,ENST00000504381,ENST00000507488,ENST00000504948,ENST00000428331,ENST00000422190,ENST00000513801,ENST00000508532,ENST00000508660,ENST00000328560
ENSG00000017260;SE:3:130718503-130720064:130720158-130734996:+	0.96367761219003	1	1	1	0.965041226275519	1	1	1	SE	other SE	NA	ENSG00000017260	ENST00000393221,ENST00000422190,ENST00000507488,ENST00000513801	ENST00000393221,ENST00000507488,ENST00000422190,ENST00000513801,ENST00000328560
ENSG00000017260;SE:3:130718503-130720064:130720188-130734996:+	0.979088647048775	1	1	1	0.97788123928149	1	1	1	SE	other SE	NA	ENSG00000017260	ENST00000533801,ENST00000359644,ENST00000504381,ENST00000504612	ENST00000504612,ENST00000533801,ENST00000359644,ENST00000504381,ENST00000328560
ENSG00000017373;AF:17:36735044-36760732:36760855:36735044-36761937:36761958:-	0.40272267952903	0.138694795321147	0.225489467114127	0.262969849501505	0.180985984728488	0.0741487582578422	0.171938707015036	0.163256707894147	AF	NA	NA	ENSG00000017373	ENST00000584266	ENST00000578925,ENST00000584266,ENST00000264659
ENSG00000017373;AL:17:36689535:36689666-36700058:36699369:36699371-36700058:-	0.590250949984736	0.578967951712607	0.499070530130352	0.721908148866812	0.518775558215647	0.520877699261727	0.423438494568964	0.71888715139254	AL	NA	NA	ENSG00000017373	ENST00000264659,ENST00000578925	ENST00000578925,ENST00000542707,ENST00000264659
ENSG00000017373;MX:17:36720549-36724459:36724479-36734743:36720549-36731123:36731221-36734743:-	0.461886271003172	0.854694884206681	0.67514603919651	0.671821319797796	0.727484923657559	0.922600394123902	0.742231288095812	0.787825525972157	MX	NA	NA	ENSG00000017373	ENST00000264659	ENST00000584266,ENST00000264659
ENSG00000017373;SE:17:36720549-36724459:36724482-36731123:-	0.384522618917306	0.246991207461213	0.575640153891864	0.430393118118606	0.649831494568246	0.361609800351968	0.659467732045223	0.585444163931361	SE	microexon	ENSMUSG00000038453;SE:11:97537239-97542534:97542557-97548880:-	ENSG00000017373	ENST00000578925	ENST00000578925,ENST00000584266
ENSG00000017427;AF:12:102869577-102872265:102872279:102869577-102874097:102874102:-	-1	1	-1	-1	-1	1	-1	-1	AF	NA	NA	ENSG00000017427	ENST00000424202	ENST00000392905,ENST00000424202
ENSG00000017427;AF:12:102869577-102872265:102872279:102869577-102874097:102874159:-	0	0.343404023380874	0	0	0	0.218640425120306	0	0	AF	NA	NA	ENSG00000017427	ENST00000424202	ENST00000307046,ENST00000337514,ENST00000392904,ENST00000456098,ENST00000424202
ENSG00000017427;AL:12:102796288:102796344-102813287:102811599:102811781-102813287:-	0	0.539856487627807	0.376390332362613	0.202041145916058	0	0.356314334308676	0.289556125944892	0.146012114015266	AL	NA	NA	ENSG00000017427	ENST00000424202,ENST00000337514	ENST00000337514,ENST00000424202,ENST00000307046
ENSG00000017427;SE:12:102796344-102811733:102811781-102813287:-	-1	0	0	0	-1	0	0	0	SE	microexon	NA	ENSG00000017427	ENST00000392905,ENST00000456098,ENST00000392904	ENST00000337514,ENST00000392904,ENST00000392905,ENST00000456098,ENST00000424202
ENSG00000017621;A3:X:49021127-49021201:49021127-49021246:+	1	0	-1	0	1	0	-1	0	A3	NA	NA	ENSG00000017621	ENST00000412696,ENST00000425285	ENST00000415364,ENST00000425285,ENST00000412696
ENSG00000017621;A3:X:49021699-49022413:49021699-49022428:+	0.730433365066583	0.183657951868195	0	0.458030185631885	0.248817560994351	0.272755628203002	0	0.225291218666026	A3	NA	NA	ENSG00000017621	ENST00000425661,ENST00000412696,ENST00000376338	ENST00000415364,ENST00000454342,ENST00000376339,ENST00000458388,ENST00000376338,ENST00000412696,ENST00000425661,ENST00000425285
ENSG00000017621;A5:X:49021428-49021528:49021127-49021528:+	1	0.201925543446154	0	1	0.255985160981938	0.281594054226649	0.544919061611572	0.428924858280063	A5	NA	NA	ENSG00000017621	ENST00000376339,ENST00000376338	ENST00000454342,ENST00000376339,ENST00000458388,ENST00000376338,ENST00000425661
ENSG00000017621;AF:X:49020121:49020267-49021045:49020334:49020367-49021045:+	0	1	-1	1	0	1	-1	1	AF	NA	NA	ENSG00000017621	ENST00000415364	ENST00000415364,ENST00000425285
ENSG00000017621;SE:X:49021127-49021201:49021428-49021528:+	1	0	0	-1	0.0820144837252544	0	0	0	SE	other SE	NA	ENSG00000017621	ENST00000412696,ENST00000425285	ENST00000454342,ENST00000458388,ENST00000412696,ENST00000425661,ENST00000425285
ENSG00000017621;SE:X:49021127-49021246:49021428-49021528:+	-1	0.110819928625433	0	1	0	0.0431589710180334	0	0.122151376410777	SE	other SE	NA	ENSG00000017621	ENST00000415364	ENST00000425661,ENST00000415364,ENST00000458388,ENST00000454342
ENSG00000018189;A3:4:71655309-71659482:71655309-71659502:+	0.172860795636256	0.415698212595515	0	0.446242869967872	0.132286611454801	0.304782758593464	0	0.311757484660181	A3	NA	NA	ENSG00000018189	ENST00000504805	ENST00000381006,ENST00000502653,ENST00000504805
ENSG00000018189;AF:4:71570654:71571011-71628236:71588291:71588468-71628236:+	0.0219942486761915	0.023482396853913	0.0422407804368829	0.0481680971452247	0.0212389132688815	0.0312074586644858	0.038389636616471	0.0534377149494939	AF	NA	NA	ENSG00000018189	ENST00000417478	ENST00000226328,ENST00000381006,ENST00000417478
ENSG00000018189;AF:4:71570654:71571011-71628236:71607379:71607397-71628236:+	0.231428961530356	0.391382545498259	0.628349015242992	0.338354430575237	0.17774609948926	0.358939886281181	0.530477532146215	0.299365473369761	AF	NA	NA	ENSG00000018189	ENST00000417478	ENST00000502653,ENST00000417478
ENSG00000018189;AF:4:71588291:71588468-71628236:71607379:71607397-71628236:+	0.930505121675724	0.963953637714296	0.974577039833962	0.909952530845429	0.908774244203388	0.945598434519327	0.965871014107708	0.883293856782906	AF	NA	NA	ENSG00000018189	ENST00000226328,ENST00000381006	ENST00000226328,ENST00000381006,ENST00000502653
ENSG00000018189;AL:4:71655309-71656942:71657011:71655309-71665858:71665894:+	NA	NA	NA	NA	NA	NA	NA	NA	AL	NA	NA	ENSG00000018189	ENST00000226328,ENST00000536664	ENST00000226328,ENST00000536664,ENST00000512103
ENSG00000018189;SE:4:71588468-71607344:71607397-71628236:+	0.118737600376127	0.121227287935604	0.0607520611344409	0.092955156833906	0.129323458685143	0.125131398915198	0.0598538505288468	0.0957880128569005	SE	other SE	ENSMUSG00000029291;SE:5:88584317-88598436:88598489-88614941:+	ENSG00000018189	ENST00000536664	ENST00000226328,ENST00000536664,ENST00000381006
ENSG00000018236;AL:12:41423021-41455564:41455628:41423021-41463761:41463834:+	NA	NA	NA	NA	NA	NA	NA	NA	AL	NA	NA	ENSG00000018236	ENST00000548481	ENST00000548481,ENST00000551295,ENST00000347616,ENST00000348761
ENSG00000018236;SE:12:41302295-41303875:41303907-41312441:+	NA	NA	NA	NA	NA	NA	NA	NA	SE	microexon	NA	ENSG00000018236	ENST00000551424,ENST00000552913,ENST00000548005,ENST00000552248,ENST00000547702,ENST00000547849,ENST00000360099,ENST00000551295,ENST00000347616	ENST00000552913,ENST00000548005,ENST00000551424,ENST00000547849,ENST00000360099,ENST00000348761,ENST00000347616,ENST00000551295,ENST00000547702,ENST00000552248
ENSG00000018280;SE:2:219249989-219250135:219250208-219251358:+	-1	0	0	0	0.901647348250913	0.571981259471218	0.907994385930136	0.639074559647169	SE	other SE	NA	ENSG00000018280	ENST00000354352	ENST00000354352,ENST00000233202
ENSG00000018408;AF:3:149245756-149258003:149258053:149245756-149258802:149258847:-	NA	NA	NA	NA	NA	NA	NA	NA	AF	NA	NA	ENSG00000018408	ENST00000494754	ENST00000471586,ENST00000494754
ENSG00000018408;AF:3:149290787-149293821:149293825:149290787-149374663:149375093:-	0.415204029607828	0.555953241004133	0.228555073321971	0.518860038606659	0.553400125886768	0.500034657291009	0.244337852054949	0.493500556911171	AF	NA	NA	ENSG00000018408	ENST00000472417	ENST00000472417,ENST00000479238,ENST00000467467,ENST00000465804,ENST00000360632
ENSG00000018610;SE:X:118678454-118679426:118679467-118694231:-	0.849799545243686	0.928247588706819	0.914958421542763	0.949148019188412	0.823781330296481	0.928781803640278	0.920271791901637	0.935659595520371	SE	microexon	NA	ENSG00000018610	ENST00000320339,ENST00000371594	ENST00000371594,ENST00000320339,ENST00000536133
ENSG00000018625;A3:1:160106160-160106360:160106160-160106411:+	0.677918569060402	0.744394112102077	0.753560100517499	0.714559369407188	0.667235968450723	0.744064445598749	0.707407730582677	0.723606901350527	A3	NA	NA	ENSG00000018625	ENST00000361216,ENST00000392233	ENST00000392233,ENST00000361216,ENST00000447527
ENSG00000018625;A3:1:160109531-160109683:160109531-160109716:+	0.987173352910686	0.999999999951294	0.964984544095466	0.999999999548815	0.987317587969724	0.999999999950962	0.966716858049761	0.999999999541275	A3	NA	NA	ENSG00000018625	ENST00000361216,ENST00000447527	ENST00000392233,ENST00000447527,ENST00000361216
ENSG00000018869;AL:19:56887413:56887490-56901370:56895235:56896553-56901370:-	0	0.436738128085121	0	0.688602341008799	0.627848502318406	0.628312804998865	0.76820862985636	0.694123361757362	AL	NA	NA	ENSG00000018869	ENST00000589143	ENST00000586929,ENST00000301310,ENST00000589143
ENSG00000018869;AL:19:56887413:56887490-56901370:56896242:56896553-56901370:-	-1	1	-1	1	0.848901465837935	1	1	1	AL	NA	NA	ENSG00000018869	ENST00000589143	ENST00000589143,ENST00000587778
ENSG00000018869;AL:19:56887413:56887490-56901370:56896251:56896553-56901370:-	-1	0.637680742278963	0	0.732519028996008	1	0.894854312192135	0.741703834962697	0.880709063640994	AL	NA	NA	ENSG00000018869	ENST00000589143	ENST00000589143,ENST00000593145
ENSG00000019144;SE:11:118509969-118512972:118513112-118514518:+	0.595073147204872	0.788714454157132	0.377759750867281	0.283098602752271	0.592207065242451	0.811697205312243	0.396364373053962	0.291240625499338	SE	other SE	NA	ENSG00000019144	ENST00000361417	ENST00000528594,ENST00000356063,ENST00000530994,ENST00000361417
ENSG00000019144;SE:11:118514892-118515365:118515409-118516074:+	0.194459058374605	0.230641480498088	0.286733113049509	0.233213871885171	0.341289348925914	0.239390006864289	0.390413561303522	0.26560771008126	SE	microexon	NA	ENSG00000019144	ENST00000527898	ENST00000356063,ENST00000527898,ENST00000361417,ENST00000524713
ENSG00000019144;SE:11:118526400-118526570:118526602-118527393:+	0.443109899977179	0.434491908650459	0.256610016581106	0.147363541556862	0.293053384318058	0.352537641294729	0.184186683279879	0.138825973695651	SE	microexon	NA	ENSG00000019144	ENST00000361417	ENST00000356063,ENST00000527898,ENST00000361417,ENST00000524713
ENSG00000019186;SE:20:52773828-52773927:52774124-52774625:-	-1	-1	-1	-1	0	0	0	1	SE	other SE	NA	ENSG00000019186	ENST00000395954,ENST00000216862	ENST00000395954,ENST00000216862,ENST00000395955
ENSG00000019505;AF:11:45277442-45307414:45307475:45277442-45307576:45307758:-	8.45950036390791e-11	0	0	0	9.1515807191758e-11	0	0	0	AF	NA	NA	ENSG00000019505	ENST00000528101	ENST00000020926,ENST00000528101
ENSG00000019582;AL:5:149781553:149781567-149785822:149782150:149782188-149785822:-	1	1	0.969088153268172	0.979252400480067	1	1	0.998057103159626	0.999189146403385	AL	NA	NA	ENSG00000019582	ENST00000524315	ENST00000377795,ENST00000524315
ENSG00000019582;AL:5:149781553:149781567-149785822:149782873:149782875-149785822:-	1	1	1	1	1	1	1	1	AL	NA	NA	ENSG00000019582	ENST00000524315	ENST00000523208,ENST00000524315
ENSG00000019582;AL:5:149781553:149781567-149785822:149784739:149784743-149785822:-	1	1	0.860671426674264	0.919668916870144	1	1	0.996868519669805	0.998711048978813	AL	NA	NA	ENSG00000019582	ENST00000524315	ENST00000524315,ENST00000522246
ENSG00000019582;AL:5:149782150:149782188-149785822:149782873:149782875-149785822:-	-1	-1	1	1	-1	-1	1	1	AL	NA	NA	ENSG00000019582	ENST00000377795	ENST00000377795,ENST00000523208
ENSG00000019582;AL:5:149782150:149782188-149785822:149784739:149784743-149785822:-	-1	-1	0.164607441347937	0.195210581386162	-1	-1	0.382602287160019	0.386043246981949	AL	NA	NA	ENSG00000019582	ENST00000377795	ENST00000377795,ENST00000522246
ENSG00000019582;AL:5:149782873:149782875-149785822:149784739:149784743-149785822:-	-1	-1	0	0	-1	-1	0	0	AL	NA	NA	ENSG00000019582	ENST00000523208	ENST00000523208,ENST00000522246
ENSG00000019582;SE:5:149782188-149782684:149782875-149784243:-	0.256937804709882	0.292183474093805	0.247439029493412	0.301351983104375	0.278696152018942	0.302259020970423	0.23294699231495	0.298252398688626	SE	other SE	NA	ENSG00000019582	ENST00000009530,ENST00000518797	ENST00000353334,ENST00000518797,ENST00000009530
ENSG00000019582;SE:5:149785884-149786444:149786523-149786715:-	1	1	0.938031397464075	0.967684476293752	1	1	0.998410933299844	0.999353540317802	SE	other SE	NA	ENSG00000019582	ENST00000524315,ENST00000353334,ENST00000009530,ENST00000518797,ENST00000377795,ENST00000523208	ENST00000522246,ENST00000518797,ENST00000353334,ENST00000377795,ENST00000523208,ENST00000524315,ENST00000009530
ENSG00000019582;SE:5:149785884-149786715:149786887-149792188:-	NA	NA	NA	NA	NA	NA	NA	NA	SE	other SE	NA	ENSG00000019582	ENST00000522246	ENST00000523813,ENST00000522246
ENSG00000019991;A3:7:81381578-81386505:81381563-81386505:-	0.273575555030916	0.999992005160105	1	5.77906923384805e-05	0.689488620591521	0.999995106034395	1	9.54833257069667e-05	A3	NA	NA	ENSG00000019991	ENST00000222390,ENST00000444829,ENST00000423064	ENST00000453411,ENST00000222390,ENST00000457544,ENST00000423064,ENST00000444829
ENSG00000019991;AL:7:81381431:81381578-81386505:81385310:81385379-81386505:-	1	1	1	-1	1	1	1	-1	AL	NA	NA	ENSG00000019991	ENST00000423064	ENST00000423064,ENST00000354224
ENSG00000020129;AL:1:36029510-36030828:36031261:36029510-36032424:36032467:+	0.812437867873587	0.769280761013967	0.776982104936357	0.662945598141732	0.820716764620747	0.786977458278718	0.831753231270598	0.688670015062689	AL	NA	NA	ENSG00000020129	ENST00000356090,ENST00000373243,ENST00000373253	ENST00000373243,ENST00000423723,ENST00000356090,ENST00000373253
ENSG00000020181;AF:8:37641709:37641848-37672414:37654787:37655052-37672414:+	0	0	0	-1	9.89595228538825e-10	0	0	0	AF	NA	NA	ENSG00000020181	ENST00000428068	ENST00000315215,ENST00000412232,ENST00000428068
ENSG00000020256;A3:20:50701805-50704931:50701608-50704931:-	1	0.504176385198008	1	1	0.637983819373619	0.451301991961471	0.639622716372681	0.26705858700888	A3	NA	NA	ENSG00000020256	ENST00000371523,ENST00000361387	ENST00000456175,ENST00000371523,ENST00000361387
ENSG00000020256;A3:20:50803610-50808130:50803604-50808130:-	1	0.999999908071565	0.674180378357484	0.721504069638012	1	0.999999906570114	0.693826757177118	0.741040175675348	A3	NA	NA	ENSG00000020256	ENST00000371518,ENST00000361387,ENST00000346617,ENST00000216923	ENST00000216923,ENST00000346617,ENST00000361387,ENST00000371515,ENST00000371518
ENSG00000020256;AF:20:50715126-50721192:50721363:50715126-50721671:50721776:-	0	-1	-1	-1	0	-1	-1	-1	AF	NA	NA	ENSG00000020256	ENST00000395989,ENST00000395979	ENST00000371523,ENST00000395989,ENST00000395979
ENSG00000020256;AL:20:50668655:50668671-50704931:50701099:50701805-50704931:-	0	0.212238312321729	0	0	0	0.212100762063534	0	0	AL	NA	NA	ENSG00000020256	ENST00000371518	ENST00000371523,ENST00000361387,ENST00000371518
ENSG00000020256;AL:20:50668655:50668671-50704931:50701595:50701608-50704931:-	-1	0.215044856992537	-1	-1	0	0.181276897821554	0	0	AL	NA	NA	ENSG00000020256	ENST00000371518	ENST00000456175,ENST00000371518
ENSG00000020256;AL:20:50668655:50668671-50704931:50701780:50701805-50704931:-	-1	1	-1	-1	-1	1	-1	-1	AL	NA	NA	ENSG00000020256	ENST00000371518	ENST00000371518,ENST00000395989
ENSG00000020256;AL:20:50701595:50701608-50704931:50701780:50701805-50704931:-	-1	1	-1	-1	1	1	1	1	AL	NA	NA	ENSG00000020256	ENST00000456175	ENST00000456175,ENST00000395989
ENSG00000020256;SE:20:50781296-50782403:50782564-50803371:-	1	0.813515064858727	1	1	1	0.808183739775737	1	1	SE	other SE	NA	ENSG00000020256	ENST00000371518,ENST00000361387,ENST00000371515,ENST00000216923	ENST00000216923,ENST00000346617,ENST00000361387,ENST00000371515,ENST00000371518
ENSG00000020426;AL:14:61346553-61434947:61435064:61346553-61435277:61435301:+	0.678989893984498	0.660670448554802	0.679781331104385	0.730554901197259	0.632911524980333	0.633762682058562	0.609796452003998	0.704290501903144	AL	NA	NA	ENSG00000020426	ENST00000261245,ENST00000539616,ENST00000557134	ENST00000557134,ENST00000539616,ENST00000554002,ENST00000261245
ENSG00000020426;SE:14:61278845-61285440:61285565-61346432:+	0.775605219387429	0.591030766869482	0.774105860331271	0.849003754130807	0.793132561246387	0.671056178238238	0.800908599133208	0.851116033615099	SE	other SE	NA	ENSG00000020426	ENST00000261245,ENST00000554002,ENST00000557134	ENST00000557134,ENST00000539616,ENST00000554002,ENST00000261245
ENSG00000020577;SE:14:55169298-55203742:55204005-55215533:+	0.359738411943861	0.42541539206035	0.552492450610299	0.279002503035128	0.393475590965848	0.447775008824041	0.579137648330823	0.309070625392621	SE	other SE	ENSMUSG00000021838;SE:14:47016795-47052850:47053113-47064220:+	ENSG00000020577	ENST00000554335,ENST00000392067,ENST00000357634	ENST00000392067,ENST00000251091,ENST00000357634,ENST00000554335
ENSG00000020577;SE:14:55243258-55251058:55251165-55251255:+	0.031860069093263	0.106138657340433	0.129336241181168	0	0.125205510238452	0.179770185316788	0.18317733403639	0	SE	other SE	NA	ENSG00000020577	ENST00000555192	ENST00000251091,ENST00000554335,ENST00000392067,ENST00000555192,ENST00000357634
ENSG00000020633;AF:1:25254221-25255531:25255533:25254221-25256078:25256359:-	-1	-1	-1	-1	1	-1	1	0	AF	NA	NA	ENSG00000020633	ENST00000540420	ENST00000540420,ENST00000308873
ENSG00000020922;A3:11:94179059-94180385:94179056-94180385:-	1	0.790197400270748	0.939929882976966	0.317799515186944	1	0.790455266757987	0.940017851886864	0.318137545767696	A3	NA	NA	ENSG00000020922	ENST00000407439,ENST00000323929	ENST00000393241,ENST00000323929,ENST00000407439
ENSG00000020922;AF:11:94224131-94225808:94225836:94224131-94225948:94225967:-	4.03820820494074e-06	6.40721416198242e-05	0	1.57177671890833e-10	4.22759391497272e-06	6.46937493612558e-05	0	2.57781079067463e-10	AF	NA	NA	ENSG00000020922	ENST00000407439	ENST00000323929,ENST00000536754,ENST00000540013,ENST00000323977,ENST00000538923,ENST00000407439,ENST00000393241
ENSG00000020922;SE:11:94170401-94178976:94179056-94180385:-	0	0.315699571165053	1	0.999999999712912	0	0.318684312373111	1	0.999999999725002	SE	other SE	NA	ENSG00000020922	ENST00000393241	ENST00000393241,ENST00000323977
ENSG00000020922;SE:11:94170401-94178976:94179059-94180385:-	0.0749121435928824	0.634717662767257	1	0.999999999383726	0.0780606234536949	0.63826624697978	1	0.999999999410597	SE	other SE	NA	ENSG00000020922	ENST00000407439,ENST00000323929	ENST00000323929,ENST00000407439,ENST00000323977
ENSG00000021300;A3:11:73360132-73361577:73360132-73361598:+	0	0	0	0	0	0	0	0	A3	NA	NA	ENSG00000021300	ENST00000539157,ENST00000540431	ENST00000535129,ENST00000545798,ENST00000542389,ENST00000398492,ENST00000540431,ENST00000546251,ENST00000535582,ENST00000538227,ENST00000227214,ENST00000354190,ENST00000543524,ENST00000536527,ENST00000541597,ENST00000539157,ENST00000398494
ENSG00000021300;AL:11:73361750-73362468:73362482:73361750-73362833:73362896:+	0.999999969881599	1	1	0.830737194162197	0.999999966976301	1	1	0.82743731597471	AL	NA	NA	ENSG00000021300	ENST00000536527	ENST00000545798,ENST00000536527
ENSG00000021300;MX:11:73364059-73364415:73364506-73371798:73364059-73366848:73366952-73371798:+	0	0	0.11049149680775	0.230459017656451	0	0	0.103857111571537	0.211536063751931	MX	NA	NA	ENSG00000021300	ENST00000546251	ENST00000542389,ENST00000546251,ENST00000354190,ENST00000539157,ENST00000398494
ENSG00000021300;SE:11:73360132-73361577:73361750-73362833:+	0	0	0	0	0	0	0	0	SE	other SE	NA	ENSG00000021300	ENST00000539157,ENST00000540431	ENST00000539157,ENST00000540431,ENST00000543085
ENSG00000021300;SE:11:73360132-73361598:73361750-73362833:+	0.825292907563138	0.842752821863422	0.882335565063499	0.753302090357254	0.856769486714613	0.838461273909778	0.897019588515876	0.747698126579093	SE	other SE	NA	ENSG00000021300	ENST00000354190,ENST00000398492,ENST00000545798,ENST00000546251,ENST00000535582,ENST00000542389,ENST00000538227,ENST00000543524,ENST00000541597,ENST00000227214,ENST00000398494,ENST00000535129	ENST00000535129,ENST00000545798,ENST00000542389,ENST00000398492,ENST00000546251,ENST00000535582,ENST00000227214,ENST00000538227,ENST00000354190,ENST00000543524,ENST00000541597,ENST00000398494,ENST00000543085
ENSG00000021300;SE:11:73364059-73364415:73364506-73371798:+	0	0	0.00371902774949166	0.00355742409327341	0	0	0.0048458244371495	0.00442685562974132	SE	other SE	NA	ENSG00000021300	ENST00000546251	ENST00000535129,ENST00000546251,ENST00000398492,ENST00000535582,ENST00000540431,ENST00000538227,ENST00000227214,ENST00000543524,ENST00000541597,ENST00000543085
ENSG00000021300;SE:11:73364059-73366848:73366952-73371798:+	0.0319208861126789	0.0142936620822157	0.0291749293565339	0.0117807977941543	0.0458266308658837	0.0176187367598686	0.0403221606046803	0.0163034955411547	SE	other SE	NA	ENSG00000021300	ENST00000354190,ENST00000539157,ENST00000542389,ENST00000398494	ENST00000535129,ENST00000542389,ENST00000398492,ENST00000540431,ENST00000535582,ENST00000227214,ENST00000538227,ENST00000354190,ENST00000543524,ENST00000541597,ENST00000539157,ENST00000398494,ENST00000543085
ENSG00000021461;A3:7:99459462-99461157:99459462-99461160:+	0	0	0	0	0.00480371722062685	0	0	0	A3	NA	NA	ENSG00000021461	ENST00000222382	ENST00000417625,ENST00000354829,ENST00000415413,ENST00000222382
ENSG00000021461;AL:7:99436795-99437037:99437040:99436795-99445111:99445154:+	NA	NA	NA	NA	NA	NA	NA	NA	AL	NA	NA	ENSG00000021461	ENST00000421837	ENST00000421837,ENST00000436834
ENSG00000021461;MX:7:99425809-99434076:99434169-99445111:99425809-99436743:99436795-99445111:+	NA	NA	NA	NA	NA	NA	NA	NA	MX	NA	NA	ENSG00000021461	ENST00000433277	ENST00000433277,ENST00000436834
ENSG00000021461;MX:7:99447317-99447602:99447722-99454456:99447317-99453214:99453341-99454456:+	1	1	1	1	0.967949826229049	1	1	1	MX	NA	NA	ENSG00000021461	ENST00000342499	ENST00000342499,ENST00000354829,ENST00000312017,ENST00000222382
ENSG00000021461;SE:7:99425809-99434076:99434169-99436743:+	NA	NA	NA	NA	NA	NA	NA	NA	SE	other SE	NA	ENSG00000021461	ENST00000421837,ENST00000434806,ENST00000312017,ENST00000354829,ENST00000222382	ENST00000434806,ENST00000222382,ENST00000421837,ENST00000354829,ENST00000436834,ENST00000312017
ENSG00000021461;SE:7:99425809-99434076:99434169-99454456:+	-1	-1	-1	-1	-1	-1	-1	-1	SE	other SE	NA	ENSG00000021461	ENST00000415413	ENST00000415413,ENST00000444905
ENSG00000021461;SE:7:99434169-99436300:99436421-99436743:+	1	1	1	1	0.995196282779373	1	1	1	SE	other SE	NA	ENSG00000021461	ENST00000417625	ENST00000434806,ENST00000222382,ENST00000421837,ENST00000417625,ENST00000354829,ENST00000312017
ENSG00000021461;SE:7:99436795-99441766:99441865-99445111:+	NA	NA	NA	NA	NA	NA	NA	NA	SE	other SE	NA	ENSG00000021461	ENST00000434806,ENST00000312017,ENST00000354829,ENST00000222382	ENST00000434806,ENST00000222382,ENST00000354829,ENST00000436834,ENST00000312017
ENSG00000021461;SE:7:99459462-99461157:99461322-99463529:+	0	0	0	0	0.0320501737709509	0	0	0	SE	other SE	NA	ENSG00000021461	ENST00000222382	ENST00000342499,ENST00000444905,ENST00000312017,ENST00000222382
ENSG00000021461;SE:7:99459462-99461160:99461322-99463529:+	0.0595578333106562	0.996138178838175	0.0731752797459566	0.0921538156244765	0.872769634638485	0.883230375169504	0.835918406627308	0.801369043728751	SE	other SE	NA	ENSG00000021461	ENST00000354829,ENST00000417625,ENST00000415413	ENST00000312017,ENST00000417625,ENST00000354829,ENST00000342499,ENST00000415413,ENST00000444905
ENSG00000021488;SE:19:33355244-33355535:33355682-33359354:-	NA	NA	NA	NA	NA	NA	NA	NA	SE	other SE	NA	ENSG00000021488	ENST00000590341,ENST00000023064,ENST00000587772	ENST00000590465,ENST00000023064,ENST00000592232,ENST00000587772,ENST00000590341
ENSG00000021574;SE:2:32314674-32323865:32323960-32339707:+	0.607051606607456	0.566695674652683	0.267970301389049	0.191897097802986	0.621250048386472	0.545754875379334	0.279886975206169	0.167822806092444	SE	other SE	NA	ENSG00000021574	ENST00000315285	ENST00000315285,ENST00000345662
ENSG00000021645;A3:14:80271533-80327382:80271533-80328006:+	0.492612672691379	0.431618274948346	0.557180469287171	0.731072649068448	0.711591585073536	0.631051572334205	0.781247462879756	0.912284600674209	A3	NA	NA	ENSG00000021645	ENST00000557594	ENST00000428277,ENST00000335750,ENST00000557594,ENST00000554719
ENSG00000021645;A5:14:80271542-80328006:80271533-80328006:+	0	0.0317587657180346	0	0	0	0.0571659649490869	0	0	A5	NA	NA	ENSG00000021645	ENST00000281127	ENST00000428277,ENST00000281127,ENST00000335750,ENST00000554719
ENSG00000021645;AF:14:78709437:78710145-78764174:78744986:78745005-78764174:+	0.471199950653525	0.440636715840309	0.461563094665472	0.22730759576693	0.725672751723808	0.591301576551903	0.626421197532566	0.390674607749473	AF	NA	NA	ENSG00000021645	ENST00000554738	ENST00000553363,ENST00000554738
ENSG00000021645;AL:14:80271542-80319882:80319988:80271542-80328006:80328304:+	1	0.963331948207193	1	1	1	0.900657683990592	1	1	AL	NA	NA	ENSG00000021645	ENST00000554738,ENST00000555387	ENST00000281127,ENST00000555387,ENST00000554738
ENSG00000021645;SE:14:78764203-78767023:78767034-79111463:+	0.471199950653525	0.440636715840309	0.461563094665472	0.22730759576693	0.725672751723808	0.591301576551903	0.626421197532566	0.390674607749473	SE	microexon	NA	ENSG00000021645	ENST00000554738	ENST00000553363,ENST00000554738
ENSG00000021645;SE:14:79111764-79115611:79115634-79117508:+	0.528800049346474	0.559363284159691	0.538436905334528	0.77269240423307	0.274327248276192	0.408698423448097	0.373578802467435	0.609325392250527	SE	microexon	NA	ENSG00000021645	ENST00000553363	ENST00000553363,ENST00000554738
ENSG00000021645;SE:14:79270166-79276661:79276687-79423585:+	0.408782355931075	0.49418798894914	0.268308037377489	0.247587913176107	0.565556999985227	0.574511185695687	0.308504869868318	0.193523820560949	SE	microexon	ENSMUSG00000066392;SE:12:89348449-89354453:89354479-89503018:+	ENSG00000021645	ENST00000554719,ENST00000335750	ENST00000335750,ENST00000554738,ENST00000554719
ENSG00000021645;SE:14:80130292-80158516:80158605-80163973:+	0.425810764063655	0.384265090200329	0.547018397644851	0.479011927743508	0.189222240047978	0.243160595640508	0.329003468224287	0.33163877566783	SE	other SE	ENSMUSG00000066392;SE:12:90169091-90199147:90199236-90204511:+	ENSG00000021645	ENST00000554738,ENST00000555387,ENST00000428277	ENST00000428277,ENST00000335750,ENST00000555387,ENST00000281127,ENST00000554719,ENST00000557594,ENST00000554738
ENSG00000021762;A5:11:3140861-3141651:3140861-3141774:-	0.576094107898005	0.999788155991753	0.999997929706823	0.501951735368713	0.382723801965551	0.999751729466235	0.99999757931884	0.495651978971675	A5	NA	NA	ENSG00000021762	ENST00000263650	ENST00000525498,ENST00000263650
ENSG00000021762;SE:11:3140861-3141651:3141854-3143227:-	0.999527914301917	0.999999991432715	1	1	0.998968380927205	0.999999989564526	1	1	SE	other SE	NA	ENSG00000021762	ENST00000263650	ENST00000348039,ENST00000263650,ENST00000389989
ENSG00000021762;SE:11:3140861-3141774:3141854-3143227:-	0.99935853757232	0.999959568723294	1	1	0.99936012435783	0.999957979527948	1	1	SE	other SE	NA	ENSG00000021762	ENST00000525498	ENST00000348039,ENST00000525498,ENST00000389989
ENSG00000021776;A5:15:35196706-35198720:35196706-35198746:-	0	0	0	0	0	0	0	0	A5	NA	NA	ENSG00000021776	ENST00000543879	ENST00000156471,ENST00000543879
ENSG00000021852;AF:1:57422583-57425202:57425264:57422583-57425693:57425785:-	-1	-1	-1	-1	-1	-1	-1	-1	AF	NA	NA	ENSG00000021852	ENST00000535057	ENST00000543257,ENST00000535057
ENSG00000022267;AF:X:135278962:135279022-135288566:135279272:135279293-135288566:+	0	0	0	0	0	0	0	0	AF	NA	NA	ENSG00000022267	ENST00000539015	ENST00000539015,ENST00000370683,ENST00000370676
ENSG00000022267;AL:X:135290120-135290614:135290725:135290120-135292030:135292110:+	0	0	0	0	0	0	0	0	AL	NA	NA	ENSG00000022267	ENST00000420362	ENST00000420362,ENST00000370676
ENSG00000022267;AL:X:135290120-135290614:135290729:135290120-135292030:135292110:+	0	0	0	0	0	0	0	0	AL	NA	NA	ENSG00000022267	ENST00000456445	ENST00000456445,ENST00000370676
ENSG00000022267;AL:X:135290120-135290614:135290734:135290120-135292030:135292110:+	0	0	0	0	0	0	0	0	AL	NA	NA	ENSG00000022267	ENST00000452016,ENST00000434885	ENST00000452016,ENST00000434885,ENST00000370676
ENSG00000022267;SE:X:135290120-135290614:135290800-135292030:+	0.966857407317841	0.98104448207272	0.982865248126181	0.995380825897533	0.971203925650198	0.981632821999874	0.985658013737055	0.996072714167608	SE	other SE	ENSMUSG00000023092;SE:X:56790046-56790464:56790650-56791844:+	ENSG00000022267	ENST00000539015,ENST00000370683,ENST00000370674,ENST00000370690,ENST00000535737,ENST00000543669,ENST00000394153	ENST00000370674,ENST00000370683,ENST00000394153,ENST00000539015,ENST00000535737,ENST00000543669,ENST00000370676,ENST00000370690
ENSG00000022267;SE:X:135290800-135291402:135291601-135292030:+	0.165749707830882	0.235236977187135	0.127114470923841	0.103249993873967	0.165728597928148	0.198037047720527	0.127972015345714	0.0840643015075687	SE	other SE	ENSMUSG00000023092;SE:X:56790650-56791239:56791438-56791844:+	ENSG00000022267	ENST00000394155,ENST00000345434	ENST00000370674,ENST00000370683,ENST00000394153,ENST00000539015,ENST00000535737,ENST00000543669,ENST00000345434,ENST00000370690,ENST00000394155
ENSG00000022277;SE:20:55043822-55047382:55047471-55048357:+	0.00362355671751923	0	0.0353942657816529	0.0160752387628409	0.00497683442129194	0	0.0359208534546361	0.0122029291093873	SE	other SE	NA	ENSG00000022277	ENST00000449062,ENST00000357348	ENST00000449062,ENST00000395881,ENST00000023939,ENST00000357348
ENSG00000022277;SE:20:55088484-55091991:55092045-55092162:+	1	1	0.977265868770988	0.971713894343425	1	1	0.983502313710514	0.978317239517577	SE	other SE	NA	ENSG00000022277	ENST00000449062,ENST00000023939,ENST00000357348	ENST00000449062,ENST00000395881,ENST00000023939,ENST00000357348
ENSG00000022556;A3:19:55489191-55492985:55489191-55492994:+	1	1	-1	-1	1	1	1	1	A3	NA	NA	ENSG00000022556	ENST00000588619,ENST00000433772,ENST00000543010,ENST00000448584,ENST00000427260,ENST00000585500,ENST00000397169	ENST00000433772,ENST00000543010,ENST00000427260,ENST00000263437,ENST00000585500,ENST00000397169,ENST00000448584,ENST00000588619
ENSG00000022556;AF:19:55481384:55481663-55485868:55485417:55485492-55485868:+	1	0.0563441852637369	-1	-1	0.108792274996911	0.00662865421532055	0.00315811350756696	0.0114979339769458	AF	NA	NA	ENSG00000022556	ENST00000539848,ENST00000588107,ENST00000588619,ENST00000433772,ENST00000543010,ENST00000391721,ENST00000339757,ENST00000448584,ENST00000537859,ENST00000538819,ENST00000263437	ENST00000433772,ENST00000543010,ENST00000263437,ENST00000537859,ENST00000539848,ENST00000397169,ENST00000339757,ENST00000448584,ENST00000391721,ENST00000538819,ENST00000588619,ENST00000588107
ENSG00000022556;AF:19:55481591:55481663-55485868:55485417:55485492-55485868:+	-1	0	-1	-1	0	0	0	0	AF	NA	NA	ENSG00000022556	ENST00000585500	ENST00000585500,ENST00000397169
ENSG00000022556;AL:19:55485912-55488228:55488229:55485912-55489120:55489167:+	1	-1	-1	-1	1	-1	-1	-1	AL	NA	NA	ENSG00000022556	ENST00000539848	ENST00000539848,ENST00000588107
ENSG00000022556;MX:19:55485912-55489120:55489191-55493530:55485912-55492985:55493050-55493530:+	0	0.103880272100756	-1	-1	0	0.104071703893397	0.0611110783350518	0.0822546105037984	MX	NA	NA	ENSG00000022556	ENST00000339757,ENST00000537859	ENST00000537859,ENST00000538819,ENST00000339757,ENST00000391721
ENSG00000022556;RI:19:55481384:55481521-55481591:55481663:+	0.999999419138841	0.867703197196165	-1	-1	0.999999250748908	0.86760961442531	0.893109897812545	0.879282376035943	RI	NA	NA	ENSG00000022556	ENST00000539848,ENST00000588107,ENST00000588619,ENST00000433772,ENST00000543010,ENST00000391721,ENST00000339757,ENST00000448584,ENST00000537859,ENST00000538819,ENST00000263437	ENST00000433772,ENST00000543010,ENST00000427260,ENST00000263437,ENST00000537859,ENST00000539848,ENST00000339757,ENST00000448584,ENST00000391721,ENST00000538819,ENST00000588619,ENST00000588107
ENSG00000022556;SE:19:55485912-55489120:55489191-55492985:+	1.26360930439112e-06	0.949646712452381	-1	-1	0.932567579104818	0.994063110575591	0.997035430591197	0.989454497357607	SE	other SE	NA	ENSG00000022556	ENST00000588619,ENST00000433772,ENST00000543010,ENST00000448584,ENST00000427260,ENST00000585500,ENST00000397169	ENST00000433772,ENST00000543010,ENST00000427260,ENST00000585500,ENST00000397169,ENST00000448584,ENST00000391721,ENST00000538819,ENST00000588619
ENSG00000022556;SE:19:55489191-55492985:55493050-55493530:+	1	0.993890979942855	-1	-1	1	0.999306728692744	0.999806503674964	0.999045678205465	SE	other SE	NA	ENSG00000022556	ENST00000543010,ENST00000448584,ENST00000427260,ENST00000585500,ENST00000397169	ENST00000427260,ENST00000537859,ENST00000585500,ENST00000397169,ENST00000448584,ENST00000339757,ENST00000543010
ENSG00000022556;SE:19:55489191-55492994:55493050-55493530:+	-1	0	-1	-1	-1	0	0	0	SE	other SE	NA	ENSG00000022556	ENST00000263437	ENST00000537859,ENST00000339757,ENST00000263437
ENSG00000022567;A5:8:142221796-142222296:142221796-142222303:-	0.733994437051508	0.424252470596312	0.515247628725551	0.69646380009502	0.562869201518024	0.408347859707987	0.356404679130853	0.69932307602255	A5	NA	NA	ENSG00000022567	ENST00000433583,ENST00000517878	ENST00000433583,ENST00000024061,ENST00000517878
ENSG00000022567;AF:8:142231864-142238278:142238365:142231864-142240178:142240211:-	1	1	1	1	1	1	0.931315472977188	1	AF	NA	NA	ENSG00000022567	ENST00000024061,ENST00000519067	ENST00000519067,ENST00000024061,ENST00000519986
ENSG00000022567;AF:8:142231864-142238278:142238365:142231864-142264088:142264154:-	1	1	1	1	1	1	1	1	AF	NA	NA	ENSG00000022567	ENST00000024061,ENST00000519067	ENST00000519067,ENST00000024061,ENST00000433583
ENSG00000022567;AF:8:142231864-142238278:142238365:142231864-142264088:142264328:-	0.408142883765063	0.744913863984084	0.629298792850678	0.572101370246885	0.583365670240035	0.745752234686165	0.755958602721629	0.549678671717457	AF	NA	NA	ENSG00000022567	ENST00000024061,ENST00000519067	ENST00000519067,ENST00000024061,ENST00000517878
ENSG00000022567;AF:8:142231864-142240178:142240211:142231864-142264088:142264154:-	-1	-1	-1	-1	-1	-1	1	-1	AF	NA	NA	ENSG00000022567	ENST00000519986	ENST00000433583,ENST00000519986
ENSG00000022567;AF:8:142231864-142240178:142240211:142231864-142264088:142264328:-	0	0	0	0	0	0	0.185967951657618	0	AF	NA	NA	ENSG00000022567	ENST00000519986	ENST00000517878,ENST00000519986
ENSG00000022840;A3:12:121000873-121001135:121000873-121001150:+	0.646246436852265	0.434644020933929	0.598607970237409	0.186381579126625	0.5184852026707	0.531250688153746	0.529817957239067	0.536470250479496	A3	NA	NA	ENSG00000022840	ENST00000413266,ENST00000537740	ENST00000325954,ENST00000413266,ENST00000537740
ENSG00000022840;A3:12:121001426-121001613:121001426-121001619:+	0.921494743340924	0.966556097859935	1	1	0.891920055103849	0.954130282262596	1	1	A3	NA	NA	ENSG00000022840	ENST00000325954,ENST00000413266,ENST00000545419	ENST00000540046,ENST00000413266,ENST00000325954,ENST00000545419
ENSG00000022840;AF:12:120972615:120972771-120984208:120977265:120977271-120984208:+	0.529324279459334	0.499303343580518	0.342543534394685	0.810067816312666	0.43478823204801	0.45805457092107	0.432475226098482	0.474562166124557	AF	NA	NA	ENSG00000022840	ENST00000325954,ENST00000413266	ENST00000413266,ENST00000537997,ENST00000325954
ENSG00000022840;AF:12:120972675:120972771-120984208:120977265:120977271-120984208:+	0.613987982658431	1.29064462962478e-06	0.337370468597747	0.753890047979371	0.233981040881767	4.56723827268625e-07	0.249419834620072	0.20784417152792	AF	NA	NA	ENSG00000022840	ENST00000536869	ENST00000537997,ENST00000536869
ENSG00000022840;AL:12:120984404-120990302:120990469:120984404-120992521:120992538:+	0.386012017341569	0.99999870935537	0.662629531402253	0.246109952020629	0.766018959118233	0.999999543276173	0.750580165379928	0.79215582847208	AL	NA	NA	ENSG00000022840	ENST00000537997	ENST00000537997,ENST00000536869
ENSG00000022840;AL:12:120998689-121000748:121000785:120998689-121001150:121001176:+	0.950886357553706	0.339093774058609	0.320916614432475	0.543274793298871	0.228990101742942	0.228389786755255	0.196342635362084	0.309217595650705	AL	NA	NA	ENSG00000022840	ENST00000542438	ENST00000542438,ENST00000542207
ENSG00000022840;SE:12:120984404-120990302:120990501-120992521:+	0.414188963613974	0.999998705753814	0.505763401085107	0.581998475974479	0.715780239497158	0.99999945962908	0.69634426086704	0.774889708507804	SE	other SE	NA	ENSG00000022840	ENST00000325954,ENST00000413266	ENST00000413266,ENST00000325954,ENST00000536869
ENSG00000022840;SE:12:120998689-121000748:121000873-121001150:+	0.954414209834689	0.359920700921582	0.431180868513052	0.576337712978342	0.535175660731002	0.473799122219502	0.52591827470279	0.541506296608337	SE	other SE	NA	ENSG00000022840	ENST00000325954	ENST00000542207,ENST00000325954
ENSG00000022840;SE:12:121003332-121004628:121004783-121008994:+	0.366560800303719	0.511110922985571	0.517993498122099	0.765466576859908	0.448935405864785	0.468836219791909	0.460185156706548	0.426493957909991	SE	other SE	NA	ENSG00000022840	ENST00000325954,ENST00000413266,ENST00000545419	ENST00000538254,ENST00000413266,ENST00000325954,ENST00000545419
ENSG00000022976;A3:14:102805560-102807660:102805560-102807857:+	1	1	1	1	1	1	0.777063534353299	0.901278706301467	A3	NA	NA	ENSG00000022976	ENST00000442396,ENST00000558850,ENST00000559185,ENST00000561251	ENST00000442396,ENST00000561251,ENST00000560112,ENST00000559185,ENST00000558850
ENSG00000022976;A3:14:102805560-102807660:102805560-102808440:+	0.597747632155605	0.793972109058962	0.674839179155282	0.815152891542846	0.789890517419269	0.923662927894773	0.738904575073455	0.85778603964948	A3	NA	NA	ENSG00000022976	ENST00000442396,ENST00000558850,ENST00000559185,ENST00000561251	ENST00000558462,ENST00000442396,ENST00000561251,ENST00000558490,ENST00000559185,ENST00000558850
ENSG00000022976;A5:14:102805566-102807660:102805560-102807660:+	0	0.392799611270085	0.158787925663084	0.062511340477776	0	0.263569527663821	0.129167092591609	0.0757371461740812	A5	NA	NA	ENSG00000022976	ENST00000262236,ENST00000559155	ENST00000442396,ENST00000561251,ENST00000262236,ENST00000559185,ENST00000558850,ENST00000559155
ENSG00000022976;AF:14:102793165:102793224-102800891:102797976:102798183-102800891:+	1	0.983917027382351	1	1	1	0.991459182265117	1	1	AF	NA	NA	ENSG00000022976	ENST00000561251	ENST00000561251,ENST00000559155
ENSG00000022976;AF:14:102793165:102793224-102800891:102798029:102798183-102800891:+	1	1	0.364271773561467	1	1	1	0.564087732568565	1	AF	NA	NA	ENSG00000022976	ENST00000561251	ENST00000561251,ENST00000558490
ENSG00000022976;AF:14:102793165:102793224-102800891:102798051:102798183-102800891:+	0.46838980429627	0.462289500521468	1	0.710236827580278	0.659217648861199	0.895032788603776	1	0.733193963227734	AF	NA	NA	ENSG00000022976	ENST00000561251	ENST00000558462,ENST00000561251
ENSG00000022976;AL:14:102802175-102802972:102802983:102802175-102805153:102805167:+	NA	NA	NA	NA	NA	NA	NA	NA	AL	NA	NA	ENSG00000022976	ENST00000559098	ENST00000560568,ENST00000559098
ENSG00000022976;AL:14:102805560-102807857:102807867:102805560-102808440:102808513:+	0	0	0	0	0	0	0.448099502555506	0.397835547033959	AL	NA	NA	ENSG00000022976	ENST00000560112	ENST00000558462,ENST00000560112,ENST00000558490
ENSG00000022976;SE:14:102793224-102797959:102798183-102800891:+	0.452136313934065	0.864241239691775	0.907837719330516	0.497043343209704	0.512834405547568	0.478705588108436	0.685647124521347	0.596709769862049	SE	other SE	NA	ENSG00000022976	ENST00000442396,ENST00000559098,ENST00000558850,ENST00000559185,ENST00000262236	ENST00000559098,ENST00000442396,ENST00000561251,ENST00000262236,ENST00000559185,ENST00000558850
ENSG00000022976;SE:14:102800983-102802026:102802175-102805153:+	NA	NA	NA	NA	NA	NA	NA	NA	SE	other SE	NA	ENSG00000022976	ENST00000442396,ENST00000558850,ENST00000559185,ENST00000262236,ENST00000561251,ENST00000559155,ENST00000558490,ENST00000560568	ENST00000560568,ENST00000558462,ENST00000442396,ENST00000561251,ENST00000262236,ENST00000558490,ENST00000559185,ENST00000558850,ENST00000559155
ENSG00000023041;A3:10:114203364-114204928:114203352-114204928:-	0.854974792701034	0.815795952769771	0.677842053686315	0.833389109023483	0.856406003880383	0.817530551301617	0.674099630080576	0.834991939312965	A3	NA	NA	ENSG00000023041	ENST00000369405	ENST00000369404,ENST00000369405
ENSG00000023171;AF:11:123396857:123396879-123448075:123431350:123431360-123448075:+	0.838576883695343	0.717595342653454	0.338268952079111	0.545199977194837	0.890140212593726	0.735446396174613	0.383453690304725	0.480085559007533	AF	NA	NA	ENSG00000023171	ENST00000456860,ENST00000322282,ENST00000529750	ENST00000322282,ENST00000456860,ENST00000529750,ENST00000534764
ENSG00000023171;SE:11:123448285-123449118:123449138-123455020:+	0	0	0	0	0	0	0	0	SE	microexon	NA	ENSG00000023171	ENST00000456860	ENST00000322282,ENST00000529750,ENST00000534764,ENST00000529432,ENST00000456860
ENSG00000023171;SE:11:123485543-123489053:123489064-123489401:+	0.933366341999903	0.66077976489656	0.292845934333726	0.336905174277477	0.783933237526622	0.633870762087599	0.283076810623787	0.379476004293869	SE	microexon	NA	ENSG00000023171	ENST00000456860,ENST00000529750,ENST00000529432	ENST00000529432,ENST00000456860,ENST00000529750,ENST00000450171
ENSG00000023191;A3:11:499999-500484:499923-500484:-	0.917713029256024	1	0.89063777164774	0.733435906361277	0.96827801555209	1	0.950018488991337	0.979001430561478	A3	NA	NA	ENSG00000023191	ENST00000534797,ENST00000397614,ENST00000397615,ENST00000397604,ENST00000533410,ENST00000438658,ENST00000354420,ENST00000356187,ENST00000527485,ENST00000529368,ENST00000529306,ENST00000531149	ENST00000529115,ENST00000354420,ENST00000397615,ENST00000534797,ENST00000438658,ENST00000529368,ENST00000529306,ENST00000531149,ENST00000397614,ENST00000397604,ENST00000527485,ENST00000356187,ENST00000533410
ENSG00000023191;AL:11:499031:499185-499829:499501:499600-499829:-	0	0	0	0	0	0	0	0	AL	NA	NA	ENSG00000023191	ENST00000527485	ENST00000531149,ENST00000527485
ENSG00000023191;AL:11:499047:499185-499829:499501:499600-499829:-	0	0	0	0	0	0	0	0	AL	NA	NA	ENSG00000023191	ENST00000529368	ENST00000529368,ENST00000531149
ENSG00000023191;AL:11:499049:499185-499829:499501:499600-499829:-	0.638611702715352	0	0.639372717850425	0.907357131769608	0.320803802679496	0	0.378598781079769	0.177225536733165	AL	NA	NA	ENSG00000023191	ENST00000529115	ENST00000531149,ENST00000529115
ENSG00000023191;AL:11:499062:499185-499829:499501:499600-499829:-	0	0	0	0	0	0	0	0	AL	NA	NA	ENSG00000023191	ENST00000529306	ENST00000529306,ENST00000531149
ENSG00000023191;AL:11:500635:500654-502062:500735:500738-502062:-	NA	NA	NA	NA	NA	NA	NA	NA	AL	NA	NA	ENSG00000023191	ENST00000532055	ENST00000532055,ENST00000525701
ENSG00000023228;SE:2:207013820-207014542:207014649-207017143:-	1	1	0.981585751633879	0.977457854081035	1	1	0.974519199487584	0.970467345657958	SE	other SE	NA	ENSG00000023228	ENST00000233190,ENST00000449699,ENST00000455934,ENST00000454195	ENST00000449699,ENST00000233190,ENST00000440274,ENST00000454195,ENST00000455934
ENSG00000023287;A5:8:53537347-53540592:53537347-53540601:-	0.786203595635819	0.411153638762042	0.353267965203042	0.250534002477432	0.24938291970254	0.231209706706525	0.190466134811139	0.255538240584563	A5	NA	NA	ENSG00000023287	ENST00000025008	ENST00000519912,ENST00000539297,ENST00000435644,ENST00000025008
ENSG00000023287;AF:8:53596573-53597959:53598029:53596573-53626635:53626693:-	0.892747419499826	0.640514724100883	0.945789509562521	0.279948759483644	0.66635737009544	0.695207814258261	0.761439681878315	0.687398288603033	AF	NA	NA	ENSG00000023287	ENST00000025008,ENST00000435644,ENST00000539297	ENST00000539297,ENST00000435644,ENST00000025008,ENST00000517963
ENSG00000023287;AL:8:53536234:53536287-53537277:53536345:53536419-53537277:-	0	0.408756087848278	0.442535573159446	0.672825935870876	0.682934136457529	0.66751338540172	0.700027299575616	0.666444416090423	AL	NA	NA	ENSG00000023287	ENST00000519912	ENST00000519912,ENST00000539297,ENST00000435644,ENST00000025008
ENSG00000023287;SE:8:53571536-53573156:53573217-53573486:-	1	0.813579823846356	0.716375504991455	0.800729602024484	1	0.796774132629134	0.788754146500625	0.874015414951474	SE	other SE	NA	ENSG00000023287	ENST00000025008,ENST00000435644,ENST00000539297	ENST00000539297,ENST00000523594,ENST00000435644,ENST00000025008
ENSG00000023330;SE:3:52240767-52242099:52242263-52245299:+	0.837381386753077	0.786428846455879	1	0.982929651160142	0.821748408859072	0.774359187374557	1	0.985504077349616	SE	other SE	NA	ENSG00000023330	ENST00000469224,ENST00000394965,ENST00000310271,ENST00000484952	ENST00000484952,ENST00000394965,ENST00000493402,ENST00000310271,ENST00000469224
ENSG00000023445;SE:11:102196296-102197460:102197582-102198783:+	0.751574699215458	0.0254666519973581	0.794768263800007	-1	0.54088284064269	0.352525027480975	0.657039944007451	0.69886106966366	SE	other SE	NA	ENSG00000023445	ENST00000527309	ENST00000263464,ENST00000527309,ENST00000532808
ENSG00000023572;AF:1:193070334-193074394:193074512:193070334-193074647:193074768:-	1	0.909736784058276	1	0.866792579543256	1	0.914574704662631	1	0.864451393344623	AF	NA	NA	ENSG00000023572	ENST00000367439	ENST00000367439,ENST00000367440
ENSG00000023697;A3:12:16109967-16111122:16109967-16111174:+	0.291503946847925	0.729889022034429	0.27367567540541	0.765281862070451	0.563421405851654	0.672927009651349	0.403860260285833	0.783216181397121	A3	NA	NA	ENSG00000023697	ENST00000531803,ENST00000428559,ENST00000532964	ENST00000428559,ENST00000532964,ENST00000531803,ENST00000528821
ENSG00000023697;AL:12:16109967-16111174:16111242:16109967-16112763:16112813:+	NA	NA	NA	NA	NA	NA	NA	NA	AL	NA	NA	ENSG00000023697	ENST00000528821	ENST00000526521,ENST00000528821
ENSG00000023697;SE:12:16064348-16064625:16064687-16109870:+	NA	NA	NA	NA	NA	NA	NA	NA	SE	other SE	NA	ENSG00000023697	ENST00000531803	ENST00000428559,ENST00000532964,ENST00000528821,ENST00000531803,ENST00000526521
ENSG00000023697;SE:12:16109967-16111122:16111269-16112763:+	NA	NA	NA	NA	NA	NA	NA	NA	SE	other SE	NA	ENSG00000023697	ENST00000531803,ENST00000428559,ENST00000532964	ENST00000428559,ENST00000526521,ENST00000532964,ENST00000531803
ENSG00000023697;SE:12:16115881-16135242:16135370-16185476:+	0.953237184497873	1	0.753442197891296	1	0.862865408965174	1	0.852700495072921	1	SE	other SE	ENSMUSG00000030225;SE:6:137783063-137796754:137796882-137830193:+	ENSG00000023697	ENST00000531803,ENST00000428559,ENST00000533447,ENST00000526530	ENST00000428559,ENST00000526530,ENST00000532964,ENST00000533447,ENST00000531803
ENSG00000023734;SE:12:16035753-16036017:16036055-16036475:+	0	0	0	0	0	0	0	0	SE	microexon	NA	ENSG00000023734	ENST00000025399	ENST00000419869,ENST00000025399
ENSG00000023734;SE:12:16035753-16036475:16036610-16042862:+	NA	NA	NA	NA	NA	NA	NA	NA	SE	other SE	NA	ENSG00000023734	ENST00000419869	ENST00000541731,ENST00000419869
ENSG00000023734;SE:12:16052987-16053881:16053946-16055851:+	0.749742847429889	0.561780087668093	0.597818675775816	0.457220064456961	0.645534744339925	0.612498169302572	0.658774606739366	0.534237203309517	SE	other SE	NA	ENSG00000023734	ENST00000025399,ENST00000419869,ENST00000538352	ENST00000538352,ENST00000419869,ENST00000538718,ENST00000025399
ENSG00000023892;A3:6:35277587-35278236:35277587-35278347:+	1	1	0.180894535978657	0.106628445396303	0.415209617423494	0.270520574716427	0.266894139880835	0.328678737755971	A3	NA	NA	ENSG00000023892	ENST00000316637	ENST00000444278,ENST00000316637
ENSG00000023902;A3:1:150129209-150129566:150129209-150129579:+	0.0236989252407404	0	0.0170781578135828	0	0.0248119366355988	0	0.0206772807228091	0	A3	NA	NA	ENSG00000023902	ENST00000441340	ENST00000369124,ENST00000441340
ENSG00000023902;SE:1:150129209-150129566:150129680-150131014:+	0.318644183245348	-1	1	-1	0.352369370547288	-1	1	-1	SE	other SE	NA	ENSG00000023902	ENST00000441340	ENST00000025469,ENST00000441340
ENSG00000023902;SE:1:150129209-150129579:150129680-150131014:+	0.950655794995114	1	1	1	0.955326169603232	1	1	1	SE	other SE	NA	ENSG00000023902	ENST00000369124	ENST00000025469,ENST00000369124
ENSG00000024048;A3:6:42626058-42626373:42626058-42626384:+	0.018225866491309	0.0371418198948482	0	0.0376240589669125	0.047842022046792	0.0466541900324983	0	0.0324540348300525	A3	NA	NA	ENSG00000024048	ENST00000372883	ENST00000372883,ENST00000372901,ENST00000372899
ENSG00000024048;MX:6:42583828-42584978:42585076-42600290:42583828-42585147:42585245-42600290:+	1.03408089451925e-08	0.148388700225437	0.282178784787606	0.297707210294283	1.12726839068312e-08	0.143936456484544	0.296140370489879	0.254415897230028	MX	NA	NA	ENSG00000024048	ENST00000372899	ENST00000372901,ENST00000372899
ENSG00000024048;SE:6:42600642-42601986:42602032-42603156:+	0.018225866491309	0.0371418198948482	0	0.0376240589669125	0.047842022046792	0.0466541900324983	0	0.0324540348300525	SE	microexon	NA	ENSG00000024048	ENST00000372883	ENST00000372883,ENST00000372901,ENST00000372899
ENSG00000024526;A5:1:68947295-68947729:68947295-68948324:-	-1	1	1	-1	1	1	1	1	A5	NA	NA	ENSG00000024526	ENST00000456315	ENST00000456315,ENST00000489862
ENSG00000024526;RI:1:68955135:68955168-68955253:68955291:-	-1	1	1	-1	1	1	1	1	RI	NA	NA	ENSG00000024526	ENST00000456315,ENST00000370966	ENST00000456315,ENST00000489862,ENST00000370966
ENSG00000024526;SE:1:68947295-68947729:68948580-68949633:-	-1	1	0.959187756084992	-1	1	1	0.974342665075327	0.32478079390425	SE	other SE	NA	ENSG00000024526	ENST00000456315	ENST00000456315,ENST00000370966
ENSG00000024526;SE:1:68948580-68948956:68948988-68949633:-	-1	0	0	-1	0	0	0	0	SE	microexon	NA	ENSG00000024526	ENST00000489862	ENST00000456315,ENST00000489862
ENSG00000025156;SE:6:122744831-122749048:122749101-122752575:+	0.140389377968568	0.273856645224888	0.324416398445846	0.401357891902113	0.134875094186518	0.272695452990982	0.306285103848249	0.362797916358667	SE	other SE	NA	ENSG00000025156	ENST00000368455	ENST00000452194,ENST00000368455,ENST00000465214
ENSG00000025293;RI:20:34450935:34451222-34451288:34451322:+	1	1	1	1	1	1	1	1	RI	NA	NA	ENSG00000025293	ENST00000339089,ENST00000374000,ENST00000374012	ENST00000374000,ENST00000339089,ENST00000374012,ENST00000439301
ENSG00000025434;A3:11:47280810-47281337:47280810-47281342:+	1	1	0.884785078506965	0	1	0.283110576559983	0.120548794435691	0	A3	NA	NA	ENSG00000025434	ENST00000420369	ENST00000405853,ENST00000407404,ENST00000449369,ENST00000436029,ENST00000441012,ENST00000436778,ENST00000467728,ENST00000437276,ENST00000420369,ENST00000457932,ENST00000444396
ENSG00000025434;A3:11:47283000-47283098:47283000-47283470:+	0.758977977489123	0.529644524301583	0.20778855792516	0.228370870674751	0.476706706152468	0.458184816309129	0.233971702042483	0.342185214358051	A3	NA	NA	ENSG00000025434	ENST00000481889	ENST00000531660,ENST00000527949,ENST00000405576,ENST00000407404,ENST00000405853,ENST00000481889
ENSG00000025434;AF:11:47281434:47281530-47282792:47282001:47282226-47282792:+	0	0	0.619023702348843	0.400742615656601	0.39639205789953	0	0.5978203778047	0.394161688465486	AF	NA	NA	ENSG00000025434	ENST00000531660	ENST00000531660,ENST00000527949
ENSG00000025434;AL:11:47280810-47280912:47281030:47280810-47281342:47281503:+	NA	NA	NA	NA	NA	NA	NA	NA	AL	NA	NA	ENSG00000025434	ENST00000419652	ENST00000419652,ENST00000437276
ENSG00000025434;AL:11:47280810-47280912:47281030:47280810-47281342:47281530:+	NA	NA	NA	NA	NA	NA	NA	NA	AL	NA	NA	ENSG00000025434	ENST00000419652	ENST00000419652,ENST00000457932
ENSG00000025434;RI:11:47283098:47283277-47283470:47283569:+	0.317925805115916	0.280769929696988	0.222096880198844	0.227337273307016	0.3568512306417	0.351919539233533	0.253652302950995	0.259389696390111	RI	NA	NA	ENSG00000025434	ENST00000481889	ENST00000467728,ENST00000481889,ENST00000395397,ENST00000441012
ENSG00000025434;SE:11:47281530-47281960:47282226-47282792:+	1	1	0.656096321612681	0.764628214873615	0.865593562852417	1	0.668240281112086	0.835737189373407	SE	other SE	NA	ENSG00000025434	ENST00000444396,ENST00000436778,ENST00000449369,ENST00000436029,ENST00000407404,ENST00000441012,ENST00000467728,ENST00000405853,ENST00000412937,ENST00000395397,ENST00000405576,ENST00000481889	ENST00000531660,ENST00000395397,ENST00000405576,ENST00000407404,ENST00000412937,ENST00000449369,ENST00000436029,ENST00000441012,ENST00000436778,ENST00000467728,ENST00000405853,ENST00000481889,ENST00000444396
ENSG00000025434;SE:11:47283000-47283098:47283277-47283470:+	0.87106462454662	0.742568803972143	0.478807951951909	0.501468704969158	0.621475672525433	0.60896410511669	0.473327392958571	0.597623267517416	SE	other SE	NA	ENSG00000025434	ENST00000441012,ENST00000467728,ENST00000395397	ENST00000531660,ENST00000527949,ENST00000395397,ENST00000405576,ENST00000407404,ENST00000441012,ENST00000467728,ENST00000405853
ENSG00000025708;A3:22:50964585-50964675:50964570-50964675:-	0	0	0.385023495195576	0	0	0	0.38785438363624	0	A3	NA	NA	ENSG00000025708	ENST00000395681	ENST00000395681,ENST00000395678,ENST00000395680,ENST00000252029,ENST00000425169
ENSG00000025708;SE:22:50966146-50966941:50967039-50967565:-	1	1	1	1	1	1	1	1	SE	other SE	NA	ENSG00000025708	ENST00000395680,ENST00000395681,ENST00000252029,ENST00000395678	ENST00000395681,ENST00000395678,ENST00000395680,ENST00000252029,ENST00000425169
ENSG00000025770;A3:22:50960844-50960927:50960844-50960930:+	0.131312816553251	0.206244614817424	0.161126062982741	0.118414591088033	0.1318984947939	0.206599631604533	0.163079142887029	0.119017540061977	A3	NA	NA	ENSG00000025770	ENST00000299821	ENST00000299821,ENST00000420993,ENST00000395701
ENSG00000025770;A3:22:50961351-50961446:50961351-50961509:+	0.64205116664493	0.786957155604642	0.663555390671322	0.519697629406547	0.639214818094605	0.760741885177213	0.706995292717339	0.620076398951275	A3	NA	NA	ENSG00000025770	ENST00000395701,ENST00000420993,ENST00000299821	ENST00000299821,ENST00000420993,ENST00000395701,ENST00000522304
ENSG00000025770;A5:22:50946874-50954876:50946857-50954876:+	NA	NA	NA	NA	NA	NA	NA	NA	A5	NA	NA	ENSG00000025770	ENST00000395698,ENST00000395701,ENST00000420993,ENST00000299821	ENST00000395701,ENST00000395698,ENST00000299821,ENST00000518394,ENST00000420993
ENSG00000025770;SE:22:50946874-50954149:50954203-50954876:+	NA	NA	NA	NA	NA	NA	NA	NA	SE	other SE	NA	ENSG00000025770	ENST00000418794	ENST00000418794,ENST00000395701,ENST00000395698,ENST00000299821,ENST00000420993
ENSG00000025770;SE:22:50946874-50954876:50954977-50955856:+	1	1	1	1	1	1	1	1	SE	other SE	NA	ENSG00000025770	ENST00000395698,ENST00000395701,ENST00000420993,ENST00000299821	ENST00000395701,ENST00000395698,ENST00000299821,ENST00000420993,ENST00000523045
ENSG00000025800;A3:1:32625132-32626216:32625132-32626220:+	0.999956780284937	0.832869506086572	1	0.733626963405212	0.999957926798703	0.798401237497756	1	0.718418604525927	A3	NA	NA	ENSG00000025800	ENST00000373625,ENST00000545542,ENST00000537234	ENST00000545542,ENST00000537234,ENST00000471599,ENST00000373625
ENSG00000025800;A5:1:32622546-32622947:32622528-32622947:+	0.999956780284937	0.832869506086572	1	0.733626963405212	0.999957926798703	0.798401237497756	1	0.718418604525927	A5	NA	NA	ENSG00000025800	ENST00000373625,ENST00000545542,ENST00000537234,ENST00000446515	ENST00000545542,ENST00000471599,ENST00000537234,ENST00000373625,ENST00000446515
ENSG00000025800;AF:1:32573732:32573735-32620189:32608607:32608625-32620189:+	1	1	1	0.854644037461172	1	1	1	0.856446060579951	AF	NA	NA	ENSG00000025800	ENST00000471599,ENST00000373625	ENST00000545542,ENST00000471599,ENST00000373625
ENSG00000025800;SE:1:32623962-32625001:32625132-32626216:+	1	1	1	1	1	1	1	1	SE	other SE	NA	ENSG00000025800	ENST00000373625,ENST00000545542,ENST00000537234	ENST00000545542,ENST00000537234,ENST00000373625,ENST00000446515
ENSG00000026036;RI:20:62309498:62309536-62309621:62309699:+	-1	0.622891752533702	0.338857866774131	0.120172864282363	0.701192993149337	0.548841248403626	0.303967746996173	0.267579308865052	RI	NA	NA	ENSG00000026036	ENST00000492259	ENST00000482936,ENST00000492259
ENSG00000026036;SE:20:62321218-62321440:62321563-62321647:+	-1	0.377108247466298	0.661142133225869	0.879827135717637	0.298807006850663	0.451158751596373	0.696032253003828	0.732420691134948	SE	other SE	NA	ENSG00000026036	ENST00000482936	ENST00000482936,ENST00000492259
ENSG00000026103;A3:10:90773124-90773857:90773124-90773876:+	-1	0	0	0	0	0	0	0	A3	NA	NA	ENSG00000026103	ENST00000352159	ENST00000352159,ENST00000355740,ENST00000357339
ENSG00000026103;SE:10:90762951-90767457:90767594-90770296:+	-1	1	1	-1	-1	1	1	1	SE	other SE	NA	ENSG00000026103	ENST00000492756,ENST00000488877,ENST00000494410	ENST00000488877,ENST00000494410,ENST00000479522,ENST00000484444,ENST00000492756
ENSG00000026103;SE:10:90767594-90768646:90768754-90770296:+	-1	0.808140134748247	0.653265981519132	1	1	0.826300230880438	0.757180725205036	0.661154837404438	SE	other SE	NA	ENSG00000026103	ENST00000352159,ENST00000355279,ENST00000355740,ENST00000357339	ENST00000355740,ENST00000352159,ENST00000488877,ENST00000357339,ENST00000494410,ENST00000355279,ENST00000492756
ENSG00000026103;SE:10:90770357-90770510:90770572-90771756:+	-1	0.602415941728524	0.90852771836067	0.956015853279114	1	0.67422628179134	0.914606613577067	0.959307410639519	SE	other SE	NA	ENSG00000026103	ENST00000352159,ENST00000355279,ENST00000355740	ENST00000352159,ENST00000355740,ENST00000355279,ENST00000357339
ENSG00000026103;SE:10:90771838-90773100:90773124-90773876:+	-1	0.676908543089218	0.902565451882515	1	0.928227299144563	0.574013381530295	0.906651554377005	1	SE	microexon	NA	ENSG00000026103	ENST00000355740,ENST00000357339	ENST00000355740,ENST00000355279,ENST00000357339
ENSG00000026297;A5:6:167360227-167362054:167360227-167362058:-	0.711785720122798	0.555897751791625	0.512755473903495	0.52522579296834	0.565275885875315	0.474377437042037	0.424482257470271	0.512601025297268	A5	NA	NA	ENSG00000026297	ENST00000028008	ENST00000476238,ENST00000028008,ENST00000478180,ENST00000421787,ENST00000366855,ENST00000508775
ENSG00000026508;A3:11:35211612-35219668:35211612-35219695:+	1	-1	-1	-1	1	-1	-1	-1	A3	NA	NA	ENSG00000026508	ENST00000415148,ENST00000525688,ENST00000533222	ENST00000525688,ENST00000533222,ENST00000524922,ENST00000415148
ENSG00000026508;A3:11:35222742-35223215:35222742-35223218:+	-1	-1	-1	-1	-1	-1	-1	-1	A3	NA	NA	ENSG00000026508	ENST00000433354	ENST00000528455,ENST00000415148,ENST00000449691,ENST00000428726,ENST00000433354,ENST00000437706,ENST00000524922
ENSG00000026508;A3:11:35226187-35227659:35226187-35227662:+	-1	-1	-1	-1	-1	-1	-1	-1	A3	NA	NA	ENSG00000026508	ENST00000415148,ENST00000433354,ENST00000437706,ENST00000428726,ENST00000531110	ENST00000415148,ENST00000531110,ENST00000428726,ENST00000433354,ENST00000437706,ENST00000526553
ENSG00000026508;A5:11:35211612-35229652:35211519-35229652:+	-1	-1	-1	-1	-1	-1	-1	-1	A5	NA	NA	ENSG00000026508	ENST00000360158,ENST00000433892,ENST00000278385	ENST00000278385,ENST00000527889,ENST00000360158,ENST00000433892
ENSG00000026508;A5:11:35211612-35232793:35211519-35232793:+	1	-1	-1	0.371086031416986	1	-1	-1	0.397934793229096	A5	NA	NA	ENSG00000026508	ENST00000434472	ENST00000434472,ENST00000526000
ENSG00000026508;A5:11:35211612-35236399:35211519-35236399:+	1	0.605528732581883	0.897153251855433	0.892524355914339	1	0.609306628140233	0.896478297222626	0.889748691577063	A5	NA	NA	ENSG00000026508	ENST00000263398,ENST00000442151	ENST00000279452,ENST00000442151,ENST00000263398
ENSG00000026508;AF:11:35222630:35222742-35226059:35223226:35223334-35226059:+	-1	-1	-1	-1	-1	-1	-1	-1	AF	NA	NA	ENSG00000026508	ENST00000526553	ENST00000526553,ENST00000528672
ENSG00000026508;AL:11:35243279-35243922:35243922:35243279-35250676:35250711:+	0.724226187624983	-1	1	1	0.627952101198319	-1	1	1	AL	NA	NA	ENSG00000026508	ENST00000442151	ENST00000525688,ENST00000442151
ENSG00000026508;AL:11:35243279-35243922:35243922:35243279-35250676:35250791:+	1	-1	1	1	1	-1	1	1	AL	NA	NA	ENSG00000026508	ENST00000442151	ENST00000278385,ENST00000442151
ENSG00000026508;AL:11:35243279-35243922:35243922:35243279-35250676:35250831:+	1	-1	1	1	1	-1	1	1	AL	NA	NA	ENSG00000026508	ENST00000442151	ENST00000442151,ENST00000278386
ENSG00000026508;AL:11:35243279-35243922:35243922:35243279-35250676:35250869:+	1	0	0.56984962124095	0.57277663913707	1	0	0.526413603858307	0.528103953147877	AL	NA	NA	ENSG00000026508	ENST00000442151	ENST00000279452,ENST00000442151
ENSG00000026508;AL:11:35243279-35243922:35243922:35243279-35250676:35250877:+	0.564430333345552	0	0.151867164100507	0.152556812985996	0.521374284584198	0	0.128356986373862	0.127611052253859	AL	NA	NA	ENSG00000026508	ENST00000442151	ENST00000434472,ENST00000442151,ENST00000526669,ENST00000415148,ENST00000352818,ENST00000449691,ENST00000428726,ENST00000263398,ENST00000433892,ENST00000433354,ENST00000437706,ENST00000360158
ENSG00000026508;MX:11:35211612-35219668:35219793-35236399:35211612-35229652:35229756-35236399:+	1	-1	-1	-1	1	-1	-1	-1	MX	NA	NA	ENSG00000026508	ENST00000525688	ENST00000525688,ENST00000360158
ENSG00000026508;MX:11:35211612-35219668:35219793-35236399:35211612-35232793:35232996-35236399:+	0.883900594604833	-1	-1	0	0.891473052235202	-1	-1	0	MX	NA	NA	ENSG00000026508	ENST00000525688	ENST00000525688,ENST00000434472
ENSG00000026508;MX:11:35211612-35229652:35229756-35236399:35211612-35232793:35232996-35236399:+	0	-1	-1	0	0	-1	-1	0	MX	NA	NA	ENSG00000026508	ENST00000360158	ENST00000434472,ENST00000360158
ENSG00000026508;MX:11:35223334-35226059:35226187-35229652:35223334-35227659:35227790-35229652:+	-1	-1	-1	-1	-1	-1	-1	-1	MX	NA	NA	ENSG00000026508	ENST00000528672	ENST00000449691,ENST00000528672
ENSG00000026508;SE:11:35198287-35201821:35201954-35208379:+	1	1	1	1	1	1	1	1	SE	other SE	NA	ENSG00000026508	ENST00000263398,ENST00000415148,ENST00000433354,ENST00000449691,ENST00000437706,ENST00000360158,ENST00000428726,ENST00000433892,ENST00000434472,ENST00000352818,ENST00000442151,ENST00000525211,ENST00000526000,ENST00000279452,ENST00000527889,ENST00000528455	ENST00000434472,ENST00000442151,ENST00000528455,ENST00000415148,ENST00000352818,ENST00000449691,ENST00000525211,ENST00000279452,ENST00000527889,ENST00000428726,ENST00000263398,ENST00000433892,ENST00000433354,ENST00000526000,ENST00000437706,ENST00000360158,ENST00000425428
ENSG00000026508;SE:11:35211519-35232793:35232996-35236399:+	-1	0	0	0.0951631769511301	-1	0	0	0.115546168523848	SE	other SE	NA	ENSG00000026508	ENST00000526000	ENST00000279452,ENST00000526000
ENSG00000026508;SE:11:35211612-35218293:35218421-35219668:+	0	-1	-1	-1	0	-1	-1	-1	SE	other SE	NA	ENSG00000026508	ENST00000433354,ENST00000449691,ENST00000437706,ENST00000428726,ENST00000525685	ENST00000415148,ENST00000449691,ENST00000533222,ENST00000428726,ENST00000525688,ENST00000525685,ENST00000433354,ENST00000437706
ENSG00000026508;SE:11:35211612-35219668:35219793-35222629:+	-1	-1	-1	-1	-1	-1	-1	-1	SE	other SE	NA	ENSG00000026508	ENST00000415148	ENST00000528455,ENST00000415148
ENSG00000026508;SE:11:35211612-35219668:35219793-35229652:+	-1	-1	-1	-1	-1	-1	-1	-1	SE	other SE	NA	ENSG00000026508	ENST00000533222	ENST00000278385,ENST00000533222,ENST00000360158,ENST00000433892
ENSG00000026508;SE:11:35211612-35219668:35219793-35236399:+	0.181113050820194	0	0	0	0.242982387222302	0	0	0	SE	other SE	NA	ENSG00000026508	ENST00000525688	ENST00000525688,ENST00000442151,ENST00000263398
ENSG00000026508;SE:11:35211612-35219695:35219793-35222629:+	-1	-1	-1	-1	-1	-1	-1	-1	SE	other SE	NA	ENSG00000026508	ENST00000524922	ENST00000528455,ENST00000524922
ENSG00000026508;SE:11:35211612-35226059:35226187-35227659:+	-1	-1	-1	-1	-1	-1	-1	-1	SE	other SE	NA	ENSG00000026508	ENST00000531110	ENST00000525211,ENST00000531110
ENSG00000026508;SE:11:35211612-35229652:35229753-35231512:+	0	-1	-1	0	0	-1	-1	0	SE	other SE	NA	ENSG00000026508	ENST00000433892,ENST00000278385	ENST00000278385,ENST00000531873,ENST00000433892
ENSG00000026508;SE:11:35211612-35229652:35229756-35236399:+	0	0	0	0	0	0	0	0	SE	other SE	NA	ENSG00000026508	ENST00000360158	ENST00000442151,ENST00000360158,ENST00000263398
ENSG00000026508;SE:11:35211612-35231512:35231601-35232793:+	0.656727041133349	-1	-1	0.866505271969581	0.659454426466754	-1	-1	0.802645326298671	SE	other SE	NA	ENSG00000026508	ENST00000531873	ENST00000434472,ENST00000531873
ENSG00000026508;SE:11:35211612-35232793:35232996-35236399:+	0.0282303142867486	0	0	0.00741717910949025	0.0376054954086245	0	0	0.0105862730119935	SE	other SE	NA	ENSG00000026508	ENST00000434472	ENST00000434472,ENST00000442151,ENST00000263398
ENSG00000026508;SE:11:35211612-35236399:35236461-35240863:+	1	1	1	1	1	1	1	1	SE	other SE	NA	ENSG00000026508	ENST00000263398,ENST00000442151	ENST00000352818,ENST00000442151,ENST00000263398
ENSG00000026508;SE:11:35222742-35223215:35223334-35226059:+	-1	-1	-1	-1	-1	-1	-1	-1	SE	other SE	NA	ENSG00000026508	ENST00000433354	ENST00000433354,ENST00000526553
ENSG00000026508;SE:11:35222742-35223218:35223334-35226059:+	-1	-1	-1	-1	-1	-1	-1	-1	SE	other SE	NA	ENSG00000026508	ENST00000415148,ENST00000437706,ENST00000428726	ENST00000437706,ENST00000428726,ENST00000526553,ENST00000415148
ENSG00000026508;SE:11:35223334-35226059:35226187-35227659:+	-1	-1	-1	-1	-1	-1	-1	-1	SE	other SE	NA	ENSG00000026508	ENST00000415148,ENST00000433354,ENST00000437706,ENST00000428726	ENST00000415148,ENST00000449691,ENST00000428726,ENST00000433354,ENST00000437706
ENSG00000026508;SE:11:35226187-35227659:35227790-35229652:+	-1	-1	-1	-1	-1	-1	-1	-1	SE	other SE	NA	ENSG00000026508	ENST00000415148,ENST00000433354,ENST00000437706,ENST00000428726,ENST00000531110	ENST00000415148,ENST00000531110,ENST00000428726,ENST00000528672,ENST00000433354,ENST00000437706
ENSG00000026508;SE:11:35226187-35227662:35227790-35229652:+	-1	-1	-1	-1	-1	-1	-1	-1	SE	other SE	NA	ENSG00000026508	ENST00000526553	ENST00000526553,ENST00000528672
ENSG00000026508;SE:11:35229756-35232793:35232996-35236399:+	-1	-1	-1	-1	-1	-1	-1	-1	SE	other SE	NA	ENSG00000026508	ENST00000433354	ENST00000433354,ENST00000360158
ENSG00000026508;SE:11:35231601-35232793:35232996-35236399:+	-1	-1	-1	-1	-1	-1	-1	-1	SE	other SE	NA	ENSG00000026508	ENST00000415148,ENST00000449691,ENST00000428726,ENST00000433892	ENST00000415148,ENST00000278385,ENST00000449691,ENST00000428726,ENST00000433892,ENST00000437706
ENSG00000026508;SE:11:35240934-35243201:35243279-35250676:+	0.184610687763465	0.685388935302383	0.383250834739476	0.480330366460147	0.199785033781939	0.358326412192133	0.28396801103084	0.349127974737222	SE	other SE	NA	ENSG00000026508	ENST00000263398,ENST00000415148,ENST00000433354,ENST00000449691,ENST00000437706,ENST00000360158,ENST00000428726,ENST00000526669,ENST00000433892,ENST00000434472,ENST00000352818,ENST00000279452,ENST00000525688,ENST00000278385	ENST00000434472,ENST00000526669,ENST00000415148,ENST00000352818,ENST00000449691,ENST00000279452,ENST00000278385,ENST00000428726,ENST00000263398,ENST00000433892,ENST00000525688,ENST00000525469,ENST00000433354,ENST00000437706,ENST00000360158
ENSG00000026652;AF:6:161575342-161587280:161587441:161575342-161653068:161653245:-	1	1	1	0.275078143948574	1	1	1	0.457953404941382	AF	NA	NA	ENSG00000026652	ENST00000366906	ENST00000366906,ENST00000366911
ENSG00000026652;AL:6:161575133:161575342-161587280:161586695:161586745-161587280:-	0.768062681707274	0.650002271846725	0.899984330995748	0.540486500113565	0.826497754196332	0.65395663026109	0.868731685877565	0.414456786632043	AL	NA	NA	ENSG00000026652	ENST00000366906	ENST00000366908,ENST00000366906,ENST00000436279
ENSG00000026652;SE:6:161575342-161587280:161587449-161653068:-	1	1	1	0.55709896884605	1	1	1	0.846706269803246	SE	other SE	NA	ENSG00000026652	ENST00000320285	ENST00000320285,ENST00000366911
ENSG00000026751;MX:1:160709146-160717984:160718304-160721135:160709146-160719611:160719883-160721135:+	-1	-1	-1	-1	-1	-1	-1	0	MX	NA	NA	ENSG00000026751	ENST00000441662	ENST00000441662,ENST00000458602
ENSG00000026751;MX:1:160709146-160717984:160718304-160721976:160709146-160719611:160719883-160721976:+	-1	-1	-1	-1	-1	-1	-1	-1	MX	NA	NA	ENSG00000026751	ENST00000444090	ENST00000458104,ENST00000444090
ENSG00000026751;MX:1:160718304-160719611:160719883-160721976:160718304-160721135:160721238-160721976:+	-1	-1	-1	-1	-1	-1	-1	-1	MX	NA	NA	ENSG00000026751	ENST00000495334	ENST00000495334,ENST00000441662
ENSG00000026751;MX:1:160719883-160720094:160720213-160721976:160719883-160721135:160721238-160721976:+	-1	-1	-1	-1	-1	-1	-1	0	MX	NA	NA	ENSG00000026751	ENST00000359331	ENST00000359331,ENST00000458602
ENSG00000026751;SE:1:160709146-160717984:160718304-160719611:+	-1	-1	0	-1	-1	-1	0	0	SE	other SE	NA	ENSG00000026751	ENST00000359331,ENST00000368043,ENST00000495334	ENST00000495334,ENST00000458104,ENST00000368042,ENST00000359331,ENST00000458602,ENST00000368043
ENSG00000026751;SE:1:160718304-160719611:160719883-160721976:+	-1	-1	-1	-1	-1	-1	-1	-1	SE	other SE	NA	ENSG00000026751	ENST00000495334	ENST00000495334,ENST00000444090
ENSG00000026751;SE:1:160718304-160721135:160721238-160721976:+	-1	-1	-1	-1	-1	-1	-1	-1	SE	other SE	NA	ENSG00000026751	ENST00000441662	ENST00000441662,ENST00000444090
ENSG00000026751;SE:1:160719883-160720094:160720213-160721135:+	-1	-1	1	-1	-1	-1	1	0.610950465361379	SE	other SE	NA	ENSG00000026751	ENST00000368043,ENST00000368042	ENST00000368042,ENST00000368043,ENST00000458602
ENSG00000026751;SE:1:160719883-160720094:160720213-160721976:+	-1	-1	-1	-1	-1	-1	-1	-1	SE	other SE	NA	ENSG00000026751	ENST00000359331	ENST00000495334,ENST00000359331,ENST00000458104
ENSG00000026751;SE:1:160719883-160721135:160721238-160721976:+	-1	-1	-1	-1	-1	-1	-1	1	SE	other SE	NA	ENSG00000026751	ENST00000458602	ENST00000495334,ENST00000458104,ENST00000458602
ENSG00000026751;SE:1:160720213-160721135:160721238-160721976:+	-1	-1	1	-1	-1	-1	1	1	SE	other SE	NA	ENSG00000026751	ENST00000368043,ENST00000368042	ENST00000359331,ENST00000368042,ENST00000368043
ENSG00000026950;A3:6:26406484-26407899:26406484-26408055:+	0.82883793921787	0.718792776741262	0.525371412341831	0.686790600919188	0.828809903006115	0.739712875854453	0.525951785145445	0.70913685257256	A3	NA	NA	ENSG00000026950	ENST00000425234,ENST00000476549,ENST00000289361	ENST00000425234,ENST00000289361,ENST00000414912,ENST00000476549
ENSG00000026950;AL:6:26411809-26412640:26412755:26411809-26412933:26412970:+	0.518485370100154	0.268534961779211	0.235420495855445	0.384039464534453	0.54014577740145	0.285955135181404	0.251431007859599	0.404805872736601	AL	NA	NA	ENSG00000026950	ENST00000425234	ENST00000425234,ENST00000476549
ENSG00000026950;AL:6:26411809-26412640:26412755:26411809-26413397:26413917:+	0.176585488936108	0.0465787091577135	0.160145670026751	0.158986777288505	0.133484974313755	0.0601604849858459	0.166359030497709	0.197927267482841	AL	NA	NA	ENSG00000026950	ENST00000425234	ENST00000425234,ENST00000289361,ENST00000414912
ENSG00000026950;AL:6:26411809-26412933:26412970:26411809-26413397:26413917:+	0.166085271418941	0.117445617386685	0.382442972523188	0.232660546127088	0.115943285938185	0.137812045599567	0.372697966566014	0.266232999984204	AL	NA	NA	ENSG00000026950	ENST00000476549	ENST00000289361,ENST00000414912,ENST00000476549
ENSG00000027075;AF:14:61788820:61789182-61857943:61793711:61793899-61857943:+	-1	-1	0.399269229199731	0.0266222183971182	0	0	0.727204427778084	0.177911255489036	AF	NA	NA	ENSG00000027075	ENST00000332981	ENST00000553830,ENST00000332981
ENSG00000027697;A3:6:137527445-137528100:137527343-137528100:-	1	1	1	0.983558995219378	1	1	1	0.981872033381979	A3	NA	NA	ENSG00000027697	ENST00000543628,ENST00000367739,ENST00000367735,ENST00000414770	ENST00000367735,ENST00000414770,ENST00000458076,ENST00000543628,ENST00000367739
ENSG00000027697;AF:6:137528214-137536404:137536458:137528214-137539588:137539588:-	0.0949100691727605	0.178639359756538	0	0	0.0683293539580929	0.139027140302723	0	0	AF	NA	NA	ENSG00000027697	ENST00000367735,ENST00000414770	ENST00000543628,ENST00000367735,ENST00000414770
ENSG00000027697;AF:6:137528214-137536404:137536458:137528214-137540380:137540464:-	0.24197406090823	0.117116275874031	0	0	0.186749187527176	0.0870649545786309	0	0	AF	NA	NA	ENSG00000027697	ENST00000367735,ENST00000414770	ENST00000367739,ENST00000367735,ENST00000414770,ENST00000458076
ENSG00000027697;AF:6:137528214-137539588:137539588:137528214-137540380:137540464:-	0.752728454155322	0.378849824033622	0.515280875395652	0.671585289958475	0.757930500987028	0.371306386545816	0.526378787710552	0.669053879497279	AF	NA	NA	ENSG00000027697	ENST00000543628	ENST00000543628,ENST00000367739,ENST00000458076
ENSG00000027697;AL:6:137524636:137524822-137525469:137524826:137524867-137525469:-	0	-1	-1	1	0	-1	-1	1	AL	NA	NA	ENSG00000027697	ENST00000458076	ENST00000367735,ENST00000458076
ENSG00000027847;A3:5:177031542-177034284:177031542-177034303:+	NA	NA	NA	NA	NA	NA	NA	NA	A3	NA	NA	ENSG00000027847	ENST00000505433	ENST00000505468,ENST00000029410,ENST00000510761,ENST00000505433
ENSG00000027847;AL:5:177031542-177032046:177032046:177031542-177034284:177034380:+	-1	0.763443514183201	0.405241217062625	-1	0.833733756250923	0.806846085349236	0.619883353088474	1	AL	NA	NA	ENSG00000027847	ENST00000507061	ENST00000507061,ENST00000505433
ENSG00000027847;AL:5:177031542-177032046:177032046:177031542-177034303:177034339:+	NA	NA	NA	NA	NA	NA	NA	NA	AL	NA	NA	ENSG00000027847	ENST00000507061	ENST00000505468,ENST00000507061
ENSG00000027847;AL:5:177031542-177032046:177032046:177031542-177034303:177034358:+	NA	NA	NA	NA	NA	NA	NA	NA	AL	NA	NA	ENSG00000027847	ENST00000507061	ENST00000510761,ENST00000507061
ENSG00000027869;A3:1:156784116-156784829:156784086-156784829:-	-1	-1	-1	-1	-1	-1	0	0	A3	NA	NA	ENSG00000027869	ENST00000392306	ENST00000368199,ENST00000392306,ENST00000368198
ENSG00000027869;A3:1:156785886-156786467:156785855-156786467:-	-1	-1	-1	-1	-1	-1	0	0	A3	NA	NA	ENSG00000027869	ENST00000368199,ENST00000392306	ENST00000368199,ENST00000392306,ENST00000368198
ENSG00000028116;AL:2:58373609-58381889:58381894:58373609-58386484:58386825:+	0.0383646234657034	0.0106285360337881	0	0.043075004862314	0.0304673267133572	0.00968840014696878	0	0.0342425457948924	AL	NA	NA	ENSG00000028116	ENST00000417641,ENST00000412104	ENST00000412104,ENST00000340157,ENST00000417641,ENST00000435505,ENST00000440705
ENSG00000028203;A3:12:95611662-95645716:95611662-95645743:+	NA	NA	NA	NA	NA	NA	NA	NA	A3	NA	NA	ENSG00000028203	ENST00000550803,ENST00000547997,ENST00000546557,ENST00000547484,ENST00000548455,ENST00000549624,ENST00000552660,ENST00000551994,ENST00000548245,ENST00000547611,ENST00000548838,ENST00000548371,ENST00000549002,ENST00000436874	ENST00000548838,ENST00000551994,ENST00000547484,ENST00000548371,ENST00000436874,ENST00000548455,ENST00000549002,ENST00000549624,ENST00000547997,ENST00000548245,ENST00000552660,ENST00000546557,ENST00000547611,ENST00000552821,ENST00000550803
ENSG00000028203;A3:12:95645847-95650926:95645847-95650930:+	NA	NA	NA	NA	NA	NA	NA	NA	A3	NA	NA	ENSG00000028203	ENST00000548245,ENST00000552821,ENST00000551472,ENST00000436874	ENST00000551472,ENST00000551994,ENST00000548245,ENST00000436874,ENST00000552821
ENSG00000028203;A3:12:95660408-95663815:95660408-95663827:+	0.0979123174463014	0.216526269831163	0.204319055014253	0.0636853097626034	0.0967156854514682	0.208664055812961	0.16428537983308	0.0719010488939963	A3	NA	NA	ENSG00000028203	ENST00000397792	ENST00000436874,ENST00000261219,ENST00000397792
ENSG00000028203;AL:12:95645847-95650326:95650394:95645847-95650930:95650938:+	NA	NA	NA	NA	NA	NA	NA	NA	AL	NA	NA	ENSG00000028203	ENST00000550803,ENST00000547997,ENST00000546557,ENST00000547484,ENST00000548455,ENST00000548822,ENST00000549624,ENST00000552660	ENST00000551994,ENST00000547484,ENST00000548822,ENST00000548455,ENST00000549624,ENST00000547997,ENST00000552660,ENST00000546557,ENST00000550803
ENSG00000028203;AL:12:95645847-95650326:95650394:95645847-95660133:95660159:+	NA	NA	NA	NA	NA	NA	NA	NA	AL	NA	NA	ENSG00000028203	ENST00000550803,ENST00000547997,ENST00000546557,ENST00000547484,ENST00000548455,ENST00000548822,ENST00000549624,ENST00000552660	ENST00000548838,ENST00000547484,ENST00000548822,ENST00000548371,ENST00000548455,ENST00000549624,ENST00000547997,ENST00000552660,ENST00000546557,ENST00000547611,ENST00000550803
ENSG00000028203;AL:12:95645847-95650930:95650938:95645847-95660133:95660159:+	NA	NA	NA	NA	NA	NA	NA	NA	AL	NA	NA	ENSG00000028203	ENST00000551994	ENST00000551994,ENST00000547611,ENST00000548838,ENST00000548371
ENSG00000028203;AL:12:95651015-95652021:95652059:95651015-95656682:95656835:+	1	1	1	1	1	1	1	1	AL	NA	NA	ENSG00000028203	ENST00000548245	ENST00000551311,ENST00000548245
ENSG00000028203;SE:12:95611662-95617956:95618012-95645716:+	NA	NA	NA	NA	NA	NA	NA	NA	SE	other SE	NA	ENSG00000028203	ENST00000548822,ENST00000551472	ENST00000548838,ENST00000551472,ENST00000551994,ENST00000547484,ENST00000548822,ENST00000548371,ENST00000548455,ENST00000436874,ENST00000549002,ENST00000549624,ENST00000547997,ENST00000548245,ENST00000552660,ENST00000546557,ENST00000547611,ENST00000550803
ENSG00000028203;SE:12:95645847-95650926:95651015-95656682:+	1	1	5.65417089561775e-09	0	1	1	7.14569387626133e-09	0	SE	other SE	NA	ENSG00000028203	ENST00000552821,ENST00000551472,ENST00000436874	ENST00000436874,ENST00000551472,ENST00000552821,ENST00000549002
ENSG00000028203;SE:12:95645847-95656682:95656857-95660133:+	NA	NA	NA	NA	NA	NA	NA	NA	SE	other SE	NA	ENSG00000028203	ENST00000549002	ENST00000547611,ENST00000548838,ENST00000548371,ENST00000549002
ENSG00000028203;SE:12:95650398-95650926:95651015-95656682:+	0.450592191443765	0.79388886333519	0.684394510920463	1	0.854112802551162	0.831953048330591	0.807507855382364	1	SE	other SE	NA	ENSG00000028203	ENST00000551311,ENST00000397792,ENST00000261219	ENST00000551311,ENST00000261219,ENST00000397792,ENST00000546445
ENSG00000028277;A3:19:42596092-42596221:42595743-42596221:-	0.389634450896403	1	0	-1	0.492287663162569	1	0	0.719398049546015	A3	NA	NA	ENSG00000028277	ENST00000560804	ENST00000560804,ENST00000560558,ENST00000526816,ENST00000389341,ENST00000560398
ENSG00000028277;A3:19:42596422-42597981:42596286-42597981:-	1	1	1	-1	1	1	1	1	A3	NA	NA	ENSG00000028277	ENST00000342301,ENST00000533720,ENST00000560804,ENST00000389341,ENST00000526816,ENST00000560558,ENST00000560398,ENST00000529952	ENST00000560804,ENST00000533720,ENST00000389341,ENST00000560558,ENST00000526816,ENST00000529952,ENST00000529067,ENST00000342301,ENST00000560398
ENSG00000028277;A3:19:42600395-42603679:42600347-42603679:-	0	0.371281359480056	0	-1	0	0.610740977323539	0.67474753422641	0.714405245395065	A3	NA	NA	ENSG00000028277	ENST00000342301,ENST00000526816,ENST00000529952,ENST00000528894,ENST00000526831	ENST00000526831,ENST00000560804,ENST00000533720,ENST00000389341,ENST00000560558,ENST00000526816,ENST00000529952,ENST00000529067,ENST00000342301,ENST00000560398,ENST00000528894
ENSG00000028277;A3:19:42621584-42626278:42621518-42626278:-	0.538629111713237	0.628718640519944	-1	-1	0.205862430602301	0.310086651100042	-1	0.156935310747275	A3	NA	NA	ENSG00000028277	ENST00000560804,ENST00000560398	ENST00000534559,ENST00000560804,ENST00000533720,ENST00000389341,ENST00000526816,ENST00000529952,ENST00000529067,ENST00000342301,ENST00000560398,ENST00000528894
ENSG00000028277;MX:19:42595743-42596019:42596092-42597981:42595743-42596221:42596422-42597981:-	0	-1	0.985846524436634	-1	0.824487396475173	1	0.505519000939976	0.927084319451221	MX	NA	NA	ENSG00000028277	ENST00000533548	ENST00000533548,ENST00000560558,ENST00000526816,ENST00000389341,ENST00000560398
ENSG00000028277;SE:19:42595743-42596019:42596092-42596221:-	0.164476450393531	1	0	-1	0.219773061689766	1	0	0.863096881037814	SE	other SE	ENSMUSG00000008496;SE:7:25093002-25093288:25093361-25093485:-	ENSG00000028277	ENST00000342301,ENST00000533720	ENST00000533720,ENST00000560558,ENST00000389341,ENST00000526816,ENST00000342301,ENST00000560398
ENSG00000028277;SE:19:42596092-42596221:42596422-42597981:-	1	1	0	-1	0.210341218267921	0.667895840371695	0	0.410894529540735	SE	other SE	NA	ENSG00000028277	ENST00000342301,ENST00000533720,ENST00000560804	ENST00000533548,ENST00000342301,ENST00000560804,ENST00000533720
ENSG00000028277;SE:19:42603973-42621402:42621518-42626278:-	0.164476450393531	1	0	-1	0.219773061689766	1	0	1	SE	other SE	ENSMUSG00000008496;SE:7:25100243-25116038:25116154-25120841:-	ENSG00000028277	ENST00000342301,ENST00000533720,ENST00000389341,ENST00000526816,ENST00000529952,ENST00000529067,ENST00000528894	ENST00000533720,ENST00000389341,ENST00000560558,ENST00000526816,ENST00000529952,ENST00000529067,ENST00000342301,ENST00000528894
ENSG00000028277;SE:19:42603973-42621402:42621584-42626278:-	0.389634450896403	1	0	-1	0.492287663162569	1	0	1	SE	other SE	ENSMUSG00000008496;SE:7:25100243-25116038:25116220-25120841:-	ENSG00000028277	ENST00000560804,ENST00000560398	ENST00000560804,ENST00000560398,ENST00000560558
ENSG00000028310;A3:5:869519-870588:869509-870588:-	0	0.158739117895952	0.153627571562164	0.193376371083281	0.236669079148981	0.282700729833563	0.121763743782041	0.309590052262178	A3	NA	NA	ENSG00000028310	ENST00000518250,ENST00000519112	ENST00000518250,ENST00000519112,ENST00000523139,ENST00000518251
ENSG00000028310;A3:5:886882-887476:886822-887476:-	0.463733287019395	0.484658042159624	0.460242688538577	0.351860001218036	0.597507686204088	0.496657476192964	0.483596933548241	0.301320590131604	A3	NA	NA	ENSG00000028310	ENST00000323510,ENST00000489093	ENST00000483173,ENST00000435709,ENST00000323510,ENST00000467963,ENST00000388890,ENST00000489093
ENSG00000028310;A3:5:889280-889702:889275-889702:-	1	1	1	1	1	1	1	1	A3	NA	NA	ENSG00000028310	ENST00000323510,ENST00000388890,ENST00000467963,ENST00000435709,ENST00000489093	ENST00000483173,ENST00000435709,ENST00000323510,ENST00000467963,ENST00000388890,ENST00000489093
ENSG00000028310;SE:5:880004-881222:881297-884053:-	1	1	1	0.8896757895105	1	1	1	0.844999059407569	SE	other SE	NA	ENSG00000028310	ENST00000323510,ENST00000388890,ENST00000483173,ENST00000467963	ENST00000483173,ENST00000435709,ENST00000323510,ENST00000467963,ENST00000388890
ENSG00000028528;A3:15:64404883-64410316:64404883-64410402:+	1	1	1	1	1	1	1	1	A3	NA	NA	ENSG00000028528	ENST00000353874,ENST00000559844,ENST00000261889	ENST00000559844,ENST00000261889,ENST00000353874,ENST00000380285
ENSG00000028528;AL:15:64404883-64407788:64407864:64404883-64410402:64410436:+	1	1	1	1	1	1	1	1	AL	NA	NA	ENSG00000028528	ENST00000559389	ENST00000559389,ENST00000380285
ENSG00000028528;AL:15:64404883-64407788:64407864:64404883-64418278:64418327:+	1	1	1	1	1	1	1	1	AL	NA	NA	ENSG00000028528	ENST00000559389	ENST00000559389,ENST00000560260
ENSG00000028528;AL:15:64404883-64410402:64410436:64404883-64418278:64418327:+	-1	-1	-1	-1	-1	-1	-1	-1	AL	NA	NA	ENSG00000028528	ENST00000380285	ENST00000560260,ENST00000380285
ENSG00000028528;AL:15:64429131-64429767:64429814:64429131-64430241:64430393:+	0.931516073981043	0.921223486629253	0.949948965600625	0.90521351563052	0.911424374597179	0.909478004431701	0.943827704995759	0.8782710127822	AL	NA	NA	ENSG00000028528	ENST00000353874,ENST00000559844,ENST00000561026,ENST00000560829	ENST00000353874,ENST00000560829,ENST00000559844,ENST00000561026,ENST00000261889
ENSG00000028528;SE:15:64404883-64415702:64415745-64418278:+	-1	1	1	1	-1	1	1	1	SE	microexon	NA	ENSG00000028528	ENST00000561026	ENST00000560260,ENST00000561026
ENSG00000028528;SE:15:64424091-64426863:64427006-64428529:+	1	0.999997616208911	0.987201382741692	0.938951294161217	1	0.999997606135083	0.986971634565283	0.929176816252731	SE	other SE	NA	ENSG00000028528	ENST00000559844,ENST00000561026,ENST00000261889,ENST00000560829	ENST00000353874,ENST00000560829,ENST00000559844,ENST00000561026,ENST00000261889
ENSG00000029153;A3:12:27521345-27523062:27521345-27523101:+	-1	1	-1	-1	-1	1	1	1	A3	NA	NA	ENSG00000029153	ENST00000311001,ENST00000266503	ENST00000311001,ENST00000457040,ENST00000266503
ENSG00000029153;A5:12:27486069-27521195:27486036-27521195:+	0	0	-1	-1	0	0	0.754630650689128	0.518100841774952	A5	NA	NA	ENSG00000029153	ENST00000546179,ENST00000395901	ENST00000311001,ENST00000261178,ENST00000266503,ENST00000546179,ENST00000395901,ENST00000544915
ENSG00000029153;MX:12:27521345-27523062:27523163-27533180:27521345-27529279:27529320-27533180:+	-1	1	-1	-1	-1	1	1	1	MX	NA	NA	ENSG00000029153	ENST00000311001	ENST00000311001,ENST00000544915
ENSG00000029153;MX:12:27521345-27523101:27523163-27533180:27521345-27529279:27529320-27533180:+	-1	-1	-1	-1	-1	-1	-1	-1	MX	NA	NA	ENSG00000029153	ENST00000457040	ENST00000457040,ENST00000544915
ENSG00000029153;SE:12:27521345-27523062:27523163-27529279:+	-1	-1	-1	-1	-1	-1	-1	-1	SE	other SE	NA	ENSG00000029153	ENST00000266503	ENST00000544915,ENST00000266503
ENSG00000029153;SE:12:27521345-27523062:27523163-27533180:+	0	0.183732412160011	-1	-1	0	0.193382183483652	0.147034554903529	0.481899158225048	SE	other SE	NA	ENSG00000029153	ENST00000311001	ENST00000311001,ENST00000261178,ENST00000542388,ENST00000546179,ENST00000395901
ENSG00000029153;SE:12:27521345-27523101:27523163-27533180:+	0	0	-1	-1	0	0	0	0	SE	other SE	NA	ENSG00000029153	ENST00000457040	ENST00000261178,ENST00000542388,ENST00000457040,ENST00000546179,ENST00000395901
ENSG00000029153;SE:12:27521345-27529279:27529320-27533180:+	0	0	-1	-1	0	0	0	0	SE	microexon	NA	ENSG00000029153	ENST00000544915	ENST00000261178,ENST00000542388,ENST00000546179,ENST00000395901,ENST00000544915
ENSG00000029153;SE:12:27523163-27529279:27529320-27533180:+	-1	0	-1	-1	-1	0	0	0	SE	microexon	NA	ENSG00000029153	ENST00000266503	ENST00000311001,ENST00000457040,ENST00000266503
ENSG00000029153;SE:12:27568880-27571021:27571129-27573329:+	1	1	-1	-1	1	1	0.547796894142393	0.481899158225048	SE	other SE	NA	ENSG00000029153	ENST00000544915,ENST00000395901,ENST00000311001,ENST00000261178,ENST00000266503,ENST00000457040,ENST00000542388	ENST00000311001,ENST00000261178,ENST00000542388,ENST00000266503,ENST00000457040,ENST00000546179,ENST00000395901,ENST00000544915
ENSG00000029363;A3:6:136589477-136590575:136589411-136590575:-	0.62064759788012	0.824150093146249	0.740261789911463	0.905650848656372	0.412377377126704	0.481873198224616	0.411427676833884	0.617567383228025	A3	NA	NA	ENSG00000029363	ENST00000531224,ENST00000353331,ENST00000527536,ENST00000530767,ENST00000527759,ENST00000392348	ENST00000530767,ENST00000392348,ENST00000531224,ENST00000534762,ENST00000527759,ENST00000527536,ENST00000353331
ENSG00000029363;A3:6:136593217-136594220:136593214-136594220:-	1	1	0.979727554723411	1	1	1	0.980781842531149	1	A3	NA	NA	ENSG00000029363	ENST00000531224,ENST00000353331,ENST00000527536,ENST00000530767,ENST00000527759,ENST00000392348,ENST00000527613,ENST00000532384,ENST00000530429	ENST00000530767,ENST00000392348,ENST00000531224,ENST00000527759,ENST00000527536,ENST00000532384,ENST00000353331,ENST00000527613,ENST00000529826,ENST00000530429
ENSG00000029363;A3:6:136597646-136599003:136597127-136599003:-	0.983493423212932	0.975143245901255	0.92906969678758	0.926948110739379	0.986152794526522	0.98333628480813	0.941840357998909	0.930380182854943	A3	NA	NA	ENSG00000029363	ENST00000531224,ENST00000353331,ENST00000527536,ENST00000527759,ENST00000392348,ENST00000527613,ENST00000532384,ENST00000530429,ENST00000529826	ENST00000530767,ENST00000392348,ENST00000531224,ENST00000527759,ENST00000527536,ENST00000532384,ENST00000353331,ENST00000527613,ENST00000534269,ENST00000529826,ENST00000530429
ENSG00000029363;A3:6:136599914-136600901:136599908-136600901:-	0.792273688688698	0.975126995961591	0.928957841524787	0.841165034592462	0.79305000708108	0.983319172846037	0.941716135124656	0.838855655075758	A3	NA	NA	ENSG00000029363	ENST00000531224,ENST00000527536,ENST00000530767,ENST00000527613,ENST00000532384,ENST00000529826	ENST00000530767,ENST00000392348,ENST00000531224,ENST00000527759,ENST00000527536,ENST00000532384,ENST00000353331,ENST00000527613,ENST00000534269,ENST00000529826,ENST00000530429
ENSG00000029363;SE:6:136582615-136588167:136588313-136589300:-	0.363601927615444	0.636411456975096	0.577161500974812	0.731469906691627	0.639489059244645	0.653535709853992	0.700329771081394	0.759531867601882	SE	other SE	NA	ENSG00000029363	ENST00000031135,ENST00000534762,ENST00000531224,ENST00000530767,ENST00000527759	ENST00000533422,ENST00000530767,ENST00000534762,ENST00000531224,ENST00000392348,ENST00000527759,ENST00000527536,ENST00000353331,ENST00000031135
ENSG00000029363;SE:6:136597127-136597606:136597646-136599003:-	0.925416048880489	0	0	0	0.945628110165807	0	0	0	SE	microexon	NA	ENSG00000029363	ENST00000533621	ENST00000533621,ENST00000534269,ENST00000530767
ENSG00000029364;AL:14:69922583-69925080:69925307:69922583-69928414:69928416:+	1	0.764404458751195	0.78931970438156	0.755018506104159	1	0.819654652747995	0.809916234491756	0.763609151094439	AL	NA	NA	ENSG00000029364	ENST00000336643,ENST00000031146,ENST00000555840,ENST00000557046	ENST00000336643,ENST00000555840,ENST00000557046,ENST00000556605,ENST00000031146
ENSG00000029364;MX:14:69890919-69908786:69908983-69921529:69890919-69919958:69920026-69921529:+	0	0.506441922508522	0.695693888582837	0.370623755538814	0	0.502006670190423	0.733073281547159	0.400234071064774	MX	NA	NA	ENSG00000029364	ENST00000557046	ENST00000557046,ENST00000031146
ENSG00000029364;SE:14:69890919-69908786:69908983-69919958:+	0.847986823032001	0.703504394156015	0.865423142486607	0.764219495945367	0.884792245984472	0.65662649630952	0.876398390272429	0.770430892196717	SE	other SE	NA	ENSG00000029364	ENST00000336643,ENST00000555840,ENST00000556605	ENST00000555840,ENST00000556605,ENST00000031146,ENST00000336643
ENSG00000029364;SE:14:69908983-69919958:69920026-69921529:+	1	0.698101282711177	0.737730792819836	0.846251125820678	1	0.654814457443815	0.720810535827363	0.834137034183571	SE	other SE	NA	ENSG00000029364	ENST00000336643,ENST00000555840,ENST00000556605	ENST00000555840,ENST00000556605,ENST00000557046,ENST00000336643
ENSG00000029534;A3:8:41530430-41542062:41529944-41542062:-	0.77968631108085	0.817744646626291	0.68918474495204	0.666108624300099	0.799977482402206	0.794292009011792	0.665373521640536	0.582456842738068	A3	NA	NA	ENSG00000029534	ENST00000347528,ENST00000379758,ENST00000396945,ENST00000265709,ENST00000289734,ENST00000396942,ENST00000352337	ENST00000265709,ENST00000352337,ENST00000289734,ENST00000396945,ENST00000520299,ENST00000379758,ENST00000347528,ENST00000396942
ENSG00000029534;A3:8:41530430-41542062:41530047-41542062:-	1	1	1	0.893163882735808	0.4360369633328	1	0.576781196026259	0.549596952858872	A3	NA	NA	ENSG00000029534	ENST00000347528,ENST00000379758,ENST00000396945,ENST00000265709,ENST00000289734,ENST00000396942,ENST00000352337	ENST00000265709,ENST00000352337,ENST00000518061,ENST00000289734,ENST00000396945,ENST00000379758,ENST00000347528,ENST00000396942
ENSG00000029534;A5:8:41513272-41519319:41513272-41519394:-	0.0035951143995737	1	0	0.369900185708907	0.714037110914448	1	0	0.349161288208892	A5	NA	NA	ENSG00000029534	ENST00000522543,ENST00000347528	ENST00000265709,ENST00000522231,ENST00000347528,ENST00000522543
ENSG00000029534;A5:8:41519082-41519319:41519082-41519394:-	0.161502514858047	0.782618446700643	0.263010278600592	0.210757875480626	0.0413671224393073	0.335826410603395	0.257151850650561	0.202658244682637	A5	NA	NA	ENSG00000029534	ENST00000396942	ENST00000314214,ENST00000289734,ENST00000396942,ENST00000520299
ENSG00000029534;AF:8:41615655-41655030:41655056:41615655-41753873:41753998:-	0.0616295169534856	1	0.277705180296104	0.32208558123368	0.061799272566315	1	0.293594647461494	0.323038198031908	AF	NA	NA	ENSG00000029534	ENST00000347528,ENST00000379758,ENST00000396945,ENST00000289734,ENST00000396942,ENST00000352337	ENST00000265709,ENST00000352337,ENST00000289734,ENST00000396945,ENST00000379758,ENST00000347528,ENST00000396942
ENSG00000029534;AL:8:41513248:41513272-41521177:41518987:41519082-41521177:-	0	0	0	-1	0	0	0	-1	AL	NA	NA	ENSG00000029534	ENST00000348036	ENST00000348036,ENST00000352337
ENSG00000029534;AL:8:41513248:41513272-41521177:41519045:41519082-41521177:-	-1	-1	-1	-1	-1	-1	-1	-1	AL	NA	NA	ENSG00000029534	ENST00000348036	ENST00000348036,ENST00000335651
ENSG00000029534;AL:8:41513249:41513272-41519319:41518987:41519082-41519319:-	0.0579474617178473	0.000499510670715549	0	0.640650953605874	0.976950024279611	0.00049299763035468	0	0.585561306344916	AL	NA	NA	ENSG00000029534	ENST00000522543,ENST00000347528	ENST00000396942,ENST00000347528,ENST00000522543
ENSG00000029534;AL:8:41513249:41513272-41519394:41518987:41519082-41519394:-	0.766555497618312	0	0.615617760985099	0.447808911061268	0.422791629434661	0	0.655854521029062	0.400978752650494	AL	NA	NA	ENSG00000029534	ENST00000522231,ENST00000265709	ENST00000265709,ENST00000314214,ENST00000289734,ENST00000520299,ENST00000522231
ENSG00000029534;AL:8:41513249:41513272-41521177:41518987:41519082-41521177:-	0	0.000399019454247221	0	-1	0	0.000393677738258298	0	1	AL	NA	NA	ENSG00000029534	ENST00000457297,ENST00000379758	ENST00000379758,ENST00000352337,ENST00000457297
ENSG00000029534;AL:8:41513249:41513272-41521177:41519045:41519082-41521177:-	-1	1	-1	-1	-1	1	-1	1	AL	NA	NA	ENSG00000029534	ENST00000457297,ENST00000379758	ENST00000379758,ENST00000457297,ENST00000335651
ENSG00000029534;SE:8:41513272-41519319:41519459-41521177:-	1	0.908700516021608	-1	1	1	0.910854173986181	-1	0.15764770620217	SE	other SE	NA	ENSG00000029534	ENST00000522543,ENST00000347528	ENST00000522543,ENST00000379758,ENST00000347528,ENST00000457297,ENST00000348036
ENSG00000029534;SE:8:41513272-41519394:41519459-41521177:-	1	0	1	1	1	0	1	0.258628804058791	SE	other SE	NA	ENSG00000029534	ENST00000522231,ENST00000265709	ENST00000265709,ENST00000379758,ENST00000522231,ENST00000457297,ENST00000348036
ENSG00000029534;SE:8:41513272-41521177:41521260-41525785:-	0	0.999104621250201	0	-1	0	0.999118784677695	0	-1	SE	other SE	NA	ENSG00000029534	ENST00000379758	ENST00000379758,ENST00000396945
ENSG00000029534;SE:8:41519082-41519319:41519459-41521177:-	0.999988418017147	0.888266090705752	0.99999998889591	1	0.999988713991955	0.890809662621743	0.999999989179736	1	SE	other SE	NA	ENSG00000029534	ENST00000396942	ENST00000352337,ENST00000396942,ENST00000335651
[truncated: 36,266 more rows]
