# Supplementary material for: Ribosome profiling at isoform level reveals evolutionary conserved impacts of differential splicing on the proteome
Source: Nat Commun. 2020 Apr 14;11:1768. doi: 10.1038/s41467-020-15634-w (PMC7156646; doi:10.1038/s41467-020-15634-w)
Supplement: Supplementary file 7 — Supplementary Data 3 [file 41467_2020_15634_MOESM7_ESM.txt]

event_id	hsa_Neu_1_RiboSeq_PSI	hsa_Neu_2_RiboSeq_PSI	hsa_ESC_1_RiboSeq_PSI	hsa_ESC_2_RiboSeq_PSI	hsa_Neu_1_RNASeq_PSI	hsa_Neu_2_RNASeq_PSI	hsa_ESC_1_RNASeq_PSI	hsa_ESC_2_RNASeq_PSI	type	microexon	orthologous_SE	gene_id	alternative_transcripts	total_transcripts
ENSG00000000419;A5:20:49557470-49557642:49557470-49557666:-	0.370174457671592	0.415249240889174	0.347822324635729	0.466255179012856	0.393497801622816	0.411380665600669	0.379263066727979	0.520198690586502	A5	NA	NA	ENSG00000000419	ENST00000371584	ENST00000371583,ENST00000371584,ENST00000413082,ENST00000371582
ENSG00000000419;MX:20:49557470-49557666:49557746-49562274:49557470-49558568:49558663-49562274:-	0.859258230870982	0.922172536504768	0.772642417969612	0.69319202453884	0.87276495065023	0.948870884157534	0.793919174905988	0.709167915752491	MX	NA	NA	ENSG00000000419	ENST00000371583,ENST00000413082	ENST00000371583,ENST00000371588,ENST00000413082
ENSG00000000419;SE:20:49557470-49557642:49557746-49558568:-	0.782053621544992	0.893778475361911	0.64443527197664	0.663716423824573	0.816527716708458	0.9284192957596	0.701831777964789	0.725554804121475	SE	other SE	NA	ENSG00000000419	ENST00000371584	ENST00000371584,ENST00000371588
ENSG00000000419;SE:20:49557470-49557666:49557746-49558568:-	0	0	0	0	0	0	0	0	SE	other SE	NA	ENSG00000000419	ENST00000371582	ENST00000371588,ENST00000371582
ENSG00000000419;SE:20:49557746-49558568:49558663-49562274:-	0.370174457671592	0.415249240889174	0.347822324635729	0.466255179012856	0.393497801622816	0.411380665600669	0.379263066727979	0.520198690586502	SE	other SE	NA	ENSG00000000419	ENST00000371584,ENST00000371582	ENST00000371583,ENST00000371584,ENST00000413082,ENST00000371582
ENSG00000000457;SE:1:169824105-169824937:169825098-169828182:-	0.37521612966931	0.413774451556013	0.452644862511742	0.694584876272883	0.401974207487664	0.444290142350085	0.465497759534219	0.738591658818322	SE	other SE	NA	ENSG00000000457	ENST00000367772,ENST00000367770	ENST00000423670,ENST00000367770,ENST00000367771,ENST00000367772
ENSG00000000460;SE:1:169796340-169796852:169796981-169798404:+	1	1	1	1	1	1	1	1	SE	other SE	NA	ENSG00000000460	ENST00000359326,ENST00000286031	ENST00000286031,ENST00000359326,ENST00000413811
ENSG00000000971;SE:1:196645195-196646606:196646797-196648753:+	1	1	NA	NA	1	1	0.677833790345698	1	SE	other SE	NA	ENSG00000000971	ENST00000439155,ENST00000367429	ENST00000359637,ENST00000439155,ENST00000367429
ENSG00000001084;A3:6:53381020-53385576:53381015-53385576:-	0.392014006697729	0.433530393413334	0.492853610635567	0.452781748182653	0.42440117056252	0.487138976584375	0.420210804638344	0.391673074054098	A3	NA	NA	ENSG00000001084	ENST00000229416,ENST00000514004,ENST00000514933	ENST00000514933,ENST00000514004,ENST00000505294,ENST00000229416
ENSG00000001084;SE:6:53379295-53380907:53381020-53385576:-	1	0.861908180176254	1	1	1	0.898904998205232	1	1	SE	other SE	NA	ENSG00000001084	ENST00000229416,ENST00000514004,ENST00000514933	ENST00000514933,ENST00000514004,ENST00000513939,ENST00000229416
ENSG00000001167;SE:6:41046903-41048550:41048636-41051785:+	0.163293586903448	0.0794206523139443	0.22815572067185	0.0793959040405444	0.153978352870337	0.0770317838761352	0.251396230941432	0.080453721501244	SE	other SE	NA	ENSG00000001167	ENST00000341376	ENST00000353205,ENST00000341376
ENSG00000001460;AF:1:24710493-24718051:24718169:24710493-24727809:24727856:-	0.358920271853062	0.605595069174781	1	0.961929858291582	0.287592612471476	0.600766623505493	1	0.99782925099173	AF	NA	NA	ENSG00000001460	ENST00000435187	ENST00000435187,ENST00000003583,ENST00000440416
ENSG00000001460;SE:1:24710493-24718051:24718169-24727809:-	0.506644735236832	0.409429176827481	1	0.979910311974438	0.43462803343857	0.41432882221906	1	0.998086922538281	SE	other SE	NA	ENSG00000001460	ENST00000374409,ENST00000337248	ENST00000003583,ENST00000337248,ENST00000374409,ENST00000440416
ENSG00000001461;AL:1:24790610-24792494:24792576:24790610-24795476:24795672:+	0	0.746414174557045	0.315876134243147	0.146931917601209	0	0.703146784816893	0.34720143718621	0.113963367866674	AL	NA	NA	ENSG00000001461	ENST00000339255	ENST00000003912,ENST00000339255,ENST00000374399
ENSG00000001461;SE:1:24782763-24784224:24784323-24785378:+	0.311034624929218	0.533155601033107	0.454337081485776	0.211323109621018	0.557641654765767	0.46812264103271	0.450287179305429	0.0665284266448279	SE	other SE	NA	ENSG00000001461	ENST00000432012	ENST00000003912,ENST00000339255,ENST00000374399,ENST00000432012
ENSG00000001497;SE:X:64744142-64744444:64744494-64744845:-	0.672144605151635	0.686079780498017	0.0686513145299473	0.335075603595394	0.666949968463969	0.677801112164994	0.0626169478004602	0.336379836059082	SE	microexon	ENSMUSG00000057421;SE:X:95947073-95947398:95947448-95947770:-	ENSG00000001497	ENST00000374811	ENST00000374807,ENST00000374811,ENST00000374804
ENSG00000001497;SE:X:64744930-64748140:64748249-64749092:-	0.710344305152493	0.957495903098991	0.923501546676906	0.778023587367172	0.78791635744621	0.971624511202351	0.946394034201698	0.806962894981383	SE	other SE	NA	ENSG00000001497	ENST00000374807,ENST00000374811,ENST00000374804	ENST00000374807,ENST00000312391,ENST00000484069,ENST00000374811,ENST00000374804
ENSG00000001497;SE:X:64752510-64753490:64753615-64754360:-	0.850905260808278	0.699422675926916	0.999996028849202	0.819221563938468	0.82979110097662	0.686943663116	0.999995893719291	0.813187115180348	SE	other SE	NA	ENSG00000001497	ENST00000374807,ENST00000374811,ENST00000484069,ENST00000312391	ENST00000374807,ENST00000312391,ENST00000484069,ENST00000374811,ENST00000374804
ENSG00000001617;A3:3:50211547-50211646:50211547-50211664:+	0.401822092895597	0.109163980190138	0	0.0871434316304204	0.305008467519344	0.160695515284562	0	0.0913699446975454	A3	NA	NA	ENSG00000001617	ENST00000420831	ENST00000450338,ENST00000002829,ENST00000420831,ENST00000413852,ENST00000414301,ENST00000434342
ENSG00000001617;SE:3:50211783-50212529:50212621-50214201:+	0.190818277053337	0.411534557099325	0.137182882471322	0.254521464214367	0.238273454761259	0.40131998153366	0.138461771350936	0.254264942752324	SE	other SE	NA	ENSG00000001617	ENST00000002829	ENST00000450338,ENST00000002829,ENST00000420831,ENST00000413852,ENST00000414301,ENST00000434342
ENSG00000001626;AL:7:117305618-117306962:117307125:117305618-117355812:117355910:+	1	1	0.104415972486504	1	0.408392788320016	0.538893600749649	0.0613064678275174	1	AL	NA	NA	ENSG00000001626	ENST00000426809	ENST00000426809,ENST00000600166
ENSG00000001626;AL:7:117305618-117306962:117307159:117305618-117355812:117355910:+	NA	1	0.796506544624185	NA	0	0.491784178479105	0.681734336175822	NA	AL	NA	NA	ENSG00000001626	ENST00000003084,ENST00000454343	ENST00000454343,ENST00000003084,ENST00000600166
ENSG00000001626;SE:7:117171168-117174330:117174419-117175302:+	0	0.45634847681976	0.971074928741556	0	0	0.452950714786241	0.970412156240254	0	SE	other SE	ENSMUSG00000041301;SE:6:18214315-18220621:18220710-18221470:+	ENSG00000001626	ENST00000003084,ENST00000454343	ENST00000426809,ENST00000454343,ENST00000003084
ENSG00000001626;SE:7:117182162-117188695:117188877-117199518:+	1	0.54365152318024	1	1	1	0.547049285213759	1	1	SE	other SE	NA	ENSG00000001626	ENST00000426809,ENST00000003084	ENST00000426809,ENST00000454343,ENST00000003084
ENSG00000001630;AF:7:91761186-91763487:91763678:91761186-91771777:91771800:-	1	0.979010458958914	1	1	1	0.968532680187544	1	1	AF	NA	NA	ENSG00000001630	ENST00000003100	ENST00000435873,ENST00000003100
ENSG00000001630;RI:7:91746358:91746406-91746491:91746526:-	0.835028258482774	0.776854135158584	0.852707975648002	0.756050546199962	0.825921690290564	0.78820741519095	0.833095678701471	0.683753720386871	RI	NA	NA	ENSG00000001630	ENST00000450723,ENST00000003100	ENST00000422867,ENST00000450723,ENST00000003100
ENSG00000001631;A5:7:91864237-91864717:91864237-91864848:-	0.295051818203935	0.453670550743503	0.412053650430908	0.382932617535535	0.371501920699191	0.35464415217152	0.477205095030125	0.502041898566262	A5	NA	NA	ENSG00000001631	ENST00000394507,ENST00000340022,ENST00000412043,ENST00000394505,ENST00000394503	ENST00000394503,ENST00000394507,ENST00000445516,ENST00000340022,ENST00000412043,ENST00000394505
ENSG00000001631;SE:7:91855996-91863763:91863906-91864122:-	0.704948181796065	0.727091880957282	0.884574907460753	0.617132447359352	0.628498079300809	0.789982351241262	0.865590132192809	0.498036673054489	SE	other SE	NA	ENSG00000001631	ENST00000394507,ENST00000340022,ENST00000412043,ENST00000394505,ENST00000445516	ENST00000394503,ENST00000394507,ENST00000445516,ENST00000340022,ENST00000412043,ENST00000394505
ENSG00000002016;A3:12:1025701-1025805:1025649-1025805:-	0.397388409343961	0.251601244186638	0.127913585108347	0.276493420130578	0.166298533563452	0.249811857455915	0.174704762789741	0.226295527758791	A3	NA	NA	ENSG00000002016	ENST00000536177	ENST00000430095,ENST00000536177,ENST00000358495,ENST00000539046
ENSG00000002016;A5:12:1036429-1038930:1036429-1038985:-	0.266966600680595	0.293887762778182	0	0.240395833830269	0.206520722602366	0.229398624912731	0	0.1585235106171	A5	NA	NA	ENSG00000002016	ENST00000468231,ENST00000461568	ENST00000430095,ENST00000542785,ENST00000468231,ENST00000545564,ENST00000358495,ENST00000536177,ENST00000461568,ENST00000539046
ENSG00000002016;AL:12:1036096:1036112-1039217:1038938:1039052-1039217:-	0.965467443576198	0.999991086918795	1	1	0.936959835347367	0.999986725266285	1	1	AL	NA	NA	ENSG00000002016	ENST00000543912	ENST00000543912,ENST00000397230
ENSG00000002016;SE:12:1034691-1035962:1036112-1036311:-	0.28931339160285	0.34217632124805	0.103352204510332	0.179277090503971	0.140682319316011	0.380331371400984	0.0886123232596668	0.0926865149689608	SE	other SE	NA	ENSG00000002016	ENST00000545564	ENST00000430095,ENST00000545564,ENST00000358495,ENST00000536177,ENST00000539046
ENSG00000002330;AF:11:64037809-64039085:64039207:64037809-64051654:64051840:-	0	0	0	0	0	0	0	0	AF	NA	NA	ENSG00000002330	ENST00000493798,ENST00000492141	ENST00000492141,ENST00000544785,ENST00000493798
ENSG00000002330;SE:11:64037809-64039085:64039275-64051654:-	0.607110485776118	0.722395430232184	0.666878851404894	0.67693862939992	0.499753764550651	0.580848538026788	0.595400656319012	0.580096700173412	SE	other SE	NA	ENSG00000002330	ENST00000394532,ENST00000309032	ENST00000394532,ENST00000544785,ENST00000309032
ENSG00000002330;SE:11:64039275-64044376:64044515-64051654:-	0.187973807680607	0.229755709165882	0.174298825033372	0.22841938928369	0.0331412871205821	0.015790412810445	0.108251546497978	0.0824653121125616	SE	other SE	NA	ENSG00000002330	ENST00000394531	ENST00000394532,ENST00000309032,ENST00000394531
ENSG00000002549;SE:4:17583437-17583911:17584016-17585106:+	0.384322990172435	0.268661394096282	0.315190747504871	0.343589956038757	0.381883156156298	0.32000311837111	0.411084347341242	0.474072093513693	SE	other SE	NA	ENSG00000002549	ENST00000226299,ENST00000606142	ENST00000226299,ENST00000509583,ENST00000606142
ENSG00000002586;AF:X:2609402:2609468-2632463:2609541:2609736-2632463:+	0.976909914678934	0.949009282595365	0.9518073188011	0.988153408842231	0.973899740334564	0.932788137633942	0.932309370876134	0.990650373729807	AF	NA	NA	ENSG00000002586	ENST00000381184,ENST00000381192,ENST00000381187	ENST00000449611,ENST00000381192,ENST00000381187,ENST00000381184
ENSG00000002586;SE:X:2632495-2635646:2635693-2637702:+	0.824330091460602	0.763291173196787	0.99808391125194	0.731600295665427	0.790023035999343	0.710734980109135	0.999964874402846	0.698983410874578	SE	microexon	NA	ENSG00000002586	ENST00000381184,ENST00000381192,ENST00000449611	ENST00000449611,ENST00000381192,ENST00000381187,ENST00000381184
ENSG00000002726;A3:7:150556136-150557532:150556136-150557589:+	NA	NA	1	0	0	0.999999996038213	1	0	A3	NA	NA	ENSG00000002726	ENST00000416793	ENST00000467291,ENST00000360937,ENST00000493429,ENST00000416793
ENSG00000002745;AF:7:120965470:120965534-120969621:120969347:120969441-120969621:+	NA	NA	1	1	1	1	1	1	AF	NA	NA	ENSG00000002745	ENST00000361301	ENST00000361301,ENST00000222462
ENSG00000002746;SE:7:43485169-43490427:43490528-43495896:+	0.614860062056646	0.485364970046462	0.330969183582904	0	0.615572114794718	0.486533096140063	0.335930596835087	0	SE	other SE	NA	ENSG00000002746	ENST00000395891	ENST00000395891,ENST00000453890
ENSG00000002822;AF:7:2262389-2265045:2265122:2262389-2269619:2269768:-	0	0	0.223687471555563	NA	0	0	0.178070266123284	NA	AF	NA	NA	ENSG00000002822	ENST00000429625	ENST00000429625,ENST00000455998
ENSG00000002822;SE:7:2259091-2260519:2260657-2262210:-	0.122200075875997	0.0598378463156277	0.172681932729665	0.24257522508864	0.249466824720799	0.123487633694808	0.171736661309866	0.29069442789922	SE	other SE	NA	ENSG00000002822	ENST00000402746	ENST00000402746,ENST00000455998,ENST00000445959,ENST00000265854,ENST00000429625,ENST00000399654,ENST00000406869
ENSG00000002822;SE:7:2262389-2265045:2265185-2269619:-	0.561759786404166	0.64524695472976	0.597395518090514	1	0.572867688946938	0.673291471432314	0.5727642135585	1	SE	other SE	NA	ENSG00000002822	ENST00000399654,ENST00000406869,ENST00000265854,ENST00000429779	ENST00000429779,ENST00000455998,ENST00000265854,ENST00000399654,ENST00000406869
ENSG00000002834;SE:17:37034433-37046673:37046757-37054665:+	0.273645386329925	0.215793845178878	0.165748685144704	0.302104810013702	0.295432130966715	0.191912948827563	0.145130257880506	0.317686050309956	SE	other SE	NA	ENSG00000002834	ENST00000318008,ENST00000435347,ENST00000419929	ENST00000433206,ENST00000318008,ENST00000585841,ENST00000435347,ENST00000419929
ENSG00000002919;AF:17:46189406:46189447-46189936:46189456:46189473-46189936:+	0.965636438249958	0.952767924854646	0.820152716797395	1	0.971324869589853	0.923149564165996	0.856812374278978	1	AF	NA	NA	ENSG00000002919	ENST00000583320,ENST00000581705,ENST00000581298,ENST00000582481,ENST00000584335,ENST00000393405,ENST00000359238	ENST00000583320,ENST00000580219,ENST00000582481,ENST00000581705,ENST00000359238,ENST00000581298,ENST00000393405,ENST00000584335,ENST00000582104
ENSG00000002919;AL:17:46190022-46190113:46190154:46190022-46196066:46196074:+	1	1	1	1	1	1	1	1	AL	NA	NA	ENSG00000002919	ENST00000583320	ENST00000583320,ENST00000581705
ENSG00000002919;SE:17:46190022-46190663:46190763-46196066:+	1	1	0.689757998964626	1	1	1	0.634595227574764	1	SE	other SE	NA	ENSG00000002919	ENST00000581298,ENST00000582481,ENST00000584335,ENST00000393405,ENST00000359238,ENST00000580219,ENST00000582104	ENST00000580219,ENST00000582481,ENST00000581705,ENST00000359238,ENST00000581298,ENST00000393405,ENST00000584335,ENST00000582104,ENST00000439357
ENSG00000003056;A3:12:9093499-9095012:9093465-9095012:-	0.569318938909683	0.748030348313792	0.583991594123299	0.505227589649551	0.703815808955729	0.704147230255441	0.668650500303269	0.640092032277727	A3	NA	NA	ENSG00000003056	ENST00000544193	ENST00000544193,ENST00000539143
ENSG00000003056;AF:12:9096131-9096397:9096482:9096131-9098899:9098964:-	0.552919407318892	0.508187593847232	0.536029749724288	0.52849010806493	0.505015606580713	0.438476082345424	0.47038583511465	0.451303563318563	AF	NA	NA	ENSG00000003056	ENST00000537621	ENST00000543704,ENST00000537621
ENSG00000003056;AL:12:9093322:9093465-9095012:9094417:9094536-9095012:-	0.423510485596428	0.423052200737062	0.464224822029183	0.462410527115262	0.67714589680352	0.677067254233954	0.815540359828418	0.817665000086677	AL	NA	NA	ENSG00000003056	ENST00000539143	ENST00000543704,ENST00000539143,ENST00000000412
ENSG00000003056;AL:12:9093347:9093499-9095012:9094417:9094536-9095012:-	0.492674050734534	0.685222741694116	0.548802991849559	0.467612660012517	0.832886114351224	0.833057338244516	0.899212769918748	0.888585231142324	AL	NA	NA	ENSG00000003056	ENST00000544193	ENST00000544193,ENST00000543704,ENST00000000412
ENSG00000003096;AF:X:117079538-117106694:117106791:117079538-117162387:117162436:-	0.708128280470076	0.436064104036325	0	0	0.718037607153885	0.429789476999272	0	0	AF	NA	NA	ENSG00000003096	ENST00000262820	ENST00000541812,ENST00000262820,ENST00000540167
ENSG00000003137;AF:2:72362548-72371118:72371495:72362548-72374760:72374963:-	0.620621391579212	0.63257735502319	NA	NA	0.603242364020709	0.639880830751878	1	NA	AF	NA	NA	ENSG00000003137	ENST00000461519	ENST00000474509,ENST00000546307,ENST00000461519
ENSG00000003137;SE:2:72362548-72371118:72371342-72374760:-	0.194002512315085	0.142773475507748	NA	NA	0.236052040858606	0.161337725288353	NA	NA	SE	other SE	ENSMUSG00000063415;SE:6:84577204-84584250:84584474-84587802:-	ENSG00000003137	ENST00000001146	ENST00000001146,ENST00000474509,ENST00000546307
ENSG00000003147;A3:7:8272382-8275540:8272363-8275540:-	0.0759418938693481	0	0.601938883773682	0.736336950420296	0.133362957202766	0	0.669641774071266	0.572777511395432	A3	NA	NA	ENSG00000003147	ENST00000265577,ENST00000430867,ENST00000446305	ENST00000401396,ENST00000265577,ENST00000446305,ENST00000317367,ENST00000430867
ENSG00000003147;A3:7:8272385-8275540:8272363-8275540:-	0.868942217299056	0.911101328641367	0.743373782885394	0.791291818677842	0.868940027786098	0.900069191210846	0.910522306151428	0.82682149429699	A3	NA	NA	ENSG00000003147	ENST00000402384,ENST00000406470,ENST00000396675,ENST00000422063,ENST00000339809,ENST00000407906,ENST00000447326,ENST00000457755,ENST00000455539	ENST00000447326,ENST00000422063,ENST00000455539,ENST00000401396,ENST00000317367,ENST00000402384,ENST00000406470,ENST00000407906,ENST00000339809,ENST00000457755,ENST00000396675
ENSG00000003147;A3:7:8272385-8275540:8272382-8275540:-	0.987756545351741	1	0.65701677380352	0.575838739819081	0.977316326337804	1	0.833891724464772	0.780755331543665	A3	NA	NA	ENSG00000003147	ENST00000402384,ENST00000406470,ENST00000396675,ENST00000422063,ENST00000339809,ENST00000407906,ENST00000447326,ENST00000457755,ENST00000455539	ENST00000447326,ENST00000422063,ENST00000455539,ENST00000265577,ENST00000446305,ENST00000430867,ENST00000402384,ENST00000406470,ENST00000407906,ENST00000339809,ENST00000457755,ENST00000396675
ENSG00000003147;AL:7:8167707:8167772-8198157:8196500:8196844-8198157:-	0	0	0	0	0	0	0	0	AL	NA	NA	ENSG00000003147	ENST00000339809	ENST00000407906,ENST00000339809
ENSG00000003147;AL:7:8167707:8167772-8198157:8196746:8196844-8198157:-	NA	NA	NA	NA	NA	NA	NA	NA	AL	NA	NA	ENSG00000003147	ENST00000339809	ENST00000339809,ENST00000317367
ENSG00000003147;SE:7:8181447-8181599:8181685-8183505:-	0	0	0.385829410713222	0.306442274646203	0	0	0.397933664481274	0.321926748677835	SE	other SE	NA	ENSG00000003147	ENST00000422063	ENST00000422063,ENST00000401396,ENST00000265577,ENST00000402384,ENST00000406470,ENST00000396675
ENSG00000003249;AF:16:90075838-90076365:90076455:90075838-90085719:90085749:-	0	0.0640231751637855	0	0.0511750484726122	0	0.0941324401120663	0	0.0737190545552186	AF	NA	NA	ENSG00000003249	ENST00000304733	ENST00000304733,ENST00000002501
ENSG00000003249;AF:16:90075838-90076365:90076455:90075838-90086136:90086526:-	0	0.507333446849505	0	0.575397146280682	0	0.38973339796413	0	0.701866269364855	AF	NA	NA	ENSG00000003249	ENST00000304733	ENST00000304733,ENST00000568838
ENSG00000003249;AF:16:90075838-90085719:90085749:90075838-90086136:90086526:-	0.941744150392135	0.937712432392434	0.968091929463911	0.961723043978904	0.977671464699402	0.860056267389035	0.961877542773234	0.967299475251209	AF	NA	NA	ENSG00000003249	ENST00000002501	ENST00000002501,ENST00000568838
ENSG00000003400;AL:2:202074285-202082311:202082461:202074285-202093656:202093803:+	1	NA	0.79674503165796	0.83042168013409	1	0.746421315242621	0.797390983035309	0.831174663600734	AL	NA	NA	ENSG00000003400	ENST00000286186,ENST00000346817,ENST00000313728	ENST00000313728,ENST00000286186,ENST00000346817,ENST00000448480,ENST00000272879
ENSG00000003400;MX:2:202060671-202068453:202068489-202073793:202060671-202072798:202072906-202073793:+	1	NA	0.406836802427122	0	1	0	0.429611707837079	0	MX	NA	NA	ENSG00000003400	ENST00000313728	ENST00000313728,ENST00000346817,ENST00000448480
ENSG00000003400;SE:2:202050847-202052429:202052522-202057707:+	1	NA	0.565643405070079	0.47593512363657	1	0.604740007685173	0.61695185952591	0.441019530046519	SE	other SE	NA	ENSG00000003400	ENST00000374650,ENST00000360132,ENST00000286186,ENST00000346817,ENST00000313728,ENST00000272879,ENST00000448480	ENST00000313728,ENST00000286186,ENST00000346817,ENST00000374650,ENST00000448480,ENST00000438843,ENST00000272879,ENST00000360132
ENSG00000003400;SE:2:202060671-202068453:202068489-202072798:+	NA	NA	0.302085945134948	0.218971327113143	NA	0	0.313907734657582	0.165108079104706	SE	microexon	NA	ENSG00000003400	ENST00000360132	ENST00000346817,ENST00000448480,ENST00000360132
ENSG00000003400;SE:2:202068489-202070605:202070696-202072798:+	NA	NA	0.523414868677744	0.601882873809468	NA	1	0.481391503551733	0.630038901479327	SE	other SE	NA	ENSG00000003400	ENST00000286186,ENST00000272879	ENST00000286186,ENST00000272879,ENST00000360132
ENSG00000003402;AL:2:202000830-202000921:202001147:202000830-202005080:202005195:+	1	1	1	1	1	1	1	1	AL	NA	NA	ENSG00000003402	ENST00000395148	ENST00000395148,ENST00000494258
ENSG00000003402;AL:2:202014558-202018860:202018942:202014558-202028558:202028664:+	1	1	1	1	1	1	1	1	AL	NA	NA	ENSG00000003402	ENST00000342795	ENST00000342795,ENST00000355558
ENSG00000003402;AL:2:202025665-202027719:202027800:202025665-202028558:202028693:+	0.24361577593433	0.36845086826732	0.120288548142434	0	0.350886326380972	0.355007372773348	0.149025204783815	0	AL	NA	NA	ENSG00000003402	ENST00000340870,ENST00000457277,ENST00000479953	ENST00000309955,ENST00000341582,ENST00000443227,ENST00000457277,ENST00000423241,ENST00000479953,ENST00000340870
ENSG00000003402;SE:2:202005162-202007368:202007485-202010101:+	0.570031694955598	0.833797945525367	0.499829265653368	0.636976982602934	0.864047780678994	0.852183922621743	0.825484619261491	0.869163287918528	SE	other SE	NA	ENSG00000003402	ENST00000439154	ENST00000309955,ENST00000439154,ENST00000443227,ENST00000342795,ENST00000457277,ENST00000423241,ENST00000462763,ENST00000479953,ENST00000340870,ENST00000355558
ENSG00000003402;SE:2:202014558-202025155:202025665-202028558:+	1	1	1	1	1	1	1	1	SE	other SE	NA	ENSG00000003402	ENST00000309955,ENST00000341582,ENST00000423241,ENST00000443227	ENST00000309955,ENST00000341582,ENST00000443227,ENST00000423241,ENST00000355558
ENSG00000003436;AL:2:188332602:188332659-188348851:188343406:188343530-188348851:-	1	0.699881108251689	0.359227932629751	0	1	0.796198301774817	0.421117495772158	0	AL	NA	NA	ENSG00000003436	ENST00000435414	ENST00000409676,ENST00000339091,ENST00000435414
ENSG00000003436;SE:2:188349714-188353064:188353102-188361608:-	0.685972547522577	0.532111252125395	0.951312549020633	1	0.405263157894737	0.444408742622364	0.944706916283208	1	SE	microexon	NA	ENSG00000003436	ENST00000392365,ENST00000233156,ENST00000426055,ENST00000409676,ENST00000339091	ENST00000392365,ENST00000409676,ENST00000339091,ENST00000435414,ENST00000426055,ENST00000233156
ENSG00000003509;A3:2:37474772-37475278:37474772-37475401:+	0.0820418711868027	0.136257735645963	0.205968156641349	0.222635695250671	0.119530251656505	0.0936513461865289	0.204809688111894	0.178171871442356	A3	NA	NA	ENSG00000003509	ENST00000002125,ENST00000336237	ENST00000336237,ENST00000441905,ENST00000002125
ENSG00000003509;A5:2:37465010-37468721:37464978-37468721:+	0.510060816280494	0.578227647378091	0.588366257873524	0.669281028691963	0.552485427395239	0.572815010120809	0.687424986827408	0.764688352574486	A5	NA	NA	ENSG00000003509	ENST00000002125,ENST00000336237,ENST00000416653,ENST00000432075,ENST00000439218,ENST00000431821	ENST00000455230,ENST00000431821,ENST00000336237,ENST00000002125,ENST00000439218,ENST00000416653,ENST00000432075
ENSG00000003509;SE:2:37459409-37463239:37463319-37464900:+	0.839830334673419	0.718399577239259	0.795094972838923	0.807649317694456	0.768975506351269	0.685172421104677	0.697227022880413	0.73378588057859	SE	other SE	NA	ENSG00000003509	ENST00000455230,ENST00000002125,ENST00000416653,ENST00000432075,ENST00000439218	ENST00000455230,ENST00000336237,ENST00000002125,ENST00000439218,ENST00000416653,ENST00000432075
ENSG00000003756;A5:3:50131308-50137415:50131216-50137415:+	1	1	1	1	1	1	1	1	A5	NA	NA	ENSG00000003756	ENST00000417905,ENST00000441305,ENST00000469838,ENST00000347869,ENST00000395174	ENST00000347869,ENST00000469838,ENST00000404526,ENST00000395174,ENST00000441305,ENST00000417905
ENSG00000003756;AL:3:50129641-50130412:50130471:50129641-50131153:50131284:+	0.83249905498185	0.727828183367277	1	0.717829503157314	0.898905301024135	0.75180933078492	1	0.867798104902049	AL	NA	NA	ENSG00000003756	ENST00000438369	ENST00000437500,ENST00000438369
ENSG00000003987;SE:8:17206590-17218626:17218783-17228546:-	0.149131574008751	0.16891761677255	0.156745952897222	1	0.21967900502112	0.300304495547855	0.196530385866854	1	SE	other SE	NA	ENSG00000003987	ENST00000180173,ENST00000521857	ENST00000521857,ENST00000517317,ENST00000180173
ENSG00000003989;MX:8:17409495-17412069:17412208-17415804:17409495-17412455:17412591-17415804:+	0.440264458686127	0.665930354308103	1	1	0.424613064110164	0.662359389688336	1	1	MX	NA	NA	ENSG00000003989	ENST00000004531,ENST00000494857,ENST00000522656	ENST00000522656,ENST00000398090,ENST00000004531,ENST00000470360,ENST00000494857
ENSG00000004059;A3:7:127230191-127231017:127230191-127231023:+	1	0.972754860851096	1	1	1	0.973365923642825	1	1	A3	NA	NA	ENSG00000004059	ENST00000000233	ENST00000415666,ENST00000000233
ENSG00000004139;A3:17:26712294-26715142:26712294-26715193:+	0.0633252132516912	0.00826392376492952	0.18934435261708	0	0.0849683921924361	0.0077857716384099	0.273654583637936	0	A3	NA	NA	ENSG00000004139	ENST00000578128	ENST00000578128,ENST00000457710
ENSG00000004399;A3:3:129304924-129305015:129304891-129305015:-	1	1	1	0.980967039391306	0.967037654034158	1	1	0.973045532256855	A3	NA	NA	ENSG00000004399	ENST00000324093,ENST00000393239,ENST00000505665	ENST00000505665,ENST00000324093,ENST00000393239,ENST00000505237
ENSG00000004399;A5:3:129277418-129278456:129277418-129278463:-	0.113926620027575	0.838466209438096	0.321311307744771	0.010920462914041	0.1461069796829	0.8971302502783	0.334756750542775	0.00916579118940853	A5	NA	NA	ENSG00000004399	ENST00000512744,ENST00000393239	ENST00000324093,ENST00000506979,ENST00000393239,ENST00000512744
ENSG00000004399;AL:3:129274351:129274386-129275460:129275158:129275271-129275460:-	0	0	0.058662548861877	0	0.187362210635171	0.30239799486312	0.143038799113598	0	AL	NA	NA	ENSG00000004399	ENST00000504689	ENST00000324093,ENST00000504689
ENSG00000004399;SE:3:129303076-129303228:129303405-129304795:-	1	1	0.540193944355211	0.45750622989501	0.522720224464009	0.991649736032854	0.596992775460046	0.367433240649074	SE	other SE	NA	ENSG00000004399	ENST00000324093,ENST00000393239	ENST00000505665,ENST00000324093,ENST00000393239
ENSG00000004455;AL:1:33476433:33476434-33478808:33477722:33477723-33478808:-	1	1	1	1	1	1	1	1	AL	NA	NA	ENSG00000004455	ENST00000373449,ENST00000548033	ENST00000373449,ENST00000548033,ENST00000467905
ENSG00000004455;SE:1:33480195-33486968:33487062-33487194:-	0.671856877202518	0.652855345645171	0.632022576910356	0.643751231463662	0.566831888809375	0.53237795394131	0.595460569302757	0.523368501687684	SE	other SE	NA	ENSG00000004455	ENST00000373449,ENST00000548033,ENST00000467905,ENST00000354858	ENST00000548033,ENST00000480134,ENST00000354858,ENST00000467905,ENST00000373449
ENSG00000004455;SE:1:33487304-33490043:33490168-33502337:-	0.419750630754504	0.397562940383459	0.485671269596297	0.459429903867387	0.520273781399921	0.500714050727848	0.522642003178046	0.573239187874672	SE	other SE	NA	ENSG00000004455	ENST00000373449,ENST00000467905,ENST00000354858,ENST00000480134,ENST00000487289	ENST00000548033,ENST00000480134,ENST00000354858,ENST00000467905,ENST00000487289,ENST00000373449
ENSG00000004468;A5:4:15826639-15835840:15826621-15835840:+	NA	1	0	0	0.91209305650238	0.354964673676152	0	0	A5	NA	NA	ENSG00000004468	ENST00000226279	ENST00000226279,ENST00000510674
ENSG00000004468;SE:4:15818263-15826504:15826621-15835840:+	NA	NA	1	1	0.129133201520369	0.239611207288989	0.395722305003104	1	SE	other SE	NA	ENSG00000004468	ENST00000510674	ENST00000502843,ENST00000510674
ENSG00000004468;SE:4:15818263-15826504:15826639-15835840:+	NA	1	NA	NA	0.60606913314672	0.147782642940101	0	NA	SE	other SE	NA	ENSG00000004468	ENST00000226279	ENST00000226279,ENST00000502843
ENSG00000004478;AL:12:2910522-2910779:2910850:2910522-2912317:2912421:+	0.537353420593065	0.543842203768412	0.510236318959953	0.531733731925775	0.767781883335193	0.810253440242307	0.773449985337523	0.778480906490871	AL	NA	NA	ENSG00000004478	ENST00000539181	ENST00000539181,ENST00000001008
ENSG00000004487;A3:1:23398690-23399767:23398690-23399785:+	0.11560495594822	0.111145724795061	0.163681172499055	0.10901355219724	0.151259686448447	0.117204066129934	0.215349174779858	0.121427581679496	A3	NA	NA	ENSG00000004487	ENST00000465864	ENST00000542151,ENST00000465864,ENST00000356634,ENST00000400181
ENSG00000004487;A3:1:23403853-23405459:23403853-23405483:+	0.132686218352471	0.167599456817725	0.101360178211421	0.159591364875655	0.153350064231472	0.183583137551096	0.128748906724862	0.20815449348609	A3	NA	NA	ENSG00000004487	ENST00000494920	ENST00000494920,ENST00000465864,ENST00000542151,ENST00000400181,ENST00000356634
ENSG00000004487;MX:1:23385660-23385840:23385851-23395032:23385660-23392553:23392564-23395032:+	0	0	0.999998927042813	0.500126948806283	0	0	0.999998940769946	0.5	MX	NA	NA	ENSG00000004487	ENST00000542151	ENST00000542151,ENST00000400181
ENSG00000004487;SE:1:23357127-23370920:23370979-23376880:+	0.222142136489103	0.205003940161518	0.137112672755175	0.147835035184405	0.224513318126411	0.20675016783157	0.140551633407356	0.149837701627255	SE	other SE	NA	ENSG00000004487	ENST00000400181,ENST00000542151	ENST00000542151,ENST00000356634,ENST00000400181
ENSG00000004487;SE:1:23385660-23385840:23385851-23395032:+	0	0	0.1371125458106	0.0798360709288588	0	0	0.14055150545566	0.0809862474005875	SE	microexon	NA	ENSG00000004487	ENST00000542151	ENST00000542151,ENST00000356634
ENSG00000004487;SE:1:23385660-23392553:23392564-23395032:+	0.222142136489103	0.205003940161518	1.70492714334838e-07	0.0797987750948866	0.224513318126411	0.20675016783157	1.73223307163225e-07	0.0809862474005875	SE	microexon	NA	ENSG00000004487	ENST00000400181	ENST00000356634,ENST00000400181
ENSG00000004534;A3:3:50095995-50097065:50095995-50097082:+	2.0000784030734e-05	0.123474783627008	0.234088512234847	0	1.93461535825891e-05	0.118551138800074	0.310941451183916	0	A3	NA	NA	ENSG00000004534	ENST00000434592	ENST00000434592,ENST00000422955,ENST00000266022,ENST00000539992,ENST00000442092,ENST00000454079,ENST00000443081
ENSG00000004534;A3:3:50107985-50112606:50107985-50112634:+	0.5288027302214	0.542734299683968	0.698836382486881	0.602786062318351	0.568867574019652	0.600512012018827	0.742947746634163	0.546606432017426	A3	NA	NA	ENSG00000004534	ENST00000421682	ENST00000422955,ENST00000266022,ENST00000421682,ENST00000539992,ENST00000442092,ENST00000443081
ENSG00000004534;AF:3:50000075:50000118-50091768:50085687:50085752-50091768:+	0	0.164228843863625	0	0	0	0.0521511196833312	0	0	AF	NA	NA	ENSG00000004534	ENST00000419610	ENST00000419610,ENST00000422955,ENST00000446471,ENST00000442092,ENST00000434592
ENSG00000004534;AL:3:50000118-50004903:50005087:50000118-50091768:50091828:+	1	0.827641601012747	NA	1	1	0.895946135577448	NA	1	AL	NA	NA	ENSG00000004534	ENST00000433811	ENST00000433811,ENST00000419610
ENSG00000004534;SE:3:50012825-50036873:50036946-50085678:+	0.418975795023706	0.310142313556039	0.359363406163461	0.594904228566591	0.480908151103041	0.349095006716856	0.44583662717134	0.674801389046752	SE	other SE	NA	ENSG00000004534	ENST00000266022,ENST00000454079,ENST00000443081	ENST00000266022,ENST00000454079,ENST00000425608,ENST00000443081
ENSG00000004660;SE:17:3784942-3785551:3785664-3785822:-	0	0.141849317484513	0.225374956671099	0.223005018151162	0	0.149316399724258	0.216150355819459	0.240783374553925	SE	other SE	NA	ENSG00000004660	ENST00000381771,ENST00000158166	ENST00000381771,ENST00000381769,ENST00000158166,ENST00000348335
ENSG00000004766;A3:7:92882088-92883173:92882088-92883176:+	0.27913512808506	0.170927310968212	0.220176549520733	0.299905782189206	0.344359552847744	0.248899068071355	0.277231476110657	0.345394295178169	A3	NA	NA	ENSG00000004766	ENST00000251739,ENST00000305866,ENST00000544910	ENST00000305866,ENST00000251739,ENST00000458530,ENST00000544910
ENSG00000004766;A3:7:92978119-92979187:92978119-92979191:+	1	0.785860050149081	1	1	1	0.72604536766055	1	1	A3	NA	NA	ENSG00000004766	ENST00000305866,ENST00000535481,ENST00000544910	ENST00000535481,ENST00000305866,ENST00000541136,ENST00000544910
ENSG00000004766;A5:7:92869262-92881966:92869247-92881966:+	0	0	0	0	0	0	0	0	A5	NA	NA	ENSG00000004766	ENST00000436177	ENST00000436177,ENST00000458530,ENST00000251739,ENST00000305866
ENSG00000004766;AL:7:92869262-92881966:92881967:92869262-92883173:92883174:+	NA	NA	NA	NA	NA	NA	NA	NA	AL	NA	NA	ENSG00000004766	ENST00000436177	ENST00000436177,ENST00000441602
ENSG00000004777;A3:19:36276385-36277315:36276385-36277798:+	0.845690043980387	0.903961004228038	0.763342307190668	0.719274828971017	0.846370478959755	0.90902885391493	0.685103089156287	0.658190606307948	A3	NA	NA	ENSG00000004777	ENST00000007510,ENST00000378944,ENST00000588248,ENST00000587447	ENST00000588248,ENST00000587447,ENST00000007510,ENST00000378944,ENST00000314737
ENSG00000004777;AL:19:36278461-36278546:36279328:36278461-36279607:36279681:+	0.565622333979326	0.46566562971365	0	0.0676526040550009	0.526095728005585	0.425665940990106	0	0.0444541452160323	AL	NA	NA	ENSG00000004777	ENST00000378944	ENST00000588248,ENST00000378944
ENSG00000004777;RI:19:36278070:36278461-36278546:36279328:+	0.61165770117297	0.819700609710427	1	0.991276061299008	0.628102250491101	0.821268231053639	1	0.994650520295188	RI	NA	NA	ENSG00000004777	ENST00000007510,ENST00000314737,ENST00000587447	ENST00000587447,ENST00000007510,ENST00000378944,ENST00000314737
ENSG00000004779;AF:16:23596744-23598518:23598598:23596744-23607444:23607598:-	1	0.995456327039169	1	1	1	0.991955982437494	1	1	AF	NA	NA	ENSG00000004779	ENST00000567761	ENST00000562133,ENST00000567761
ENSG00000004779;SE:16:23596744-23598518:23598640-23607444:-	1	0.968498271619317	1	1	1	0.947019160593387	1	1	SE	other SE	NA	ENSG00000004779	ENST00000007516,ENST00000570319	ENST00000562133,ENST00000570319,ENST00000007516
ENSG00000004809;A5:6:110768193-110777741:110768193-110778103:-	NA	NA	NA	NA	1	0.80203293947944	NA	0	A5	NA	NA	ENSG00000004809	ENST00000368919,ENST00000439654,ENST00000437378,ENST00000424139	ENST00000434949,ENST00000437378,ENST00000424139,ENST00000368919,ENST00000439654
ENSG00000004809;AF:6:110768193-110777741:110778024:110768193-110778103:110778125:-	NA	NA	NA	NA	1	0	NA	0	AF	NA	NA	ENSG00000004809	ENST00000451557	ENST00000434949,ENST00000451557
ENSG00000004809;AF:6:110778220-110796135:110796181:110778220-110797725:110797777:-	NA	NA	NA	NA	0	0.463694902430063	0.38017442033853	1	AF	NA	NA	ENSG00000004809	ENST00000330550	ENST00000456137,ENST00000330550,ENST00000368919,ENST00000439654
ENSG00000004809;AL:6:110746079:110746288-110752374:110746562:110746585-110752374:-	NA	NA	NA	NA	0	1	1	1	AL	NA	NA	ENSG00000004809	ENST00000330550,ENST00000368919	ENST00000330550,ENST00000368919,ENST00000451557,ENST00000439654
ENSG00000004809;AL:6:110768076:110768193-110777741:110774835:110774898-110777741:-	NA	NA	NA	NA	NA	0.642865569058851	0	NA	AL	NA	NA	ENSG00000004809	ENST00000424139	ENST00000456137,ENST00000424139
ENSG00000004809;RI:6:110777741:110778006-110778103:110778220:-	NA	NA	NA	NA	1	0.536305097569937	0.619825579661469	0	RI	NA	NA	ENSG00000004809	ENST00000368919,ENST00000439654,ENST00000456137	ENST00000456137,ENST00000330550,ENST00000368919,ENST00000439654
ENSG00000004809;SE:6:110768193-110777741:110778006-110778103:-	NA	NA	NA	NA	NA	0.660788149519967	1	0.722703695218254	SE	other SE	NA	ENSG00000004809	ENST00000330550	ENST00000434949,ENST00000330550
ENSG00000004838;A3:3:50382667-50382919:50382663-50382919:-	0	0.0939836615230721	0	0	0	0.114696449363391	0.581395931074149	0	A3	NA	NA	ENSG00000004838	ENST00000443080,ENST00000431869	ENST00000231749,ENST00000360165,ENST00000431869,ENST00000443080
ENSG00000004846;AL:7:20698299-20698689:20698709:20698299-20706382:20706387:+	NA	NA	NA	NA	NA	1	NA	NA	AL	NA	NA	ENSG00000004846	ENST00000443026	ENST00000443026,ENST00000406935
ENSG00000004864;A3:7:95814326-95818606:95814323-95818606:-	0	0	0	0.124435199383416	0	0	0	0.130804728554183	A3	NA	NA	ENSG00000004864	ENST00000416240	ENST00000265631,ENST00000542654,ENST00000416240
ENSG00000004864;SE:7:95838289-95864114:95864229-95906508:-	0.0605002600750543	0.073896338307565	0.0857773403079487	0.106480073067276	0.129425037207423	0.071509183142512	0.0932121752803994	0.0992082110254594	SE	other SE	NA	ENSG00000004864	ENST00000265631,ENST00000416240	ENST00000265631,ENST00000472162,ENST00000542654,ENST00000416240
ENSG00000004866;A5:7:116849991-116859138:116849976-116859138:+	0.994440139805676	0.999999441610228	0.999973019399052	0.951154844881782	0.99489066844776	0.999999538571409	0.99997011086826	0.950042531169558	A5	NA	NA	ENSG00000004866	ENST00000265437,ENST00000393451,ENST00000323984,ENST00000432298,ENST00000422922,ENST00000393447,ENST00000393444,ENST00000490039	ENST00000393449,ENST00000422922,ENST00000323984,ENST00000393451,ENST00000393447,ENST00000265437,ENST00000432298,ENST00000393444,ENST00000393443,ENST00000490039
ENSG00000004866;AF:7:116593595:116593745-116739816:116655056:116655068-116739816:+	0.810909181152123	1	1	1	0.845239064890653	1	1	1	AF	NA	NA	ENSG00000004866	ENST00000265437,ENST00000393446,ENST00000393451,ENST00000323984,ENST00000393449,ENST00000446490	ENST00000393446,ENST00000393449,ENST00000422922,ENST00000323984,ENST00000393451,ENST00000446490,ENST00000265437,ENST00000432298
ENSG00000004866;AF:7:116593595:116593745-116739816:116660662:116660683-116739816:+	0.577743461775493	0.651388971191672	0.773394624081961	1	0.629327498333767	0.717764839653711	0.804186564048854	1	AF	NA	NA	ENSG00000004866	ENST00000265437,ENST00000393446,ENST00000393451,ENST00000323984,ENST00000393449,ENST00000446490	ENST00000393446,ENST00000393449,ENST00000323984,ENST00000393451,ENST00000446490,ENST00000265437,ENST00000465133,ENST00000393447,ENST00000393444
ENSG00000004866;AF:7:116593595:116593745-116739816:116738869:116738869-116739816:+	0.9923570524011	0.999998983556743	0.999991081594492	0.749709258842506	0.994110489639347	0.999999126074717	0.999991198363691	0.822723033876813	AF	NA	NA	ENSG00000004866	ENST00000265437,ENST00000393446,ENST00000393451,ENST00000323984,ENST00000393449,ENST00000446490	ENST00000393446,ENST00000393449,ENST00000323984,ENST00000393451,ENST00000446490,ENST00000265437,ENST00000449366,ENST00000393443,ENST00000417919
ENSG00000004866;AF:7:116593595:116593745-116759615:116739821:116739898-116759615:+	0	0	0	0.330960953617299	0	0	0	0.32427259402254	AF	NA	NA	ENSG00000004866	ENST00000438863	ENST00000420755,ENST00000421345,ENST00000477742,ENST00000490039,ENST00000438863
ENSG00000004866;AF:7:116655056:116655068-116739816:116660662:116660683-116739816:+	0.241877836231477	0	0	NA	0.237143395649817	0	0	NA	AF	NA	NA	ENSG00000004866	ENST00000432298,ENST00000422922	ENST00000422922,ENST00000393444,ENST00000393447,ENST00000465133,ENST00000432298
ENSG00000004866;AF:7:116655056:116655068-116739816:116738869:116738869-116739816:+	0.968027086971895	0	0	0	0.968657544720436	0	0	0	AF	NA	NA	ENSG00000004866	ENST00000432298,ENST00000422922	ENST00000422922,ENST00000449366,ENST00000432298,ENST00000393443,ENST00000417919
ENSG00000004866;AF:7:116660662:116660683-116739816:116738869:116738869-116739816:+	0.989572048617178	0.999998100750441	0.999969562511837	0	0.99004171918544	0.999997777484585	0.999963853531937	0	AF	NA	NA	ENSG00000004866	ENST00000465133,ENST00000393447,ENST00000393444	ENST00000393444,ENST00000393447,ENST00000465133,ENST00000449366,ENST00000393443,ENST00000417919
ENSG00000004866;AL:7:116593745-116759615:116759619:116593745-116810916:116810956:+	NA	0	0	1	NA	0	0	1	AL	NA	NA	ENSG00000004866	ENST00000438863	ENST00000438863,ENST00000443979
ENSG00000004866;AL:7:116862116-116862915:116863031:116862116-116869816:116869908:+	0.110037597736069	0.355441009483448	0.694968330694224	0.871723373116264	0.0884112050974541	0.36427152759436	0.670851570525065	0.848615100108384	AL	NA	NA	ENSG00000004866	ENST00000265437	ENST00000393446,ENST00000393449,ENST00000422922,ENST00000323984,ENST00000393451,ENST00000393447,ENST00000265437,ENST00000432298,ENST00000393444,ENST00000393443
ENSG00000004866;MX:7:116849991-116859138:116859230-116869816:116849991-116861977:116862116-116869816:+	1	1	0	1	1	1	0	1	MX	NA	NA	ENSG00000004866	ENST00000490039	ENST00000393446,ENST00000490039
ENSG00000004866;SE:7:116593745-116739816:116739898-116759615:+	1	1	1	0.154128395633598	1	1	1	0.245336928930739	SE	other SE	ENSMUSG00000029534;SE:6:17694362-17819250:17819332-17834617:+	ENSG00000004866	ENST00000265437,ENST00000393446,ENST00000393451,ENST00000323984,ENST00000393449,ENST00000446490	ENST00000393446,ENST00000393449,ENST00000323984,ENST00000393451,ENST00000446490,ENST00000265437,ENST00000438863
ENSG00000004866;SE:7:116772014-116774178:116774246-116776135:+	0.197775122059763	0.505414076060934	0.255632926332053	0.720577616567421	0.20037345784292	0.556586906511176	0.236802374125735	0.708860354791759	SE	other SE	ENSMUSG00000029534;SE:6:17848079-17850357:17850425-17852258:+	ENSG00000004866	ENST00000265437,ENST00000323984,ENST00000393449,ENST00000432298,ENST00000393447,ENST00000490039	ENST00000393446,ENST00000393449,ENST00000422922,ENST00000323984,ENST00000393451,ENST00000393447,ENST00000265437,ENST00000432298,ENST00000446490,ENST00000465133,ENST00000393444,ENST00000393443,ENST00000490039
ENSG00000004866;SE:7:116849991-116859138:116859230-116861977:+	1	1	0.694995947502974	1	1	1	0.670878382063954	1	SE	other SE	NA	ENSG00000004866	ENST00000265437,ENST00000393451,ENST00000323984,ENST00000432298,ENST00000422922,ENST00000393447,ENST00000393444	ENST00000393446,ENST00000422922,ENST00000323984,ENST00000393451,ENST00000393447,ENST00000265437,ENST00000432298,ENST00000393444
ENSG00000004866;SE:7:116849991-116859138:116859230-116869816:+	0.279888152400474	0.793846309305669	0	0.621721664475588	0.277896288372556	0.787110998114045	0	0.642422959628859	SE	other SE	NA	ENSG00000004866	ENST00000490039	ENST00000446490,ENST00000490039
ENSG00000004866;SE:7:116849991-116861977:116862116-116869816:+	0	0	0.216684725330681	0	0	0	0.204756665542864	0	SE	other SE	NA	ENSG00000004866	ENST00000393446	ENST00000393446,ENST00000446490
ENSG00000004866;SE:7:116859230-116861977:116862116-116869816:+	0.729915259623145	0.38351713955687	1	0.118900420064245	0.672237356502939	0.32358203969664	1	0.100738094932886	SE	other SE	NA	ENSG00000004866	ENST00000393451,ENST00000323984,ENST00000393449,ENST00000432298,ENST00000422922,ENST00000393447,ENST00000393444,ENST00000393443	ENST00000393449,ENST00000422922,ENST00000323984,ENST00000393451,ENST00000393447,ENST00000393444,ENST00000432298,ENST00000393443,ENST00000490039
ENSG00000004897;A3:17:45199966-45201252:45199902-45201252:-	0.5255032253275	0.445982764422157	0.485648215154912	0.553170002254021	0.465416521410248	0.453688457245155	0.450022599553951	0.574749306538463	A3	NA	NA	ENSG00000004897	ENST00000446365,ENST00000066544,ENST00000531206,ENST00000527547	ENST00000446365,ENST00000571643,ENST00000531206,ENST00000066544,ENST00000527547
ENSG00000004897;A3:17:45199985-45201252:45199902-45201252:-	0.231596156393437	0.00799934837528856	0	0.219708762345501	0.124316357078359	0.0380375735183955	0	0.293451684795713	A3	NA	NA	ENSG00000004897	ENST00000570740	ENST00000570740,ENST00000571643
ENSG00000004897;A3:17:45199985-45201252:45199966-45201252:-	0.213925829186762	0.00991788503198264	0	0.185298833930451	0.140201166235964	0.0454502134345302	0	0.235064122168456	A3	NA	NA	ENSG00000004897	ENST00000570740	ENST00000570740,ENST00000446365,ENST00000531206,ENST00000066544,ENST00000527547
ENSG00000004897;A3:17:45219391-45219595:45219388-45219595:-	0.259448018382195	0.176810723062481	0.244159021947213	0.279116006631561	0.332781872042307	0.248017892720151	0.323553501426627	0.361493570383546	A3	NA	NA	ENSG00000004897	ENST00000446365,ENST00000066544,ENST00000531206	ENST00000573502,ENST00000446365,ENST00000531206,ENST00000066544,ENST00000527547
ENSG00000004897;A3:17:45229302-45232038:45229284-45232038:-	0.112449244590319	0.0929815160396124	0.101979108824793	0.195637011001783	0.0968454430628722	0.0857726370977893	0.100769313346766	0.189360283825025	A3	NA	NA	ENSG00000004897	ENST00000531206	ENST00000527547,ENST00000531206,ENST00000446365,ENST00000066544
ENSG00000004897;A3:17:45234490-45234596:45234349-45234596:-	0.787153518999391	0.845377542606174	1	1	0.884486124463254	0.877296399144381	1	1	A3	NA	NA	ENSG00000004897	ENST00000446365,ENST00000066544,ENST00000531206,ENST00000527547,ENST00000526866,ENST00000576484	ENST00000446365,ENST00000526866,ENST00000531206,ENST00000575483,ENST00000576484,ENST00000066544,ENST00000527547
ENSG00000004897;AF:17:45247408-45249283:45249413:45247408-45258928:45258971:-	0.541793732820628	0.726086661311511	1	0.729117613762508	0.528257240028857	0.311953446934727	1	0.86082796488806	AF	NA	NA	ENSG00000004897	ENST00000570818	ENST00000573550,ENST00000570818
ENSG00000004897;AF:17:45247408-45249283:45249413:45247408-45258928:45258995:-	0.841173547893485	0.834176892201526	0.812876526795212	0.704025618950614	0.709486956030656	0.65991422897175	0.847797229469582	0.829232921634263	AF	NA	NA	ENSG00000004897	ENST00000570818	ENST00000446365,ENST00000570818
ENSG00000004897;AL:17:45234750:45234750-45247283:45235617:45235669-45247283:-	0.541793732820628	0.626728235088471	0.784514473820865	0.656821779244829	0.528257240028857	0.287919603802195	0.796876522871902	0.826224886525653	AL	NA	NA	ENSG00000004897	ENST00000570818	ENST00000573550,ENST00000533415,ENST00000570818
ENSG00000004897;SE:17:45234750-45235572:45235669-45247283:-	0.268267040188185	0.345815653888694	0.254615278881063	0.351291678993308	0.382115547634975	0.516734044619572	0.208841322214433	0.208053260070162	SE	other SE	NA	ENSG00000004897	ENST00000446365,ENST00000066544,ENST00000531206,ENST00000527547,ENST00000526866,ENST00000575483	ENST00000446365,ENST00000526866,ENST00000531206,ENST00000575483,ENST00000570818,ENST00000066544,ENST00000527547
ENSG00000004897;SE:17:45235669-45247283:45247408-45258928:-	1	1	1	1	1	1	1	1	SE	other SE	NA	ENSG00000004897	ENST00000446365,ENST00000573550,ENST00000533415	ENST00000573550,ENST00000446365,ENST00000532893,ENST00000533415
ENSG00000004897;SE:17:45247408-45249283:45249430-45258928:-	0.146661420303906	0.293392595738538	0.180750710090001	0.113835622873662	0.138249629110934	0.156362460154017	0.162741845795055	0.120027773748553	SE	other SE	NA	ENSG00000004897	ENST00000066544,ENST00000531206,ENST00000527547,ENST00000526866,ENST00000575483	ENST00000533415,ENST00000446365,ENST00000526866,ENST00000531206,ENST00000575483,ENST00000573550,ENST00000066544,ENST00000527547
ENSG00000004948;SE:7:93090259-93091375:93091422-93098027:-	0	1	0.729319311522431	0.486857254487944	0	1	0.528969357006319	0.506855452801399	SE	microexon	NA	ENSG00000004948	ENST00000360249,ENST00000421592,ENST00000359558,ENST00000423724	ENST00000423724,ENST00000415529,ENST00000360249,ENST00000394441,ENST00000426151,ENST00000421592,ENST00000359558
ENSG00000004975;A3:17:7131102-7131296:7131030-7131296:-	0.720240139083161	0.659329580205515	0.726433249262958	0.70546767181295	0.694413250007525	0.619485982575933	0.711773591651653	0.677200822081982	A3	NA	NA	ENSG00000004975	ENST00000005340,ENST00000575458	ENST00000575458,ENST00000575086,ENST00000005340
ENSG00000004975;A3:17:7133474-7133604:7133456-7133604:-	1	0.951778024196212	1	0.999999532801664	1	0.949234542753828	0.99999999201412	0.999999500821464	A3	NA	NA	ENSG00000004975	ENST00000005340,ENST00000575756,ENST00000574143	ENST00000575458,ENST00000574143,ENST00000575756,ENST00000005340
ENSG00000004975;A5:17:7133262-7133365:7133262-7133377:-	0.683432769215255	0.570433175826555	0.712515548955698	0.708644566913567	0.643938621287158	0.584549808479708	0.740176576960828	0.730416453811578	A5	NA	NA	ENSG00000004975	ENST00000005340,ENST00000575458	ENST00000574143,ENST00000575458,ENST00000575756,ENST00000005340
ENSG00000004975;AF:17:7134116-7137255:7137262:7134116-7137388:7137581:-	0.316567230784745	0.348588740619978	0.113106219992562	0.291355433086433	0.356061378712842	0.331479235906092	0.0930871960541406	0.269583546188422	AF	NA	NA	ENSG00000004975	ENST00000574143	ENST00000575458,ENST00000574143,ENST00000575756,ENST00000005340
ENSG00000005001;AF:16:2906849-2907638:2907927:2906849-2908024:2908105:-	NA	NA	0.408981874935407	0.623845638997097	NA	0.595423480060632	0.33707941729424	0.26220525348922	AF	NA	NA	ENSG00000005001	ENST00000576381	ENST00000161006,ENST00000571228,ENST00000576381
ENSG00000005007;A5:19:18963913-18964061:18963880-18964061:+	0	0	0	0	0	0	0	0	A5	NA	NA	ENSG00000005007	ENST00000599848	ENST00000262803,ENST00000599848
ENSG00000005020;AF:7:26894509-26903982:26904048:26894509-26933458:26933479:-	1	0.0397996263233725	0.492362440375082	0.670262427346708	1	0.13320057608021	0.209013357284763	0.42458961335863	AF	NA	NA	ENSG00000005020	ENST00000345317	ENST00000432747,ENST00000345317
ENSG00000005059;AF:4:110481494:110481592-110580167:110569770:110569805-110580167:+	0.732475798722776	0.510898334757681	0.447427155794204	0.518410537348239	0.857549670107316	0.43787026328385	0.436438004301943	0.525674556226302	AF	NA	NA	ENSG00000005059	ENST00000394650	ENST00000394650,ENST00000452915
ENSG00000005075;A5:7:102114131-102114778:102114131-102114808:-	0.0234311090104592	0	0	0	0.028813326213091	0	0	0	A5	NA	NA	ENSG00000005075	ENST00000393794	ENST00000292614,ENST00000393794
ENSG00000005100;SE:17:5357300-5358480:5358591-5359317:-	0.913899777161186	0.86801757102372	0.96769758514109	1	0.899272048210299	0.865028478166739	0.999867055490003	1	SE	other SE	ENSMUSG00000040620;SE:11:70994016-70995139:70995250-70995888:-	ENSG00000005100	ENST00000572490,ENST00000225296	ENST00000225296,ENST00000572490,ENST00000433302
ENSG00000005100;SE:17:5365866-5366849:5367009-5371891:-	0.27904761484051	0.263279467088741	0.2610007552646	0.231733264481182	0.215955079307288	0.28037279822614	0.175291739320178	0.205739704411327	SE	other SE	ENSMUSG00000040620;SE:11:70999948-71001519:71001679-71004117:-	ENSG00000005100	ENST00000225296	ENST00000574023,ENST00000225296,ENST00000572490
ENSG00000005102;SE:17:41719400-41720856:41721028-41738434:-	1	0	NA	NA	0.81711885812873	0	0	NA	SE	other SE	NA	ENSG00000005102	ENST00000393661,ENST00000318579	ENST00000329168,ENST00000549132,ENST00000318579,ENST00000393661
ENSG00000005156;A3:17:33324844-33325219:33324844-33325238:+	0.00617282650305376	0.0229865619198247	0.0193660487756109	0.0232915661965693	0.0272588750636227	0.048373855441608	0.0455792418190588	0.0590174371407667	A3	NA	NA	ENSG00000005156	ENST00000585370	ENST00000585370,ENST00000262327,ENST00000378526
ENSG00000005156;AL:17:33329808-33330014:33330064:33329808-33331292:33331522:+	0.0740148005129406	0.077662015942599	0.117971163806101	0.0307471307295437	0.0725669139040504	0.0740770850103355	0.116900746126169	0.0305400236850615	AL	NA	NA	ENSG00000005156	ENST00000262327	ENST00000262327,ENST00000378526
ENSG00000005175;SE:12:48064128-48073276:48073377-48073487:-	0.519807927290964	0.713143676841451	0.818088262884372	0.820750706169254	0.51301473701872	0.733329986379352	0.820841155434642	0.839500950428574	SE	other SE	NA	ENSG00000005175	ENST00000432584,ENST00000005386	ENST00000380650,ENST00000432584,ENST00000005386
ENSG00000005187;SE:16:20788902-20791119:20791229-20792036:+	1	1	1	1	1	1	1	1	SE	other SE	NA	ENSG00000005187	ENST00000562251,ENST00000450120	ENST00000562251,ENST00000450120,ENST00000289416,ENST00000440284
ENSG00000005189;A3:16:20824624-20826249:20824624-20826307:+	1	1	0.157199351641144	0.728492383419047	0.390457350737364	0.19335709736306	0.234057711225371	0.898707686997044	A3	NA	NA	ENSG00000005189	ENST00000563068,ENST00000568647,ENST00000568894,ENST00000261377,ENST00000348433,ENST00000564274	ENST00000563068,ENST00000568894,ENST00000566993,ENST00000564274,ENST00000348433,ENST00000261377,ENST00000568647
ENSG00000005189;AL:16:20824624-20826249:20826304:20824624-20826307:20826310:+	NA	NA	0	0	0.637593353802357	0.0196796799635888	0	0	AL	NA	NA	ENSG00000005189	ENST00000568046	ENST00000568046,ENST00000566993
ENSG00000005189;AL:16:20824624-20826249:20826304:20824624-20833084:20833096:+	NA	NA	NA	NA	1	1	NA	NA	AL	NA	NA	ENSG00000005189	ENST00000568046	ENST00000568046,ENST00000566518
ENSG00000005189;AL:16:20824624-20826249:20826314:20824624-20833084:20833096:+	NA	NA	NA	1	NA	NA	NA	1	AL	NA	NA	ENSG00000005189	ENST00000563068	ENST00000566518,ENST00000563068
ENSG00000005189;AL:16:20824624-20826307:20826310:20824624-20833084:20833096:+	NA	NA	1	1	1	1	1	1	AL	NA	NA	ENSG00000005189	ENST00000566993	ENST00000566518,ENST00000566993
ENSG00000005189;SE:16:20844445-20851077:20851181-20851653:+	0.45779165630205	0.561810431416264	0.416250564363205	0.509196638111423	0.513137182335318	0.628276871781644	0.310661966304594	0.590955071557309	SE	other SE	NA	ENSG00000005189	ENST00000261377,ENST00000348433,ENST00000564274	ENST00000348433,ENST00000561474,ENST00000261377,ENST00000564274
ENSG00000005189;SE:16:20851790-20855256:20855348-20855951:+	0.45779165630205	0.561810431416264	0.416250564363205	0.301864152977734	0.513137182335318	0.628276871781644	0.310661966304594	0.34538186597765	SE	other SE	NA	ENSG00000005189	ENST00000261377,ENST00000564274	ENST00000348433,ENST00000561474,ENST00000261377,ENST00000564274
ENSG00000005194;A3:16:57473246-57474684:57473207-57474684:-	0.93754146056582	0.949321703495154	0.918382992507157	0.703212994644066	0.955348739432585	0.981100393581374	0.958605794356044	0.745005911192465	A3	NA	NA	ENSG00000005194	ENST00000394391,ENST00000569979,ENST00000565961,ENST00000569370,ENST00000568940,ENST00000570000,ENST00000563341	ENST00000563341,ENST00000565961,ENST00000570000,ENST00000394391,ENST00000569979,ENST00000569370,ENST00000568940,ENST00000567518
ENSG00000005194;SE:16:57463192-57464170:57464251-57466399:-	0.508901377786602	0.480496760801083	0.404216260089964	0.641683879395223	0.539334838338532	0.514098812394231	0.435279033463873	0.544811768635524	SE	other SE	NA	ENSG00000005194	ENST00000565961,ENST00000569370,ENST00000568940	ENST00000569370,ENST00000565961,ENST00000568940,ENST00000569979
ENSG00000005194;SE:16:57464251-57465063:57465178-57466399:-	0.904539373768443	0.910297789118376	0.943452297785328	0.963324675098275	0.895058487302595	0.877556175943482	0.915835477973299	0.957160893780038	SE	other SE	NA	ENSG00000005194	ENST00000394391,ENST00000567518,ENST00000567751,ENST00000565786	ENST00000565961,ENST00000565786,ENST00000567751,ENST00000394391,ENST00000569370,ENST00000568940,ENST00000567518
ENSG00000005194;SE:16:57465178-57466399:57466472-57467956:-	1	1	0.883180580944198	0.628957532067162	1	1	0.770365365449455	0.542607908906645	SE	other SE	NA	ENSG00000005194	ENST00000394391,ENST00000567518	ENST00000570000,ENST00000567518,ENST00000394391
ENSG00000005243;AL:17:46103797:46103841-46105838:46105105:46105155-46105838:-	0.9471032878461	0.0555229570862582	1	1	0.86541531602566	0.213074760718154	1	1	AL	NA	NA	ENSG00000005243	ENST00000581756,ENST00000006101	ENST00000581756,ENST00000006101,ENST00000584955
ENSG00000005243;MX:17:46106542-46109522:46109599-46110577:46106542-46110052:46110107-46110577:-	0	NA	NA	0	0	NA	NA	0	MX	NA	NA	ENSG00000005243	ENST00000583414	ENST00000581756,ENST00000583414
ENSG00000005243;SE:17:46106542-46109522:46109599-46110052:-	0.624102079893658	1	1	0	0.613688685765461	1	1	0	SE	other SE	NA	ENSG00000005243	ENST00000006101,ENST00000584955	ENST00000581756,ENST00000006101,ENST00000584955
ENSG00000005243;SE:17:46109599-46110052:46110107-46110577:-	1	1	1	NA	1	1	1	NA	SE	other SE	NA	ENSG00000005243	ENST00000006101,ENST00000584955,ENST00000579263	ENST00000583414,ENST00000006101,ENST00000579263,ENST00000584955
ENSG00000005243;SE:17:46110107-46110577:46110668-46111229:-	1	1	1	1	1	1	1	1	SE	other SE	NA	ENSG00000005243	ENST00000581756,ENST00000006101,ENST00000579263	ENST00000581756,ENST00000006101,ENST00000579263,ENST00000581637
ENSG00000005302;A3:X:11782057-11783586:11782057-11783641:+	0.410830968173304	0.468732017241986	0.497330185557039	0.469912133810757	0.433292317111043	0.547269768405999	0.364722165081827	0.352849660985386	A3	NA	NA	ENSG00000005302	ENST00000337339,ENST00000312196,ENST00000398527,ENST00000361672,ENST00000380692,ENST00000380693	ENST00000380692,ENST00000312196,ENST00000398527,ENST00000380691,ENST00000380693,ENST00000337339,ENST00000361672
ENSG00000005302;A5:X:11779056-11780249:11779055-11780249:+	0.0711173883607336	6.54844196849309e-08	0	0.00456071325458282	0.24485141446977	8.46198625192561e-08	0	0.0135807656023469	A5	NA	NA	ENSG00000005302	ENST00000361672	ENST00000468149,ENST00000361672
ENSG00000005302;AF:X:11776383:11776484-11777912:11776827:11776892-11777912:+	0.788474835993973	0.752125883486121	0.689094258480152	0.638295184535201	0.731339074140928	0.757224855849716	0.737257027666029	0.656674034317353	AF	NA	NA	ENSG00000005302	ENST00000468149,ENST00000337339,ENST00000312196	ENST00000421368,ENST00000312196,ENST00000398527,ENST00000337339,ENST00000468149
ENSG00000005302;SE:X:11779056-11779619:11779701-11780249:+	0.813768515245476	0.999999878092846	1	0.991979746906141	0.620404173737855	0.999999871730564	1	0.974342314402449	SE	other SE	NA	ENSG00000005302	ENST00000337339,ENST00000312196,ENST00000421368,ENST00000398527	ENST00000421368,ENST00000312196,ENST00000398527,ENST00000337339,ENST00000361672
ENSG00000005339;SE:16:3824694-3827614:3827658-3828012:-	0.963044958902441	0.999999957925797	0.980700773276537	0.723900683588494	0.968122819876049	0.999999965457364	0.980978486944065	0.680649058864114	SE	microexon	ENSMUSG00000022521;SE:16:4119856-4124170:4124214-4124636:-	ENSG00000005339	ENST00000262367,ENST00000382070,ENST00000571826	ENST00000572134,ENST00000262367,ENST00000382070,ENST00000571826
ENSG00000005339;SE:16:3832927-3841982:3842095-3843387:-	0.0200088497174587	0	0.133346870977157	0.0726301369524588	0.0203274777507309	0	0.135220817536005	0.0737239377960113	SE	other SE	ENSMUSG00000022521;SE:16:4128686-4137366:4137479-4138745:-	ENSG00000005339	ENST00000262367	ENST00000262367,ENST00000382070
ENSG00000005379;A3:17:56383774-56384161:56383747-56384161:-	0.623173525871556	0.660240920755758	0.821122880284055	0.914780693639815	0.664869103213874	0.699481706927017	0.805734846611894	0.785420284135672	A3	NA	NA	ENSG00000005379	ENST00000355701,ENST00000268893,ENST00000343736	ENST00000355701,ENST00000582679,ENST00000268893,ENST00000580669,ENST00000343736
ENSG00000005379;AL:17:56379632:56379808-56382422:56381734:56381760-56382422:-	0.585841872588353	0.507394383084883	0.835738741002896	0	0.579572041148723	0.504088802022785	0.820159598995123	0	AL	NA	NA	ENSG00000005379	ENST00000581675,ENST00000355701	ENST00000581675,ENST00000355701,ENST00000343736,ENST00000268893
ENSG00000005379;SE:17:56385302-56385902:56386741-56387328:-	0.623173525871556	0.660240920755758	0.821122880284055	0.970248621658171	0.664869103213874	0.699481706927017	0.805734846611894	0.974972911843563	SE	other SE	NA	ENSG00000005379	ENST00000355701,ENST00000268893,ENST00000343736	ENST00000355701,ENST00000343736,ENST00000582679,ENST00000268893
ENSG00000005379;SE:17:56402363-56402895:56403074-56403654:-	0.362973414261882	0.376455316541426	0.77978054231478	0.208580660253224	0.369103145970765	0.360012356229277	0.785367425113008	0.214261180479074	SE	other SE	NA	ENSG00000005379	ENST00000355701,ENST00000343736	ENST00000355701,ENST00000343736,ENST00000268893
ENSG00000005381;RI:17:56356658:56356787-56356884:56357007:-	0	0.915784326949015	1	1	0	0.919263283907095	1	1	RI	NA	NA	ENSG00000005381	ENST00000340482	ENST00000340482,ENST00000225275
ENSG00000005421;A3:7:94944802-94946046:94944761-94946046:-	1	NA	0.0671539273106732	0.164649973053272	1	0.302544468269704	0.296754623367629	0.375514248189657	A3	NA	NA	ENSG00000005421	ENST00000222381,ENST00000542556	ENST00000433729,ENST00000542556,ENST00000222381
ENSG00000005436;A5:2:75928413-75929325:75928413-75929439:-	0.787943387552877	0.939318295525915	0.584867538610968	0.998479390390813	0.789721669847519	0.940384757118881	0.502942959556927	0.998512137460596	A5	NA	NA	ENSG00000005436	ENST00000321027,ENST00000541687	ENST00000321027,ENST00000541687,ENST00000409857
ENSG00000005436;AF:2:75891909-75893055:75893067:75891909-75897264:75897340:-	NA	NA	NA	NA	NA	NA	NA	NA	AF	NA	NA	ENSG00000005436	ENST00000470285	ENST00000470285,ENST00000492826
ENSG00000005436;AL:2:75921509:75921553-75928316:75923378:75923441-75928316:-	0	0.334531054204578	0.525205697937251	NA	0	0.322022029957118	0.564318235340294	NA	AL	NA	NA	ENSG00000005436	ENST00000541687	ENST00000541687,ENST00000442309
ENSG00000005436;SE:2:75891909-75893055:75893179-75897264:-	1	1	1	1	1	1	1	1	SE	other SE	NA	ENSG00000005436	ENST00000427862,ENST00000321027,ENST00000409857	ENST00000409857,ENST00000321027,ENST00000427862,ENST00000492826
ENSG00000005436;SE:2:75900646-75907319:75907440-75914953:-	0.384257707939234	0.497150149596184	0.522146683720646	0.628114753176818	0.382050305710429	0.386586892128963	0.427045574958312	0.434585588363181	SE	other SE	NA	ENSG00000005436	ENST00000321027,ENST00000409857	ENST00000321027,ENST00000427862,ENST00000409857
ENSG00000005436;SE:2:75921553-75923326:75923441-75928316:-	1	0.533465533838108	0.458266801717184	1	1	0.52187696952696	0.549070286975801	1	SE	other SE	NA	ENSG00000005436	ENST00000321027,ENST00000409857	ENST00000321027,ENST00000541687,ENST00000409857
ENSG00000005436;SE:2:75928413-75929325:75929549-75933649:-	0.196102421229129	0.503015021904852	0.544263842853318	1	0.241890600261205	0.482988115645407	0.590944568222337	1	SE	other SE	NA	ENSG00000005436	ENST00000321027,ENST00000541687	ENST00000321027,ENST00000541687,ENST00000442309
ENSG00000005436;SE:2:75928413-75929439:75929549-75933649:-	0.0616061664038156	0.0613727841472161	0.458776875114891	1	0.0783058829206605	0.0559114050771876	0.588095922816457	1	SE	other SE	NA	ENSG00000005436	ENST00000409857	ENST00000442309,ENST00000409857
ENSG00000005448;A3:2:74652618-74652697:74652618-74652767:+	0.587676307443405	0.472813495182296	0.555978793655247	0.359072475594613	0.555699459421997	0.478684215397716	0.582204784204531	0.37957915671658	A3	NA	NA	ENSG00000005448	ENST00000348227	ENST00000348227,ENST00000409791
ENSG00000005448;AF:2:74648878:74648943-74649997:74649281:74649502-74649997:+	0.253153333747753	0.307068837295304	0.312077540292317	0.423451520877523	0.301094617324249	0.331748920655676	0.286177711110573	0.423776487269915	AF	NA	NA	ENSG00000005448	ENST00000409791	ENST00000348227,ENST00000426787,ENST00000409791
ENSG00000005448;SE:2:74650512-74650605:74650658-74650982:+	0.613967468563561	0.582467180948582	0.702843773749873	0.660685498364851	0.677682311465449	0.63636845546269	0.684971249768143	0.683046825163361	SE	other SE	NA	ENSG00000005448	ENST00000409791,ENST00000348227	ENST00000348227,ENST00000426787,ENST00000409791
ENSG00000005469;AL:7:87022383-87027633:87027636:87022383-87027840:87027957:+	0.114088447807796	0.464953738440439	0.0010845209764967	0	0.111224960210746	0.482572240554549	0.00108757984552243	0	AL	NA	NA	ENSG00000005469	ENST00000442291	ENST00000442291,ENST00000419147,ENST00000331536
ENSG00000005469;SE:7:86978499-86986823:86986906-86988522:+	0.222671680001298	0.0767546318580252	0.156529803010934	0.155450798418732	0.184431391909787	0.0866956938412489	0.330602936418641	0.182633260256812	SE	other SE	NA	ENSG00000005469	ENST00000419147	ENST00000412227,ENST00000442291,ENST00000419147,ENST00000331536
ENSG00000005471;A3:7:87035831-87037353:87035810-87037353:-	0	0.305650795844165	0	0	0	0.315342090942842	0	0	A3	NA	NA	ENSG00000005471	ENST00000265723	ENST00000453593,ENST00000358400,ENST00000265723,ENST00000359206,ENST00000545634
ENSG00000005471;SE:7:87038708-87041209:87041349-87042933:-	0.643951616578705	0.305650795844165	0.616010550239906	0	0.65296145645262	0.315342090942842	0.625310474882249	0	SE	other SE	NA	ENSG00000005471	ENST00000359206,ENST00000265723,ENST00000545634	ENST00000453593,ENST00000358400,ENST00000265723,ENST00000359206,ENST00000545634
ENSG00000005483;SE:7:104750815-104750924:104751049-104751218:+	0.233886157655205	0.265434118418784	0.37257880625927	0.403358859244794	0.290909677166751	0.214343463677937	0.400888693312614	0.382964118082663	SE	other SE	NA	ENSG00000005483	ENST00000311117,ENST00000257745,ENST00000334914	ENST00000257745,ENST00000334877,ENST00000311117,ENST00000473063,ENST00000334914
ENSG00000005700;A3:6:82906163-82909858:82906118-82909858:-	0.560011353679265	0.977753221587631	0.939017094417824	1	0.557159463060797	0.977447897927355	0.938865655259135	1	A3	NA	NA	ENSG00000005700	ENST00000306270,ENST00000503631	ENST00000510291,ENST00000306270,ENST00000503631
ENSG00000005700;A5:6:82935364-82936881:82935364-82936909:-	0.343083238729847	0.239199615413261	0.150517778065869	0.123206649709966	0.386070583779013	0.282942201494418	0.295030952453836	0.167042818131373	A5	NA	NA	ENSG00000005700	ENST00000503400	ENST00000510291,ENST00000503400,ENST00000306270,ENST00000503631
ENSG00000005700;SE:6:82922510-82923944:82924546-82925793:-	0.966956239516322	1	1	0.98704845113766	0.966912247693939	1	1	0.987121215301768	SE	other SE	NA	ENSG00000005700	ENST00000306270,ENST00000510291	ENST00000510291,ENST00000306270,ENST00000503631
ENSG00000005801;A3:11:3383303-3392205:3383262-3392205:-	0.00863342264333939	0.00578107634553252	0.00477426036317997	0.00569352874170403	0.0930553805261354	0.0881470138459643	0.123217772042837	0.127561382112769	A3	NA	NA	ENSG00000005801	ENST00000529228	ENST00000529228,ENST00000533036
ENSG00000005801;AF:11:3392933-3394807:3394821:3392933-3398847:3398894:-	1	0.919923447223278	0.871171149232805	1	1	0.995411860573042	0.98796009142482	1	AF	NA	NA	ENSG00000005801	ENST00000343338,ENST00000429541,ENST00000526601,ENST00000528410,ENST00000529678,ENST00000534569,ENST00000438262,ENST00000528218,ENST00000532539	ENST00000528218,ENST00000427810,ENST00000526601,ENST00000429541,ENST00000529678,ENST00000532539,ENST00000528410,ENST00000438262,ENST00000343338,ENST00000534569
ENSG00000005801;AF:11:3392933-3394807:3394821:3392933-3400268:3400270:-	0.532674481910943	0.368663895409589	0.434922975358333	0.544298759752275	0.560781096694115	0.439608393806031	0.512734370074006	0.610962395394223	AF	NA	NA	ENSG00000005801	ENST00000343338,ENST00000429541,ENST00000526601,ENST00000528410,ENST00000529678,ENST00000534569,ENST00000438262,ENST00000528218,ENST00000532539	ENST00000528218,ENST00000399602,ENST00000530643,ENST00000525313,ENST00000526601,ENST00000429541,ENST00000533036,ENST00000529678,ENST00000532539,ENST00000528410,ENST00000438262,ENST00000528796,ENST00000005082,ENST00000525502,ENST00000526501,ENST00000343338,ENST00000354599,ENST00000534569
ENSG00000005801;AF:11:3392933-3398847:3398894:3392933-3400268:3400270:-	0	0.048371663957715	0.102187969459052	0	0	0.0036028040899585	0.0126612510663993	0	AF	NA	NA	ENSG00000005801	ENST00000427810	ENST00000399602,ENST00000530643,ENST00000525313,ENST00000528796,ENST00000005082,ENST00000525502,ENST00000526501,ENST00000533036,ENST00000354599,ENST00000427810
ENSG00000005801;AL:11:3361042:3361052-3392205:3380351:3381795-3392205:-	0	NA	NA	NA	0	NA	0	NA	AL	NA	NA	ENSG00000005801	ENST00000528796	ENST00000354599,ENST00000343338,ENST00000528796,ENST00000429541
ENSG00000005801;AL:11:3361042:3361052-3392205:3381641:3381795-3392205:-	NA	NA	NA	0	NA	NA	NA	0	AL	NA	NA	ENSG00000005801	ENST00000528796	ENST00000529678,ENST00000528796
ENSG00000005801;AL:11:3361042:3361052-3392205:3381708:3381795-3392205:-	NA	0	0	NA	NA	0	0	NA	AL	NA	NA	ENSG00000005801	ENST00000528796	ENST00000528796,ENST00000427810
ENSG00000005801;AL:11:3361042:3361052-3392205:3383013:3383119-3392205:-	0	0	0	0	0	0	0	0	AL	NA	NA	ENSG00000005801	ENST00000528796	ENST00000528796,ENST00000534569
ENSG00000005801;AL:11:3361042:3361052-3392205:3383245:3383303-3392205:-	0	0	0	0	0	0	0	0	AL	NA	NA	ENSG00000005801	ENST00000528796	ENST00000529228,ENST00000528796
ENSG00000005801;AL:11:3361042:3361052-3392205:3383801:3383832-3392205:-	0	0	0	NA	0	0	0	NA	AL	NA	NA	ENSG00000005801	ENST00000528796	ENST00000438262,ENST00000528218,ENST00000528796
ENSG00000005801;AL:11:3361042:3361052-3392205:3388074:3388287-3392205:-	0	0	0	0	0	0	0	0	AL	NA	NA	ENSG00000005801	ENST00000528796	ENST00000525502,ENST00000528796
ENSG00000005801;AL:11:3361042:3361052-3392205:3390051:3390085-3392205:-	0	0	0	0	0	0	0	0	AL	NA	NA	ENSG00000005801	ENST00000528796	ENST00000528796,ENST00000532539
ENSG00000005801;AL:11:3361042:3361052-3392205:3390719:3390732-3392205:-	0	0	NA	0	0	0	NA	0	AL	NA	NA	ENSG00000005801	ENST00000528796	ENST00000526501,ENST00000530643,ENST00000528796
ENSG00000005801;AL:11:3380351:3381795-3392205:3383013:3383119-3392205:-	0.0530692189763481	0	0	0	0.00651520569431522	0	7.93869718802099e-10	0	AL	NA	NA	ENSG00000005801	ENST00000343338,ENST00000429541,ENST00000354599	ENST00000534569,ENST00000343338,ENST00000354599,ENST00000429541
ENSG00000005801;AL:11:3380351:3381795-3392205:3383245:3383303-3392205:-	0.977464777962814	0	0	0	0.503782074589653	0	6.70657331243969e-08	0	AL	NA	NA	ENSG00000005801	ENST00000343338,ENST00000429541,ENST00000354599	ENST00000529228,ENST00000343338,ENST00000354599,ENST00000429541
ENSG00000005801;AL:11:3380351:3381795-3392205:3383801:3383832-3392205:-	0.835901205599886	0	0	NA	0.409533913401474	0	2.39645424733317e-07	NA	AL	NA	NA	ENSG00000005801	ENST00000343338,ENST00000429541,ENST00000354599	ENST00000528218,ENST00000429541,ENST00000438262,ENST00000343338,ENST00000354599
ENSG00000005801;AL:11:3380351:3381795-3392205:3388074:3388287-3392205:-	0.107778153002942	0	0	0	0.00954344462503907	0	9.62528436657628e-10	0	AL	NA	NA	ENSG00000005801	ENST00000343338,ENST00000429541,ENST00000354599	ENST00000525502,ENST00000343338,ENST00000354599,ENST00000429541
ENSG00000005801;AL:11:3380351:3381795-3392205:3390051:3390085-3392205:-	0.968317878537297	0	0	0	0.806256945855192	0	2.13913186816979e-07	0	AL	NA	NA	ENSG00000005801	ENST00000343338,ENST00000429541,ENST00000354599	ENST00000532539,ENST00000343338,ENST00000354599,ENST00000429541
ENSG00000005801;AL:11:3380351:3381795-3392205:3390719:3390732-3392205:-	0.88318010575711	0	NA	0	0.590628411182513	0	1	0	AL	NA	NA	ENSG00000005801	ENST00000343338,ENST00000429541,ENST00000354599	ENST00000530643,ENST00000429541,ENST00000526501,ENST00000343338,ENST00000354599
ENSG00000005801;AL:11:3381641:3381795-3392205:3383013:3383119-3392205:-	0	0	0	0.0604670191498074	0	0	0	0.00440345793317949	AL	NA	NA	ENSG00000005801	ENST00000529678	ENST00000529678,ENST00000534569
ENSG00000005801;AL:11:3381641:3381795-3392205:3383245:3383303-3392205:-	0	0	0	0.990689837636116	0	0	0	0.509778361560557	AL	NA	NA	ENSG00000005801	ENST00000529678	ENST00000529228,ENST00000529678
ENSG00000005801;AL:11:3381641:3381795-3392205:3383801:3383832-3392205:-	0	0	0	1	0	0	0	1	AL	NA	NA	ENSG00000005801	ENST00000529678	ENST00000438262,ENST00000528218,ENST00000529678
ENSG00000005801;AL:11:3381641:3381795-3392205:3388074:3388287-3392205:-	0	0	0	0.132160397181758	0	0	0	0.00783652201988294	AL	NA	NA	ENSG00000005801	ENST00000529678	ENST00000529678,ENST00000525502
ENSG00000005801;AL:11:3381641:3381795-3392205:3390051:3390085-3392205:-	0	0	0	0.889994637586764	0	0	0	0.432799968459944	AL	NA	NA	ENSG00000005801	ENST00000529678	ENST00000529678,ENST00000532539
ENSG00000005801;AL:11:3381641:3381795-3392205:3390719:3390732-3392205:-	0	0	NA	0.515055953968468	0	0	NA	0.509427570589109	AL	NA	NA	ENSG00000005801	ENST00000529678	ENST00000529678,ENST00000530643,ENST00000526501
ENSG00000005801;AL:11:3381708:3381795-3392205:3383013:3383119-3392205:-	0	0.0811782172586258	0.131545618483176	0	0	0.00465548992294433	0.0121423824995984	0	AL	NA	NA	ENSG00000005801	ENST00000427810	ENST00000534569,ENST00000427810
ENSG00000005801;AL:11:3381708:3381795-3392205:3383245:3383303-3392205:-	0	0.991143278345106	0.990851547229279	0	0	0.253184466138649	0.509417049357982	0	AL	NA	NA	ENSG00000005801	ENST00000427810	ENST00000529228,ENST00000427810
ENSG00000005801;AL:11:3381708:3381795-3392205:3383801:3383832-3392205:-	0	0.976872803457314	0.969894978068735	NA	0	0.547518282099193	0.787707205965484	NA	AL	NA	NA	ENSG00000005801	ENST00000427810	ENST00000438262,ENST00000528218,ENST00000427810
ENSG00000005801;AL:11:3381708:3381795-3392205:3388074:3388287-3392205:-	0	0.0607509048755648	0.20571451958877	0	0	0.00427689793041362	0.0146841681807511	0	AL	NA	NA	ENSG00000005801	ENST00000427810	ENST00000525502,ENST00000427810
ENSG00000005801;AL:11:3381708:3381795-3392205:3390051:3390085-3392205:-	0	0.954791003107872	0.966395278485578	0	0	0.376953401764567	0.768092188209189	0	AL	NA	NA	ENSG00000005801	ENST00000427810	ENST00000532539,ENST00000427810
ENSG00000005801;AL:11:3381708:3381795-3392205:3390719:3390732-3392205:-	0	0.699954464008727	1	0	0	0.451117137252757	1	0	AL	NA	NA	ENSG00000005801	ENST00000427810	ENST00000530643,ENST00000526501,ENST00000427810
ENSG00000005801;AL:11:3383013:3383119-3392205:3383245:3383303-3392205:-	0.998709599831459	0.999211136161163	0.998603433918113	0.999395545679741	0.993581990490323	0.986391273893516	0.988301292174658	0.995764757288896	AL	NA	NA	ENSG00000005801	ENST00000534569	ENST00000529228,ENST00000534569
ENSG00000005801;AL:11:3383013:3383119-3392205:3383801:3383832-3392205:-	0.989117645964097	0.997912695798454	0.995320423733897	1	0.990633336180089	0.996149484362672	0.996698253787426	1	AL	NA	NA	ENSG00000005801	ENST00000534569	ENST00000438262,ENST00000528218,ENST00000534569
ENSG00000005801;AL:11:3383013:3383119-3392205:3388074:3388287-3392205:-	0.683085731843309	0.422662381149057	0.630976384406566	0.702930989613306	0.595022681324871	0.478713005701873	0.548012666569368	0.64103500693645	AL	NA	NA	ENSG00000005801	ENST00000534569	ENST00000525502,ENST00000534569
ENSG00000005801;AL:11:3383013:3383119-3392205:3390051:3390085-3392205:-	0.99816968793089	0.995834071985182	0.994760457214271	0.99210791218211	0.99842661238244	0.992328499946768	0.996302545603077	0.994236989448954	AL	NA	NA	ENSG00000005801	ENST00000534569	ENST00000532539,ENST00000534569
ENSG00000005801;AL:11:3383013:3383119-3392205:3390719:3390732-3392205:-	0.992641581957792	0.96350935459342	1	0.94286611235592	0.995475186218868	0.994341285496196	1	0.995758833412942	AL	NA	NA	ENSG00000005801	ENST00000534569	ENST00000530643,ENST00000526501,ENST00000534569
ENSG00000005801;AL:11:3383245:3383303-3392205:3383801:3383832-3392205:-	0.105096118700429	0.274017241653376	0.22926180315249	1	0.405880650360736	0.781144484570892	0.781339144785381	1	AL	NA	NA	ENSG00000005801	ENST00000529228	ENST00000438262,ENST00000529228,ENST00000528218
ENSG00000005801;AL:11:3383245:3383303-3392205:3388074:3388287-3392205:-	0.00277722328243825	0.000577640430822473	0.00238555870251426	0.00142909245504304	0.00940149959241983	0.0125111943270516	0.0141489485670275	0.00753815427762317	AL	NA	NA	ENSG00000005801	ENST00000529228	ENST00000529228,ENST00000525502
ENSG00000005801;AL:11:3383245:3383303-3392205:3390051:3390085-3392205:-	0.413364268056781	0.158759639471487	0.209809581133211	0.0706591045196745	0.803882804804227	0.640883337417143	0.761314031527206	0.423223408398433	AL	NA	NA	ENSG00000005801	ENST00000529228	ENST00000529228,ENST00000532539
ENSG00000005801;AL:11:3383245:3383303-3392205:3390719:3390732-3392205:-	0.148427630723	0.0204201540978312	1	0.00988255048437209	0.58696557105597	0.70796931157269	1	0.499649079628498	AL	NA	NA	ENSG00000005801	ENST00000529228	ENST00000529228,ENST00000530643,ENST00000526501
ENSG00000005801;AL:11:3383801:3383832-3392205:3388074:3388287-3392205:-	0.0231648556651301	0.00152894694931039	0.00797489952882483	0	0.0137019690073636	0.00353715282805251	0.00400040063163513	0	AL	NA	NA	ENSG00000005801	ENST00000438262,ENST00000528218	ENST00000438262,ENST00000528218,ENST00000525502
ENSG00000005801;AL:11:3383801:3383832-3392205:3390051:3390085-3392205:-	0.857143670366359	0.333332522388169	0.471633135607561	0	0.857143185512464	0.3333331004235	0.47163294546967	0	AL	NA	NA	ENSG00000005801	ENST00000438262,ENST00000528218	ENST00000438262,ENST00000528218,ENST00000532539
ENSG00000005801;AL:11:3383801:3383832-3392205:3390719:3390732-3392205:-	0.597450649737129	0.0523384492441496	1	0	0.675344056012446	0.404486303344378	1	0	AL	NA	NA	ENSG00000005801	ENST00000438262,ENST00000528218	ENST00000438262,ENST00000528218,ENST00000530643,ENST00000526501
ENSG00000005801;AL:11:3388074:3388287-3392205:3390051:3390085-3392205:-	0.996063220488086	0.996946763213464	0.99107434578823	0.981524780564225	0.997689967952416	0.992950621709973	0.995520535061542	0.989754885840847	AL	NA	NA	ENSG00000005801	ENST00000525502	ENST00000525502,ENST00000532539
ENSG00000005801;AL:11:3388074:3388287-3392205:3390719:3390732-3392205:-	0.984273174657787	0.973021863557508	1	0.874597215364016	0.993365895061388	0.994801035203608	1	0.992451337053034	AL	NA	NA	ENSG00000005801	ENST00000525502	ENST00000526501,ENST00000530643,ENST00000525502
ENSG00000005801;AL:11:3390051:3390085-3392205:3390719:3390732-3392205:-	0.198306568074106	0.0994710803920779	1	0.116043339644021	0.25744212714458	0.57599206504921	1	0.576433908503227	AL	NA	NA	ENSG00000005801	ENST00000532539	ENST00000530643,ENST00000526501,ENST00000532539
ENSG00000005801;MX:11:3381795-3381950:3382018-3392205:3381795-3382973:3383119-3392205:-	0	0.046981087128731	0.0366354813019088	0	0	0.0641280862305561	0.0374340278020301	0	MX	NA	NA	ENSG00000005801	ENST00000528410	ENST00000528410,ENST00000005082,ENST00000526601
ENSG00000005801;SE:11:3381795-3381950:3382018-3382973:-	0.279681953546334	0.0529519773697356	0.104614177304468	0.0545063445792039	0.160674071885645	0.0220949328669081	0.064119669274446	0.039748756229043	SE	other SE	NA	ENSG00000005801	ENST00000399602	ENST00000399602,ENST00000533036,ENST00000005082,ENST00000526601
ENSG00000005801;SE:11:3381795-3381950:3382018-3392205:-	0	0.0896264487104929	0.0863392447337367	0	0	0.402570198162133	0.114663829607592	0	SE	other SE	NA	ENSG00000005801	ENST00000528410	ENST00000429541,ENST00000529678,ENST00000528410,ENST00000343338,ENST00000354599,ENST00000427810
ENSG00000005801;SE:11:3381795-3382973:3383119-3392205:-	0.647330412198233	0.666341676646403	0.713049182423399	0.807611834823022	0.695264035378836	0.90769657354018	0.769068636569919	0.896370282292756	SE	other SE	NA	ENSG00000005801	ENST00000526601,ENST00000005082	ENST00000429541,ENST00000526601,ENST00000529678,ENST00000005082,ENST00000343338,ENST00000354599,ENST00000427810
ENSG00000005801;SE:11:3382018-3382973:3383119-3392205:-	1	0.667439846095658	0.845008831785344	1	1	0.574987789674271	0.843425327445752	1	SE	other SE	NA	ENSG00000005801	ENST00000399602	ENST00000528410,ENST00000399602
ENSG00000005801;SE:11:3383119-3383206:3383262-3392205:-	0.110000367702651	0.10211110379383	0.166974163647164	0.0755835301397636	0.0576078605903154	0.119633410093075	0.0742939427375332	0.0271830901864286	SE	other SE	NA	ENSG00000005801	ENST00000533036	ENST00000399602,ENST00000526601,ENST00000005082,ENST00000533036,ENST00000534569
ENSG00000005810;A5:13:77644846-77650886:77644846-77650895:-	0.876853149473726	0.883180851454182	0.965618021698992	0.925175972015841	0.819113834456352	0.823625939518587	0.944091531476366	0.875882143894645	A5	NA	NA	ENSG00000005810	ENST00000544440,ENST00000357337,ENST00000407578	ENST00000429715,ENST00000544440,ENST00000407578,ENST00000357337
ENSG00000005810;SE:13:77673148-77692475:77692654-77695508:-	0.144306639938604	0.219044650825639	0.0714233700477044	0	0.14408065232411	0.229213255905346	0.0883481716728413	0	SE	other SE	NA	ENSG00000005810	ENST00000360084	ENST00000544440,ENST00000407578,ENST00000360084,ENST00000357337
ENSG00000005812;A5:13:77592857-77595648:77592857-77595792:-	0.605494213833448	0.487293876532491	0.520520364883546	0.579759049080134	0.650071952912127	0.508064850291296	0.591953882933225	0.645767803690847	A5	NA	NA	ENSG00000005812	ENST00000355619	ENST00000355619,ENST00000417323
ENSG00000005844;A3:16:30510555-30510659:30510555-30510694:+	NA	NA	1	1	1	0.814745207112896	1	1	A3	NA	NA	ENSG00000005844	ENST00000356798,ENST00000358164,ENST00000433423	ENST00000356798,ENST00000433423,ENST00000358164,ENST00000563615
ENSG00000005844;A3:16:30515585-30516565:30515585-30516568:+	NA	NA	1	0	1	0.879368752834521	1	0	A3	NA	NA	ENSG00000005844	ENST00000356798	ENST00000356798,ENST00000358164
ENSG00000005844;SE:16:30486901-30490412:30490529-30492760:+	NA	NA	NA	0	NA	0.955238647887775	0.746256375196795	0	SE	other SE	NA	ENSG00000005844	ENST00000562857,ENST00000454514	ENST00000564118,ENST00000562857,ENST00000454514,ENST00000358164
ENSG00000005844;SE:16:30490529-30490652:30490782-30492760:+	NA	NA	1	NA	1	0.0880217006884475	0.201295205119719	NA	SE	other SE	NA	ENSG00000005844	ENST00000356798	ENST00000454514,ENST00000356798,ENST00000562857
ENSG00000005884;AF:17:48148237:48148294-48151280:48149524:48149546-48151280:+	0.255141239736816	0.135798128503933	0.0891333052111779	0.241825586059472	0.254472392679453	0.0793802441758414	0.144742131632205	0.306774021206364	AF	NA	NA	ENSG00000005884	ENST00000512553	ENST00000512553,ENST00000510809
ENSG00000005884;AL:17:48165233-48165589:48165696:48165233-48166474:48166626:+	0.174860985706321	0.385971375757827	0.225662982904506	0.157637926595953	0.154392004441977	0.375686941666873	0.20900110369418	0.140028504530184	AL	NA	NA	ENSG00000005884	ENST00000320031	ENST00000320031,ENST00000007722
ENSG00000005884;SE:17:48141971-48145420:48145669-48148208:+	0.76851061893549	0.349602294199833	0.679021349607067	0.577632414332437	0.468346113238687	0.339539995158348	0.514982245448604	0.496685413920505	SE	other SE	NA	ENSG00000005884	ENST00000320031,ENST00000007722	ENST00000320031,ENST00000007722,ENST00000506401
ENSG00000005889;SE:X:24190917-24191724:24191840-24197300:+	0.430798571849128	0.326241931426339	0.506145951753354	0.497365674166371	0.311516783992395	0.368492245892222	0.456728349370836	0.558864183579877	SE	other SE	NA	ENSG00000005889	ENST00000540034	ENST00000379188,ENST00000540034,ENST00000338565,ENST00000379177,ENST00000304543,ENST00000428571,ENST00000419690
ENSG00000005889;SE:X:24197887-24225443:24225592-24225829:+	1	0.984233712910567	1	1	1	0.984040942941296	1	1	SE	other SE	NA	ENSG00000005889	ENST00000379188,ENST00000379177,ENST00000304543,ENST00000540034	ENST00000379188,ENST00000540034,ENST00000338565,ENST00000379177,ENST00000304543
ENSG00000005893;AL:X:119562342:119562481-119575585:119565181:119565317-119575585:-	0.157815714560521	0.724773461310078	0.414165191646379	0.076620235249328	0.134713778436351	0.731955148721098	0.425731903586944	0.0799715904825113	AL	NA	NA	ENSG00000005893	ENST00000434600,ENST00000538785	ENST00000538785,ENST00000200639,ENST00000434600
ENSG00000005893;AL:X:119562342:119562481-119575585:119573012:119573148-119575585:-	0.138244215050112	0.700497423249881	0.496435804061059	0.0892623962890707	0.125161662058866	0.653421004597852	0.526519516786895	0.090397065870823	AL	NA	NA	ENSG00000005893	ENST00000434600,ENST00000538785	ENST00000540603,ENST00000538785,ENST00000434600,ENST00000371335,ENST00000486593
ENSG00000005893;AL:X:119565181:119565317-119575585:119573012:119573148-119575585:-	0.461233149595225	0.470385468899168	0.58237141264356	0.541530312554455	0.47888133739793	0.40843131256553	0.599999793217208	0.533434218019671	AL	NA	NA	ENSG00000005893	ENST00000200639	ENST00000200639,ENST00000371335,ENST00000486593,ENST00000540603
ENSG00000005961;SE:17:42449791-42451722:42451838-42452027:-	1	1	1	1	1	1	1	1	SE	other SE	NA	ENSG00000005961	ENST00000262407	ENST00000262407,ENST00000588098
ENSG00000005961;SE:17:42451838-42452027:42452128-42452366:-	0.396994715521229	0.889985098401932	0.722788135217411	1	0.405537745377893	0.89341940104813	0.722965566147628	1	SE	other SE	NA	ENSG00000005961	ENST00000262407	ENST00000262407,ENST00000353281
ENSG00000006007;A3:16:19528511-19533026:19528507-19533026:-	0.179920475661412	0.13869954916761	0.331111368723346	0.35586236477183	0.257414280770011	0.224332178024163	0.275170309455604	0.363473069610641	A3	NA	NA	ENSG00000006007	ENST00000353258	ENST00000353258,ENST00000564172
ENSG00000006007;A5:16:19516414-19518977:19516414-19519009:-	0	0	0	0	0	0	0	0	A5	NA	NA	ENSG00000006007	ENST00000569899	ENST00000353258,ENST00000569899
ENSG00000006015;A3:19:18699887-18700223:18699887-18700289:+	0.699326277605526	0.62141294279896	0.464540578895318	0.615630234415501	0.708975890875831	0.64794572641122	0.458207467927147	0.630374162690535	A3	NA	NA	ENSG00000006015	ENST00000358607	ENST00000358607,ENST00000450195
ENSG00000006015;AL:19:18701743-18702899:18702914:18701743-18702918:18702987:+	0	0	0	0.00222952575058626	0	0	0	0.0156551276278394	AL	NA	NA	ENSG00000006015	ENST00000595490	ENST00000358607,ENST00000450195,ENST00000595490
ENSG00000006015;SE:19:18699887-18700223:18700493-18701664:+	1	1	1	1	1	1	1	1	SE	other SE	NA	ENSG00000006015	ENST00000358607	ENST00000358607,ENST00000601736
ENSG00000006015;SE:19:18699887-18700289:18700493-18701664:+	1	1	1	1	1	1	1	1	SE	other SE	NA	ENSG00000006015	ENST00000450195	ENST00000450195,ENST00000601736
ENSG00000006016;A5:19:18705244-18707432:18705244-18707474:-	1	1	0.852823756183515	0.604734230184145	1	0.267499559966362	0.773572227961317	0.523801936140408	A5	NA	NA	ENSG00000006016	ENST00000392386	ENST00000597131,ENST00000392386
ENSG00000006025;A3:17:45886356-45886442:45886312-45886442:-	1	1	1	1	1	0.697121275270498	1	1	A3	NA	NA	ENSG00000006025	ENST00000007414,ENST00000392507	ENST00000392507,ENST00000007414,ENST00000578461
ENSG00000006042;AL:17:31263465-31267804:31267995:31263465-31271896:31271896:+	NA	NA	NA	NA	NA	NA	NA	NA	AL	NA	NA	ENSG00000006042	ENST00000261713	ENST00000261713,ENST00000578289
ENSG00000006042;SE:17:31263465-31266495:31266554-31267804:+	1	1	1	1	1	1	1	1	SE	other SE	NA	ENSG00000006042	ENST00000439138,ENST00000394642,ENST00000579849	ENST00000261713,ENST00000439138,ENST00000394642,ENST00000579849
ENSG00000006071;A3:11:17417265-17417399:17417185-17417399:-	1	1	1	1	1	1	1	1	A3	NA	NA	ENSG00000006071	ENST00000389817,ENST00000302539,ENST00000531642	ENST00000526168,ENST00000531642,ENST00000302539,ENST00000389817
ENSG00000006071;A3:11:17418605-17418740:17418593-17418740:-	0.561109586700698	0.547069998252454	0.526796919672362	0.474083502587055	0.454207217119726	0.426513722100868	0.530768591607811	0.529343461249511	A3	NA	NA	ENSG00000006071	ENST00000528374	ENST00000302539,ENST00000528374,ENST00000389817
ENSG00000006071;A3:11:17438512-17448596:17438509-17448596:-	0.512919039916594	0	0.726913906982581	0.197027548907393	0.482444594556332	1.05610315972785e-08	0.595727051458361	0.197132577684916	A3	NA	NA	ENSG00000006071	ENST00000302539	ENST00000302539,ENST00000389817,ENST00000527905
ENSG00000006071;A3:11:17450217-17452361:17450187-17452361:-	0.64986546260167	0.597807208097503	0.726913906982581	1	0.611169672724625	0.592531080542588	0.595727051458361	1	A3	NA	NA	ENSG00000006071	ENST00000389817,ENST00000302539	ENST00000302539,ENST00000389817,ENST00000527905
ENSG00000006071;AL:11:17416820:17416822-17417157:17416977:17417017-17417157:-	0	0	NA	NA	0	0	0	0	AL	NA	NA	ENSG00000006071	ENST00000526168	ENST00000526168,ENST00000531642
ENSG00000006071;SE:11:17428676-17428901:17429000-17429939:-	0.64986546260167	0.597807208097503	0.726913906982581	1	0.611169672724625	0.592531080542588	0.595727051458361	1	SE	other SE	NA	ENSG00000006071	ENST00000389817,ENST00000302539	ENST00000302539,ENST00000389817,ENST00000527905
ENSG00000006114;A3:17:35900645-35902074:35900582-35902074:-	0.845821922880788	0.888692041627946	0.606739806592381	0.650030126170292	0.738599668432031	0.802751759039774	0.566009814013309	0.620405541233155	A3	NA	NA	ENSG00000006114	ENST00000339208,ENST00000346661,ENST00000345615,ENST00000502449,ENST00000394378,ENST00000585472,ENST00000591288	ENST00000339208,ENST00000591427,ENST00000345615,ENST00000502449,ENST00000591288,ENST00000585472,ENST00000346661,ENST00000394378
ENSG00000006114;A3:17:35902667-35913217:35902532-35913217:-	0.624086707431565	0.516533345377887	0.999999464329388	0.817322282524636	0.628262487761084	0.521743866041393	0.999999473168508	0.814319461216033	A3	NA	NA	ENSG00000006114	ENST00000339208,ENST00000346661,ENST00000345615,ENST00000394378,ENST00000585472	ENST00000339208,ENST00000345615,ENST00000502449,ENST00000591288,ENST00000585472,ENST00000346661,ENST00000394378
ENSG00000006114;A3:17:35956391-35960410:35956388-35960410:-	0.44968092937551	0.472701500211825	0.99639095751275	0.583444971107904	0.601956299948465	0.673984608391072	0.999999999843513	0.590909531456524	A3	NA	NA	ENSG00000006114	ENST00000339208,ENST00000346661,ENST00000345615,ENST00000502449,ENST00000394378,ENST00000591288	ENST00000339208,ENST00000345615,ENST00000502449,ENST00000585689,ENST00000591288,ENST00000585472,ENST00000346661,ENST00000394378
ENSG00000006114;SE:17:35879174-35880282:35880317-35880641:-	0.382926985227411	0.152496228496891	0.656773264098162	0.811438088080584	0.381379667585667	0.148378381796604	0.657346695740865	0.808626965608635	SE	microexon	NA	ENSG00000006114	ENST00000339208,ENST00000394378,ENST00000585472,ENST00000591288	ENST00000339208,ENST00000345615,ENST00000502449,ENST00000591288,ENST00000585472,ENST00000346661,ENST00000394378
ENSG00000006114;SE:17:35880751-35889885:35889953-35896081:-	0.0673869170332979	0.041487527457034	0.107012678252049	0.0694090095646711	0.0690491687156746	0.0404504600929077	0.113394686102974	0.0740890431441767	SE	other SE	NA	ENSG00000006114	ENST00000394378	ENST00000339208,ENST00000345615,ENST00000502449,ENST00000591288,ENST00000585472,ENST00000346661,ENST00000394378
ENSG00000006114;SE:17:35929026-35930736:35930984-35931890:-	1	1	1	1	0.999999999602731	1	1	1	SE	other SE	NA	ENSG00000006114	ENST00000339208,ENST00000346661,ENST00000345615,ENST00000502449,ENST00000394378,ENST00000585472	ENST00000339208,ENST00000345615,ENST00000502449,ENST00000591288,ENST00000585472,ENST00000346661,ENST00000394378
ENSG00000006114;SE:17:35936516-35937478:35937711-35944756:-	0.203859649895259	0.475045817920853	0.889377743590089	0.747913272959965	0.200883644274136	0.481293405948485	0.886604786909047	0.740230418071856	SE	other SE	NA	ENSG00000006114	ENST00000339208,ENST00000346661	ENST00000339208,ENST00000345615,ENST00000502449,ENST00000591288,ENST00000585472,ENST00000346661,ENST00000394378
ENSG00000006118;A3:11:60698131-60699158:60698131-60699161:+	0.368088031243641	0.451757429669427	0.474761699240229	0.986528514957647	0.370693370799725	0.451957333639185	0.483692983290611	0.999999952929253	A3	NA	NA	ENSG00000006118	ENST00000005286	ENST00000005286,ENST00000453848
ENSG00000006118;SE:11:60699356-60699456:60699599-60701014:+	0.558898550713756	0.552599648295362	0.601125132994377	0.631463099259503	0.572948286838151	0.490296073441959	0.654461168275015	0.724577085840054	SE	other SE	NA	ENSG00000006118	ENST00000453848,ENST00000005286	ENST00000536409,ENST00000005286,ENST00000453848
ENSG00000006125;A3:17:33932859-33935161:33932859-33935275:+	1	0.999999980384898	1	1	1	0.999999977012869	1	0.999999994290674	A3	NA	NA	ENSG00000006125	ENST00000593014,ENST00000589774,ENST00000262325,ENST00000312678,ENST00000589344,ENST00000537622,ENST00000538556	ENST00000589344,ENST00000537622,ENST00000593014,ENST00000589774,ENST00000538556,ENST00000592545,ENST00000312678,ENST00000262325
ENSG00000006125;A3:17:33968994-33977549:33968994-33977622:+	0.680775470995038	0.628281818163599	0.600365718323142	0.591048496808115	0.675955372689739	0.611864755115893	0.591042819455509	0.568404162914063	A3	NA	NA	ENSG00000006125	ENST00000262325,ENST00000592545,ENST00000312678,ENST00000589344,ENST00000537622,ENST00000538556	ENST00000589344,ENST00000537622,ENST00000538556,ENST00000592545,ENST00000312678,ENST00000588116,ENST00000262325
ENSG00000006125;AL:17:33925354-33927956:33928001:33925354-33928005:33928008:+	1	0.373563171638452	1	NA	1	0.432883033428531	1	NA	AL	NA	NA	ENSG00000006125	ENST00000590538,ENST00000591610,ENST00000592167	ENST00000591610,ENST00000592167,ENST00000590538,ENST00000592191
ENSG00000006125;AL:17:33925354-33927956:33928001:33925354-33932724:33932820:+	0.00061985393906432	0.000391740409543566	0.000465389362947246	0	0.00440066083912223	0.00385435627876869	0.00522822225285978	0	AL	NA	NA	ENSG00000006125	ENST00000590538,ENST00000591610,ENST00000592167	ENST00000590432,ENST00000591610,ENST00000592167,ENST00000590538
ENSG00000006125;AL:17:33925354-33928005:33928008:33925354-33932724:33932820:+	0	0.000656744509806311	0	0	0	0.00504353652170905	0	0	AL	NA	NA	ENSG00000006125	ENST00000592191	ENST00000590432,ENST00000592191
ENSG00000006125;SE:17:33984810-33997876:33997917-33998773:+	0.256452725842618	0.206932554209169	0.0710021405391749	0.155093851960076	0.257861194919694	0.20795325423246	0.0675768598259938	0.156722952036191	SE	microexon	ENSMUSG00000035152;SE:11:83351171-83364795:83364836-83365647:+	ENSG00000006125	ENST00000592545,ENST00000312678,ENST00000589344,ENST00000537622	ENST00000589344,ENST00000537622,ENST00000538556,ENST00000592545,ENST00000312678,ENST00000262325
ENSG00000006128;SE:7:97363131-97363560:97363604-97364138:+	0.589391340201921	0.47410951761251	0	1	0.543174959675516	0.429184079026731	0	1	SE	microexon	ENSMUSG00000061762;SE:6:7556780-7557216:7557260-7557720:+	ENSG00000006128	ENST00000319273,ENST00000350485	ENST00000350485,ENST00000319273,ENST00000346867
ENSG00000006128;SE:7:97364161-97365611:97365664-97369186:+	0.410608659798079	0.52589048238749	1	0	0.456825040324484	0.570815920973269	1	0	SE	other SE	ENSMUSG00000061762;SE:6:7557743-7559099:7559152-7562383:+	ENSG00000006128	ENST00000319273,ENST00000346867	ENST00000350485,ENST00000319273,ENST00000346867
ENSG00000006194;AL:16:3334205-3335681:3335740:3334205-3336023:3336060:+	0.638626086310527	0.480898963318215	0.797086426151824	0.459753911977842	0.324571510997927	0.507232021649635	0.757117323605815	0.176768685337332	AL	NA	NA	ENSG00000006194	ENST00000573578	ENST00000573578,ENST00000572748
ENSG00000006194;AL:16:3334205-3335681:3335740:3334205-3338454:3338546:+	0.401776773275179	0.178523273243285	0.729093648939232	0.115111958497761	0.155236702914025	0.341011180840659	0.312484847885136	0.125924641458113	AL	NA	NA	ENSG00000006194	ENST00000573578	ENST00000573578,ENST00000575823
ENSG00000006194;AL:16:3334205-3335681:3335740:3334205-3339393:3339683:+	0.601503340468651	0.336460970680048	0.279403475105459	0.246692937553273	0.214161076867295	0.363369216879874	0.382306697033209	0.159525237276502	AL	NA	NA	ENSG00000006194	ENST00000573578	ENST00000573578,ENST00000574253
ENSG00000006194;AL:16:3334205-3336023:3336060:3334205-3338454:3338546:+	0.275384420763648	0.190010294735818	0.406572212743862	0.132593169537612	0.276625193318409	0.334540149140819	0.127253097449625	0.401531539493047	AL	NA	NA	ENSG00000006194	ENST00000572748	ENST00000575823,ENST00000572748
ENSG00000006194;AL:16:3334205-3336023:3336060:3334205-3339393:3339683:+	0.460663221194738	0.353734410040557	0.0898387438802888	0.27788136681663	0.361887315676015	0.356703569660447	0.165659292702879	0.469196664085037	AL	NA	NA	ENSG00000006194	ENST00000572748	ENST00000572748,ENST00000574253
ENSG00000006194;AL:16:3334205-3338454:3338546:3334205-3339393:3339683:+	0.692066948338224	0.699996062969277	0.125928104890241	0.715699251733493	0.59726496719122	0.524485617479857	0.576582314590541	0.568496163076109	AL	NA	NA	ENSG00000006194	ENST00000575823	ENST00000575823,ENST00000574253
ENSG00000006194;SE:16:3334205-3335059:3335239-3335681:+	0.45654004651671	0.506260328243412	0.828906348168092	0.874802157007042	0.618247992373443	0.408967328298815	0.554332064367946	0.877181363621312	SE	other SE	NA	ENSG00000006194	ENST00000219069	ENST00000573578,ENST00000219069
ENSG00000006210;A3:16:57406550-57413528:57406550-57413546:+	0	0	NA	0	0	0	NA	0	A3	NA	NA	ENSG00000006210	ENST00000563383	ENST00000563383,ENST00000006053
ENSG00000006210;AF:16:57406481:57406550-57415942:57413590:57413666-57415942:+	NA	0	0	0	NA	0	0	0	AF	NA	NA	ENSG00000006210	ENST00000564948	ENST00000564948,ENST00000565912
ENSG00000006210;SE:16:57406550-57413528:57413666-57415942:+	NA	NA	NA	NA	NA	NA	NA	NA	SE	other SE	NA	ENSG00000006210	ENST00000563383	ENST00000563383,ENST00000564948
ENSG00000006210;SE:16:57406550-57413546:57413666-57415942:+	1	1	NA	1	1	1	NA	1	SE	other SE	NA	ENSG00000006210	ENST00000006053	ENST00000564948,ENST00000006053
ENSG00000006282;A3:17:48627476-48627569:48627476-48627591:+	0.868295395261557	0.794414071397088	0.801219316873842	0.732121088399452	0.861550322445149	0.828954344673099	0.873490686222072	0.631393318706018	A3	NA	NA	ENSG00000006282	ENST00000006658,ENST00000356488,ENST00000393244	ENST00000356488,ENST00000511347,ENST00000006658,ENST00000393244
ENSG00000006282;AL:17:48624646-48625026:48625077:48624646-48625081:48625204:+	0.0412612037548209	0.136880184798602	0.135953598342183	0	0.0130903943554803	0.0620074092777167	0.0539238189232441	0	AL	NA	NA	ENSG00000006282	ENST00000504334,ENST00000503127,ENST00000510917,ENST00000505456,ENST00000505559	ENST00000504334,ENST00000503127,ENST00000505085,ENST00000505559,ENST00000510917,ENST00000505456
ENSG00000006282;SE:17:48624646-48625081:48625128-48625644:+	0.734329254932598	0.33499761412227	0	0.76137060998258	0.714385102894163	0.31872909908836	0	0.751737079677436	SE	microexon	NA	ENSG00000006282	ENST00000006658	ENST00000356488,ENST00000006658
ENSG00000006282;SE:17:48628278-48628359:48628551-48628872:+	0.446547295064808	0.706458278270219	0.568961879826015	0.40721167226451	0.390052288547406	0.548213147881811	0.486818187503387	0.296861338432603	SE	other SE	NA	ENSG00000006282	ENST00000006658,ENST00000356488,ENST00000393244	ENST00000356488,ENST00000006658,ENST00000393244,ENST00000508528
ENSG00000006283;A3:17:48684350-48685188:48684350-48685290:+	0.567405665741626	1	1	0.799683926211137	0.569710263469523	1	1	0.801294825447835	A3	NA	NA	ENSG00000006283	ENST00000511765,ENST00000506406,ENST00000504076,ENST00000503436,ENST00000511768,ENST00000503607,ENST00000360761,ENST00000352832,ENST00000354983,ENST00000442258,ENST00000502264,ENST00000512389,ENST00000507510,ENST00000507336,ENST00000507609,ENST00000510115,ENST00000515165,ENST00000514181,ENST00000515765,ENST00000514079,ENST00000507896,ENST00000505165,ENST00000515411,ENST00000429973,ENST00000359106…	ENST00000510115,ENST00000507510,ENST00000503485,ENST00000442258,ENST00000352832,ENST00000354983,ENST00000507896,ENST00000504076,ENST00000505165,ENST00000515411,ENST00000514181,ENST00000511765,ENST00000502264,ENST00000507609,ENST00000510366,ENST00000503436,ENST00000429973,ENST00000506406,ENST00000512389,ENST00000358244,ENST00000514717,ENST00000513964,ENST00000503607,ENST00000507336,ENST00000360761…
ENSG00000006283;A3:17:48695269-48695409:48695269-48695458:+	1	1	NA	NA	1	1	NA	1	A3	NA	NA	ENSG00000006283	ENST00000507609,ENST00000514181	ENST00000514181,ENST00000507609,ENST00000511768
ENSG00000006283;A3:17:48695290-48695409:48695290-48695458:+	1	1	1	1	1	1	1	1	A3	NA	NA	ENSG00000006283	ENST00000360761,ENST00000352832,ENST00000354983,ENST00000442258,ENST00000502264,ENST00000512389,ENST00000513964,ENST00000514717,ENST00000510366,ENST00000503485,ENST00000507510,ENST00000507336,ENST00000513689,ENST00000510115,ENST00000515165,ENST00000515765,ENST00000514079,ENST00000507896,ENST00000505165,ENST00000515411,ENST00000429973,ENST00000359106,ENST00000358244	ENST00000510115,ENST00000507510,ENST00000503485,ENST00000442258,ENST00000352832,ENST00000354983,ENST00000507896,ENST00000505165,ENST00000504076,ENST00000515411,ENST00000511765,ENST00000502264,ENST00000510366,ENST00000503436,ENST00000429973,ENST00000506406,ENST00000512389,ENST00000514717,ENST00000358244,ENST00000513964,ENST00000503607,ENST00000507336,ENST00000360761,ENST00000513689,ENST00000359106…
ENSG00000006283;A5:17:48685401-48687243:48685380-48687243:+	0	0.213058175932345	0.437257866389493	0	0	0.198776258668049	0.42795235372349	0	A5	NA	NA	ENSG00000006283	ENST00000514079	ENST00000502264,ENST00000507609,ENST00000507510,ENST00000503436,ENST00000505165,ENST00000506406,ENST00000514717,ENST00000359106,ENST00000514079,ENST00000503485,ENST00000360761,ENST00000515165,ENST00000511768
ENSG00000006283;A5:17:48685401-48692722:48685380-48692722:+	0.344468044998889	0.816220820838937	1	0	0.350136528948137	0.833301774023805	1	0	A5	NA	NA	ENSG00000006283	ENST00000504076,ENST00000352832,ENST00000354983,ENST00000512389,ENST00000513964,ENST00000507336,ENST00000513689,ENST00000510115,ENST00000515765,ENST00000507896,ENST00000358244	ENST00000352832,ENST00000354983,ENST00000507896,ENST00000510366,ENST00000504076,ENST00000515411,ENST00000510115,ENST00000513689,ENST00000512389,ENST00000358244,ENST00000514181,ENST00000429973,ENST00000513964,ENST00000515765,ENST00000503607,ENST00000507336,ENST00000442258,ENST00000511765
ENSG00000006283;A5:17:48695290-48695409:48695269-48695409:+	0.999772555077856	0.936519039868936	1	1	0.999773452710044	0.941902164386124	1	0.99999988174969	A5	NA	NA	ENSG00000006283	ENST00000360761,ENST00000352832,ENST00000354983,ENST00000442258,ENST00000502264,ENST00000512389,ENST00000513964,ENST00000514717,ENST00000510366,ENST00000503485,ENST00000507510,ENST00000507336,ENST00000513689,ENST00000510115,ENST00000515165,ENST00000515765,ENST00000514079,ENST00000507896,ENST00000505165,ENST00000515411,ENST00000429973,ENST00000359106,ENST00000358244	ENST00000510115,ENST00000507510,ENST00000503485,ENST00000442258,ENST00000352832,ENST00000354983,ENST00000507896,ENST00000505165,ENST00000515411,ENST00000514181,ENST00000502264,ENST00000507609,ENST00000510366,ENST00000429973,ENST00000512389,ENST00000514717,ENST00000358244,ENST00000513964,ENST00000507336,ENST00000360761,ENST00000513689,ENST00000359106,ENST00000515765,ENST00000514079,ENST00000515165
ENSG00000006283;A5:17:48695290-48695458:48695269-48695458:+	NA	NA	NA	NA	NA	NA	NA	NA	A5	NA	NA	ENSG00000006283	ENST00000511765,ENST00000506406,ENST00000504076,ENST00000503436,ENST00000503607	ENST00000504076,ENST00000503436,ENST00000506406,ENST00000503607,ENST00000511765,ENST00000511768
ENSG00000006283;MX:17:48696369-48697044:48697187-48701268:48696369-48699021:48699155-48701268:+	0.711707045778442	0	NA	NA	0.710475582385244	0	NA	NA	MX	NA	NA	ENSG00000006283	ENST00000507510,ENST00000513689,ENST00000510115,ENST00000515765,ENST00000515411	ENST00000502264,ENST00000515411,ENST00000510115,ENST00000513689,ENST00000515765,ENST00000507510
ENSG00000006283;RI:17:48703378:48703443-48703681:48704109:+	1	1	1	0.969179932187805	1	1	1	0.968590413306396	RI	NA	NA	ENSG00000006283	ENST00000360761,ENST00000352832,ENST00000354983,ENST00000442258,ENST00000502264,ENST00000512389,ENST00000513964,ENST00000514717,ENST00000510366,ENST00000503485,ENST00000507510,ENST00000507336,ENST00000513689,ENST00000507609,ENST00000510115,ENST00000515165,ENST00000514181,ENST00000515765,ENST00000514079,ENST00000515411,ENST00000429973,ENST00000359106	ENST00000510115,ENST00000507510,ENST00000503485,ENST00000442258,ENST00000352832,ENST00000354983,ENST00000507896,ENST00000505165,ENST00000515411,ENST00000514181,ENST00000502264,ENST00000507609,ENST00000510366,ENST00000429973,ENST00000512389,ENST00000514717,ENST00000358244,ENST00000513964,ENST00000507336,ENST00000360761,ENST00000513689,ENST00000359106,ENST00000515765,ENST00000514079,ENST00000515165
ENSG00000006283;SE:17:48669453-48672354:48672422-48673923:+	0.447367549835692	0.261779534513801	0.491218274682325	0.132728572383612	0.450096401886537	0.255753059517322	0.523959678876252	0.144102324924265	SE	other SE	NA	ENSG00000006283	ENST00000416767,ENST00000511765,ENST00000506406,ENST00000504076,ENST00000512389,ENST00000513964,ENST00000510366,ENST00000503485,ENST00000507510,ENST00000507336,ENST00000513689,ENST00000507609,ENST00000515165,ENST00000514181,ENST00000515765,ENST00000514079,ENST00000507896,ENST00000505165,ENST00000515411,ENST00000429973,ENST00000359106	ENST00000510115,ENST00000507510,ENST00000503485,ENST00000442258,ENST00000507896,ENST00000352832,ENST00000354983,ENST00000504076,ENST00000505165,ENST00000515411,ENST00000514181,ENST00000511765,ENST00000507609,ENST00000502264,ENST00000510366,ENST00000503436,ENST00000429973,ENST00000506406,ENST00000512389,ENST00000514717,ENST00000358244,ENST00000513964,ENST00000503607,ENST00000507336,ENST00000360761…
ENSG00000006283;SE:17:48685380-48687243:48687296-48692722:+	0.175561256673059	0.890284771160377	1	0.419073616458824	0.180094515145109	0.899844832296322	1	0.419473331796909	SE	other SE	NA	ENSG00000006283	ENST00000506406,ENST00000503436,ENST00000511768,ENST00000360761,ENST00000502264,ENST00000514717,ENST00000503485,ENST00000507510,ENST00000507609,ENST00000515165,ENST00000505165,ENST00000359106	ENST00000511765,ENST00000502264,ENST00000507609,ENST00000510366,ENST00000505165,ENST00000503436,ENST00000515411,ENST00000506406,ENST00000514181,ENST00000514717,ENST00000359106,ENST00000429973,ENST00000503607,ENST00000507510,ENST00000503485,ENST00000360761,ENST00000442258,ENST00000515165,ENST00000511768
ENSG00000006283;SE:17:48685401-48687243:48687296-48692722:+	0	0.330951242157387	0.169776016729954	NA	0	0.308387355772184	0.166546025530915	NA	SE	other SE	NA	ENSG00000006283	ENST00000514079	ENST00000352832,ENST00000354983,ENST00000507896,ENST00000504076,ENST00000510115,ENST00000513689,ENST00000512389,ENST00000358244,ENST00000513964,ENST00000515765,ENST00000514079,ENST00000507336
ENSG00000006283;SE:17:48696369-48697044:48697187-48699021:+	1.20569086086327e-05	0.353725490196079	1	NA	9.18889166287703e-06	0.357486330603863	1	NA	SE	other SE	NA	ENSG00000006283	ENST00000354983,ENST00000507336,ENST00000359106	ENST00000507336,ENST00000502264,ENST00000354983,ENST00000359106
ENSG00000006283;SE:17:48696369-48697044:48697187-48701268:+	0.344613370091913	0	0	0	0.350286459882699	0	0	0	SE	other SE	NA	ENSG00000006283	ENST00000507510,ENST00000513689,ENST00000510115,ENST00000515765,ENST00000515411	ENST00000510115,ENST00000507510,ENST00000503485,ENST00000442258,ENST00000352832,ENST00000507896,ENST00000505165,ENST00000515411,ENST00000514181,ENST00000507609,ENST00000510366,ENST00000429973,ENST00000512389,ENST00000514717,ENST00000358244,ENST00000513964,ENST00000360761,ENST00000513689,ENST00000515765,ENST00000514079,ENST00000515165
ENSG00000006283;SE:17:48696369-48699021:48699155-48701268:+	0.175593593530016	0.717371399408595	0	0	0.180128782263263	0.735622153673138	0	0	SE	other SE	NA	ENSG00000006283	ENST00000502264	ENST00000502264,ENST00000352832,ENST00000510366,ENST00000507609,ENST00000507896,ENST00000505165,ENST00000429973,ENST00000514181,ENST00000512389,ENST00000514717,ENST00000358244,ENST00000513964,ENST00000514079,ENST00000503485,ENST00000360761,ENST00000442258,ENST00000515165
ENSG00000006283;SE:17:48697187-48699021:48699155-48701268:+	4.88395717746347e-06	1	1	NA	3.74456639670882e-06	1	1	NA	SE	other SE	NA	ENSG00000006283	ENST00000354983,ENST00000507336,ENST00000359106	ENST00000354983,ENST00000515411,ENST00000510115,ENST00000513689,ENST00000359106,ENST00000515765,ENST00000507510,ENST00000507336
ENSG00000006327;A3:16:3070492-3071161:3070492-3071190:+	0.00943196553252612	0.0887298238462046	0.0175519272023018	0.0057437848593061	0.0424072691484066	0.311713363801197	0.0715606697273482	0.0201375709662117	A3	NA	NA	ENSG00000006327	ENST00000575836	ENST00000574699,ENST00000575836
ENSG00000006327;A3:16:3070492-3071190:3070492-3071216:+	0.820734773524279	0.782126365046296	0.701041204109604	0.69332772887721	0.708364481033858	0.9046042905803	0.685665751769229	0.722038919340819	A3	NA	NA	ENSG00000006327	ENST00000574699	ENST00000574699,ENST00000326577
ENSG00000006327;A5:16:3070760-3071556:3070492-3071556:+	1	1	1	0.504572185158089	1	1	1	0.666993327485482	A5	NA	NA	ENSG00000006327	ENST00000575124	ENST00000575124,ENST00000341627
ENSG00000006327;AF:16:3070399:3070492-3071556:3071269:3071320-3071556:+	0	0	0	0.0871749060089133	0	0	0	0.0722275221146767	AF	NA	NA	ENSG00000006327	ENST00000341627	ENST00000573001,ENST00000341627
ENSG00000006327;AF:16:3070399:3070760-3071556:3071269:3071320-3071556:+	0.0721235665936663	0.036038014835357	0.0738396765800977	0.0886413120647849	0.162590799575109	0.177301556101893	0.143463273430753	0.134895740044518	AF	NA	NA	ENSG00000006327	ENST00000575124	ENST00000575124,ENST00000573001
ENSG00000006327;SE:16:3070492-3071190:3071320-3071556:+	1	1	1	0.835857139818694	1	1	1	0.813147281122746	SE	other SE	NA	ENSG00000006327	ENST00000574699	ENST00000574699,ENST00000341627
ENSG00000006327;SE:16:3070492-3071216:3071320-3071556:+	1	1	1	0.692534979364291	1	1	1	0.626210461585188	SE	other SE	NA	ENSG00000006327	ENST00000326577	ENST00000326577,ENST00000341627
ENSG00000006377;RI:7:96635290:96635384-96635469:96635725:+	1	1	1	0.762994843238368	1	1	1	0.730517338321017	RI	NA	NA	ENSG00000006377	ENST00000518156	ENST00000518156,ENST00000007660
ENSG00000006432;A5:14:71205115-71206615:71205115-71206759:-	0.21692167683115	0.124200323934682	0.118455631323897	0.0655453417161858	0.230514397321777	0.149490231256885	0.1279371717489	0.0877798820915437	A5	NA	NA	ENSG00000006432	ENST00000553414	ENST00000554752,ENST00000553414,ENST00000555993,ENST00000554146,ENST00000381250
ENSG00000006432;SE:14:71200059-71200474:71200515-71201103:-	0.286328010220671	0.27539250210333	0.175778246032021	0.253614154849933	0.339118470192911	0.319393025786506	0.193131918500166	0.321582558376466	SE	microexon	NA	ENSG00000006432	ENST00000553414,ENST00000554146,ENST00000555993	ENST00000554752,ENST00000553414,ENST00000555993,ENST00000554146,ENST00000381250
ENSG00000006432;SE:14:71201215-71202678:71202746-71204962:-	0.0914826512951311	0.281715485894746	0.121582010333777	0	0.0863839306607262	0.254921561946504	0.122738145204483	2.30023793661269e-09	SE	other SE	NA	ENSG00000006432	ENST00000554752,ENST00000555993	ENST00000554752,ENST00000553414,ENST00000555993,ENST00000554146,ENST00000381250
ENSG00000006451;AL:7:39736458-39737007:39737018:39736458-39745722:39745841:+	0.542923541953004	0.580228044861561	0.476471784228464	0.203564533108907	0.62848539738681	0.773279125795904	0.690813759963961	0.269933372161309	AL	NA	NA	ENSG00000006451	ENST00000434466	ENST00000434466,ENST00000005257
ENSG00000006468;AF:7:14027798-14028305:14028391:14027798-14028633:14028677:-	0.0250925446643818	0.117677486141611	0.0200046268976986	0	0.0643708902980024	0.107770745175869	0.082145602982188	0	AF	NA	NA	ENSG00000006468	ENST00000405358	ENST00000405218,ENST00000421381,ENST00000403685,ENST00000433547,ENST00000431887,ENST00000430479,ENST00000405358,ENST00000405192,ENST00000443137,ENST00000242066,ENST00000343495
ENSG00000006468;SE:7:13946224-13947418:13947481-13949257:-	0	0	0.0433591743815228	0	0	0	0.00749481520112205	0	SE	other SE	NA	ENSG00000006468	ENST00000443137	ENST00000405218,ENST00000403685,ENST00000403527,ENST00000430479,ENST00000405358,ENST00000405192,ENST00000420159,ENST00000443137,ENST00000242066,ENST00000438956,ENST00000399357,ENST00000343495
ENSG00000006468;SE:7:13949325-13950864:13950932-13971127:-	1	0.926687966472315	1	1	1	0.926292446394842	1	1	SE	other SE	NA	ENSG00000006468	ENST00000420159,ENST00000399357,ENST00000403527,ENST00000405358,ENST00000430479,ENST00000242066,ENST00000343495,ENST00000405218,ENST00000403685,ENST00000438956,ENST00000443137	ENST00000405218,ENST00000403685,ENST00000403527,ENST00000430479,ENST00000405358,ENST00000405192,ENST00000420159,ENST00000242066,ENST00000438956,ENST00000443137,ENST00000399357,ENST00000343495
ENSG00000006468;SE:7:13971374-13975333:13975521-13978742:-	1	0.838549444627898	0.453419382118939	0.989459105521933	1	0.833294547012715	0.367284236442506	0.988740181119389	SE	other SE	NA	ENSG00000006468	ENST00000420159,ENST00000403527,ENST00000405358,ENST00000430479,ENST00000242066,ENST00000343495,ENST00000405192,ENST00000405218,ENST00000403685,ENST00000438956,ENST00000443137	ENST00000405218,ENST00000403685,ENST00000443608,ENST00000403527,ENST00000430479,ENST00000405358,ENST00000405192,ENST00000420159,ENST00000242066,ENST00000438956,ENST00000443137,ENST00000399357,ENST00000343495
ENSG00000006468;SE:7:13978871-14017052:14017105-14025741:-	0	0.20656981927361	0.585351475372718	0.0105408944780674	0	0.217919265643051	0.651073148864606	0.0112598188806115	SE	other SE	NA	ENSG00000006468	ENST00000399357,ENST00000403527,ENST00000443608	ENST00000443608,ENST00000403527,ENST00000420159,ENST00000438956,ENST00000399357
ENSG00000006468;SE:7:13978871-14017052:14017105-14026263:-	1	1	1	1	1	1	1	1	SE	other SE	NA	ENSG00000006468	ENST00000405358,ENST00000430479,ENST00000405192,ENST00000405218,ENST00000443137,ENST00000421381,ENST00000431887	ENST00000405218,ENST00000421381,ENST00000403685,ENST00000431887,ENST00000430479,ENST00000405358,ENST00000405192,ENST00000443137,ENST00000242066,ENST00000343495
ENSG00000006530;A3:7:141296441-141301005:141296441-141301014:+	1	1	1	1	1	1	1	1	A3	NA	NA	ENSG00000006530	ENST00000355413,ENST00000473247	ENST00000494688,ENST00000355413,ENST00000473247,ENST00000535825
ENSG00000006530;SE:7:141255367-141261907:141261910-141292946:+	0.156579617113664	0.287381788153458	0.0935207837737027	0.213285291866466	0.164368774408706	0.277597422364118	0.0960638268673496	0.219866806976427	SE	microexon	NA	ENSG00000006530	ENST00000473247	ENST00000494688,ENST00000492693,ENST00000355413,ENST00000473247,ENST00000535825
ENSG00000006530;SE:7:141255367-141292946:141292985-141296362:+	0.972673152598841	1	0.946131780850376	1	0.96075415945727	1	0.894885961950678	1	SE	microexon	NA	ENSG00000006530	ENST00000535825,ENST00000494688,ENST00000355413	ENST00000494688,ENST00000355413,ENST00000535825,ENST00000473884
ENSG00000006530;SE:7:141336817-141341048:141341198-141341611:+	1	1	1	1	1	1	1	1	SE	other SE	NA	ENSG00000006530	ENST00000355413,ENST00000473247	ENST00000494688,ENST00000355413,ENST00000473247,ENST00000535825
ENSG00000006555;AL:1:55250403:55250549-55251656:55251222:55251317-55251656:-	0	0	0	0	0	0.0209176089563494	0	0	AL	NA	NA	ENSG00000006555	ENST00000448308	ENST00000448308,ENST00000371274
ENSG00000006576;SE:7:77469617-77484050:77484151-77522925:+	0.138959514652904	0.1480354826097	0.185140371045944	0.47062793243324	0.176776588585109	0.160279807891254	0.214031890592204	0.491171880093735	SE	other SE	NA	ENSG00000006576	ENST00000248550	ENST00000248550,ENST00000415251,ENST00000422959,ENST00000275575,ENST00000416283,ENST00000424760,ENST00000307305,ENST00000450574
ENSG00000006576;SE:7:77522981-77523299:77523310-77530028:+	0.138959514652904	0.1480354826097	0.185140371045944	0.470630118776755	0.176776588585109	0.160279807891254	0.214031890592204	0.491173829121906	SE	microexon	NA	ENSG00000006576	ENST00000450574,ENST00000422959,ENST00000416283,ENST00000248550	ENST00000248550,ENST00000415251,ENST00000422959,ENST00000416283,ENST00000275575,ENST00000424760,ENST00000307305,ENST00000450574
ENSG00000006576;SE:7:77572103-77578995:77579150-77580934:+	1	1	1	1	1	1	1	1	SE	other SE	NA	ENSG00000006576	ENST00000422959,ENST00000307305,ENST00000416283,ENST00000248550	ENST00000248550,ENST00000422959,ENST00000416283,ENST00000275575,ENST00000307305
ENSG00000006607;AL:2:242403395-242404875:242404922:242403395-242405089:242405109:+	0	0.462319965090826	0	1	0	0.428729263379602	0	0.999999999687114	AL	NA	NA	ENSG00000006607	ENST00000373287	ENST00000545004,ENST00000422951,ENST00000373287
ENSG00000006607;SE:2:242432451-242432708:242432859-242433423:+	0.684160074987805	0.707805814752801	0.593368826417169	0.626161178635066	0.43841900480165	0.628482894491182	0.476493348174061	0.554640705259229	SE	other SE	NA	ENSG00000006607	ENST00000264042	ENST00000264042,ENST00000444371
ENSG00000006611;AF:11:17554869-17555266:17555334:17554869-17565819:17565854:-	NA	NA	0	0	0	0.217062668797547	0	0	AF	NA	NA	ENSG00000006611	ENST00000526181	ENST00000005226,ENST00000527020,ENST00000526181,ENST00000318024,ENST00000526313
ENSG00000006611;SE:11:17515923-17517116:17517224-17518305:-	NA	NA	0.583049813246551	0.292030643476791	0.312168800837561	0.765002306509232	0.690766092385289	0.423841616699109	SE	other SE	ENSMUSG00000030838;SE:7:46195734-46196712:46196820-46197196:-	ENSG00000006611	ENST00000005226	ENST00000318024,ENST00000005226,ENST00000527720,ENST00000527020
ENSG00000006611;SE:11:17544473-17544758:17544814-17544966:-	NA	NA	1	0.582783082637219	1	0.816011533019606	1	0.591182108803594	SE	other SE	ENSMUSG00000030838;SE:7:46221535-46221641:46221697-46221849:-	ENSG00000006611	ENST00000005226,ENST00000527720,ENST00000318024,ENST00000526313,ENST00000526181	ENST00000005226,ENST00000527020,ENST00000526181,ENST00000318024,ENST00000527720,ENST00000526313
ENSG00000006625;AF:7:30538554-30540152:30540183:30538554-30544185:30544325:-	0.961655545494725	0.979370368906663	0.988436229781923	0.944014489550338	0.970338618942075	0.918870156194809	0.974950571212618	0.964291481652011	AF	NA	NA	ENSG00000006625	ENST00000598361	ENST00000440082,ENST00000447901,ENST00000598361
ENSG00000006625;AF:7:30538554-30540152:30540296:30538554-30544185:30544325:-	0.875303701842847	0	0	0.782016228711567	0.889926708502958	0	0	0.881916162943989	AF	NA	NA	ENSG00000006625	ENST00000426081	ENST00000426081,ENST00000440082,ENST00000447901
ENSG00000006625;AL:7:30536711:30536851-30538419:30537438:30537512-30538419:-	0.781316811731294	1	1	0.824565918928383	0.801835586411296	1	1	0.78335097706571	AL	NA	NA	ENSG00000006625	ENST00000598361,ENST00000275428	ENST00000426081,ENST00000409436,ENST00000275428,ENST00000598361
ENSG00000006625;AL:7:30536711:30536851-30544185:30538543:30538554-30544185:-	0.988136858169833	0.976607279774632	0.986807829035475	0.969080336744781	0.975018889178634	0.933086921886389	0.963922379978399	0.975359848928696	AL	NA	NA	ENSG00000006625	ENST00000409144	ENST00000447901,ENST00000440082,ENST00000409144
ENSG00000006625;MX:7:30536851-30537357:30537512-30540152:30536851-30538419:30538554-30540152:-	0	0.0420078621555111	0.0256703301709014	0.0141638726681377	0	0.193255327061433	0.0292354714575443	0.0243763770271174	MX	NA	NA	ENSG00000006625	ENST00000409390	ENST00000275428,ENST00000409390,ENST00000598361
ENSG00000006625;SE:7:30536851-30537357:30537512-30540152:-	0	0.0632992008490231	0.0261026087800828	0.0159870782952812	0	0.122389372525807	0.030088943794978	0.0319798677227716	SE	other SE	NA	ENSG00000006625	ENST00000409390	ENST00000005374,ENST00000409390
ENSG00000006625;SE:7:30536851-30538419:30538554-30540152:-	0.4444429766964	0.606468474420498	0.504285687995426	0.530695688945594	0.676183246848553	0.367954870478587	0.507413107420961	0.569378538331988	SE	other SE	NA	ENSG00000006625	ENST00000598361,ENST00000275428	ENST00000005374,ENST00000275428,ENST00000598361
ENSG00000006625;SE:7:30536851-30540152:30540297-30544185:-	0.27344989668187	0.42458730571882	0.532646318825472	0.322382565638236	0.286422306467816	0.582486838309534	0.590810608534402	0.340348646494882	SE	other SE	NA	ENSG00000006625	ENST00000005374	ENST00000005374,ENST00000409144
ENSG00000006625;SE:7:30537512-30538419:30538554-30540152:-	1	0	0	0.936742923103564	1	0	0	0.917143987449874	SE	other SE	NA	ENSG00000006625	ENST00000426081,ENST00000409436	ENST00000426081,ENST00000409436,ENST00000409390
ENSG00000006625;SE:7:30538554-30540152:30540297-30544185:-	0	0	0.555575541754275	0	0	0	0.449646770225916	0	SE	other SE	NA	ENSG00000006625	ENST00000275428,ENST00000409436	ENST00000409436,ENST00000440082,ENST00000447901,ENST00000275428
ENSG00000006634;A3:7:87526654-87529536:87526654-87529597:+	0.941142059727678	1	1	1	0.965909347276931	1	1	1	A3	NA	NA	ENSG00000006634	ENST00000265728	ENST00000413643,ENST00000265728
ENSG00000006634;A5:7:87507540-87514294:87507448-87514294:+	1	1	1	1	1	1	1	1	A5	NA	NA	ENSG00000006634	ENST00000430279,ENST00000413643,ENST00000265728	ENST00000430279,ENST00000431138,ENST00000413643,ENST00000265728
ENSG00000006634;SE:7:87525825-87526609:87526654-87529597:+	0.0965517150803529	0	0	0	0.0985517616630517	0	0	0	SE	microexon	NA	ENSG00000006634	ENST00000413643	ENST00000430279,ENST00000413643
ENSG00000006638;A5:19:3595931-3599847:3595931-3600236:-	1	1	1	0.960868261598002	0.994081158684496	0.944024896038819	1	0.994062927395491	A5	NA	NA	ENSG00000006638	ENST00000411851,ENST00000375190	ENST00000411851,ENST00000375190,ENST00000589966
ENSG00000006652;AL:7:112112916-112115485:112115571:112112916-112120891:112120929:+	0.465135070363401	0.35039563218025	0.207950355498045	0.304516327668959	0.359773819533107	0.344260751049896	0.311310644584551	0.371405928645803	AL	NA	NA	ENSG00000006652	ENST00000005558,ENST00000403825,ENST00000535603	ENST00000535603,ENST00000462155,ENST00000005558,ENST00000403825
ENSG00000006659;AF:19:40195169:40195183-40197237:40196548:40196649-40197237:+	NA	NA	NA	NA	NA	1	1	NA	AF	NA	NA	ENSG00000006659	ENST00000392052	ENST00000392052,ENST00000360675
ENSG00000006659;SE:19:40195183-40197237:40197313-40197818:+	NA	NA	NA	NA	NA	1	1	NA	SE	other SE	NA	ENSG00000006659	ENST00000392052	ENST00000392052,ENST00000601802
ENSG00000006695;AL:17:13977773-13980052:13980387:13977773-14005435:14005443:+	NA	NA	NA	NA	NA	NA	NA	NA	AL	NA	NA	ENSG00000006695	ENST00000429152	ENST00000580561,ENST00000429152
ENSG00000006695;SE:17:13977773-13980052:13980373-14005435:+	1	1	1	1	1	1	1	1	SE	other SE	NA	ENSG00000006695	ENST00000261643	ENST00000261643,ENST00000580561
ENSG00000006695;SE:17:13980373-14005435:14005559-14063194:+	0.264034614595666	0.208365286522256	0.188157952826776	0.2279354192328	0.383153047814834	0.327806324615896	0.195083328750569	0.291294454196736	SE	other SE	NA	ENSG00000006695	ENST00000261643	ENST00000261643,ENST00000536205,ENST00000581931
ENSG00000006704;A3:7:73927301-73929675:73927301-73929771:+	0.0179232782165617	0.10972405676056	0.143730750448328	0.0866225858617949	0.0190369491059537	0.115257789700755	0.144587919403584	0.0882447182844794	A3	NA	NA	ENSG00000006704	ENST00000455841	ENST00000455841,ENST00000424337,ENST00000265755,ENST00000476977
ENSG00000006704;A3:7:73969553-73969723:73969553-73969768:+	0.314735858419753	0.44451465652809	0.643102607183237	0.348573647973044	0.316642412165513	0.415436366705242	0.649758106484345	0.359788502026343	A3	NA	NA	ENSG00000006704	ENST00000265755	ENST00000455841,ENST00000265755,ENST00000424337,ENST00000476977,ENST00000470715
ENSG00000006704;SE:7:73960139-73961433:73961616-73969504:+	1	0.902145442865042	1	0.925470972517575	1	0.836671384785933	1	0.943137710222191	SE	other SE	NA	ENSG00000006704	ENST00000476977,ENST00000265755,ENST00000455841,ENST00000424337	ENST00000455841,ENST00000265755,ENST00000424337,ENST00000476977,ENST00000470715
ENSG00000006712;A3:19:39877043-39877122:39876859-39877122:-	0.622122079984668	0.601512613101593	0.62983868562182	0.647846407940605	0.624016474787903	0.54679256937613	0.603313908984156	0.655596915757821	A3	NA	NA	ENSG00000006712	ENST00000221265	ENST00000595564,ENST00000221266,ENST00000221265
ENSG00000006712;SE:19:39879505-39879587:39879655-39879733:-	1	0.745679360959134	0.875480268790085	1	0.999999982913699	0.69064066256429	0.886601164266505	0.999999999728587	SE	other SE	NA	ENSG00000006712	ENST00000595564,ENST00000221265,ENST00000416728	ENST00000595564,ENST00000416728,ENST00000221265,ENST00000221266
ENSG00000006712;SE:19:39880186-39880280:39880401-39880709:-	0.790117882987164	0.638215028637038	0.586264681609147	0.636721966479422	0.825221577739155	0.682599879286746	0.492375226612963	0.610224488550264	SE	other SE	NA	ENSG00000006712	ENST00000595564,ENST00000221266,ENST00000221265	ENST00000595564,ENST00000416728,ENST00000221266,ENST00000221265
ENSG00000006712;SE:19:39880801-39880900:39880929-39881458:-	0.701431897809892	0.745679360959134	0.782987494882053	0.77577607236115	0.689730282120544	0.69064066256429	0.804681596041864	0.789836804063183	SE	microexon	NA	ENSG00000006712	ENST00000221265,ENST00000416728	ENST00000595564,ENST00000416728,ENST00000221265,ENST00000221266
ENSG00000006715;AL:7:38835092:38835211-38836345:38836070:38836126-38836345:-	0.897357229890538	0.214880625796374	0.570435410808	0	0.951481850000183	0.255701506531453	0.724016135716431	0	AL	NA	NA	ENSG00000006715	ENST00000413141	ENST00000413141,ENST00000265745
ENSG00000006715;SE:7:38860865-38869854:38869928-38902145:-	0.801535448709445	0.782701305746913	0.796534765217788	0.819402474875973	0.725695971514315	0.750450986028594	0.725308834625461	0.832364002376997	SE	other SE	NA	ENSG00000006715	ENST00000310301,ENST00000265745,ENST00000414632,ENST00000418457,ENST00000457055	ENST00000418457,ENST00000395969,ENST00000414632,ENST00000310301,ENST00000265745,ENST00000457055
ENSG00000006715;SE:7:38908853-38937691:38937729-38948754:-	0.953558526204825	0.943985849988831	1	1	0.964047975719274	0.94917254860488	1	1	SE	microexon	NA	ENSG00000006715	ENST00000310301,ENST00000395969,ENST00000265745	ENST00000395969,ENST00000414632,ENST00000310301,ENST00000265745
ENSG00000006740;AL:17:12888225-12890418:12890422:12888225-12893349:12893485:+	0	0	0	0	0	0	0	0	AL	NA	NA	ENSG00000006740	ENST00000262444	ENST00000262444,ENST00000340825,ENST00000379672
ENSG00000006740;SE:17:12823148-12832246:12832363-12844373:+	1	0.681364789296258	0.665068840739597	0.785093354595982	0.887607165174951	0.549002386548714	0.494616146705239	0.673405953715732	SE	other SE	NA	ENSG00000006740	ENST00000544416,ENST00000262444,ENST00000379672,ENST00000340825	ENST00000340825,ENST00000544416,ENST00000580768,ENST00000379672,ENST00000262444
ENSG00000006740;SE:17:12862214-12876619:12876636-12877406:+	0	0.295964903390775	0.461128304147571	0	8.00015704698466e-08	0.601593170314459	0.504173144325636	3.32067444645727e-08	SE	microexon	NA	ENSG00000006740	ENST00000262444,ENST00000379672,ENST00000583608	ENST00000262444,ENST00000340825,ENST00000583608,ENST00000379672
ENSG00000006744;A3:17:12906891-12908306:12906816-12908306:-	0.46509898848349	0.404323615545538	0.378760381744622	0.426292036690496	0.423330688264613	0.439958847961377	0.350290357874262	0.379309589589715	A3	NA	NA	ENSG00000006744	ENST00000338034,ENST00000395962,ENST00000426905,ENST00000446899	ENST00000338034,ENST00000426905,ENST00000446899,ENST00000395962,ENST00000584650
ENSG00000006744;A3:17:12908427-12909070:12908418-12909070:-	0.420027858895335	0.404323615545538	0.378760381744622	0.426292036690496	0.379376398052948	0.439958847961377	0.350290357874262	0.379309589589715	A3	NA	NA	ENSG00000006744	ENST00000446899	ENST00000338034,ENST00000426905,ENST00000609101,ENST00000446899,ENST00000395962,ENST00000584650
ENSG00000006744;A5:17:12905896-12906767:12905896-12906796:-	0	0	0.0772457140162085	0	0	0	0.0851489519212069	0	A5	NA	NA	ENSG00000006744	ENST00000476042	ENST00000338034,ENST00000426905,ENST00000476042,ENST00000446899,ENST00000395962,ENST00000584650
ENSG00000006744;A5:17:12909296-12913930:12909296-12913935:-	1	1	1	1	1	1	1	1	A5	NA	NA	ENSG00000006744	ENST00000584650,ENST00000338034,ENST00000395962,ENST00000426905,ENST00000446899,ENST00000609101	ENST00000338034,ENST00000426905,ENST00000609101,ENST00000446899,ENST00000395962,ENST00000580504,ENST00000584650
ENSG00000006744;SE:17:12913988-12914980:12915099-12916524:-	1	1	1	1	1	1	1	1	SE	other SE	NA	ENSG00000006744	ENST00000584650,ENST00000338034,ENST00000395962,ENST00000609101	ENST00000338034,ENST00000426905,ENST00000609101,ENST00000395962,ENST00000580504,ENST00000584650
ENSG00000006744;SE:17:12916592-12917756:12917813-12919085:-	0.443389111813211	0.490022479032047	0.394333645181803	0.441460050591393	0.418968546328315	0.404835351196648	0.44410313341089	0.599212485412617	SE	other SE	NA	ENSG00000006744	ENST00000338034,ENST00000395962,ENST00000426905,ENST00000609101,ENST00000580504,ENST00000581499,ENST00000609757,ENST00000583371	ENST00000583371,ENST00000578071,ENST00000338034,ENST00000426905,ENST00000609757,ENST00000609101,ENST00000581499,ENST00000395962,ENST00000580504
ENSG00000006747;SE:7:12610611-12611170:12611250-12617689:+	1	NA	0	NA	1	0.530605665335073	0.725353496182737	NA	SE	other SE	NA	ENSG00000006747	ENST00000417018	ENST00000417018,ENST00000297029,ENST00000341757
ENSG00000006747;SE:7:12680142-12683763:12683940-12684209:+	NA	NA	1	1	1	0.95243679515943	1	1	SE	other SE	NA	ENSG00000006747	ENST00000297029,ENST00000519209,ENST00000445618	ENST00000445618,ENST00000297029,ENST00000519209,ENST00000341757
ENSG00000006837;AF:5:133644157-133644265:133644414:133644157-133657482:133657566:-	1	1	1	1	1	1	1	1	AF	NA	NA	ENSG00000006837	ENST00000435240,ENST00000536186,ENST00000609383	ENST00000536186,ENST00000435240,ENST00000609383,ENST00000521755
ENSG00000006837;AL:5:133541562:133541822-133638281:133622212:133622250-133638281:-	0.969341740663014	1	1	NA	0.8385666837868	1	1	NA	AL	NA	NA	ENSG00000006837	ENST00000609654	ENST00000609654,ENST00000536186
ENSG00000006837;AL:5:133541562:133541822-133638281:133634345:133634401-133638281:-	1	1	1	NA	1	1	1	NA	AL	NA	NA	ENSG00000006837	ENST00000609654	ENST00000265334,ENST00000609654
ENSG00000006837;AL:5:133541562:133541822-133638281:133635391:133635441-133638281:-	1	1	0.214072364636825	NA	1	1	0.49559756488305	NA	AL	NA	NA	ENSG00000006837	ENST00000609654	ENST00000521118,ENST00000609654,ENST00000523054
ENSG00000006837;AL:5:133622067:133622250-133637831:133634371:133634401-133637831:-	1	1	0.828214464996929	1	0.917602854767357	0.860991239219418	0.890691175650712	1	AL	NA	NA	ENSG00000006837	ENST00000435240	ENST00000435240,ENST00000518990
ENSG00000006837;AL:5:133622212:133622250-133638281:133634345:133634401-133638281:-	1	NA	NA	NA	1	NA	NA	NA	AL	NA	NA	ENSG00000006837	ENST00000536186	ENST00000265334,ENST00000536186
ENSG00000006837;AL:5:133622212:133622250-133638281:133635391:133635441-133638281:-	1	NA	0	NA	1	NA	0	NA	AL	NA	NA	ENSG00000006837	ENST00000536186	ENST00000523054,ENST00000521118,ENST00000536186
ENSG00000006837;AL:5:133634345:133634401-133638281:133635391:133635441-133638281:-	NA	NA	0	NA	NA	NA	0	NA	AL	NA	NA	ENSG00000006837	ENST00000265334	ENST00000265334,ENST00000521118,ENST00000523054
ENSG00000006837;SE:5:133622250-133637831:133637901-133638281:-	0.994287769706926	1	1	1	0.994112412943156	1	1	1	SE	other SE	NA	ENSG00000006837	ENST00000435240	ENST00000536186,ENST00000435240
ENSG00000006837;SE:5:133634401-133637831:133637901-133638281:-	NA	NA	1	NA	1	1	1	NA	SE	other SE	NA	ENSG00000006837	ENST00000518990	ENST00000265334,ENST00000518990
ENSG00000006837;SE:5:133640258-133642300:133642393-133643829:-	1	1	0.989754880561478	1	1	1	0.987296834729111	1	SE	other SE	NA	ENSG00000006837	ENST00000609654,ENST00000435240,ENST00000536186,ENST00000265334,ENST00000523054,ENST00000521118	ENST00000523054,ENST00000435240,ENST00000609383,ENST00000521118,ENST00000265334,ENST00000609654,ENST00000536186
ENSG00000006837;SE:5:133644157-133644265:133644418-133647983:-	1	0.926335144320214	0.622521304202361	0.116262775867464	1	0.894706614672593	0.604244745658582	0.101076955459567	SE	other SE	NA	ENSG00000006837	ENST00000609654,ENST00000265334,ENST00000523054,ENST00000521118,ENST00000523832,ENST00000435211	ENST00000523054,ENST00000519312,ENST00000521118,ENST00000435211,ENST00000265334,ENST00000609654,ENST00000523832
ENSG00000006837;SE:5:133644418-133647983:133648071-133655049:-	0.0620086066117881	0.194244687319058	0.0619673563045325	0.0829876058521415	0.0616248231208944	0.245118451922378	0.108665735637045	0.133585425510979	SE	other SE	NA	ENSG00000006837	ENST00000609654,ENST00000265334,ENST00000523054,ENST00000521118,ENST00000523832,ENST00000435211	ENST00000523054,ENST00000520693,ENST00000520592,ENST00000521118,ENST00000435211,ENST00000265334,ENST00000609654,ENST00000523832
ENSG00000007038;A3:16:2867967-2868678:2867967-2868684:+	NA	NA	1	0	0	0	1	0	A3	NA	NA	ENSG00000007038	ENST00000450020,ENST00000005995	ENST00000005995,ENST00000574265,ENST00000455114,ENST00000450020,ENST00000574813
ENSG00000007038;A3:16:2868970-2870956:2868970-2870982:+	NA	NA	1	1	1	1	1	1	A3	NA	NA	ENSG00000007038	ENST00000455114,ENST00000450020,ENST00000005995,ENST00000574265	ENST00000005995,ENST00000574265,ENST00000455114,ENST00000450020,ENST00000574813
ENSG00000007038;A5:16:2871110-2871367:2871068-2871367:+	NA	NA	0	1	1	1	0	1	A5	NA	NA	ENSG00000007038	ENST00000455114,ENST00000005995,ENST00000574813,ENST00000574265	ENST00000005995,ENST00000574265,ENST00000455114,ENST00000450020,ENST00000574813
ENSG00000007047;SE:19:45801212-45801401:45801480-45803069:+	0.540412156357902	0.601251155737633	0.374882786955201	0.0001231857539607	0.521729557461947	0.572996764835532	0.395399924226851	0.000127046803086864	SE	other SE	NA	ENSG00000007047	ENST00000300843	ENST00000300843,ENST00000262891
ENSG00000007062;SE:4:15972705-15981018:15981086-15981504:-	0.208849392087174	0.103042505611831	0.22490365721214	0.242465918302315	0.308836469256586	0.123430285983805	0.287398555726498	0.277478401712809	SE	other SE	ENSMUSG00000029086;SE:5:43995114-44000777:44000845-44001270:-	ENSG00000007062	ENST00000447510,ENST00000505450,ENST00000508167,ENST00000510224	ENST00000503884,ENST00000513946,ENST00000447510,ENST00000505450,ENST00000540805,ENST00000510224,ENST00000508167
ENSG00000007062;SE:4:15972705-15981504:15981527-15982045:-	0.753505200150097	0.807365861699655	1	1	0.633211343306529	0.753503571501433	1	1	SE	microexon	ENSMUSG00000029086;SE:5:43995114-44001270:44001293-44001786:-	ENSG00000007062	ENST00000503884,ENST00000513946,ENST00000540805	ENST00000540805,ENST00000503884,ENST00000513946,ENST00000539194
ENSG00000007062;SE:4:16035132-16037358:16037384-16040569:-	0.568800734051819	0.94248113381189	0	0	0.579692190392918	0.954157754971092	0	0	SE	microexon	ENSMUSG00000029086;SE:5:44056083-44058626:44058652-44063126:-	ENSG00000007062	ENST00000447510,ENST00000540805,ENST00000539194,ENST00000510224	ENST00000539194,ENST00000447510,ENST00000505450,ENST00000540805,ENST00000510224,ENST00000543373,ENST00000508167
ENSG00000007129;A3:19:42083911-42085623:42083911-42085706:+	NA	NA	NA	NA	1	1	NA	NA	A3	NA	NA	ENSG00000007129	ENST00000457737	ENST00000457737,ENST00000401445,ENST00000187608
ENSG00000007129;A3:19:42085981-42090700:42085981-42090703:+	NA	NA	NA	NA	1	1	1	NA	A3	NA	NA	ENSG00000007129	ENST00000401445,ENST00000407170	ENST00000401445,ENST00000187608,ENST00000407170
ENSG00000007168;SE:17:2541614-2568666:2568750-2569310:+	1	1	1	1	1	1	1	1	SE	other SE	NA	ENSG00000007168	ENST00000576586,ENST00000397195	ENST00000397195,ENST00000576586,ENST00000570400
ENSG00000007168;SE:17:2577582-2579799:2579900-2583458:+	0.69865607698693	0.774319964872106	0.922560265606304	0.746091680540761	0.69355270744816	0.761002132691757	0.939278157063774	0.774819982405673	SE	other SE	NA	ENSG00000007168	ENST00000397195	ENST00000451360,ENST00000397195,ENST00000574468
ENSG00000007174;A3:17:11515097-11515860:11515097-11515892:+	0	0.442497710629605	NA	0	0.15860809431223	0.0367351441547903	NA	0	A3	NA	NA	ENSG00000007174	ENST00000579813	ENST00000579602,ENST00000579813
ENSG00000007174;SE:17:11772570-11774915:11775103-11778266:+	1	1	1	1	1	1	1	1	SE	other SE	NA	ENSG00000007174	ENST00000262442,ENST00000454412	ENST00000262442,ENST00000454412,ENST00000579703
ENSG00000007174;SE:17:11827258-11833183:11833410-11835331:+	0.981296304713422	0.30210387988578	0.460411644724643	0	0.981610132779801	0.402962410470901	0.46474411397581	0	SE	other SE	NA	ENSG00000007174	ENST00000262442,ENST00000608377	ENST00000262442,ENST00000454412,ENST00000608377
ENSG00000007202;A3:17:26960419-26960567:26960347-26960567:-	0.868872112989806	1	0.941718499535062	0.893575926316603	0.883482718596532	1	0.934770314443293	0.91035168753176	A3	NA	NA	ENSG00000007202	ENST00000544884,ENST00000389003,ENST00000528896	ENST00000544884,ENST00000528896,ENST00000389003,ENST00000577261
ENSG00000007202;A3:17:26967701-26968907:26967645-26968907:-	1	1	1	1	1	1	1	1	A3	NA	NA	ENSG00000007202	ENST00000544884,ENST00000389003,ENST00000528896	ENST00000544884,ENST00000528896,ENST00000389003,ENST00000581267
ENSG00000007202;SE:17:26970329-26970628:26970677-26971076:-	0.23090852442282	0.207159026639969	0.189702323545831	0.257265446000607	0.329973902633279	0.220104513422977	0.293936855820013	0.420447062546899	SE	microexon	NA	ENSG00000007202	ENST00000528896	ENST00000528896,ENST00000583403
ENSG00000007216;A3:17:26816360-26817325:26816360-26817472:+	NA	NA	1	NA	0	1	1	NA	A3	NA	NA	ENSG00000007216	ENST00000444914	ENST00000444914,ENST00000314669
ENSG00000007216;AF:17:26800731:26800832-26817472:26817369:26817386-26817472:+	NA	NA	NA	0	NA	NA	NA	0	AF	NA	NA	ENSG00000007216	ENST00000545060	ENST00000537681,ENST00000545060
ENSG00000007216;SE:17:26800832-26816232:26816360-26817472:+	NA	NA	NA	NA	1	NA	NA	NA	SE	other SE	NA	ENSG00000007216	ENST00000314669	ENST00000545060,ENST00000314669
ENSG00000007237;AF:17:9923214-9939751:9939753:9923214-10101525:10101707:-	0	0	0	0	0	0	0	0	AF	NA	NA	ENSG00000007237	ENST00000585266	ENST00000432992,ENST00000585266
ENSG00000007237;AF:17:9923214-9939751:9939753:9923214-9943059:9943061:-	NA	NA	NA	NA	NA	NA	NA	NA	AF	NA	NA	ENSG00000007237	ENST00000585266	ENST00000585266,ENST00000323816
ENSG00000007237;AF:17:9923214-9943059:9943061:9923214-10101525:10101707:-	0	0	0	0	0	0	0	0	AF	NA	NA	ENSG00000007237	ENST00000323816	ENST00000432992,ENST00000323816
ENSG00000007237;AL:17:9820286:9820324-9850211:9846438:9846553-9850211:-	1	0.998635220170679	0.971757737902432	1	1	0.999045707495719	0.919667510473486	1	AL	NA	NA	ENSG00000007237	ENST00000583882	ENST00000584146,ENST00000583882
ENSG00000007255;A5:19:45668228-45681351:45668228-45681393:-	0.403986352539083	0.351124499150896	0.217123830978433	0.331591813638901	0.392773832823676	0.429580293240845	0.210064276177278	0.315408611990333	A5	NA	NA	ENSG00000007255	ENST00000592647	ENST00000588062,ENST00000592647
ENSG00000007255;A5:19:45668452-45681351:45668452-45681393:-	0.482263001714951	0.865922228066095	0.484877545066877	0.660223269110895	0.458236658932715	0.873902236167292	0.520810904751066	0.709186607930949	A5	NA	NA	ENSG00000007255	ENST00000006275	ENST00000006275,ENST00000585934
ENSG00000007255;SE:19:45668228-45668385:45668452-45681351:-	0.325028455596382	0.57357857928538	0.604039284723776	0.571286908157606	0.389334511589967	0.514575697449417	0.576525448328287	0.557809526612756	SE	other SE	NA	ENSG00000007255	ENST00000006275	ENST00000006275,ENST00000592647
ENSG00000007255;SE:19:45668228-45668385:45668452-45681393:-	0.25948202176697	0.101286765018237	0.310095218161352	0.253850587895835	0.327759887705392	0.103293381440023	0.249870383164608	0.192458604048178	SE	other SE	NA	ENSG00000007255	ENST00000585934	ENST00000588062,ENST00000585934
ENSG00000007264;A3:19:3778593-3778990:3778590-3778990:-	1	NA	1	1	1	1	1	1	A3	NA	NA	ENSG00000007264	ENST00000395040,ENST00000310132,ENST00000395045	ENST00000395040,ENST00000585778,ENST00000310132,ENST00000395045
ENSG00000007264;A3:19:3783295-3783812:3783217-3783812:-	0.0228448861055006	NA	0.0903389998935926	0.0732036038168617	0.11715949988123	0.13811707440714	0.103072587992244	0.116700394796597	A3	NA	NA	ENSG00000007264	ENST00000590493,ENST00000588983	ENST00000587180,ENST00000395045,ENST00000588983,ENST00000310132,ENST00000585778,ENST00000590493,ENST00000395040
ENSG00000007264;AF:19:3784882-3785062:3785133:3784882-3789271:3789345:-	1	NA	1	1	1	1	1	1	AF	NA	NA	ENSG00000007264	ENST00000310132,ENST00000585778,ENST00000590028	ENST00000590028,ENST00000585778,ENST00000310132,ENST00000395045
ENSG00000007264;SE:19:3781670-3782816:3782935-3783124:-	0.0228448861055006	NA	0.0903389998935926	0.047983758197977	0.11715949988123	0.13811707440714	0.103072587992244	0.079541738746254	SE	other SE	NA	ENSG00000007264	ENST00000588983	ENST00000587180,ENST00000395045,ENST00000588983,ENST00000310132,ENST00000585778,ENST00000590493,ENST00000395040
ENSG00000007306;SE:19:42181431-42187716:42187994-42190790:-	NA	NA	1	NA	0	0.679541446827644	1	0.359853081579766	SE	other SE	NA	ENSG00000007306	ENST00000006724,ENST00000401731	ENST00000338196,ENST00000006724,ENST00000401731,ENST00000602225
ENSG00000007312;A3:17:62008748-62009555:62008745-62009555:-	NA	NA	0.438128013043659	8.69095527938597e-07	NA	6.79014895484598e-08	0.352449168704947	1.30198848298414e-06	A3	NA	NA	ENSG00000007312	ENST00000392795	ENST00000392795,ENST00000006750,ENST00000349817
ENSG00000007312;SE:17:62007248-62007434:62007745-62008695:-	NA	NA	0.438128013043659	0.40081469014789	NA	0.746687430393365	0.352449168704947	0.570901963595139	SE	other SE	NA	ENSG00000007312	ENST00000392795,ENST00000006750	ENST00000392795,ENST00000006750,ENST00000349817
ENSG00000007341;A3:1:113159517-113161531:113159466-113161531:-	0.751454336980675	0.660945126323569	0.861143436534808	0.701431243196292	0.732853874522157	0.633218311103298	0.86687019070783	0.721224065215545	A3	NA	NA	ENSG00000007341	ENST00000360743,ENST00000358039,ENST00000544629,ENST00000361846,ENST00000490715,ENST00000369668,ENST00000343210	ENST00000361846,ENST00000360743,ENST00000544629,ENST00000358039,ENST00000369668,ENST00000369666,ENST00000543570,ENST00000343210,ENST00000490715,ENST00000490067
ENSG00000007341;AF:1:113159517-113160629:113160665:113159517-113161531:113161735:-	0.210772131376271	0	0.331393328424267	0	0.23928203460253	0	0.388857224521412	0	AF	NA	NA	ENSG00000007341	ENST00000538187,ENST00000369664	ENST00000538187,ENST00000361846,ENST00000360743,ENST00000544629,ENST00000358039,ENST00000369668,ENST00000343210,ENST00000369664,ENST00000490715
ENSG00000007341;AL:1:113068638:113068733-113084573:113083459:113083494-113084573:-	0.828749441934529	0.623120771431507	0.270114481774637	1	0.813106791905401	0.615430408123001	0.25296417373373	1	AL	NA	NA	ENSG00000007341	ENST00000369669,ENST00000360743,ENST00000358039,ENST00000544629,ENST00000490067	ENST00000369669,ENST00000361846,ENST00000360743,ENST00000544629,ENST00000358039,ENST00000369668,ENST00000490715,ENST00000490067
ENSG00000007341;SE:1:113084712-113093223:113093315-113098490:-	0.430147695585506	0.726999002571823	0.718227286675969	0	0.44228654238596	0.721072533870567	0.72705082955234	0	SE	other SE	NA	ENSG00000007341	ENST00000369669,ENST00000358039,ENST00000544629,ENST00000490067,ENST00000361846,ENST00000490715,ENST00000369668,ENST00000538187,ENST00000343210,ENST00000369666	ENST00000418497,ENST00000369669,ENST00000538187,ENST00000361846,ENST00000358039,ENST00000544629,ENST00000369666,ENST00000369668,ENST00000360743,ENST00000343210,ENST00000490715,ENST00000490067
ENSG00000007341;SE:1:113093315-113098490:113098640-113119608:-	0.565313953996795	0.586306595878821	0.819054095987155	0	0.54818826836992	0.554550972734218	0.829476610989102	0	SE	other SE	NA	ENSG00000007341	ENST00000369669,ENST00000358039,ENST00000544629,ENST00000490067,ENST00000361846,ENST00000490715,ENST00000369668,ENST00000538187,ENST00000343210,ENST00000369666	ENST00000369669,ENST00000538187,ENST00000361846,ENST00000358039,ENST00000544629,ENST00000369666,ENST00000369668,ENST00000543570,ENST00000343210,ENST00000490715,ENST00000490067
ENSG00000007350;A5:X:153533476-153533656:153533438-153533656:+	0	0	NA	NA	0	0	0	NA	A5	NA	NA	ENSG00000007350	ENST00000426203	ENST00000426203,ENST00000426989
ENSG00000007350;AF:X:153524213:153524346-153533656:153533305:153533438-153533656:+	0	0	NA	NA	0	0	0	NA	AF	NA	NA	ENSG00000007350	ENST00000439635,ENST00000369915	ENST00000426989,ENST00000369915,ENST00000439635
ENSG00000007350;AF:X:153524213:153524346-153533656:153533396:153533476-153533656:+	NA	NA	NA	NA	NA	NA	NA	NA	AF	NA	NA	ENSG00000007350	ENST00000439635,ENST00000369915	ENST00000426203,ENST00000369915,ENST00000439635
ENSG00000007372;A5:11:31822404-31823109:31822404-31823310:-	0.941048767397311	1	0.775284493485796	1	0.894260985224771	1	0.640809456806609	1	A5	NA	NA	ENSG00000007372	ENST00000379109,ENST00000419022,ENST00000379132,ENST00000379129,ENST00000379107,ENST00000241001,ENST00000379115,ENST00000379111,ENST00000379123	ENST00000455099,ENST00000241001,ENST00000379123,ENST00000379115,ENST00000379129,ENST00000419022,ENST00000379132,ENST00000379109,ENST00000379107,ENST00000379111
ENSG00000007372;AL:11:31823293:31823324-31824252:31823417:31823460-31824252:-	NA	NA	NA	NA	NA	NA	NA	NA	AL	NA	NA	ENSG00000007372	ENST00000524853	ENST00000423822,ENST00000524853
ENSG00000007372;SE:11:31823324-31823419:31823460-31824252:-	0.12494716427599	0.34091791190833	0.224715506514204	0	0.17073950655708	0.347698071095068	0.359190543193391	0	SE	microexon	NA	ENSG00000007372	ENST00000419022,ENST00000379129,ENST00000379107,ENST00000379115,ENST00000455099	ENST00000455099,ENST00000524853,ENST00000241001,ENST00000379123,ENST00000379115,ENST00000379129,ENST00000419022,ENST00000379132,ENST00000379109,ENST00000379107,ENST00000379111
ENSG00000007376;A5:16:836928-837068:836928-837077:-	0.213335903749692	0.149636545520617	0.14967945708512	0.226990915606917	0.200114028033223	0.180131360648603	0.17136922857375	0.13233749591857	A5	NA	NA	ENSG00000007376	ENST00000569601,ENST00000563560	ENST00000567114,ENST00000563560,ENST00000562070,ENST00000565377,ENST00000569601,ENST00000567283,ENST00000007264,ENST00000561734
ENSG00000007376;A5:16:837179-837344:837179-837354:-	0.542705949026999	0.77486071630441	0.566992721806154	0.556409799678606	0.493991230344194	0.830398034428127	0.534592681139759	0.593385247985283	A5	NA	NA	ENSG00000007376	ENST00000567283	ENST00000563560,ENST00000562070,ENST00000567283,ENST00000007264,ENST00000561734
ENSG00000007376;A5:16:837179-837344:837179-837397:-	0.281942994923603	0.511351917504266	0.389006080948054	0.27668887864904	0.45193422672012	0.686818844332125	0.488894564286853	0.204233597215182	A5	NA	NA	ENSG00000007376	ENST00000567283	ENST00000565503,ENST00000567283
ENSG00000007376;A5:16:837179-837354:837179-837397:-	0.248601471484112	0.233160839081137	0.32715433186861	0.233697462645907	0.457894353211051	0.309349529927996	0.454371998200231	0.149564743199915	A5	NA	NA	ENSG00000007376	ENST00000561734,ENST00000007264,ENST00000562070,ENST00000563560	ENST00000565503,ENST00000563560,ENST00000562070,ENST00000007264,ENST00000561734
ENSG00000007376;SE:16:836928-837068:837179-837354:-	1	NA	1	1	1	NA	1	1	SE	other SE	NA	ENSG00000007376	ENST00000563560	ENST00000565809,ENST00000563560
ENSG00000007376;SE:16:836928-837077:837179-837354:-	1	1	1	NA	1	1	1	NA	SE	other SE	NA	ENSG00000007376	ENST00000561734,ENST00000007264,ENST00000562070	ENST00000562070,ENST00000007264,ENST00000561734,ENST00000565809
ENSG00000007384;A3:16:113180-113585:113061-113585:-	1	0.822857350161244	1	1	1	0.877842589744196	1	1	A3	NA	NA	ENSG00000007384	ENST00000262316,ENST00000454039	ENST00000454039,ENST00000262316,ENST00000428730
ENSG00000007384;SE:16:113798-114331:114435-114697:-	0.19293755947192	0.298649891977728	0.237814663133382	0.068297228390855	0.269783301433932	0.683475061138096	0.150845571808827	0.0684305857855047	SE	other SE	ENSMUSG00000020282;SE:11:32215123-32215576:32215680-32215934:-	ENSG00000007384	ENST00000419764	ENST00000262316,ENST00000428730,ENST00000454039,ENST00000450643,ENST00000419764
ENSG00000007392;SE:16:243014-249061:249237-256003:-	0.472834919564542	0.349970897423789	0.336650670823305	0.3332482191142	0.414307860385283	0.260798960989476	0.406140264397342	0.432772450814061	SE	other SE	NA	ENSG00000007392	ENST00000293872,ENST00000397780,ENST00000337351,ENST00000397783,ENST00000430864	ENST00000397780,ENST00000337351,ENST00000430864,ENST00000293872,ENST00000397783,ENST00000429378
ENSG00000007392;SE:16:277335-278332:278401-279278:-	0.759805546411503	0.261405026850931	0.330668760677547	1	0.673953039429028	0.459355748497362	0.319472381102414	1	SE	other SE	NA	ENSG00000007392	ENST00000419516,ENST00000418978	ENST00000337351,ENST00000293872,ENST00000419516,ENST00000418978,ENST00000397783
ENSG00000007402;A3:3:50402407-50402506:50402401-50402506:-	0.551970425721092	0.698630312912419	0.301274477910413	0.26854351664723	0.556545038875409	0.696954698023467	0.311069541496678	0.266558875955837	A3	NA	NA	ENSG00000007402	ENST00000360963,ENST00000423994,ENST00000266039	ENST00000479441,ENST00000424201,ENST00000423994,ENST00000360963,ENST00000266039,ENST00000429770
ENSG00000007402;A3:3:50404059-50404262:50404056-50404262:-	0.218580226292083	0.271813817206069	0.0105066648149582	0.0878616946347267	0.214937120416963	0.273613733031223	1.27141617919232e-08	0.0874840871546645	A3	NA	NA	ENSG00000007402	ENST00000423994,ENST00000429770	ENST00000395083,ENST00000479441,ENST00000424201,ENST00000423994,ENST00000360963,ENST00000266039,ENST00000435965,ENST00000429770
ENSG00000007402;SE:3:50407811-50410496:50410516-50412168:-	0	0	0	5.70466276315609e-07	0	7.92692360209616e-10	1.10976358659439e-08	5.70602906243005e-07	SE	microexon	NA	ENSG00000007402	ENST00000423994,ENST00000435965,ENST00000479441	ENST00000395083,ENST00000266039,ENST00000479441,ENST00000424201,ENST00000423994,ENST00000360963,ENST00000435965,ENST00000429770
ENSG00000007516;A3:16:1388990-1389114:1388990-1389165:+	0.285034297293513	0.13772140684908	0.39798560409909	0	0.288477293373714	0.128588416396815	0.392277697096278	0	A3	NA	NA	ENSG00000007516	ENST00000397488,ENST00000397489	ENST00000397489,ENST00000421665,ENST00000562208,ENST00000324385,ENST00000426824,ENST00000568887,ENST00000397488
ENSG00000007516;A3:16:1389245-1389497:1389245-1389566:+	1	0.999999853983711	0.999996193246057	0	1	0.999999919238125	0.99999653810392	0	A3	NA	NA	ENSG00000007516	ENST00000324385,ENST00000426824,ENST00000397488,ENST00000397489,ENST00000421665	ENST00000397489,ENST00000421665,ENST00000562208,ENST00000324385,ENST00000426824,ENST00000397488
ENSG00000007516;A3:16:1389245-1389497:1389245-1389581:+	1	0.697686074833658	0.397986207063729	0	1	0.694853729284897	0.392278229821616	0	A3	NA	NA	ENSG00000007516	ENST00000324385,ENST00000426824,ENST00000397488,ENST00000397489,ENST00000421665	ENST00000397489,ENST00000421665,ENST00000324385,ENST00000426824,ENST00000568887,ENST00000397488
ENSG00000007516;A3:16:1389245-1389566:1389245-1389581:+	NA	3.36979223882931e-07	2.51661595685514e-06	4.08408866284214e-05	NA	1.83904211366346e-07	2.23462149830838e-06	4.16547168563645e-05	A3	NA	NA	ENSG00000007516	ENST00000562208	ENST00000568887,ENST00000562208
ENSG00000007516;A3:16:1396685-1396848:1396685-1396935:+	0.740102898337529	0.741493395701992	1	1	0.769469607843137	0.773897249145363	1	1	A3	NA	NA	ENSG00000007516	ENST00000324385,ENST00000426824,ENST00000397488,ENST00000562208,ENST00000568887,ENST00000397489,ENST00000421665	ENST00000397489,ENST00000421665,ENST00000561793,ENST00000562208,ENST00000324385,ENST00000426824,ENST00000568887,ENST00000397488
ENSG00000007516;SE:16:1392284-1392528:1392635-1392720:+	1	0.81748724441458	1	1	1	0.813611533717288	1	1	SE	other SE	NA	ENSG00000007516	ENST00000324385,ENST00000426824,ENST00000397488,ENST00000562208,ENST00000568887,ENST00000397489	ENST00000397489,ENST00000421665,ENST00000562208,ENST00000324385,ENST00000426824,ENST00000568887,ENST00000397488
ENSG00000007541;SE:16:629180-630183:630263-630858:+	0.51681377207774	0.615681828086523	0.469938178959405	0.49025413259249	0.576932551332496	0.576107224564387	0.510464265523793	0.593997549845071	SE	other SE	NA	ENSG00000007541	ENST00000443147,ENST00000409527,ENST00000321878,ENST00000026218,ENST00000420990	ENST00000026218,ENST00000409527,ENST00000420990,ENST00000321878,ENST00000540241,ENST00000443147
ENSG00000007541;SE:16:630972-631199:631341-632248:+	0.260866156759852	0.348295878538822	0.17055524929641	0.257920092293149	0.317521045747531	0.338144187268469	0.204349584077269	0.331871036194252	SE	other SE	NA	ENSG00000007541	ENST00000443147,ENST00000420990	ENST00000409527,ENST00000420990,ENST00000321878,ENST00000540241,ENST00000443147
ENSG00000007541;SE:16:630972-632248:632309-632883:+	0.582526373380079	0.483659082185401	0.594902900820603	0.619502655211742	0.526747542725582	0.541071653560995	0.559935991968623	0.508563629046124	SE	other SE	NA	ENSG00000007541	ENST00000409527,ENST00000321878,ENST00000540241	ENST00000026218,ENST00000540241,ENST00000409527,ENST00000321878
ENSG00000007545;A5:16:1718194-1719002:1718185-1719002:+	0.949324416107532	0.935016227403265	1	1	0.961939878004843	0.961320485748128	1	1	A5	NA	NA	ENSG00000007545	ENST00000397412,ENST00000293925,ENST00000436138	ENST00000293925,ENST00000397412,ENST00000436138,ENST00000262317
ENSG00000007545;SE:16:1715139-1716074:1716178-1716423:+	0.566592262792606	0.662447152408809	0.570088877364874	0.544896398542694	0.577027518877216	0.585902216551273	0.498142902454664	0.454937162189677	SE	other SE	NA	ENSG00000007545	ENST00000397412,ENST00000293925,ENST00000436138,ENST00000262317	ENST00000436138,ENST00000415022,ENST00000293925,ENST00000397412,ENST00000262317
ENSG00000007545;SE:16:1716601-1717336:1717401-1717963:+	0.566592262792606	0.662447152408809	0.570088877364874	0.544896398542694	0.577027518877216	0.585902216551273	0.498142902454664	0.454937162189677	SE	other SE	NA	ENSG00000007545	ENST00000397412,ENST00000293925,ENST00000436138,ENST00000262317	ENST00000436138,ENST00000415022,ENST00000293925,ENST00000397412,ENST00000262317
ENSG00000007866;AF:6:35447093-35447837:35447899:35447093-35454238:35454387:-	0.965161614828074	1	0.629868538553021	1	0.952473645186807	1	0.60275396206807	1	AF	NA	NA	ENSG00000007866	ENST00000433586	ENST00000433586,ENST00000402886
ENSG00000007908;MX:1:169696666-169696880:169697068-169698327:169696666-169697199:169697387-169698327:-	NA	NA	NA	NA	NA	1	NA	1	MX	NA	NA	ENSG00000007908	ENST00000367781,ENST00000367780,ENST00000367775,ENST00000367776	ENST00000367782,ENST00000367781,ENST00000367780,ENST00000367777,ENST00000367775,ENST00000367776
ENSG00000007908;SE:1:169696666-169696880:169697068-169697199:-	NA	NA	NA	NA	NA	1	1	NA	SE	other SE	NA	ENSG00000007908	ENST00000333360	ENST00000333360,ENST00000367782,ENST00000367777
ENSG00000007908;SE:1:169696666-169696880:169697068-169698327:-	NA	NA	NA	NA	0	0.139397408804461	NA	0.00628409052916452	SE	other SE	NA	ENSG00000007908	ENST00000367781,ENST00000367780,ENST00000367775,ENST00000367776	ENST00000367781,ENST00000367780,ENST00000367779,ENST00000367774,ENST00000367775,ENST00000367776
ENSG00000007908;SE:1:169696666-169697199:169697387-169698327:-	NA	NA	NA	NA	0	0	NA	0	SE	other SE	NA	ENSG00000007908	ENST00000367782,ENST00000367777	ENST00000367774,ENST00000367782,ENST00000367777,ENST00000367779
ENSG00000007908;SE:1:169697068-169697199:169697387-169698327:-	NA	NA	NA	NA	NA	0.651208379785534	1	0	SE	other SE	NA	ENSG00000007908	ENST00000333360	ENST00000333360,ENST00000367781,ENST00000367780,ENST00000367775,ENST00000367776
ENSG00000007908;SE:1:169698814-169699573:169699758-169700976:-	NA	NA	NA	NA	1	1	1	0.993715909470836	SE	other SE	NA	ENSG00000007908	ENST00000367781,ENST00000367782,ENST00000367779,ENST00000367777,ENST00000367776,ENST00000333360,ENST00000367774	ENST00000367782,ENST00000333360,ENST00000367781,ENST00000367780,ENST00000367779,ENST00000367774,ENST00000367777,ENST00000367775,ENST00000367776
ENSG00000007923;MX:1:6706038-6711077:6711240-6712889:6706038-6711589:6711662-6712889:-	0.0628190535907799	0.0125379574816943	0.049262718618419	0.222332339289207	0.017269942209746	0.000965790807815572	0.00937503107349417	0.114621222559766	MX	NA	NA	ENSG00000007923	ENST00000426784	ENST00000377577,ENST00000377573,ENST00000542246,ENST00000451196,ENST00000426784,ENST00000349363,ENST00000294401
ENSG00000007923;SE:1:6698424-6699962:6700117-6704618:-	1	1	1	1	1	1	1	1	SE	other SE	NA	ENSG00000007923	ENST00000377573,ENST00000542246,ENST00000377577	ENST00000377577,ENST00000377573,ENST00000542246,ENST00000294401
ENSG00000007923;SE:1:6727870-6738454:6738527-6740968:-	0.488706752406462	0.284622798703545	0.391831245768632	0.556451251146379	0.266615000339884	0.0381903275745612	0.117019298810592	0.44737434338932	SE	other SE	NA	ENSG00000007923	ENST00000349363,ENST00000451196,ENST00000542246,ENST00000377577,ENST00000294401,ENST00000426784	ENST00000377577,ENST00000377573,ENST00000542246,ENST00000451196,ENST00000426784,ENST00000349363,ENST00000294401
ENSG00000007933;AF:1:171061800:171061931-171072926:171070276:171070347-171072926:+	NA	NA	NA	NA	0	0.156797163878994	1	NA	AF	NA	NA	ENSG00000007933	ENST00000479749,ENST00000367755,ENST00000392085	ENST00000479749,ENST00000392085,ENST00000367755,ENST00000542847
ENSG00000007933;SE:1:171061931-171072926:171073114-171076816:+	NA	NA	NA	NA	NA	1	0.584876066143855	0	SE	other SE	NA	ENSG00000007933	ENST00000479749,ENST00000367755,ENST00000392085	ENST00000479749,ENST00000392085,ENST00000367755,ENST00000538429
ENSG00000007952;SE:X:100103743-100104269:100104415-100104761:-	NA	NA	NA	NA	NA	0.655622614420534	0	NA	SE	other SE	ENSMUSG00000031257;SE:X:134092815-134093003:134093149-134094754:-	ENSG00000007952	ENST00000372966,ENST00000372960	ENST00000372966,ENST00000372960,ENST00000217885
ENSG00000007952;SE:X:100118232-100118474:100118584-100125708:-	NA	NA	NA	NA	1	0.99998810365151	1	1	SE	other SE	ENSMUSG00000031257;SE:X:134099622-134099836:134099946-134107733:-	ENSG00000007952	ENST00000372964,ENST00000372966,ENST00000217885	ENST00000372964,ENST00000372960,ENST00000372966,ENST00000217885
ENSG00000008056;A3:X:47432398-47433401:47432360-47433401:-	0.0162506479425079	0.0856666846248632	0	0	0.0172361716724371	0.0903177423584775	0	0	A3	NA	NA	ENSG00000008056	ENST00000295987	ENST00000295987,ENST00000340666
ENSG00000008118;SE:1:209779788-209781203:209781278-209782325:+	1	0.374505169308016	0.888466062047516	1	1	0.444770727131134	0.844861101388717	1	SE	other SE	NA	ENSG00000008118	ENST00000009105,ENST00000361322	ENST00000009105,ENST00000361322,ENST00000423146
ENSG00000008128;A3:1:1643866-1647785:1643839-1647785:-	0	0	0	0	0	0	0	0	A3	NA	NA	ENSG00000008128	ENST00000357760	ENST00000356200,ENST00000404249,ENST00000357760,ENST00000460465,ENST00000378633,ENST00000378638,ENST00000509982,ENST00000358779
ENSG00000008128;A5:1:1637171-1638848:1637171-1638964:-	0.804824994761439	0.787813767674473	1	1	0.800645530078781	0.880378147386406	1	1	A5	NA	NA	ENSG00000008128	ENST00000356200,ENST00000378638,ENST00000404249,ENST00000357760,ENST00000358779,ENST00000378633	ENST00000356200,ENST00000404249,ENST00000357760,ENST00000460465,ENST00000378633,ENST00000378638,ENST00000509982,ENST00000358779
ENSG00000008128;A5:1:1640572-1640918:1640572-1640957:-	0.102617411909373	0.212186232325527	0.324913996422969	0	0.266126999493644	0.119621852613594	0.350310354923027	0	A5	NA	NA	ENSG00000008128	ENST00000378633,ENST00000509982	ENST00000356200,ENST00000404249,ENST00000357760,ENST00000378635,ENST00000460465,ENST00000378633,ENST00000378638,ENST00000509982,ENST00000358779
ENSG00000008128;A5:1:1647917-1650767:1647917-1650797:-	0.109562524494345	0.129896854911669	0.0676521380393041	0.225073497427118	0.280443293619666	0.26899923212929	0.121554975569522	0.445176394472381	A5	NA	NA	ENSG00000008128	ENST00000356200,ENST00000378638,ENST00000404249,ENST00000509982,ENST00000460465	ENST00000356200,ENST00000404249,ENST00000479362,ENST00000357760,ENST00000378635,ENST00000460465,ENST00000378633,ENST00000378638,ENST00000509982,ENST00000358779
ENSG00000008128;AF:1:1653150-1654027:1654035:1653150-1654147:1654257:-	0.0858866664601208	0.102334530677026	0.0676521380393041	0.225073497427118	0.218249458816006	0.23682104563035	0.121554975569522	0.445176394472381	AF	NA	NA	ENSG00000008128	ENST00000356200,ENST00000378638	ENST00000356200,ENST00000404249,ENST00000479362,ENST00000357760,ENST00000378635,ENST00000460465,ENST00000378633,ENST00000378638,ENST00000509982,ENST00000358779
ENSG00000008128;SE:1:1641079-1643703:1643839-1647785:-	0.351451001183675	1	1	1	0.885823364212884	1	1	1	SE	other SE	NA	ENSG00000008128	ENST00000356200,ENST00000378638,ENST00000404249,ENST00000358779,ENST00000378633,ENST00000509982,ENST00000460465	ENST00000356200,ENST00000404249,ENST00000378635,ENST00000460465,ENST00000378633,ENST00000378638,ENST00000509982,ENST00000358779
ENSG00000008128;SE:1:1641079-1643703:1643866-1647785:-	0	NA	NA	NA	0	NA	NA	NA	SE	other SE	NA	ENSG00000008128	ENST00000357760	ENST00000357760,ENST00000378635
ENSG00000008130;SE:1:1685088-1685490:1685647-1685723:-	0.89382461460736	0.942240653256963	0.935818879010834	1	0.975715988957119	0.897878857435014	0.892287594196881	1	SE	other SE	NA	ENSG00000008130	ENST00000342348,ENST00000341426,ENST00000341991,ENST00000378625,ENST00000344463	ENST00000498806,ENST00000341426,ENST00000342348,ENST00000378625,ENST00000344463,ENST00000341991
ENSG00000008130;SE:1:1686137-1686813:1686915-1687697:-	0.212031057011889	0.222078201014089	0.256492817288759	0.250031268955708	0.279264697762046	0.308616640102921	0.342626801550658	0.330906303486131	SE	other SE	NA	ENSG00000008130	ENST00000342348,ENST00000341426,ENST00000341991,ENST00000378625,ENST00000344463,ENST00000400922	ENST00000400922,ENST00000341426,ENST00000342348,ENST00000378625,ENST00000344463,ENST00000489538,ENST00000341991
ENSG00000008196;SE:6:50786685-50789847:50789873-50791120:+	0.496201504398871	0.514648432530258	0	NA	0.502922274141006	0.490053311943559	0.308799727968663	NA	SE	microexon	NA	ENSG00000008196	ENST00000263046,ENST00000344788	ENST00000263046,ENST00000393655,ENST00000344788
ENSG00000008226;A3:3:38151053-38151581:38151053-38151590:+	0.00202216066481995	0.688285587263796	0.00470935869615402	0	0.00201510497827092	0.685770237897997	0.00213734245856594	0	A3	NA	NA	ENSG00000008226	ENST00000452631	ENST00000452631,ENST00000346219,ENST00000308059
ENSG00000008226;SE:3:38163272-38163562:38163685-38163780:+	0.66984487534626	0.689420911272041	0.649983840435847	0	0.66684642989328	0.68689840239191	0.293829387211193	0	SE	other SE	NA	ENSG00000008226	ENST00000308059,ENST00000452631	ENST00000452631,ENST00000346219,ENST00000308059
ENSG00000008277;A5:7:87808444-87810820:87808357-87810820:+	0	0	0	NA	0	0	0	NA	A5	NA	NA	ENSG00000008277	ENST00000413139	ENST00000398201,ENST00000426930,ENST00000413139,ENST00000398203,ENST00000265727
ENSG00000008277;SE:7:87564501-87593949:87593999-87607651:+	0.140730208792796	0.566834197505674	0.270297562313718	0.351824219491622	0.415694959209668	0.577808408166828	0.348663729881847	0.592574300055724	SE	microexon	NA	ENSG00000008277	ENST00000412441	ENST00000398201,ENST00000315984,ENST00000398203,ENST00000398204,ENST00000412441,ENST00000439864,ENST00000398209,ENST00000265727
ENSG00000008277;SE:7:87800876-87808250:87808357-87810820:+	0.364872070515096	0.210080288841935	0.220098462561358	0	0.364239870531296	0.218540534558534	0.223066452853265	0	SE	other SE	NA	ENSG00000008277	ENST00000398201,ENST00000265727,ENST00000398203,ENST00000426930	ENST00000398201,ENST00000426930,ENST00000398203,ENST00000398204,ENST00000398209,ENST00000265727
ENSG00000008277;SE:7:87800876-87808250:87808444-87810820:+	0	0	0	0	0	0	0	0	SE	other SE	NA	ENSG00000008277	ENST00000413139	ENST00000413139,ENST00000398209,ENST00000398204
ENSG00000008277;SE:7:87811339-87813607:87813717-87815930:+	1	0	0.524073498194995	0	1	0	0.516575723303082	0	SE	other SE	NA	ENSG00000008277	ENST00000426930	ENST00000413139,ENST00000398209,ENST00000315984,ENST00000426930
ENSG00000008277;SE:7:87811339-87815930:87816016-87822431:+	0	0.190185280343496	0.20400292516591	0.455727734660495	0	0.195701258869613	0.21178282783212	0.466843344619543	SE	other SE	NA	ENSG00000008277	ENST00000315984,ENST00000398209,ENST00000413139	ENST00000315984,ENST00000413139,ENST00000398204,ENST00000398209,ENST00000265727
ENSG00000008282;AL:7:105732254:105732385-105733395:105733035:105733115-105733395:-	0.313825772200299	0.203194112419594	0.48082289318623	0.446611328758212	0.117855603219008	0.0652425003738182	0.290443540319234	0.280686787152566	AL	NA	NA	ENSG00000008282	ENST00000455385,ENST00000011473	ENST00000464029,ENST00000455385,ENST00000470347,ENST00000011473
ENSG00000008283;A3:17:61511981-61512447:61511955-61512447:-	0.656378133998503	0.813832645376077	0.670154718533476	0.726450842387873	0.789813150819071	0.835423373794522	0.758916338729385	0.750455509330945	A3	NA	NA	ENSG00000008283	ENST00000585153	ENST00000392976,ENST00000392975,ENST00000585153,ENST00000580691,ENST00000581573,ENST00000542042,ENST00000584291,ENST00000582997,ENST00000582034,ENST00000360793
ENSG00000008283;A5:17:61513152-61513368:61513152-61513415:-	0.0972340424677218	0.0758990402126817	0	0	0.0483872486410156	0.131594159576049	0	0	A5	NA	NA	ENSG00000008283	ENST00000584031,ENST00000578072	ENST00000582297,ENST00000392976,ENST00000392975,ENST00000580691,ENST00000581573,ENST00000448884,ENST00000542042,ENST00000584291,ENST00000584031,ENST00000578072,ENST00000582997,ENST00000360793,ENST00000582034
ENSG00000008283;A5:17:61514921-61515384:61514921-61515402:-	0	1	NA	NA	0	1	NA	NA	A5	NA	NA	ENSG00000008283	ENST00000580691	ENST00000580691,ENST00000542042
ENSG00000008283;AF:17:61514921-61515384:61515531:61514921-61516473:61516567:-	0	0.0278847504155676	0	0	0	0.0164288340692656	0	0	AF	NA	NA	ENSG00000008283	ENST00000580691	ENST00000580691,ENST00000580592
ENSG00000008283;AF:17:61514921-61515384:61515531:61514921-61517553:61517560:-	0	0.475076425620946	NA	0	0	0.529714711889916	NA	0	AF	NA	NA	ENSG00000008283	ENST00000580691	ENST00000580691,ENST00000582997
ENSG00000008283;AF:17:61514921-61515402:61515589:61514921-61516473:61516567:-	0.0153804987379169	0	0	0	0.0200949952184169	0	0	0	AF	NA	NA	ENSG00000008283	ENST00000542042	ENST00000542042,ENST00000580592
ENSG00000008283;AF:17:61514921-61515402:61515589:61514921-61517553:61517560:-	0.138695867642261	0	NA	0	0.17444266067683	0	NA	0	AF	NA	NA	ENSG00000008283	ENST00000542042	ENST00000582997,ENST00000542042
ENSG00000008283;AF:17:61514921-61516473:61516567:61514921-61517553:61517560:-	0.911572711113009	0.969279338835954	1	0.904396011497967	0.911534937063706	0.985387405926604	1	0.857608303966051	AF	NA	NA	ENSG00000008283	ENST00000580592	ENST00000582997,ENST00000580592
ENSG00000008283;AL:17:61510710:61510776-61512447:61511764:61511955-61512447:-	1	1	1	1	1	1	1	1	AL	NA	NA	ENSG00000008283	ENST00000582297	ENST00000582297,ENST00000584291
ENSG00000008283;AL:17:61510710:61510776-61512447:61511766:61511955-61512447:-	0.276020080414609	0.384569257243105	0.349517536973425	0.429019612672088	0.333278233266954	0.402887937766908	0.402990715762648	0.522103132070978	AL	NA	NA	ENSG00000008283	ENST00000582297	ENST00000582297,ENST00000392976,ENST00000392975,ENST00000580691,ENST00000581573,ENST00000542042,ENST00000582997,ENST00000582034,ENST00000360793
ENSG00000008283;AL:17:61510710:61510776-61512447:61511864:61511981-61512447:-	0.166382506995254	0.125065957425046	0.209151837579694	0.220536662671213	0.117409382028926	0.117325051777061	0.176569196494502	0.266476620005957	AL	NA	NA	ENSG00000008283	ENST00000582297	ENST00000582297,ENST00000585153
ENSG00000008283;AL:17:61511947:61511955-61513049:61512475:61512604-61513049:-	1	1	1	1	1	1	1	1	AL	NA	NA	ENSG00000008283	ENST00000448884	ENST00000448884,ENST00000584031
ENSG00000008283;SE:17:61511955-61512447:61512604-61513049:-	0.490365552733987	0.326509291396586	0.379976492848747	0.54526428946254	0.533240732492745	0.280867590586625	0.432387739780082	0.540000336415271	SE	other SE	NA	ENSG00000008283	ENST00000584291,ENST00000582034,ENST00000392975,ENST00000360793,ENST00000392976,ENST00000581573,ENST00000580691,ENST00000542042,ENST00000582997	ENST00000392976,ENST00000392975,ENST00000580691,ENST00000581573,ENST00000448884,ENST00000542042,ENST00000584291,ENST00000582997,ENST00000582034,ENST00000360793
ENSG00000008294;A3:17:49067233-49067811:49067188-49067811:-	0.809700195323405	0.893914548183862	0.884069456189719	0.854804331194911	0.815032547708479	0.911619283982277	0.887015620340455	0.855941825323431	A3	NA	NA	ENSG00000008294	ENST00000510283,ENST00000262013,ENST00000505279,ENST00000357122,ENST00000513746	ENST00000357122,ENST00000510283,ENST00000505279,ENST00000513906,ENST00000262013,ENST00000513746
ENSG00000008294;SE:17:49052308-49053224:49053262-49054469:-	0.584251181363207	0.623945167827735	0.294044204424518	0.382737570605584	0.618984883216002	0.648622310853622	0.294093695531009	0.397482164177247	SE	microexon	NA	ENSG00000008294	ENST00000510283	ENST00000510283,ENST00000357122,ENST00000262013,ENST00000505279
ENSG00000008294;SE:17:49075978-49076837:49076848-49077022:-	0	0.0828322488598041	0.213298816730469	0	0	0.0776877694104402	0.215156248357407	0	SE	microexon	NA	ENSG00000008294	ENST00000505279	ENST00000505279,ENST00000357122,ENST00000262013,ENST00000510283
ENSG00000008294;SE:17:49098726-49109042:49109083-49118862:-	0.42570432738169	0.327500856932354	0.257360211024409	0.288400851661775	0.28589406305771	0.274031037016032	0.375601053144072	0.266892805306154	SE	microexon	NA	ENSG00000008294	ENST00000262013,ENST00000510855	ENST00000357122,ENST00000510283,ENST00000505279,ENST00000510855,ENST00000262013
ENSG00000008300;SE:3:48686648-48687708:48687722-48687913:-	3.54005379111736e-06	0.15098773659538	0.0135870091517711	1.99693655140891e-05	3.60595615850588e-06	0.151185102888016	0.0136434551577126	1.99819416522127e-05	SE	microexon	NA	ENSG00000008300	ENST00000544264	ENST00000164024,ENST00000544264
ENSG00000008311;A5:7:121738630-121738799:121738630-121738803:-	0.572021356887439	0.632243874589907	0.847260181594122	0.903030335996131	0.587202412681751	0.640566653402308	0.871601293803585	0.918915069612282	A5	NA	NA	ENSG00000008311	ENST00000393376,ENST00000417368,ENST00000358954	ENST00000358954,ENST00000393376,ENST00000417368,ENST00000431170
ENSG00000008323;AF:12:6421393:6421530-6422795:6422311:6422352-6422795:+	NA	0.758949587885758	0.882615311341314	0.780078714920813	1	0.94374414550369	0.881629133395141	0.801662001303411	AF	NA	NA	ENSG00000008323	ENST00000536531,ENST00000011684,ENST00000396988	ENST00000396988,ENST00000536531,ENST00000011684,ENST00000449001
ENSG00000008382;A3:19:4355170-4357250:4355170-4357337:+	0.944095859639123	0.91725776783585	0.940088662977844	1	0.95592421825658	0.917355176075267	0.935821318951131	1	A3	NA	NA	ENSG00000008382	ENST00000594716,ENST00000262966,ENST00000599840,ENST00000596722	ENST00000596722,ENST00000594716,ENST00000599840,ENST00000262966,ENST00000597036
ENSG00000008382;SE:19:4357582-4358080:4358169-4359160:+	0.80714375323433	0.747193743682578	0.615768295823406	0.877527933031893	0.768171753528614	0.682419923978631	0.607925937235192	0.918520260376027	SE	other SE	ENSMUSG00000003199;SE:17:56015278-56015471:56015560-56015904:+	ENSG00000008382	ENST00000359935,ENST00000599840,ENST00000597036	ENST00000596722,ENST00000359935,ENST00000599840,ENST00000262966,ENST00000597036
ENSG00000008394;A5:12:16507312-16510539:16507204-16510539:+	0.622046707106907	0.758978327942227	0.739993896709343	0.692817356960666	0.609389840760796	0.721581342470785	0.590865319107919	0.60373917052647	A5	NA	NA	ENSG00000008394	ENST00000536371,ENST00000540126,ENST00000010404,ENST00000396210,ENST00000396209,ENST00000396207,ENST00000535309	ENST00000396210,ENST00000543076,ENST00000396207,ENST00000396209,ENST00000535309,ENST00000540126,ENST00000536371,ENST00000010404
ENSG00000008394;AL:12:16510633-16516729:16516740:16510633-16529056:16529095:+	1	1	0.985902500608409	1	1	1	0.979441173184199	1	AL	NA	NA	ENSG00000008394	ENST00000536371	ENST00000535309,ENST00000536371
ENSG00000008394;AL:12:16510633-16516729:16516748:16510633-16529056:16529095:+	1	NA	0	NA	1	NA	0	NA	AL	NA	NA	ENSG00000008394	ENST00000540126	ENST00000535309,ENST00000540126
ENSG00000008394;AL:12:16510633-16516729:16516933:16510633-16529056:16529095:+	1	1	0.964714993473709	1	1	1	0.975348139078814	1	AL	NA	NA	ENSG00000008394	ENST00000543076	ENST00000535309,ENST00000543076
ENSG00000008394;AL:12:16510633-16516729:16516972:16510633-16529056:16529095:+	1	1	0.873074866110751	1	1	1	0.894714999239686	1	AL	NA	NA	ENSG00000008394	ENST00000010404,ENST00000396210,ENST00000396209,ENST00000396207	ENST00000396210,ENST00000396207,ENST00000396209,ENST00000535309,ENST00000010404
ENSG00000008394;SE:12:16507312-16510539:16510633-16516729:+	1	1	0.997759784060745	0.997622405126336	1	1	0.995945028381143	0.996494894436944	SE	other SE	ENSMUSG00000008540;SE:6:138147815-138150768:138150862-138156132:+	ENSG00000008394	ENST00000536371,ENST00000540126,ENST00000010404,ENST00000396210,ENST00000396209,ENST00000396207	ENST00000396210,ENST00000396207,ENST00000540056,ENST00000396209,ENST00000540126,ENST00000536371,ENST00000010404
ENSG00000008441;A5:19:13135496-13135835:13135494-13135835:+	0	1	0.847165949626164	NA	0	1	0.993118467686048	0.92784714712032	A5	NA	NA	ENSG00000008441	ENST00000586797	ENST00000586797,ENST00000360105
ENSG00000008441;A5:19:13135533-13135835:13135494-13135835:+	0.529435721051517	1	0	NA	0.464975768304362	1	0	0	A5	NA	NA	ENSG00000008441	ENST00000591028	ENST00000360105,ENST00000591028
ENSG00000008441;A5:19:13135533-13135835:13135496-13135835:+	1	0.16483982303696	0	NA	1	0.0224954208671622	0	0	A5	NA	NA	ENSG00000008441	ENST00000591028	ENST00000586797,ENST00000591028
ENSG00000008441;A5:19:13136366-13183861:13136182-13183861:+	1	1	1	NA	1	1	1	1	A5	NA	NA	ENSG00000008441	ENST00000397661,ENST00000592199,ENST00000587760,ENST00000585575,ENST00000360105,ENST00000587260,ENST00000358552,ENST00000588228	ENST00000585382,ENST00000587760,ENST00000397661,ENST00000585575,ENST00000358552,ENST00000588228,ENST00000587260,ENST00000592199,ENST00000360105
ENSG00000008441;AF:19:13106652:13106678-13135835:13134846:13134848-13135835:+	0.683207987265825	0	NA	NA	0.687572274914284	0	NA	NA	AF	NA	NA	ENSG00000008441	ENST00000397661,ENST00000592199	ENST00000592199,ENST00000585575,ENST00000587760,ENST00000397661
ENSG00000008441;AF:19:13106652:13106678-13135835:13135459:13135494-13135835:+	0.644159959365761	NA	0	NA	0.665197736556263	NA	0	0	AF	NA	NA	ENSG00000008441	ENST00000397661,ENST00000592199	ENST00000592199,ENST00000360105,ENST00000397661
ENSG00000008441;AF:19:13106652:13106678-13135835:13135459:13135496-13135835:+	1	0	0	NA	1	0	0	0	AF	NA	NA	ENSG00000008441	ENST00000397661,ENST00000592199	ENST00000586797,ENST00000592199,ENST00000397661
ENSG00000008441;AF:19:13106652:13106678-13135835:13135459:13135533-13135835:+	0.616705169619685	0	NA	NA	0.695692911162573	0	NA	NA	AF	NA	NA	ENSG00000008441	ENST00000397661,ENST00000592199	ENST00000592199,ENST00000591028,ENST00000397661
ENSG00000008441;AF:19:13134846:13134848-13135835:13135459:13135494-13135835:+	0.456339452512852	1	0	NA	0.474459862158453	1	0	0	AF	NA	NA	ENSG00000008441	ENST00000587760,ENST00000585575	ENST00000360105,ENST00000585575,ENST00000587760
ENSG00000008441;AF:19:13134846:13134848-13135835:13135459:13135496-13135835:+	1	0.0658396692710521	0	NA	1	0.00877845885320043	0	0	AF	NA	NA	ENSG00000008441	ENST00000587760,ENST00000585575	ENST00000586797,ENST00000585575,ENST00000587760
ENSG00000008441;AF:19:13134846:13134848-13135835:13135459:13135533-13135835:+	0.427277576987562	0.263127485371936	NA	NA	0.509518150699818	0.277891231164097	NA	NA	AF	NA	NA	ENSG00000008441	ENST00000587760,ENST00000585575	ENST00000585575,ENST00000587760,ENST00000591028
ENSG00000008441;SE:19:13186485-13189427:13189549-13192494:+	0.725999962350127	0.751605684565162	0	NA	0.74290692203492	0.729211753151229	0	0	SE	other SE	NA	ENSG00000008441	ENST00000397661,ENST00000592199,ENST00000587760,ENST00000585575,ENST00000587260,ENST00000588228	ENST00000587760,ENST00000397661,ENST00000585575,ENST00000588228,ENST00000358552,ENST00000587260,ENST00000592199,ENST00000360105
ENSG00000008441;SE:19:13192669-13198803:13198950-13201113:+	0.111765894216783	0.248394315434838	0	NA	0.133980759249465	0.270788246848771	0	0	SE	other SE	NA	ENSG00000008441	ENST00000592199,ENST00000585575,ENST00000358552,ENST00000588228	ENST00000587760,ENST00000397661,ENST00000585575,ENST00000588228,ENST00000358552,ENST00000587260,ENST00000592199,ENST00000360105
ENSG00000008517;A3:16:3115827-3117378:3115827-3117444:+	0	1	NA	1	0	1	NA	1	A3	NA	NA	ENSG00000008517	ENST00000548807,ENST00000534507,ENST00000396890,ENST00000548476,ENST00000551513,ENST00000525377	ENST00000551513,ENST00000552936,ENST00000396890,ENST00000548476,ENST00000534507,ENST00000548807,ENST00000525377
ENSG00000008517;A5:16:3117614-3117985:3117416-3117985:+	NA	0.487020066593983	0	1	NA	0.614240119354586	0	1	A5	NA	NA	ENSG00000008517	ENST00000548807,ENST00000534507,ENST00000396890,ENST00000548476,ENST00000525377	ENST00000396890,ENST00000548476,ENST00000548246,ENST00000008180,ENST00000534507,ENST00000548807,ENST00000552356,ENST00000525377,ENST00000530890
ENSG00000008517;A5:16:3117614-3118181:3117416-3118181:+	NA	NA	0	0	NA	NA	0	0	A5	NA	NA	ENSG00000008517	ENST00000551513	ENST00000551513,ENST00000525228
ENSG00000008517;AL:16:3118240-3118991:3119270:3118240-3131634:3131908:+	NA	0	1	0.743479573651408	NA	0	1	0.685149232341696	AL	NA	NA	ENSG00000008517	ENST00000525228	ENST00000525377,ENST00000525228
ENSG00000008517;AL:16:3118240-3118991:3119327:3118240-3131634:3131908:+	NA	0	NA	0	NA	0	NA	0	AL	NA	NA	ENSG00000008517	ENST00000548807	ENST00000525377,ENST00000548807
ENSG00000008517;AL:16:3118240-3118991:3119353:3118240-3131634:3131908:+	1	0.725885630887621	1	0	1	0.684968169779809	1	0	AL	NA	NA	ENSG00000008517	ENST00000325568,ENST00000534507,ENST00000526464,ENST00000440815,ENST00000529550,ENST00000525643,ENST00000528163,ENST00000530890,ENST00000444393,ENST00000533097,ENST00000008180,ENST00000396890,ENST00000548652,ENST00000530538,ENST00000552936,ENST00000548476,ENST00000552664,ENST00000552356,ENST00000551513,ENST00000382213,ENST00000531965	ENST00000551513,ENST00000530538,ENST00000533097,ENST00000552936,ENST00000325568,ENST00000528163,ENST00000531965,ENST00000548652,ENST00000534507,ENST00000529550,ENST00000525377,ENST00000444393,ENST00000552664,ENST00000008180,ENST00000525643,ENST00000382213,ENST00000396890,ENST00000548476,ENST00000526464,ENST00000552356,ENST00000440815,ENST00000530890
ENSG00000008517;MX:16:3115827-3117378:3117416-3117985:3115827-3117444:3117614-3117985:+	0	1	1	NA	0	1	1	NA	MX	NA	NA	ENSG00000008517	ENST00000530890,ENST00000008180,ENST00000552356,ENST00000548246	ENST00000552936,ENST00000548246,ENST00000008180,ENST00000552356,ENST00000530890
ENSG00000008517;MX:16:3117416-3117555:3117614-3118181:3117416-3117985:3118011-3118181:+	NA	1	0	NA	NA	1	0	NA	MX	NA	NA	ENSG00000008517	ENST00000548652,ENST00000382213	ENST00000382213,ENST00000548652,ENST00000008180,ENST00000552356,ENST00000530890
ENSG00000008517;MX:16:3117416-3117985:3118011-3118991:3117416-3118181:3118240-3118991:+	NA	1	0.828966146293165	0	NA	1	0.854955889984432	0	MX	NA	NA	ENSG00000008517	ENST00000548246	ENST00000525228,ENST00000548246
ENSG00000008517;MX:16:3117614-3117985:3118011-3118991:3117614-3118181:3118240-3118991:+	1	0	NA	1	1	0	NA	1	MX	NA	NA	ENSG00000008517	ENST00000529699	ENST00000529699,ENST00000382213,ENST00000548652,ENST00000551513
ENSG00000008517;RI:16:3117378:3117416-3117555:3117614:+	0	0.136899387895404	0	0.198252997849681	0	0.153017056673707	0	0.256072541278062	RI	NA	NA	ENSG00000008517	ENST00000548807,ENST00000534507,ENST00000396890,ENST00000548476,ENST00000551513,ENST00000525377	ENST00000551513,ENST00000530538,ENST00000533097,ENST00000325568,ENST00000528163,ENST00000529699,ENST00000549213,ENST00000551122,ENST00000548652,ENST00000534507,ENST00000529550,ENST00000525377,ENST00000444393,ENST00000552664,ENST00000525643,ENST00000548807,ENST00000382213,ENST00000396890,ENST00000548476,ENST00000526464,ENST00000396887,ENST00000440815
ENSG00000008517;RI:16:3118991:3119110-3119282:3119353:+	0.83491617662299	0.503050685787587	0.334169684805219	0.459891163943717	0.814702350729856	0.454680827708326	0.544753014397002	0.499200502313355	RI	NA	NA	ENSG00000008517	ENST00000325568,ENST00000534507,ENST00000529699,ENST00000526464,ENST00000440815,ENST00000529550,ENST00000525643,ENST00000528163,ENST00000530890,ENST00000444393,ENST00000533097,ENST00000008180,ENST00000396890,ENST00000548652,ENST00000530538,ENST00000552936,ENST00000548476,ENST00000552664,ENST00000552356,ENST00000551513,ENST00000382213,ENST00000548246,ENST00000531965	ENST00000551513,ENST00000530538,ENST00000533097,ENST00000552936,ENST00000325568,ENST00000548246,ENST00000528163,ENST00000531965,ENST00000529699,ENST00000549213,ENST00000548652,ENST00000551122,ENST00000534507,ENST00000529550,ENST00000444393,ENST00000552664,ENST00000008180,ENST00000525643,ENST00000382213,ENST00000396890,ENST00000548476,ENST00000526464,ENST00000396887,ENST00000552356,ENST00000440815…
ENSG00000008517;SE:16:3117416-3117555:3117614-3117985:+	1	0.77636041313396	0.665830315194781	1	1	0.842558687208232	0.455246985602998	1	SE	other SE	NA	ENSG00000008517	ENST00000325568,ENST00000396887,ENST00000529699,ENST00000526464,ENST00000440815,ENST00000529550,ENST00000551122,ENST00000525643,ENST00000528163,ENST00000444393,ENST00000533097,ENST00000530538,ENST00000549213,ENST00000552664,ENST00000531965	ENST00000529699,ENST00000549213,ENST00000530538,ENST00000551122,ENST00000533097,ENST00000325568,ENST00000552664,ENST00000526464,ENST00000548246,ENST00000528163,ENST00000396887,ENST00000525643,ENST00000444393,ENST00000531965,ENST00000008180,ENST00000552356,ENST00000529550,ENST00000440815,ENST00000530890
ENSG00000008517;SE:16:3117416-3117555:3117614-3118181:+	NA	1	0	0	NA	1	0	0	SE	other SE	NA	ENSG00000008517	ENST00000548652,ENST00000382213	ENST00000382213,ENST00000548652,ENST00000525228
ENSG00000008517;SE:16:3117416-3117985:3118011-3118181:+	NA	NA	0.00517936872190571	0	NA	NA	0.00526197943703348	0	SE	microexon	NA	ENSG00000008517	ENST00000530890,ENST00000008180,ENST00000552356	ENST00000008180,ENST00000552356,ENST00000530890,ENST00000525228
ENSG00000008517;SE:16:3117614-3117985:3118011-3118181:+	1	0.637475047833614	1	1	1	0.667297703912572	1	1	SE	microexon	NA	ENSG00000008517	ENST00000548807,ENST00000325568,ENST00000534507,ENST00000396887,ENST00000526464,ENST00000440815,ENST00000529550,ENST00000551122,ENST00000525643,ENST00000528163,ENST00000444393,ENST00000533097,ENST00000396890,ENST00000530538,ENST00000549213,ENST00000552936,ENST00000548476,ENST00000552664,ENST00000525377,ENST00000531965	ENST00000551513,ENST00000530538,ENST00000533097,ENST00000552936,ENST00000325568,ENST00000528163,ENST00000531965,ENST00000549213,ENST00000551122,ENST00000548652,ENST00000534507,ENST00000529550,ENST00000525377,ENST00000444393,ENST00000552664,ENST00000525643,ENST00000548807,ENST00000382213,ENST00000396890,ENST00000548476,ENST00000526464,ENST00000396887,ENST00000440815
ENSG00000008517;SE:16:3118011-3118181:3118240-3118991:+	0.62354680902513	0.77636041313396	0.66618888863782	0.540108836056283	0.702903726290808	0.842558687208232	0.45573542072938	0.500799497686645	SE	other SE	NA	ENSG00000008517	ENST00000548807,ENST00000325568,ENST00000534507,ENST00000396887,ENST00000526464,ENST00000440815,ENST00000529550,ENST00000551122,ENST00000525643,ENST00000528163,ENST00000530890,ENST00000444393,ENST00000533097,ENST00000008180,ENST00000396890,ENST00000530538,ENST00000549213,ENST00000552936,ENST00000548476,ENST00000552664,ENST00000552356,ENST00000531965	ENST00000530538,ENST00000533097,ENST00000552936,ENST00000325568,ENST00000548246,ENST00000528163,ENST00000531965,ENST00000529699,ENST00000549213,ENST00000551122,ENST00000534507,ENST00000529550,ENST00000444393,ENST00000552664,ENST00000008180,ENST00000525643,ENST00000548807,ENST00000396890,ENST00000548476,ENST00000526464,ENST00000396887,ENST00000552356,ENST00000440815,ENST00000530890
ENSG00000008710;A3:16:2141907-2142048:2141855-2142048:-	1	0.994246925681002	1	1	1	0.988961758445943	1	1	A3	NA	NA	ENSG00000008710	ENST00000262304,ENST00000423118	ENST00000423118,ENST00000262304,ENST00000561668
ENSG00000008710;A3:16:2147781-2147869:2147778-2147869:-	0.652653669445948	0.529965201932009	0.692938821671403	0.703425940353972	0.630132233847757	0.480492164951464	0.63666707019698	0.685520549042371	A3	NA	NA	ENSG00000008710	ENST00000262304,ENST00000567946	ENST00000423118,ENST00000262304,ENST00000567946
ENSG00000008710;A3:16:2167054-2167490:2167017-2167490:-	0.452626874072929	0.581815657627941	0.325413455519338	0.35318183922629	0.426915507768454	0.518500169093299	0.396277943577904	0.446004699831078	A3	NA	NA	ENSG00000008710	ENST00000262304,ENST00000423118	ENST00000423118,ENST00000262304,ENST00000568591
ENSG00000008710;A5:16:2152971-2153267:2152971-2153726:-	0.475572558447788	0.550625448930886	0.376591195768369	0.367436970316246	0.50644010650849	0.608701259962857	0.446261291642887	0.389514179489454	A5	NA	NA	ENSG00000008710	ENST00000262304,ENST00000423118	ENST00000423118,ENST00000262304,ENST00000567946
ENSG00000008710;RI:16:2153267:2153391-2153517:2153896:-	0.867681554328296	0.966165069979996	0.858420147330357	0.809910862364159	0.85715333492741	0.975587563406416	0.838584472659953	0.802032905259947	RI	NA	NA	ENSG00000008710	ENST00000262304,ENST00000423118	ENST00000423118,ENST00000487932,ENST00000262304
ENSG00000008710;SE:16:2142593-2142955:2143094-2143545:-	0.592739653880273	0.551092597065702	1	0.995210972192786	0.759172860761015	0.650509889417454	1	0.978462304963827	SE	other SE	NA	ENSG00000008710	ENST00000262304,ENST00000423118	ENST00000423118,ENST00000262304,ENST00000562425
ENSG00000008735;RI:22:51042514:51042603-51043435:51043492:+	0.798638576552265	0.95902486935229	0.762698520966878	1	0.831862259176216	0.968095464059764	0.786821771233459	1	RI	NA	NA	ENSG00000008735	ENST00000329492	ENST00000442429,ENST00000329492
ENSG00000008838;A3:17:38176735-38178208:38176606-38178208:-	0.136080696516899	0.105585904133635	0.0902138442250086	0.0847135012236629	0.127590965410129	0.127107843823303	0.132020168566064	0.127912514328021	A3	NA	NA	ENSG00000008838	ENST00000422942	ENST00000356271,ENST00000422942,ENST00000394127,ENST00000394128,ENST00000491466,ENST00000501516,ENST00000394126
ENSG00000008838;A3:17:38185257-38186001:38185221-38186001:-	0.244589422026565	0.681671689170171	0.449323907595006	0.393920381387878	0.238483854528548	0.730785009919806	0.456660028848096	0.395877615238748	A3	NA	NA	ENSG00000008838	ENST00000580885	ENST00000356271,ENST00000535071,ENST00000394127,ENST00000394128,ENST00000580885,ENST00000501516,ENST00000394126
ENSG00000008838;AF:17:38192048-38192369:38192407:38192048-38209551:38209565:-	0.424121531329701	0.912083323223565	0.734444771286546	0.479733491714497	0.367429872595965	0.95933738532963	0.672776326943326	0.443047255146062	AF	NA	NA	ENSG00000008838	ENST00000580885	ENST00000580008,ENST00000580885
ENSG00000008838;MX:17:38191602-38191975:38192048-38209551:38191602-38192369:38192407-38209551:-	0.385020499769741	0.19108784068479	0.27943922899926	0.355617121633764	0.414882471997087	0.257921478768871	0.351836597960059	0.383839405247136	MX	NA	NA	ENSG00000008838	ENST00000356271,ENST00000394127,ENST00000428757,ENST00000580008,ENST00000543759,ENST00000580517	ENST00000356271,ENST00000394127,ENST00000580517,ENST00000428757,ENST00000580008,ENST00000535508,ENST00000543759
ENSG00000008838;SE:17:38183287-38183636:38183718-38184162:-	1	1	1	1	1	1	1	1	SE	other SE	NA	ENSG00000008838	ENST00000356271,ENST00000394128,ENST00000394127,ENST00000501516,ENST00000394126,ENST00000535071,ENST00000580885	ENST00000356271,ENST00000535071,ENST00000394127,ENST00000394128,ENST00000581058,ENST00000580885,ENST00000501516,ENST00000394126
ENSG00000008838;SE:17:38189709-38191169:38191225-38191370:-	0.052872222244488	0.046669515080594	0.0503057455452471	0	0.0494937231155181	0.0339775945734877	0.0509484946442149	0	SE	other SE	ENSMUSG00000017210;SE:11:98716525-98717709:98717765-98717910:-	ENSG00000008838	ENST00000501516	ENST00000356271,ENST00000535071,ENST00000394127,ENST00000394128,ENST00000428757,ENST00000580885,ENST00000501516,ENST00000394126
ENSG00000008838;SE:17:38191602-38191975:38192048-38192369:-	0.445134468037619	0.443370880375761	0.311256418145255	0.438677586165308	0.425140788609703	0.72215145118738	0.369386308292344	0.45462274361998	SE	other SE	NA	ENSG00000008838	ENST00000394128,ENST00000501516,ENST00000394126,ENST00000535071,ENST00000580885,ENST00000585306,ENST00000537674,ENST00000582023,ENST00000578161	ENST00000578161,ENST00000535071,ENST00000582023,ENST00000394128,ENST00000537674,ENST00000535508,ENST00000580885,ENST00000501516,ENST00000585306,ENST00000394126
ENSG00000008838;SE:17:38192048-38192369:38192407-38209551:-	0.50017374676395	0.594628416480965	0.390879793019384	0.506031877939133	0.452616439360548	0.719122627226065	0.36960900666634	0.490550361222631	SE	microexon	NA	ENSG00000008838	ENST00000394128,ENST00000501516,ENST00000394126,ENST00000535071,ENST00000585306,ENST00000537674,ENST00000582023,ENST00000578161	ENST00000578161,ENST00000535071,ENST00000356271,ENST00000394127,ENST00000582023,ENST00000394128,ENST00000537674,ENST00000580517,ENST00000428757,ENST00000580008,ENST00000543759,ENST00000501516,ENST00000585306,ENST00000394126
ENSG00000008853;AF:8:22852097:22852152-22861938:22853385:22853395-22861938:+	0	0.414811504858836	1	NA	0	0.470255863366398	1	NA	AF	NA	NA	ENSG00000008853	ENST00000524077,ENST00000519685	ENST00000522948,ENST00000519685,ENST00000524077
ENSG00000008869;AL:2:37195614:37195744-37215789:37208636:37208937-37215789:-	0.341683358321696	0.456347803239183	0.450685152831253	0.440361178615149	0.705351506958796	0.684771486725729	0.872162049896827	0.854072250992118	AL	NA	NA	ENSG00000008869	ENST00000425467	ENST00000425467,ENST00000233099,ENST00000354531
ENSG00000008869;SE:2:37227956-37229449:37229715-37230685:-	0.862764303391893	0.722248848704665	0.863606735943727	0.997572851125306	0.862737367684272	0.722644995752804	0.864586880360251	0.997582335894888	SE	other SE	NA	ENSG00000008869	ENST00000233099	ENST00000233099,ENST00000354531
ENSG00000008952;A3:3:169694839-169700448:169694839-169700495:+	0.156146137197517	0.259617426460727	0	0	0.0802276253504552	0.18624021708556	0	0	A3	NA	NA	ENSG00000008952	ENST00000469515	ENST00000337002,ENST00000469515,ENST00000480708
ENSG00000008952;AL:3:169694839-169700425:169700428:169694839-169700448:169700499:+	0.972955285528321	0.905546017471477	1	1	0.957576600479986	0.857451387475864	1	1	AL	NA	NA	ENSG00000008952	ENST00000460513	ENST00000469515,ENST00000460513
ENSG00000008952;SE:3:169684646-169687075:169687171-169693396:+	0.0123219134831021	0.0309624994166517	0.00574147411567867	0.0114916783939522	0.0533175190381837	0.0362283495030356	0.131658913647203	0.0380528452127021	SE	other SE	NA	ENSG00000008952	ENST00000487736	ENST00000460513,ENST00000480708,ENST00000337002,ENST00000469515,ENST00000487736
ENSG00000008988;AF:8:56986718-56986813:56986815:56986718-56986940:56986942:-	0.478234190951223	0.474613777722086	0.497436420772054	0.49766523383298	0.475893062463056	0.466318618325928	0.496528259018062	0.497057728439535	AF	NA	NA	ENSG00000008988	ENST00000521262,ENST00000523936	ENST00000009589,ENST00000518875,ENST00000519606,ENST00000523936,ENST00000521262,ENST00000519807
ENSG00000008988;AL:8:56985797:56985831-56986619:56986248:56986327-56986619:-	0.96483718399531	NA	NA	0	0.539555889912016	NA	NA	0	AL	NA	NA	ENSG00000008988	ENST00000519606	ENST00000523936,ENST00000518875,ENST00000519606
ENSG00000008988;SE:8:56985831-56986254:56986327-56986619:-	0.990076027251172	1	1	1	0.999197531336025	1	1	1	SE	other SE	NA	ENSG00000008988	ENST00000519807,ENST00000521262,ENST00000009589	ENST00000521262,ENST00000009589,ENST00000519606,ENST00000519807
ENSG00000009307;SE:1:115279476-115280092:115280184-115280584:-	0.0124377064023128	0.00459325504892189	0.00779710614660433	0	0.0112360395595169	0.00304640177659477	0.00886820977952387	0	SE	other SE	NA	ENSG00000009307	ENST00000358528,ENST00000534699,ENST00000438362	ENST00000261443,ENST00000438362,ENST00000534699,ENST00000369530,ENST00000358528,ENST00000530886,ENST00000339438,ENST00000529046,ENST00000525132
ENSG00000009413;SE:6:111678328-111680025:111680217-111685056:-	0.605083387937921	0.816197809175805	1	0.69159273696709	0.687177213711593	0.751891847516933	1	0.514383720880001	SE	other SE	NA	ENSG00000009413	ENST00000435970,ENST00000368802,ENST00000368805,ENST00000358835	ENST00000368805,ENST00000413831,ENST00000435970,ENST00000368802,ENST00000358835
ENSG00000009694;SE:X:123615814-123621059:123621079-123630866:-	0.973836441197634	0.16558024163647	0.000663097993827161	0.00349943630214205	0.973663899958096	0.163805162031643	0.000666856417179518	0.00350681748078138	SE	microexon	ENSMUSG00000016150;SE:X:42642808-42648394:42648414-42657457:-	ENSG00000009694	ENST00000422452	ENST00000422452,ENST00000371130
ENSG00000009709;A3:1:18961734-18962731:18961734-18962737:+	0.870382328232603	0.786853939309016	0.802243230251562	NA	0.864087289121048	0.791775256244612	0.39271722796574	NA	A3	NA	NA	ENSG00000009709	ENST00000375375,ENST00000420770	ENST00000420770,ENST00000375375,ENST00000400661
ENSG00000009765;A5:6:150710679-150713481:150710611-150713481:+	NA	NA	NA	NA	0.131545208400108	0.355392721178404	0.300504854297934	NA	A5	NA	NA	ENSG00000009765	ENST00000367335,ENST00000392256,ENST00000500320,ENST00000392255,ENST00000229447,ENST00000344419,ENST00000425615	ENST00000367335,ENST00000500320,ENST00000392255,ENST00000392256,ENST00000422583,ENST00000229447,ENST00000425615,ENST00000344419
ENSG00000009765;AF:6:150690168:150690345-150710488:150691136:150691148-150710488:+	NA	NA	NA	NA	1	1	1	NA	AF	NA	NA	ENSG00000009765	ENST00000367335,ENST00000392256,ENST00000500320,ENST00000392255,ENST00000229447,ENST00000344419	ENST00000367335,ENST00000500320,ENST00000392255,ENST00000392256,ENST00000229447,ENST00000425615,ENST00000344419
ENSG00000009765;AF:6:150690291:150690345-150710488:150691136:150691148-150710488:+	NA	NA	NA	NA	1	1	1	NA	AF	NA	NA	ENSG00000009765	ENST00000422583	ENST00000422583,ENST00000425615
ENSG00000009765;AL:6:150715391-150716530:150716583:150715391-150716591:150716755:+	NA	NA	NA	NA	NA	NA	1	NA	AL	NA	NA	ENSG00000009765	ENST00000367335,ENST00000392256,ENST00000425615	ENST00000425615,ENST00000367335,ENST00000392256,ENST00000500320
ENSG00000009765;AL:6:150715391-150716530:150716583:150715391-150719191:150719370:+	NA	NA	NA	NA	0	0	1	NA	AL	NA	NA	ENSG00000009765	ENST00000367335,ENST00000392256,ENST00000425615	ENST00000425615,ENST00000344419,ENST00000367335,ENST00000392256
ENSG00000009765;AL:6:150715391-150716591:150716755:150715391-150719191:150719370:+	NA	NA	NA	NA	0	0	NA	NA	AL	NA	NA	ENSG00000009765	ENST00000500320	ENST00000344419,ENST00000500320
ENSG00000009765;AL:6:150716702-150717607:150717617:150716702-150719191:150719270:+	NA	NA	NA	NA	NA	0.306956340439691	NA	NA	AL	NA	NA	ENSG00000009765	ENST00000392255	ENST00000392255,ENST00000229447
ENSG00000009765;SE:6:150715391-150716591:150716702-150719191:+	NA	NA	NA	NA	0	0.397571657253315	NA	NA	SE	other SE	NA	ENSG00000009765	ENST00000229447	ENST00000344419,ENST00000229447
ENSG00000009780;AL:1:28086138-28086469:28086564:28086138-28087006:28087089:+	0.398886305570738	0.597961380284201	0.61227243527285	0.447566554670984	0.681783381936222	0.808193706933156	0.794153033476172	0.607492858069023	AL	NA	NA	ENSG00000009780	ENST00000446647	ENST00000010299,ENST00000446647,ENST00000373949,ENST00000419687,ENST00000373954,ENST00000234549
ENSG00000009780;SE:1:28054047-28056743:28056844-28059114:+	0.911175181123944	1	1	0.908058764843692	0.9904687830484	1	1	0.984040380359686	SE	other SE	NA	ENSG00000009780	ENST00000234549,ENST00000010299	ENST00000530324,ENST00000010299,ENST00000419687,ENST00000373949,ENST00000373954,ENST00000234549
ENSG00000009780;SE:1:28059168-28060542:28060694-28071165:+	0.911175181123944	1	1	0.908058764843692	0.9904687830484	1	1	0.984040380359686	SE	other SE	NA	ENSG00000009780	ENST00000530324,ENST00000373954,ENST00000234549,ENST00000373949,ENST00000010299	ENST00000530324,ENST00000010299,ENST00000373949,ENST00000419687,ENST00000373954,ENST00000234549
ENSG00000009780;SE:1:28071322-28075579:28075665-28081706:+	0.221375781788399	0.139378449772101	0.174536764302223	0	0.106100255113837	0.0714119203756646	0.0903612740489058	0	SE	other SE	NA	ENSG00000009780	ENST00000530324,ENST00000373954,ENST00000010299	ENST00000530324,ENST00000010299,ENST00000446647,ENST00000419687,ENST00000373949,ENST00000373954,ENST00000234549
ENSG00000009790;A5:1:209933729-209935860:209933669-209935860:+	NA	NA	NA	NA	0	1	1	0	A5	NA	NA	ENSG00000009790	ENST00000478359,ENST00000367025,ENST00000367024	ENST00000478359,ENST00000367026,ENST00000400959,ENST00000367025,ENST00000010338,ENST00000367024
ENSG00000009790;AL:1:209949081-209950697:209950729:209949081-209951456:209951461:+	NA	NA	NA	NA	1	0	NA	NA	AL	NA	NA	ENSG00000009790	ENST00000487271	ENST00000478359,ENST00000487271
ENSG00000009790;AL:1:209951518-209952660:209952745:209951518-209952776:209952795:+	NA	NA	NA	NA	NA	1	1	NA	AL	NA	NA	ENSG00000009790	ENST00000367023	ENST00000400959,ENST00000367023
ENSG00000009790;SE:1:209949081-209950697:209950832-209951456:+	NA	NA	NA	NA	1	0.926269340689634	1	1	SE	other SE	NA	ENSG00000009790	ENST00000400959,ENST00000367025,ENST00000367026,ENST00000367024,ENST00000010338,ENST00000367023	ENST00000478359,ENST00000367026,ENST00000400959,ENST00000367025,ENST00000367024,ENST00000367023,ENST00000010338
ENSG00000009790;SE:1:209952719-209953815:209953951-209954690:+	NA	NA	NA	NA	1	0.119881175365236	1	1	SE	other SE	NA	ENSG00000009790	ENST00000367025,ENST00000367026,ENST00000367024,ENST00000010338	ENST00000367026,ENST00000367025,ENST00000367024,ENST00000471368,ENST00000010338
ENSG00000009830;AF:14:77772784-77778292:77778351:77772784-77786779:77787024:-	0.158020641193412	0.144501399937757	0.107941695163417	0.20843598667153	0.171265157256537	0.216387233988429	0.107941691300684	0.239531024217866	AF	NA	NA	ENSG00000009830	ENST00000554948	ENST00000556326,ENST00000554948
ENSG00000009830;SE:14:77744851-77745072:77745212-77746166:-	0.313302630617564	0.318654998020967	0.243393217829303	0.569204287702885	0.302271243648088	0.208879114589231	0.271859852420585	0.521684294202239	SE	other SE	NA	ENSG00000009830	ENST00000261534	ENST00000261534,ENST00000556394
ENSG00000009844;SE:6:142468536-142487365:142487459-142490687:+	1	0.794113818161038	0.787022186305908	0.997042601725212	1	0.801925472674502	0.798097985682312	0.999639701865207	SE	other SE	NA	ENSG00000009844	ENST00000367630	ENST00000452973,ENST00000367630,ENST00000367621
ENSG00000009844;SE:6:142519752-142525122:142525202-142539635:+	1	1	1	1	1	1	1	1	SE	other SE	NA	ENSG00000009844	ENST00000367630,ENST00000367621	ENST00000452973,ENST00000367630,ENST00000367621
ENSG00000009950;A3:7:73010299-73010483:73010242-73010483:-	NA	1	1	1	1	1	1	1	A3	NA	NA	ENSG00000009950	ENST00000414749,ENST00000313375,ENST00000395189,ENST00000434326	ENST00000429400,ENST00000414749,ENST00000313375,ENST00000434326,ENST00000354613,ENST00000395189
ENSG00000009950;A3:7:73010602-73010694:73010596-73010694:-	NA	1	1	0.715466471749696	1	1	1	0.68170425744485	A3	NA	NA	ENSG00000009950	ENST00000429400,ENST00000313375,ENST00000395189,ENST00000434326	ENST00000429400,ENST00000414749,ENST00000313375,ENST00000434326,ENST00000354613,ENST00000395189
ENSG00000009950;A3:7:73011119-73011195:73011116-73011195:-	NA	0.714860447573548	0	0.285863456865128	1	0.726236448763607	0	0.319676217673211	A3	NA	NA	ENSG00000009950	ENST00000414749,ENST00000429400,ENST00000313375,ENST00000354613,ENST00000395189	ENST00000429400,ENST00000414749,ENST00000313375,ENST00000354613,ENST00000434326,ENST00000395189
ENSG00000009950;A5:7:73021348-73021466:73021348-73021661:-	NA	0.765043066084769	1	0.546261119999053	0.810466088158767	0.612305798534047	1	0.767095753120168	A5	NA	NA	ENSG00000009950	ENST00000456640	ENST00000429400,ENST00000456640,ENST00000414749,ENST00000345114,ENST00000313375,ENST00000354613
ENSG00000009950;SE:7:73010809-73010969:73011116-73011195:-	NA	0.023612210052888	1	0.992801103258969	0	0.0891996082861643	1	0.991113395801683	SE	other SE	NA	ENSG00000009950	ENST00000434326	ENST00000345114,ENST00000434326
ENSG00000009950;SE:7:73010809-73010969:73011119-73011195:-	NA	0.0571629637076506	NA	0.98220779856162	0.587784776390262	0.206224343675418	NA	0.9812755616631	SE	other SE	NA	ENSG00000009950	ENST00000414749,ENST00000429400,ENST00000313375,ENST00000354613,ENST00000395189	ENST00000429400,ENST00000345114,ENST00000414749,ENST00000313375,ENST00000354613,ENST00000395189
ENSG00000010030;AL:6:36322422:36322464-36334652:36334425:36334539-36334652:-	NA	NA	0	0	0	0.314167009131276	0	0	AL	NA	NA	ENSG00000010030	ENST00000339796	ENST00000339796,ENST00000373738,ENST00000373737,ENST00000340181,ENST00000538992
ENSG00000010030;SE:6:36336848-36339107:36339337-36341230:-	NA	NA	0	NA	1	0.687411669189211	0	NA	SE	other SE	NA	ENSG00000010030	ENST00000339796,ENST00000340181,ENST00000373738	ENST00000339796,ENST00000373738,ENST00000373737,ENST00000340181
ENSG00000010030;SE:6:36341355-36343648:36343812-36353311:-	NA	NA	1	NA	0	0.626755339942065	1	NA	SE	other SE	NA	ENSG00000010030	ENST00000339796,ENST00000340181,ENST00000373737	ENST00000339796,ENST00000373738,ENST00000373737,ENST00000340181
ENSG00000010072;SE:1:231475614-231483543:231483671-231487050:+	0.78538465409358	0.82566434819596	0.887874367128062	0.768682520339436	0.787109531117251	0.802668798846016	0.832824553295265	0.625576160634352	SE	other SE	NA	ENSG00000010072	ENST00000391858,ENST00000295050	ENST00000391858,ENST00000008440,ENST00000295050
ENSG00000010219;A3:12:4721884-4722678:4721884-4722681:+	1	0.880010380741671	0.720724071629888	0.853545981170803	1	0.935303896287889	0.760702524992996	0.953338420829872	A3	NA	NA	ENSG00000010219	ENST00000540757,ENST00000010132,ENST00000545342	ENST00000540757,ENST00000010132,ENST00000545342,ENST00000543431
ENSG00000010219;SE:12:4677214-4682496:4682522-4689990:+	NA	NA	NA	NA	1	1	NA	NA	SE	microexon	NA	ENSG00000010219	ENST00000539701	ENST00000539701,ENST00000537719
ENSG00000010244;SE:17:30687986-30688487:30688534-30689933:+	0.955068559597853	0.855767091219839	0.974446122263501	0.977506933519115	0.955201780194312	0.851257135895064	0.972938390677279	0.977379366046667	SE	microexon	ENSMUSG00000017421;SE:11:80389330-80389774:80389821-80391331:+	ENSG00000010244	ENST00000394670,ENST00000394673,ENST00000341711,ENST00000577908,ENST00000342555,ENST00000394679,ENST00000581531	ENST00000577908,ENST00000342555,ENST00000394670,ENST00000581531,ENST00000321233,ENST00000341711,ENST00000394673,ENST00000394679
ENSG00000010244;SE:17:30692506-30693684:30693776-30694791:+	0.430240416461733	0.543687998330329	0.494240184576034	0.569559918736846	0.414786742974044	0.543808534792203	0.477740636876362	0.562633025003172	SE	other SE	ENSMUSG00000017421;SE:11:80391992-80393084:80393176-80394286:+	ENSG00000010244	ENST00000394670,ENST00000321233,ENST00000341711,ENST00000577908,ENST00000342555,ENST00000581531	ENST00000577908,ENST00000342555,ENST00000394670,ENST00000581531,ENST00000321233,ENST00000341711,ENST00000394673
ENSG00000010256;A5:3:48646735-48646930:48646735-48646985:-	0.724253657773223	0.777063391900018	0.684957464754257	0.697059297545606	0.708949217069421	0.770289737445059	0.727742191369354	0.647271244461127	A5	NA	NA	ENSG00000010256	ENST00000412343	ENST00000412343,ENST00000203407
ENSG00000010270;SE:7:38254706-38256626:38256679-38256789:+	0.961656044075318	0.752887272976643	1	0.905849619699017	0.961240781519774	0.775556167927095	1	0.911690566252244	SE	other SE	NA	ENSG00000010270	ENST00000453225,ENST00000440144,ENST00000429075,ENST00000009041,ENST00000396013,ENST00000544203	ENST00000434197,ENST00000453225,ENST00000396013,ENST00000009041,ENST00000544203,ENST00000429075,ENST00000440144
ENSG00000010278;SE:12:6341895-6342103:6342171-6342578:+	0	0.0469299210147322	0.00419148958972621	0.00527445999550875	0	0.0537929869880313	0.00464938493948307	0.00453356541950727	SE	other SE	NA	ENSG00000010278	ENST00000382519	ENST00000382519,ENST00000382518,ENST00000009180,ENST00000536586,ENST00000382515
ENSG00000010282;AL:3:42739783:42739843-42740524:42740330:42740394-42740524:-	NA	NA	NA	NA	NA	1	NA	NA	AL	NA	NA	ENSG00000010282	ENST00000417472	ENST00000417472,ENST00000442469
ENSG00000010282;SE:3:42739843-42740200:42740394-42740524:-	NA	NA	NA	0.532495603751465	1	0.235478135369459	0.517170667224052	0.445288822387858	SE	other SE	NA	ENSG00000010282	ENST00000310417,ENST00000441594,ENST00000416756,ENST00000455195	ENST00000310417,ENST00000455195,ENST00000441594,ENST00000457462,ENST00000416756,ENST00000417472
ENSG00000010292;SE:12:6618958-6619241:6619299-6619795:+	0.426659319229648	0.301487498934367	0.347731415592346	0.388312372725904	0.261945111718056	0.190749943457324	0.23289282314768	0.353006199892407	SE	other SE	NA	ENSG00000010292	ENST00000539714,ENST00000315579	ENST00000539084,ENST00000315579,ENST00000539714,ENST00000545962
ENSG00000010295;A3:12:6657326-6657591:6657323-6657591:-	0.718418368836524	0	0	6.98357463246444e-06	0.790659554316562	3.67981306651265e-10	0	9.62814429772107e-06	A3	NA	NA	ENSG00000010295	ENST00000436152,ENST00000356896	ENST00000336604,ENST00000465801,ENST00000356896,ENST00000436152,ENST00000396840
ENSG00000010295;SE:12:6657991-6658642:6658650-6658922:-	0.718566613409364	0	0	0.548988778393219	0.79077060631776	8.30024102350257e-08	0	0.70619525012527	SE	microexon	NA	ENSG00000010295	ENST00000436152,ENST00000465801,ENST00000336604,ENST00000356896	ENST00000336604,ENST00000465801,ENST00000356896,ENST00000436152,ENST00000396840
ENSG00000010310;SE:19:46173992-46174543:46174650-46176109:+	0.741727472347622	0	1	1	0.737290733892478	0.455444422615198	1	1	SE	other SE	NA	ENSG00000010310	ENST00000585889,ENST00000263281,ENST00000590918	ENST00000263281,ENST00000590918,ENST00000585889,ENST00000304207
ENSG00000010318;A5:3:52456897-52457107:52456852-52457107:+	NA	1	1	1	1	1	1	1	A5	NA	NA	ENSG00000010318	ENST00000327906,ENST00000347025	ENST00000327906,ENST00000461861,ENST00000347025
ENSG00000010318;SE:3:52455770-52456238:52456354-52456776:+	NA	0.149567353293842	0	0.263926693363355	0	0.167157011860171	0	0.29037086719798	SE	other SE	NA	ENSG00000010318	ENST00000327906,ENST00000461861	ENST00000327906,ENST00000461861,ENST00000347025
ENSG00000010318;SE:3:52455770-52456776:52456897-52457107:+	NA	1	1	1	1	1	1	1	SE	other SE	NA	ENSG00000010318	ENST00000347025	ENST00000465863,ENST00000347025
ENSG00000010319;SE:3:52476923-52477032:52477085-52478929:-	NA	NA	0.492000321785341	0	0	0.0146695976279864	0.286571541590505	0	SE	other SE	NA	ENSG00000010319	ENST00000475739	ENST00000231721,ENST00000475739
ENSG00000010327;SE:3:52557592-52557668:52557772-52557887:+	1	NA	1	0.362725816959638	0.407344520225256	1	0.76561959682421	0.131649113705804	SE	other SE	NA	ENSG00000010327	ENST00000321725	ENST00000321725,ENST00000469989
ENSG00000010361;A3:19:50311748-50311831:50311745-50311831:-	0.0541182403006227	0	0	0	0.0740100631244134	0	0	0	A3	NA	NA	ENSG00000010361	ENST00000529634	ENST00000445575,ENST00000529634,ENST00000528094,ENST00000313777,ENST00000533418
ENSG00000010361;A3:19:50315993-50316253:50315942-50316253:-	0.637273140133338	0.749541874773256	0.432688121190856	0.768703937990906	0.776141381147429	0.745439335313857	0.588719380876232	0.670559056551437	A3	NA	NA	ENSG00000010361	ENST00000445575,ENST00000528094,ENST00000313777,ENST00000525130,ENST00000525370,ENST00000526575,ENST00000377092,ENST00000527111	ENST00000377092,ENST00000445575,ENST00000526575,ENST00000527111,ENST00000313777,ENST00000528094,ENST00000525370,ENST00000526435,ENST00000525130
ENSG00000010361;A5:19:50314956-50315872:50314956-50315895:-	0	1	NA	NA	0	1	NA	NA	A5	NA	NA	ENSG00000010361	ENST00000525130,ENST00000525370,ENST00000526575	ENST00000525130,ENST00000528094,ENST00000525370,ENST00000526575
ENSG00000010361;A5:19:50315592-50315872:50315592-50315895:-	0.705842421844796	0.372364175277244	0.613072698825904	0.560799971349167	0.437675238675421	0.417036774828889	0.430042759301845	0.365868539889614	A5	NA	NA	ENSG00000010361	ENST00000445575,ENST00000533418,ENST00000313777,ENST00000528043	ENST00000377092,ENST00000445575,ENST00000313777,ENST00000533418,ENST00000528043
ENSG00000010361;AF:19:50315592-50315872:50315954:50315592-50316253:50316363:-	0.998050695215121	1	1	1	0.984487682849015	1	1	1	AF	NA	NA	ENSG00000010361	ENST00000533418,ENST00000528043	ENST00000533418,ENST00000528043,ENST00000527585
ENSG00000010361;AL:19:50310411:50310631-50311671:50311394:50311416-50311671:-	0.942520137294137	1	1	1	0.919262456948576	1	1	1	AL	NA	NA	ENSG00000010361	ENST00000533418,ENST00000528094,ENST00000313777	ENST00000313777,ENST00000528094,ENST00000533418,ENST00000529634
ENSG00000010361;AL:19:50314638:50314724-50314888:50314728:50314748-50314888:-	0	0	0	0	0	0	0	0	AL	NA	NA	ENSG00000010361	ENST00000529302	ENST00000529302,ENST00000528043
ENSG00000010361;AL:19:50315569:50315592-50316253:50315820:50315942-50316253:-	0.00628033114473309	0	0	0	0.0361512858694798	0	0	0	AL	NA	NA	ENSG00000010361	ENST00000527585	ENST00000526435,ENST00000527585
ENSG00000010361;AL:19:50315569:50315592-50316253:50315820:50315993-50316253:-	1	NA	NA	NA	1	NA	NA	NA	AL	NA	NA	ENSG00000010361	ENST00000527585	ENST00000527585,ENST00000527111
ENSG00000010361;SE:19:50314956-50315508:50315592-50315872:-	1	0.901194417654538	1	1	1	0.866694221739425	1	1	SE	other SE	NA	ENSG00000010361	ENST00000445575,ENST00000533418,ENST00000313777,ENST00000528043	ENST00000445575,ENST00000526575,ENST00000313777,ENST00000533418,ENST00000528043,ENST00000525370,ENST00000525130
ENSG00000010361;SE:19:50315592-50315872:50315993-50316253:-	0.958770614692654	1	1	1	0.771163597169502	1	1	1	SE	other SE	NA	ENSG00000010361	ENST00000445575,ENST00000313777	ENST00000313777,ENST00000527585,ENST00000445575
ENSG00000010361;SE:19:50315592-50315895:50315993-50316253:-	0.995537050091541	1	1	1	0.98848845840148	1	1	1	SE	other SE	NA	ENSG00000010361	ENST00000377092	ENST00000377092,ENST00000527585
ENSG00000010379;A3:12:351931-352845:351920-352845:-	NA	NA	NA	NA	NA	1	NA	NA	A3	NA	NA	ENSG00000010379	ENST00000539260	ENST00000539260,ENST00000343164
ENSG00000010438;AF:9:33750515:33750725-33796641:33750832:33750850-33796641:+	NA	NA	0.389981804786484	0	0	0.859361015979915	0.32489658333092	0	AF	NA	NA	ENSG00000010438	ENST00000361005	ENST00000429677,ENST00000361005
ENSG00000010438;AF:9:33750515:33750725-33796641:33794790:33794871-33796641:+	NA	NA	1	NA	NA	1	1	NA	AF	NA	NA	ENSG00000010438	ENST00000361005	ENST00000342836,ENST00000361005
ENSG00000010438;AF:9:33750515:33750725-33796641:33794796:33794871-33796641:+	NA	NA	1	NA	NA	0.825412965798877	1	NA	AF	NA	NA	ENSG00000010438	ENST00000361005	ENST00000457896,ENST00000361005
ENSG00000010438;AF:9:33750515:33750725-33796641:33795572:33795611-33796641:+	NA	NA	1	NA	NA	1	1	NA	AF	NA	NA	ENSG00000010438	ENST00000361005	ENST00000379405,ENST00000361005
ENSG00000010438;AF:9:33750832:33750850-33796641:33794790:33794871-33796641:+	NA	NA	1	1	1	1	1	1	AF	NA	NA	ENSG00000010438	ENST00000429677	ENST00000342836,ENST00000429677
ENSG00000010438;AF:9:33750832:33750850-33796641:33794796:33794871-33796641:+	NA	NA	1	1	1	0.436216298191361	1	1	AF	NA	NA	ENSG00000010438	ENST00000429677	ENST00000457896,ENST00000429677
ENSG00000010438;AF:9:33750832:33750850-33796641:33795572:33795611-33796641:+	NA	NA	1	1	1	1	1	1	AF	NA	NA	ENSG00000010438	ENST00000429677	ENST00000379405,ENST00000429677
ENSG00000010438;AF:9:33794790:33794871-33796641:33795572:33795611-33796641:+	NA	NA	NA	NA	NA	NA	NA	NA	AF	NA	NA	ENSG00000010438	ENST00000342836	ENST00000342836,ENST00000379405
ENSG00000010438;AF:9:33794796:33794871-33796641:33795572:33795611-33796641:+	NA	NA	NA	NA	NA	1	NA	NA	AF	NA	NA	ENSG00000010438	ENST00000457896	ENST00000379405,ENST00000457896
ENSG00000010539;A3:16:3274613-3282421:3274610-3282421:-	0.416728365339293	0.607168906859502	1	0.0233982838908425	0.417467593982639	0.598982627103674	1	0.000999809931373215	A3	NA	NA	ENSG00000010539	ENST00000396868,ENST00000414144,ENST00000431561	ENST00000396870,ENST00000575948,ENST00000414144,ENST00000396871,ENST00000396868,ENST00000431561
ENSG00000010539;A3:16:3282547-3282833:3282544-3282833:-	0.999687639139269	0.999998261282322	1	1	0.999688089576888	0.999998311538083	1	1	A3	NA	NA	ENSG00000010539	ENST00000414144,ENST00000396871,ENST00000431561,ENST00000396870,ENST00000575948	ENST00000396870,ENST00000575948,ENST00000414144,ENST00000396871,ENST00000396868,ENST00000431561
ENSG00000010610;SE:12:6909353-6909473:6909637-6923308:+	NA	1	0.74571539389393	1	1	1	0.733204240001821	1	SE	other SE	NA	ENSG00000010610	ENST00000011653	ENST00000011653,ENST00000541982
ENSG00000010626;AL:12:7015826-7016479:7016678:7015826-7023055:7023170:+	0.762427392908432	1	0	0.207494117666269	0.794621102430967	1	0	0.247844722660185	AL	NA	NA	ENSG00000010626	ENST00000433346	ENST00000429740,ENST00000433346
ENSG00000010626;AL:12:7019190-7021894:7022164:7019190-7023055:7023232:+	0.427796796297645	0.291503304054571	0	0.411337337730838	0.457043402981306	0.353053981399974	0	0.462476173589255	AL	NA	NA	ENSG00000010626	ENST00000007969,ENST00000443597	ENST00000007969,ENST00000323702,ENST00000443597
ENSG00000010626;SE:12:7014923-7015009:7015118-7015573:+	0.807518435375895	0.986896503034745	1	1	0.889794578920635	0.943235260871269	1	1	SE	other SE	NA	ENSG00000010626	ENST00000415834,ENST00000433346,ENST00000007969,ENST00000443597,ENST00000436789,ENST00000429740,ENST00000323702	ENST00000007969,ENST00000431207,ENST00000451681,ENST00000428946,ENST00000436789,ENST00000415834,ENST00000323702,ENST00000429740,ENST00000433346,ENST00000443597
ENSG00000010626;SE:12:7015826-7016479:7016609-7023055:+	0	NA	0.616210233840827	0	0	NA	0.775041134980833	0	SE	other SE	NA	ENSG00000010626	ENST00000436789	ENST00000429740,ENST00000436789
ENSG00000010626;SE:12:7016609-7019054:7019190-7023055:+	1	1	0.481754768392371	1	1	1	0.202563629769067	1	SE	other SE	NA	ENSG00000010626	ENST00000323702	ENST00000323702,ENST00000436789
ENSG00000010704;A3:6:26087744-26091069:26087744-26091138:+	0	1	1	1	0	1	1	1	A3	NA	NA	ENSG00000010704	ENST00000317896,ENST00000357618,ENST00000470149,ENST00000336625,ENST00000461397,ENST00000309234	ENST00000309234,ENST00000470149,ENST00000461397,ENST00000336625,ENST00000317896,ENST00000397022,ENST00000357618
ENSG00000010704;A3:6:26091332-26092913:26091332-26092955:+	NA	NA	NA	0	NA	NA	NA	0	A3	NA	NA	ENSG00000010704	ENST00000317896	ENST00000317896,ENST00000336625
ENSG00000010704;A3:6:26091817-26092913:26091817-26092955:+	1	0	1	NA	1	0	1	NA	A3	NA	NA	ENSG00000010704	ENST00000397022,ENST00000349999,ENST00000357618,ENST00000309234	ENST00000488199,ENST00000309234,ENST00000461397,ENST00000397022,ENST00000349999,ENST00000357618
ENSG00000010704;AF:6:26087669:26087744-26093347:26093176:26093188-26093347:+	1	1	1	NA	1	1	1	NA	AF	NA	NA	ENSG00000010704	ENST00000352392	ENST00000485729,ENST00000352392
ENSG00000010704;AL:6:26093460-26094414:26094451:26093460-26094632:26094636:+	1	1	0.861230758549645	1	1	1	0.817701716641118	1	AL	NA	NA	ENSG00000010704	ENST00000397022,ENST00000353147,ENST00000352392,ENST00000349999,ENST00000317896,ENST00000357618,ENST00000470149,ENST00000336625,ENST00000461397,ENST00000488199	ENST00000488199,ENST00000309234,ENST00000353147,ENST00000470149,ENST00000357618,ENST00000336625,ENST00000461397,ENST00000317896,ENST00000397022,ENST00000349999,ENST00000352392
ENSG00000010704;MX:6:26087744-26091069:26091332-26092913:26087744-26091542:26091817-26092913:+	0	NA	NA	NA	0	NA	NA	NA	MX	NA	NA	ENSG00000010704	ENST00000317896	ENST00000317896,ENST00000349999
ENSG00000010704;MX:6:26087744-26091069:26091332-26092955:26087744-26091542:26091817-26092955:+	NA	0	NA	1	NA	0	NA	1	MX	NA	NA	ENSG00000010704	ENST00000336625	ENST00000488199,ENST00000336625
ENSG00000010704;SE:6:26087744-26091069:26091332-26091542:+	0	0.777479056620161	1	NA	0	0.560637387980771	1	NA	SE	other SE	NA	ENSG00000010704	ENST00000357618,ENST00000470149,ENST00000461397,ENST00000309234	ENST00000488199,ENST00000309234,ENST00000470149,ENST00000357618,ENST00000461397,ENST00000349999
ENSG00000010704;SE:6:26087744-26091069:26091332-26092913:+	NA	0	NA	0	NA	0	NA	0	SE	other SE	NA	ENSG00000010704	ENST00000317896	ENST00000317896,ENST00000353147
ENSG00000010704;SE:6:26087744-26091138:26091332-26091542:+	0.324615243679003	0	NA	NA	0.390804464850714	0	NA	NA	SE	other SE	NA	ENSG00000010704	ENST00000397022	ENST00000488199,ENST00000397022,ENST00000349999
ENSG00000010704;SE:6:26087744-26091542:26091817-26092913:+	1	0	NA	0	1	0	NA	0	SE	other SE	NA	ENSG00000010704	ENST00000349999	ENST00000353147,ENST00000349999
ENSG00000010704;SE:6:26087744-26092913:26093188-26093347:+	0	0.0113965079186081	0	1	0	0.0671202748593309	0	1	SE	other SE	NA	ENSG00000010704	ENST00000353147	ENST00000353147,ENST00000352392
ENSG00000010704;SE:6:26091332-26091542:26091817-26092913:+	1	NA	1	NA	1	NA	1	NA	SE	other SE	NA	ENSG00000010704	ENST00000397022,ENST00000357618,ENST00000309234	ENST00000317896,ENST00000397022,ENST00000309234,ENST00000357618
ENSG00000010704;SE:6:26091332-26091542:26091817-26092955:+	NA	NA	NA	0	NA	NA	NA	0	SE	other SE	NA	ENSG00000010704	ENST00000461397	ENST00000336625,ENST00000461397
ENSG00000010704;SE:6:26091817-26092837:26092869-26092955:+	NA	0.777479056620161	NA	NA	NA	0.560637387980771	NA	NA	SE	microexon	NA	ENSG00000010704	ENST00000470149	ENST00000488199,ENST00000461397,ENST00000470149
ENSG00000010704;SE:6:26093460-26094414:26094446-26094632:+	NA	NA	0	NA	NA	NA	0	NA	SE	microexon	NA	ENSG00000010704	ENST00000485729	ENST00000309234,ENST00000485729
ENSG00000010803;SE:1:41494398-41499655:41499720-41503034:-	0.283730975650277	0.183151560309788	0.310182856220813	0.215523642732049	0.27488665652952	0.165421309014575	0.299271521584456	0.175457080269301	SE	other SE	NA	ENSG00000010803	ENST00000372595,ENST00000402904,ENST00000326197	ENST00000337495,ENST00000372596,ENST00000372597,ENST00000456518,ENST00000326197,ENST00000397174,ENST00000397171,ENST00000361705,ENST00000402904,ENST00000361191,ENST00000372595
ENSG00000010810;A5:6:112035646-112041008:112035646-112041059:-	0.757018237063301	0.681584807364286	0.737405686498302	0.722551187704068	0.60214728359075	0.633844439098458	0.522559057253688	0.484539735314666	A5	NA	NA	ENSG00000010810	ENST00000368682,ENST00000354650,ENST00000229471,ENST00000368667,ENST00000368678,ENST00000229470,ENST00000356013,ENST00000538466,ENST00000462856,ENST00000520518,ENST00000517419,ENST00000518295,ENST00000523238,ENST00000524310,ENST00000523574,ENST00000518630,ENST00000523570,ENST00000484067,ENST00000521062	ENST00000229470,ENST00000484067,ENST00000538466,ENST00000356013,ENST00000518295,ENST00000229471,ENST00000462856,ENST00000368667,ENST00000517419,ENST00000354650,ENST00000523574,ENST00000518630,ENST00000523238,ENST00000462598,ENST00000524310,ENST00000523570,ENST00000368678,ENST00000521062,ENST00000368682,ENST00000520518
ENSG00000010810;MX:6:112017659-112020718:112020873-112024088:112017659-112021307:112021471-112024088:-	0.318306283420723	0.322440613942115	0.443676911240603	0.91279103761762	0.325034900121672	0.33525241311634	0.431357269369124	0.901193290929879	MX	NA	NA	ENSG00000010810	ENST00000368682,ENST00000368678,ENST00000229470,ENST00000538466	ENST00000229470,ENST00000538466,ENST00000368667,ENST00000354650,ENST00000368678,ENST00000368682
ENSG00000010810;SE:6:112017659-112020718:112020873-112024088:-	0.143555819532082	0.158131861315964	0.31723070364354	0.457165003291936	0.140475148247541	0.174231966237976	0.31368572484704	0.45381105860441	SE	other SE	NA	ENSG00000010810	ENST00000368682,ENST00000368678,ENST00000229470,ENST00000538466	ENST00000229470,ENST00000538466,ENST00000356013,ENST00000229471,ENST00000368678,ENST00000368682
ENSG00000010810;SE:6:112017659-112021307:112021471-112024088:-	0.264152013390597	0.283002642573056	0.368123579656767	0.0744706406501612	0.253388568726975	0.29496251883456	0.375984245726082	0.0834905996630811	SE	other SE	NA	ENSG00000010810	ENST00000354650,ENST00000368667	ENST00000229471,ENST00000368667,ENST00000354650,ENST00000356013
ENSG00000010932;SE:1:171227358-171236682:171236870-171244485:+	0.00864626443543215	0	0.0460661496652747	NA	0.00998408547807566	0	0.0528910346475732	0.0831145740866325	SE	other SE	NA	ENSG00000010932	ENST00000433267,ENST00000367750,ENST00000354841	ENST00000354841,ENST00000367750,ENST00000402921,ENST00000433267
ENSG00000011009;A3:1:24120815-24120917:24120815-24121042:+	1	1	1	1	1	1	1	1	A3	NA	NA	ENSG00000011009	ENST00000374514,ENST00000374501	ENST00000374503,ENST00000374514,ENST00000374501
ENSG00000011009;SE:1:24119250-24119498:24119529-24119641:+	0.961371203735318	1	1	0.925357214568737	0.956839781836626	1	1	0.878359852142661	SE	microexon	NA	ENSG00000011009	ENST00000421070,ENST00000374505,ENST00000374502,ENST00000400061,ENST00000374503,ENST00000374514	ENST00000420982,ENST00000374505,ENST00000400061,ENST00000374502,ENST00000421070,ENST00000374514,ENST00000374503
ENSG00000011009;SE:1:24120420-24120553:24120626-24120714:+	1	1	1	1	1	1	1	1	SE	other SE	NA	ENSG00000011009	ENST00000374502,ENST00000374503,ENST00000374514,ENST00000420982,ENST00000374501	ENST00000420982,ENST00000374505,ENST00000400061,ENST00000374502,ENST00000374514,ENST00000374503,ENST00000374501
ENSG00000011021;SE:1:11867247-11875903:11875968-11876672:+	0.741299712973041	0.737776133306517	0.885781919184979	1	0.611646055209044	0.682962241882892	0.75998348003641	1	SE	other SE	NA	ENSG00000011021	ENST00000376497,ENST00000312413,ENST00000376496,ENST00000346436	ENST00000376496,ENST00000376497,ENST00000312413,ENST00000376487,ENST00000346436
ENSG00000011021;SE:1:11888276-11888515:11888681-11889253:+	0.992286891665331	0.862450941959548	0.729103417441282	1	0.993605550257244	0.863115078309338	0.749622545195581	1	SE	other SE	NA	ENSG00000011021	ENST00000376496,ENST00000346436,ENST00000376487	ENST00000376496,ENST00000376487,ENST00000312413,ENST00000346436
ENSG00000011028;SE:17:60766321-60766883:60767121-60767255:+	0.756255399389388	0.790045598491388	0.67820919607318	0.755695495648364	0.735761141852512	0.748940349375012	0.643003464390059	0.734972869613088	SE	other SE	NA	ENSG00000011028	ENST00000303375	ENST00000446119,ENST00000303375
ENSG00000011052;SE:17:49245704-49247298:49247410-49248848:+	0	0	0	0	0	0	0	0	SE	other SE	NA	ENSG00000011052	ENST00000555572,ENST00000393193	ENST00000555572,ENST00000393193,ENST00000376392
ENSG00000011114;A3:14:93755076-93760204:93755053-93760204:-	0.124965324586207	0.223506470005159	1	0.212365591397849	0.172011304192626	0.273626883784319	1	0.213386497459726	A3	NA	NA	ENSG00000011114	ENST00000555525	ENST00000555525,ENST00000298896
ENSG00000011114;AL:14:93728019:93728023-93760204:93754805:93755076-93760204:-	0	0	0	0	0.32747146752309	0	0	0	AL	NA	NA	ENSG00000011114	ENST00000355125	ENST00000355125,ENST00000555525
ENSG00000011114;AL:14:93728019:93728023-93760204:93754986:93755053-93760204:-	0	0	NA	0	0.0918641677367764	0	NA	0	AL	NA	NA	ENSG00000011114	ENST00000355125	ENST00000355125,ENST00000298896
ENSG00000011114;SE:14:93728023-93730131:93730339-93760204:-	1	1	1	NA	0.682326343210113	1	1	NA	SE	other SE	NA	ENSG00000011114	ENST00000334746	ENST00000355125,ENST00000334746
ENSG00000011143;A3:17:56283908-56284446:56283865-56284446:-	0.686660575599025	0.711045636982472	0.707589190563991	0.577951727925452	0.727454383457188	0.656838638465941	0.736503263308011	0.566439463395992	A3	NA	NA	ENSG00000011143	ENST00000546108,ENST00000393119,ENST00000537529	ENST00000546108,ENST00000337050,ENST00000393119,ENST00000537529
ENSG00000011143;A3:17:56285611-56285874:56285535-56285874:-	0.101936745544184	0.124982035428089	0.0827293206019502	0.0781989515764324	0.118111417306021	0.159822599284651	0.0783321870224563	0.0598155393226686	A3	NA	NA	ENSG00000011143	ENST00000577824	ENST00000313863,ENST00000337050,ENST00000537529,ENST00000393119,ENST00000577824,ENST00000577315,ENST00000585134,ENST00000546108
ENSG00000011143;AF:17:56296090-56296512:56296591:56296090-56296823:56296872:-	0.99399229320044	0.984015703776307	1	1	0.988468828639526	0.980621561778063	1	1	AF	NA	NA	ENSG00000011143	ENST00000337050,ENST00000393119,ENST00000313863,ENST00000393120,ENST00000581761,ENST00000580127	ENST00000313863,ENST00000337050,ENST00000393120,ENST00000537529,ENST00000393119,ENST00000580127,ENST00000581761
ENSG00000011143;AL:17:56283647:56283741-56285255:56285068:56285090-56285255:-	0	0.194372920702649	0	0	0	0.185886611382331	0	0	AL	NA	NA	ENSG00000011143	ENST00000313863	ENST00000313863,ENST00000577315
ENSG00000011143;AL:17:56291674:56291748-56293449:56292239:56292259-56293449:-	0.174288366750281	0	0.551328066121576	0	0.193064473629467	0	0.607884591075717	0	AL	NA	NA	ENSG00000011143	ENST00000393120	ENST00000580127,ENST00000393120
ENSG00000011143;SE:17:56291748-56292102:56292199-56293449:-	0.432014648558944	1	0.340888311910202	1	0.63336269625494	1	0.454951674737406	1	SE	other SE	NA	ENSG00000011143	ENST00000337050,ENST00000393119,ENST00000537529,ENST00000313863	ENST00000313863,ENST00000337050,ENST00000393120,ENST00000537529,ENST00000393119
ENSG00000011143;SE:17:56294097-56295981:56296090-56296512:-	1	1	1	1	1	1	1	1	SE	other SE	NA	ENSG00000011143	ENST00000337050,ENST00000393119,ENST00000313863,ENST00000393120,ENST00000580127	ENST00000313863,ENST00000337050,ENST00000393120,ENST00000393119,ENST00000580127,ENST00000578789
ENSG00000011198;A3:3:43756550-43759163:43756550-43759258:+	0.508349170010207	0.262754307328476	0.325961476998693	0.643309687550766	0.34413836904512	0.0651158340721216	0.13178240695116	0.65357605406022	A3	NA	NA	ENSG00000011198	ENST00000458276	ENST00000458276,ENST00000413300
ENSG00000011243;A3:19:15514526-15514821:15514366-15514821:-	NA	NA	NA	NA	NA	NA	NA	NA	A3	NA	NA	ENSG00000011243	ENST00000397410	ENST00000397410,ENST00000599137
ENSG00000011243;A3:19:15514616-15521331:15514526-15521331:-	1	1	1	1	1	1	1	1	A3	NA	NA	ENSG00000011243	ENST00000595067	ENST00000596195,ENST00000595067
ENSG00000011243;A5:19:15512414-15514286:15512414-15514469:-	0.10163773320231	0.0356792469639655	0.0700365564769091	0.102427434424094	0.0293282992349886	0.0404671754682134	0.120610815878078	0.227904486598557	A5	NA	NA	ENSG00000011243	ENST00000397410,ENST00000596195,ENST00000595067	ENST00000397410,ENST00000595465,ENST00000596195,ENST00000595067
ENSG00000011243;A5:19:15514366-15514464:15514366-15514469:-	0	0.0403356337578786	0	0	0	0.0334625743003412	0	0	A5	NA	NA	ENSG00000011243	ENST00000594594	ENST00000594594,ENST00000609519
ENSG00000011243;RI:19:15514286:15514366-15514469:15514526:-	0	0	0	0	0	0	0	0	RI	NA	NA	ENSG00000011243	ENST00000397410,ENST00000596195	ENST00000397410,ENST00000609519,ENST00000596195
ENSG00000011243;SE:19:15508666-15509441:15509577-15510113:-	0.2425813213832	0.298645780243359	0.149154634591082	0.18641686532468	0.267509934215408	0.307281102273548	0.15663373306073	0.19553980165615	SE	other SE	NA	ENSG00000011243	ENST00000609519	ENST00000595465,ENST00000397410,ENST00000609519
ENSG00000011243;SE:19:15512414-15514286:15514366-15514469:-	0.2425813213832	0.298645780243359	0.149154634591082	0.18641686532468	0.267509934215408	0.307281102273548	0.15663373306073	0.19553980165615	SE	other SE	NA	ENSG00000011243	ENST00000609519	ENST00000595465,ENST00000609519
ENSG00000011243;SE:19:15514366-15514464:15514526-15514821:-	NA	1	NA	NA	NA	1	NA	NA	SE	other SE	NA	ENSG00000011243	ENST00000594594	ENST00000594594,ENST00000599137
ENSG00000011243;SE:19:15514366-15514469:15514526-15514821:-	1	1	1	1	1	1	1	1	SE	other SE	NA	ENSG00000011243	ENST00000609519	ENST00000609519,ENST00000599137
ENSG00000011243;SE:19:15514526-15514821:15514853-15521331:-	1	1	1	1	1	1	1	1	SE	microexon	NA	ENSG00000011243	ENST00000397410,ENST00000595465,ENST00000609519,ENST00000594594	ENST00000595465,ENST00000609519,ENST00000594594,ENST00000397410,ENST00000596195
ENSG00000011258;SE:17:49270871-49272575:49272722-49278953:-	0.63209904783119	0.650675646440929	0.631118965937006	0.773495388830715	0.579574809319181	0.649504905176754	0.602925452227503	0.755616592366999	SE	other SE	NA	ENSG00000011258	ENST00000586178,ENST00000415868	ENST00000415868,ENST00000376381,ENST00000586178
ENSG00000011260;A3:17:49362729-49365390:49362729-49365485:+	0.976399469742555	1	0.88757921758972	0.909980240862375	0.972747436567839	1	0.911273649314616	0.947544745310841	A3	NA	NA	ENSG00000011260	ENST00000225298,ENST00000579261,ENST00000582832	ENST00000579261,ENST00000582832,ENST00000583205,ENST00000225298
ENSG00000011260;AF:17:49353229:49353352-49357366:49354524:49354665-49357366:+	1	0.247981378406621	0	0.488112666238202	1	0.270658359456822	0	0.492293630783132	AF	NA	NA	ENSG00000011260	ENST00000508506	ENST00000508506,ENST00000583725
ENSG00000011260;AL:17:49365564-49365909:49365947:49365564-49371264:49371307:+	0.63175347204454	1	0	0.311564253025931	0.625618368345167	1	0	0.492775253014609	AL	NA	NA	ENSG00000011260	ENST00000579261	ENST00000583205,ENST00000579261
ENSG00000011260;SE:17:49353352-49354491:49354665-49357366:+	0.922164555243213	0.956871712944886	1	0.805662920423348	0.957815618013795	0.946847619352222	1	0.760775295235156	SE	other SE	NA	ENSG00000011260	ENST00000225298	ENST00000508506,ENST00000225298
ENSG00000011260;SE:17:49362729-49363844:49363913-49365390:+	0	0.0647376850194702	0.08973198328006	0.111526363122752	0	0.0628472942484052	0.0804785999313813	0.104068588910461	SE	other SE	NA	ENSG00000011260	ENST00000583725	ENST00000583725,ENST00000579261,ENST00000582832,ENST00000225298
ENSG00000011260;SE:17:49365564-49371264:49371406-49374326:+	0.541796513648685	0.538718452595602	0.598940494137682	0.51947969845911	0.528352481959063	0.473687499160553	0.419958752938804	0.378543436958097	SE	other SE	NA	ENSG00000011260	ENST00000225298	ENST00000582832,ENST00000225298
ENSG00000011275;A3:7:5781446-5792477:5781275-5792477:-	0.253402180677516	0.7897315363109	0.527614146020145	0.346820649010074	0.259484218059124	0.840720526604527	0.547549558990481	0.327550173926985	A3	NA	NA	ENSG00000011275	ENST00000389902	ENST00000389900,ENST00000389902,ENST00000425013
ENSG00000011295;A5:17:15903696-15905229:15903559-15905229:+	0.212989370084625	0.244364741771059	0.367233763447662	0.345168464577934	0.237855846009151	0.273115650193206	0.313795227204579	0.34470487942346	A5	NA	NA	ENSG00000011295	ENST00000466729,ENST00000475723	ENST00000486880,ENST00000470399,ENST00000466729,ENST00000261647,ENST00000475723
ENSG00000011295;AL:17:15930016-15930688:15930833:15930016-15947817:15947866:+	0.361871302494308	0.361455115559892	0.564636596636775	0.584762026468354	0.41521377415566	0.378112664947248	0.517441276385163	0.460654940660722	AL	NA	NA	ENSG00000011295	ENST00000486880,ENST00000261647	ENST00000261647,ENST00000470649,ENST00000486880
ENSG00000011304;A3:19:804438-804532:804438-804541:+	0.873624291506089	1	0.670054729383324	0.950337820551191	0.916140936263068	1	0.704171298601426	0.963582331141862	A3	NA	NA	ENSG00000011304	ENST00000586481,ENST00000356948,ENST00000349038,ENST00000394601	ENST00000586481,ENST00000349038,ENST00000394601,ENST00000356948,ENST00000589575
ENSG00000011304;A3:19:805187-805492:805187-805513:+	1	0.997780265545245	0.974341806979812	1	1	0.998333643329621	0.973655921798125	1	A3	NA	NA	ENSG00000011304	ENST00000356948,ENST00000585956	ENST00000356948,ENST00000394601,ENST00000585956
ENSG00000011304;AF:19:797498:797505-799413:798532:798545-799413:+	1	1	1	1	1	1	1	1	AF	NA	NA	ENSG00000011304	ENST00000585535,ENST00000589575,ENST00000356948,ENST00000350092,ENST00000349038,ENST00000394601	ENST00000350092,ENST00000349038,ENST00000587094,ENST00000585535,ENST00000394601,ENST00000356948,ENST00000589575
ENSG00000011304;RI:19:804292:804438-804532:804702:+	0.0665044272915984	0.302692748214832	0.15085705403278	0.0920824377571233	0.047336454786214	0.27383468057389	0.144772486642191	0.0756237555148375	RI	NA	NA	ENSG00000011304	ENST00000585535	ENST00000586481,ENST00000349038,ENST00000585535,ENST00000394601,ENST00000356948
ENSG00000011304;RI:19:804292:804438-804541:804702:+	0.329979766591755	1	0.265132167782415	0.659957428329217	0.351842875384799	1	0.287212085282041	0.684008525873706	RI	NA	NA	ENSG00000011304	ENST00000585535	ENST00000585535,ENST00000589575
ENSG00000011304;SE:19:797505-799413:799443-803561:+	0.390078955764452	0.456860793062703	0.529798410484105	0.362562648545261	0.317325437879164	0.406390924038919	0.478123989521198	0.28595681711761	SE	microexon	NA	ENSG00000011304	ENST00000585535,ENST00000589575,ENST00000356948,ENST00000349038,ENST00000394601	ENST00000586481,ENST00000349038,ENST00000585535,ENST00000394601,ENST00000356948,ENST00000589575
ENSG00000011304;SE:19:805187-805492:805569-806408:+	0.708551120153859	0.755844620230934	0.83007186324333	0.83717152370977	0.743485388964332	0.817580167526685	0.825391398892006	0.829487670654362	SE	other SE	ENSMUSG00000006498;SE:10:79859955-79860117:79860194-79860824:+	ENSG00000011304	ENST00000356948,ENST00000585956	ENST00000356948,ENST00000349038,ENST00000585956
ENSG00000011304;SE:19:805187-805513:805569-806408:+	0	0.00683992897814849	0.1139753494776	0	0	0.00742529574314183	0.113396869121778	0	SE	other SE	NA	ENSG00000011304	ENST00000394601	ENST00000349038,ENST00000394601
ENSG00000011332;A3:19:38703031-38704284:38703001-38704284:-	0.323386966153827	0.236663322472319	0	0	0.268651761088124	0.172707372341121	0	0	A3	NA	NA	ENSG00000011332	ENST00000420980,ENST00000416611	ENST00000414789,ENST00000416611,ENST00000412732,ENST00000420980,ENST00000355526,ENST00000456296
ENSG00000011332;A3:19:38713348-38720199:38713343-38720199:-	0.185995802853816	0.0867888169264867	0.0935978243200807	0	0.146614557373973	0.124811736220998	0.17234302065151	0	A3	NA	NA	ENSG00000011332	ENST00000416611,ENST00000456296	ENST00000416611,ENST00000456296,ENST00000418517
ENSG00000011332;AF:19:38713348-38714754:38714863:38713348-38720199:38720230:-	0.314126110967019	0.542625771796725	0.63482403549945	1	0.20551675489492	0.585917909375894	0.526306159347254	1	AF	NA	NA	ENSG00000011332	ENST00000420980,ENST00000355526	ENST00000355526,ENST00000420980,ENST00000456296,ENST00000416611
ENSG00000011332;SE:19:38707043-38708100:38708231-38708438:-	1	1	1	1	1	1	1	1	SE	other SE	NA	ENSG00000011332	ENST00000412732,ENST00000414789,ENST00000355526,ENST00000416611,ENST00000456296,ENST00000438060	ENST00000414789,ENST00000416611,ENST00000438060,ENST00000412732,ENST00000420980,ENST00000355526,ENST00000456296
ENSG00000011347;MX:11:61300596-61313503:61313727-61318856:61300596-61314649:61314780-61318856:-	1	1	1	1	1	1	1	1	MX	NA	NA	ENSG00000011347	ENST00000540677	ENST00000542836,ENST00000540677
ENSG00000011347;SE:11:61300596-61313503:61313727-61314649:-	NA	NA	1	NA	NA	NA	1	1	SE	other SE	NA	ENSG00000011347	ENST00000535826	ENST00000542836,ENST00000535826
ENSG00000011347;SE:11:61300596-61313503:61313727-61318856:-	0.579661346367497	0.370066239520462	0.521840808876406	0.453280918618923	0.556217720306706	0.417854144383489	0.60698563617229	0.553637547862472	SE	other SE	NA	ENSG00000011347	ENST00000540677	ENST00000545053,ENST00000540677,ENST00000263846
ENSG00000011347;SE:11:61300596-61314649:61314780-61318856:-	0	0	0	0	0	0	0	0	SE	other SE	NA	ENSG00000011347	ENST00000542836	ENST00000545053,ENST00000542836,ENST00000263846
ENSG00000011347;SE:11:61310051-61313503:61313727-61314649:-	7.92204705695952e-05	1	1	1	8.7532117990791e-05	1	1	1	SE	other SE	NA	ENSG00000011347	ENST00000539008	ENST00000542670,ENST00000539008
ENSG00000011347;SE:11:61313727-61314649:61314780-61318856:-	9.06191097578657e-06	0.455502916792982	0.580592867285729	0.0617622064787132	9.10417715017211e-06	0.540584911664724	0.639212292140911	0.0814833147455958	SE	other SE	NA	ENSG00000011347	ENST00000539008,ENST00000535826	ENST00000539008,ENST00000540677,ENST00000535826
ENSG00000011376;SE:3:45436179-45441737:45441865-45458974:+	0.999998496283154	0.546498772793921	0.533814173434525	0.52822421836167	0.999998570148586	0.548323042558793	0.546748268546363	0.525178142473607	SE	other SE	NA	ENSG00000011376	ENST00000265537,ENST00000415258	ENST00000415258,ENST00000265537,ENST00000431023,ENST00000414984
ENSG00000011422;A5:19:44171843-44171929:44171843-44171931:-	0.0115235854635929	NA	NA	0	0.0539600994063442	0	NA	0	A5	NA	NA	ENSG00000011422	ENST00000593939	ENST00000593939,ENST00000599546
ENSG00000011422;AF:19:44171843-44171929:44171968:44171843-44174218:44174272:-	0.50252719063522	0	0	0	0.279014612763866	0	0	0	AF	NA	NA	ENSG00000011422	ENST00000593939	ENST00000339082,ENST00000593939,ENST00000601723,ENST00000221264,ENST00000340093
ENSG00000011422;AF:19:44171843-44171931:44171952:44171843-44174218:44174272:-	0.988590995563605	0	0	0.877533351695894	0.871544586748608	0.67209058783938	0	0.857099421769809	AF	NA	NA	ENSG00000011422	ENST00000599546	ENST00000339082,ENST00000601723,ENST00000221264,ENST00000340093,ENST00000599546
ENSG00000011422;AL:19:44150612:44150700-44156377:44153045:44153295-44156377:-	0.104047367543226	0.350800648502526	0.122651001236363	0	0.100284596722371	0.359193329889774	0.195946922176959	0	AL	NA	NA	ENSG00000011422	ENST00000339082	ENST00000221264,ENST00000339082,ENST00000340093
ENSG00000011422;AL:19:44150612:44150700-44156377:44156123:44156205-44156377:-	1	0.253458055527913	0.0706043738155467	0	0.0330311018095571	0.224121876522639	0.060639496032697	0	AL	NA	NA	ENSG00000011422	ENST00000339082	ENST00000339082,ENST00000595038
ENSG00000011422;AL:19:44153045:44153295-44156377:44156123:44156205-44156377:-	1	0.385863928465631	0.352086460107395	0.583927637143564	0.23457599066842	0.340079846126493	0.209418943207275	0.380112173505231	AL	NA	NA	ENSG00000011422	ENST00000340093,ENST00000221264	ENST00000221264,ENST00000595038,ENST00000340093
ENSG00000011422;AL:19:44153045:44153295-44159591:44156377:44156523-44159591:-	NA	1	1	NA	NA	1	1	NA	AL	NA	NA	ENSG00000011422	ENST00000601723	ENST00000593714,ENST00000601723
ENSG00000011422;AL:19:44153045:44153295-44159591:44156378:44156523-44159591:-	NA	1	1	NA	NA	1	1	NA	AL	NA	NA	ENSG00000011422	ENST00000601723	ENST00000599892,ENST00000601723
ENSG00000011422;MX:19:44153295-44156377:44156523-44160631:44153295-44159591:44159725-44160631:-	1	0.818901382363637	0.413904624169933	1	1	0.677413642671097	0.394407421508182	1	MX	NA	NA	ENSG00000011422	ENST00000221264	ENST00000221264,ENST00000601723
ENSG00000011422;SE:19:44153295-44156377:44156523-44159591:-	NA	0	0	NA	NA	0	0	NA	SE	other SE	NA	ENSG00000011422	ENST00000340093	ENST00000601723,ENST00000340093
ENSG00000011422;SE:19:44156523-44159591:44159725-44160631:-	0.104047367543226	0.680709698566975	0.710091070993203	0.686736408867806	0.81499107048545	0.714368873098023	0.83378332429709	0.822554593688914	SE	other SE	NA	ENSG00000011422	ENST00000339082,ENST00000593447,ENST00000340093,ENST00000595038,ENST00000593714,ENST00000599892	ENST00000339082,ENST00000599892,ENST00000593447,ENST00000221264,ENST00000595038,ENST00000340093,ENST00000593714
ENSG00000011422;SE:19:44160792-44169468:44169611-44171733:-	1	1	1	1	1	1	1	1	SE	other SE	NA	ENSG00000011422	ENST00000339082,ENST00000601723,ENST00000340093,ENST00000221264,ENST00000599892,ENST00000602141,ENST00000593939	ENST00000339082,ENST00000599892,ENST00000593939,ENST00000601723,ENST00000221264,ENST00000340093,ENST00000593714,ENST00000602141
ENSG00000011426;A3:7:36446175-36447327:36446175-36447343:+	0.305066091327159	0	0	0.465189481112704	0.306985566443038	0	0	0.491799959505973	A3	NA	NA	ENSG00000011426	ENST00000429082	ENST00000396068,ENST00000265748,ENST00000429082
ENSG00000011426;A3:7:36459923-36460206:36459923-36460221:+	0.725542454917228	0.629527579300992	0.636049695198226	0.749610996756618	0.744448217703468	0.638238367360734	0.616100601397014	0.752908250250435	A3	NA	NA	ENSG00000011426	ENST00000265748,ENST00000396068	ENST00000396068,ENST00000265748,ENST00000446635
ENSG00000011426;A5:7:36446179-36447343:36446175-36447343:+	0.881328434212305	0.771682431939394	0.810392587417176	0.756933896861251	0.86282795437111	0.865382616190964	0.791084802864938	0.740127468283416	A5	NA	NA	ENSG00000011426	ENST00000441696,ENST00000452877	ENST00000396068,ENST00000265748,ENST00000441696,ENST00000452877
ENSG00000011426;SE:7:36455493-36456689:36456799-36458853:+	0.462156242456453	0.62248001668382	0.9333069745446	0.840274322901945	0.453495695989922	0.60699171708346	0.934846219829078	0.838923376262392	SE	other SE	NA	ENSG00000011426	ENST00000265748	ENST00000396068,ENST00000265748
ENSG00000011426;SE:7:36466637-36467916:36467969-36478813:+	0	0.161591550306841	0.223271523785951	0.186917818412256	0	0.144382389424546	0.271056409837258	0.229615435341644	SE	other SE	NA	ENSG00000011426	ENST00000457743	ENST00000396068,ENST00000265748,ENST00000457743,ENST00000428612
ENSG00000011451;SE:19:15538344-15538921:15539319-15540397:-	0.423286001263474	0.40969774800412	0.324030632037823	0.414050798955087	0.406476865069126	0.400005024019245	0.297650609990774	0.405566356330823	SE	other SE	ENSMUSG00000024050;SE:17:32359494-32360038:32360427-32361461:-	ENSG00000011451	ENST00000545156,ENST00000599910	ENST00000599910,ENST00000599686,ENST00000389282,ENST00000545156
ENSG00000011451;SE:19:15538344-15540397:15540900-15547617:-	0.838803407452379	0.85729185052805	0.769005103749447	1	0.824355091241001	0.858948677443541	0.810386841887614	1	SE	other SE	NA	ENSG00000011451	ENST00000389282	ENST00000389282,ENST00000263381
ENSG00000011451;SE:19:15547940-15549389:15551455-15558914:-	0.532795014738385	0.406761359695822	0.512603386222472	0.327695036878775	0.309661131433884	0.351976433133785	0.535017995451687	0.319094890018388	SE	other SE	NA	ENSG00000011451	ENST00000389282	ENST00000389282,ENST00000596159,ENST00000263381
ENSG00000011454;AF:9:125719339:125719488-125748494:125746818:125746998-125748494:+	0	0	0	0	0	0	0	0	AF	NA	NA	ENSG00000011454	ENST00000426918	ENST00000426918,ENST00000456584
ENSG00000011454;AL:9:125719488-125746764:125746950:125719488-125748494:125748541:+	1	1	1	1	1	1	1	1	AL	NA	NA	ENSG00000011454	ENST00000402311	ENST00000426918,ENST00000402311
ENSG00000011454;SE:9:125719488-125746764:125746998-125748494:+	1	1	1	1	1	1	1	1	SE	other SE	NA	ENSG00000011454	ENST00000373647	ENST00000426918,ENST00000373647
ENSG00000011465;AL:12:91539838:91540029-91558382:91552073:91552286-91558382:-	1	1	NA	NA	1	1	1	NA	AL	NA	NA	ENSG00000011465	ENST00000303320,ENST00000441303	ENST00000303320,ENST00000441303,ENST00000547937
ENSG00000011465;AL:12:91539838:91540029-91558382:91552075:91552286-91558382:-	1	1	NA	NA	1	1	1	NA	AL	NA	NA	ENSG00000011465	ENST00000303320,ENST00000441303	ENST00000303320,ENST00000441303,ENST00000552145
ENSG00000011465;AL:12:91539838:91540029-91558382:91552089:91552286-91558382:-	1	1	NA	NA	1	1	0.00901520849003689	NA	AL	NA	NA	ENSG00000011465	ENST00000303320,ENST00000441303	ENST00000303320,ENST00000550563,ENST00000441303
ENSG00000011465;AL:12:91539838:91540029-91558382:91552253:91552286-91558382:-	1	1	NA	NA	1	1	0.0900384700506425	NA	AL	NA	NA	ENSG00000011465	ENST00000303320,ENST00000441303	ENST00000303320,ENST00000549513,ENST00000441303
ENSG00000011465;AL:12:91540016:91540029-91572119:91563622:91563674-91572119:-	0	0	0	0	0	0	0	0	AL	NA	NA	ENSG00000011465	ENST00000456569	ENST00000546370,ENST00000456569
ENSG00000011465;AL:12:91540016:91540029-91572119:91566563:91566645-91572119:-	NA	0	NA	NA	NA	0	NA	NA	AL	NA	NA	ENSG00000011465	ENST00000456569	ENST00000546745,ENST00000550099,ENST00000456569
ENSG00000011465;AL:12:91540016:91540029-91572119:91571314:91571402-91572119:-	NA	0	NA	NA	NA	0	0	NA	AL	NA	NA	ENSG00000011465	ENST00000456569	ENST00000456569,ENST00000551354
ENSG00000011465;AL:12:91563622:91563674-91572119:91566563:91566645-91572119:-	1	0.999874950271565	1	1	1	0.998977543454582	1	1	AL	NA	NA	ENSG00000011465	ENST00000546370	ENST00000546370,ENST00000546745,ENST00000550099
ENSG00000011465;AL:12:91563622:91563674-91572119:91571314:91571402-91572119:-	1	0.999712500655726	1	1	1	0.997527204588692	0.999317769818794	1	AL	NA	NA	ENSG00000011465	ENST00000546370	ENST00000546370,ENST00000551354
ENSG00000011465;AL:12:91566563:91566645-91572119:91571314:91571402-91572119:-	NA	0.303080475796262	NA	NA	NA	0.292226689462914	0	NA	AL	NA	NA	ENSG00000011465	ENST00000546745,ENST00000550099	ENST00000546745,ENST00000550099,ENST00000551354
ENSG00000011465;SE:12:91540029-91558382:91558494-91572119:-	1	1	NA	NA	1	1	1	NA	SE	other SE	NA	ENSG00000011465	ENST00000303320,ENST00000441303	ENST00000303320,ENST00000441303,ENST00000456569
ENSG00000011465;SE:12:91546966-91550852:91550965-91572119:-	1	1	NA	1	1	1	1	1	SE	other SE	NA	ENSG00000011465	ENST00000228329,ENST00000420120	ENST00000425043,ENST00000546391,ENST00000420120,ENST00000547568,ENST00000228329
ENSG00000011478;A3:19:46196814-46198695:46196814-46198891:+	0.473875038646393	0.194177780839043	0.554434583074631	0.538176963295304	0.630465446972624	0.286352788286948	0.599577947238696	0.576982579101819	A3	NA	NA	ENSG00000011478	ENST00000012049	ENST00000012049,ENST00000591606
ENSG00000011478;SE:19:46196814-46198695:46198976-46201805:+	0.937694064255226	0.469396704472806	0.924240470481218	1	0.947332621876136	0.513330212608454	0.930393871356227	1	SE	other SE	NA	ENSG00000011478	ENST00000012049	ENST00000012049,ENST00000366382
ENSG00000011485;AL:19:46893389-46893541:46893600:46893389-46894408:46894428:+	0.924820061766736	1	1	1	0.924003454478883	1	1	1	AL	NA	NA	ENSG00000011485	ENST00000012443,ENST00000391919	ENST00000478046,ENST00000012443,ENST00000391919
ENSG00000011485;SE:19:46879831-46886668:46886733-46887037:+	0.718250542123649	0.780091809972743	1	0.998753693759101	0.713741901077734	0.777711071488046	1	0.999999939622422	SE	other SE	NA	ENSG00000011485	ENST00000012443,ENST00000478046	ENST00000478046,ENST00000012443,ENST00000391919
ENSG00000011523;A5:2:65300114-65301416:65299703-65301416:+	0.707354615639753	0.552926559462279	0.63039272755656	0.875843573652047	0.724995483545844	0.600293321836488	0.617429903748431	0.874948584648379	A5	NA	NA	ENSG00000011523	ENST00000546106,ENST00000377990	ENST00000546106,ENST00000377990,ENST00000260569
ENSG00000011523;SE:2:65301538-65305002:65305098-65309670:+	0.586256524560859	0.613467431341051	0.736403937664456	0.701900171924239	0.560468189900258	0.562303290210646	0.750403539188139	0.710463465613233	SE	other SE	NA	ENSG00000011523	ENST00000377990,ENST00000260569	ENST00000546106,ENST00000377990,ENST00000260569
ENSG00000011566;SE:2:39526942-39535084:39535146-39536602:-	0.0713949022589476	0	0.0962238032897742	0.0407179582633155	0.0757422956982788	0	0.0925805535401978	0.0440622914115427	SE	other SE	NA	ENSG00000011566	ENST00000263881	ENST00000437545,ENST00000341681,ENST00000263881
ENSG00000011566;SE:2:39583480-39605207:39605264-39664033:-	0.996247968478419	1	1	1	0.976073760403846	1	1	1	SE	other SE	NA	ENSG00000011566	ENST00000263881,ENST00000341681,ENST00000429397,ENST00000484274	ENST00000263881,ENST00000429397,ENST00000484274,ENST00000341681,ENST00000437968
ENSG00000011590;AF:19:36205529:36206409-36207035:36206882:36206909-36207035:+	NA	NA	NA	NA	0.179875804879177	0.319269062933301	0.129912501228069	0.114516258611823	AF	NA	NA	ENSG00000011590	ENST00000481182	ENST00000426659,ENST00000481182
ENSG00000011600;A3:19:36398166-36398348:36398163-36398348:-	NA	NA	0	NA	NA	0	0	NA	A3	NA	NA	ENSG00000011600	ENST00000544690,ENST00000262629	ENST00000589517,ENST00000544690,ENST00000262629,ENST00000424586
ENSG00000011600;A3:19:36398259-36398348:36398163-36398348:-	NA	NA	0	NA	NA	0	0	NA	A3	NA	NA	ENSG00000011600	ENST00000585901	ENST00000585901,ENST00000589517,ENST00000424586
ENSG00000011600;A3:19:36398259-36398348:36398166-36398348:-	NA	NA	NA	NA	NA	NA	NA	NA	A3	NA	NA	ENSG00000011600	ENST00000585901	ENST00000585901,ENST00000262629,ENST00000544690
ENSG00000011600;A5:19:36398664-36399070:36398664-36399077:-	NA	NA	NA	NA	NA	NA	NA	NA	A5	NA	NA	ENSG00000011600	ENST00000585901,ENST00000262629,ENST00000589517	ENST00000262629,ENST00000587837,ENST00000585901,ENST00000586946,ENST00000589517
ENSG00000011600;SE:19:36398482-36398632:36398664-36399070:-	NA	NA	0	NA	NA	0	0	NA	SE	microexon	NA	ENSG00000011600	ENST00000585901,ENST00000262629,ENST00000589517	ENST00000544690,ENST00000262629,ENST00000585901,ENST00000424586,ENST00000589517
ENSG00000011638;AL:16:21185469-21188458:21188476:21185469-21190118:21190130:+	1	0.804965132013694	0.767864490706287	1	1	0.872986245764094	0.932964855125718	1	AL	NA	NA	ENSG00000011638	ENST00000573688	ENST00000573487,ENST00000573688
ENSG00000011638;AL:16:21185469-21188458:21188476:21185469-21190796:21190874:+	0.840564686875059	0.490393205979753	0.373396575947659	0.535777947976059	0.803638697435611	0.761208724999878	0.683899322517932	0.780788028119678	AL	NA	NA	ENSG00000011638	ENST00000573688	ENST00000233047,ENST00000261388,ENST00000573688,ENST00000451578,ENST00000572599
ENSG00000011638;AL:16:21185469-21190118:21190130:21185469-21190796:21190874:+	0	0.189071825333675	0.152650174767652	0	0	0.316845522324974	0.134539890625355	0	AL	NA	NA	ENSG00000011638	ENST00000573487	ENST00000233047,ENST00000261388,ENST00000451578,ENST00000573487,ENST00000572599
ENSG00000011638;SE:16:21172599-21178161:21178232-21181758:+	0.00966730526799804	0.0474768081841053	0.0575189465109071	0.0759986836499399	0.0280683271878998	0.130361999022579	0.0709946110717359	0.151601623989628	SE	other SE	NA	ENSG00000011638	ENST00000573487,ENST00000451578	ENST00000233047,ENST00000572258,ENST00000261388,ENST00000451578,ENST00000573487,ENST00000572599
ENSG00000011638;SE:16:21181926-21185331:21185469-21190796:+	0.0991428240940879	0.207699861827106	0.338769055307747	0.100004758284446	0.235545983035734	0.316524865505246	0.491590108956638	0.190093654623093	SE	other SE	NA	ENSG00000011638	ENST00000233047,ENST00000261388,ENST00000451578,ENST00000572599	ENST00000233047,ENST00000261388,ENST00000572258,ENST00000451578,ENST00000572599
ENSG00000012048;A3:17:41228631-41234421:41228628-41234421:-	0.801026859901839	0.808895511575885	0.695567950367503	0.718975129348758	0.655555883079283	0.56297136909525	0.734656797965583	0.676657156931161	A3	NA	NA	ENSG00000012048	ENST00000309486,ENST00000493795,ENST00000357654,ENST00000352993,ENST00000351666,ENST00000484087,ENST00000478531,ENST00000493919,ENST00000487825	ENST00000309486,ENST00000352993,ENST00000491747,ENST00000461574,ENST00000493795,ENST00000493919,ENST00000357654,ENST00000487825,ENST00000484087,ENST00000468300,ENST00000478531,ENST00000351666
ENSG00000012048;A3:17:41251897-41256139:41251894-41256139:-	1	0.591278053812615	0.579079243375168	0.666943270220546	1	0.74947085178664	0.58841307340738	0.7045546380205	A3	NA	NA	ENSG00000012048	ENST00000493795,ENST00000357654,ENST00000354071,ENST00000352993,ENST00000346315,ENST00000351666,ENST00000471181,ENST00000491747,ENST00000468300,ENST00000493919,ENST00000487825,ENST00000470026,ENST00000477152,ENST00000494123	ENST00000477152,ENST00000484087,ENST00000352993,ENST00000491747,ENST00000471181,ENST00000346315,ENST00000493795,ENST00000473961,ENST00000357654,ENST00000351666,ENST00000476777,ENST00000470026,ENST00000487825,ENST00000494123,ENST00000493919,ENST00000468300,ENST00000478531,ENST00000354071
ENSG00000012048;A5:17:41243049-41243452:41243049-41246761:-	0.279959686968207	0.353338675016221	0.500428321247736	0.363602654185823	0.357047481978615	0.522755993764564	0.513964128067412	0.365809792384795	A5	NA	NA	ENSG00000012048	ENST00000493795,ENST00000357654,ENST00000354071,ENST00000346315,ENST00000471181	ENST00000491747,ENST00000471181,ENST00000346315,ENST00000493795,ENST00000493919,ENST00000357654,ENST00000487825,ENST00000484087,ENST00000468300,ENST00000478531,ENST00000354071
ENSG00000012048;A5:17:41256973-41258473:41256973-41258496:-	1	1	1	1	1	1	1	1	A5	NA	NA	ENSG00000012048	ENST00000493795,ENST00000357654,ENST00000354071,ENST00000352993,ENST00000346315,ENST00000351666,ENST00000471181,ENST00000491747,ENST00000468300,ENST00000478531,ENST00000493919,ENST00000470026,ENST00000494123,ENST00000476777	ENST00000352993,ENST00000491747,ENST00000471181,ENST00000346315,ENST00000493795,ENST00000357654,ENST00000351666,ENST00000476777,ENST00000470026,ENST00000461798,ENST00000494123,ENST00000493919,ENST00000468300,ENST00000461221,ENST00000478531,ENST00000354071
ENSG00000012048;SE:17:41199720-41201138:41201211-41203080:-	1	1	1	1	1	1	1	1	SE	other SE	NA	ENSG00000012048	ENST00000591534,ENST00000309486,ENST00000493795,ENST00000357654,ENST00000354071,ENST00000352993,ENST00000346315,ENST00000351666,ENST00000471181,ENST00000491747,ENST00000586385	ENST00000309486,ENST00000352993,ENST00000491747,ENST00000471181,ENST00000346315,ENST00000493795,ENST00000357654,ENST00000351666,ENST00000586385,ENST00000591534,ENST00000468300,ENST00000354071
ENSG00000012048;SE:17:41215390-41215891:41215968-41234421:-	NA	NA	NA	NA	NA	0	NA	NA	SE	other SE	NA	ENSG00000012048	ENST00000346315	ENST00000354071,ENST00000346315
ENSG00000012048;SE:17:41228628-41231351:41231416-41234421:-	0.540550771671562	0.233807602766302	0.298063502960192	0.133587478852189	0.410045354519975	0.105288373906708	0.344910769570732	0.114381441844936	SE	other SE	NA	ENSG00000012048	ENST00000471181	ENST00000468300,ENST00000461574,ENST00000491747,ENST00000471181
ENSG00000012048;SE:17:41243049-41243452:41246877-41247863:-	1	1	1	1	1	1	1	1	SE	other SE	NA	ENSG00000012048	ENST00000493795,ENST00000357654,ENST00000354071,ENST00000346315,ENST00000471181	ENST00000352993,ENST00000471181,ENST00000346315,ENST00000493795,ENST00000357654,ENST00000354071
ENSG00000012048;SE:17:41243049-41246761:41246877-41247863:-	1	NA	NA	1	1	NA	1	1	SE	other SE	NA	ENSG00000012048	ENST00000491747,ENST00000468300,ENST00000478531,ENST00000493919	ENST00000352993,ENST00000491747,ENST00000493919,ENST00000468300,ENST00000478531
ENSG00000012048;SE:17:41243049-41246761:41246877-41251792:-	0.9323273252619	1	0.871103293662545	1	0.903488166567853	1	0.854045595912768	1	SE	other SE	NA	ENSG00000012048	ENST00000484087,ENST00000487825	ENST00000484087,ENST00000487825,ENST00000351666
ENSG00000012048;SE:17:41256973-41258473:41258550-41267743:-	0.0986806835878453	0.49114090351569	0.385331957647234	0.228289976471155	0.163717698174713	0.462423303480474	0.364946592370602	0.162375670702601	SE	other SE	NA	ENSG00000012048	ENST00000357654,ENST00000354071,ENST00000352993,ENST00000346315,ENST00000351666,ENST00000471181,ENST00000491747,ENST00000468300,ENST00000478531,ENST00000470026,ENST00000494123,ENST00000476777	ENST00000477152,ENST00000352993,ENST00000491747,ENST00000471181,ENST00000346315,ENST00000357654,ENST00000489037,ENST00000476777,ENST00000470026,ENST00000354071,ENST00000494123,ENST00000468300,ENST00000478531,ENST00000351666
ENSG00000012048;SE:17:41256973-41258496:41258550-41267743:-	0	0	0	0	0	0	0	0	SE	other SE	NA	ENSG00000012048	ENST00000461221,ENST00000461798	ENST00000477152,ENST00000461221,ENST00000489037,ENST00000461798
ENSG00000012061;AL:19:45912947:45912983-45920079:45918119:45918218-45920079:-	1	1	1	1	1	1	1	1	AL	NA	NA	ENSG00000012061	ENST00000591636	ENST00000591636,ENST00000592023
ENSG00000012061;AL:19:45916809:45917003-45918119:45917221:45917292-45918119:-	1	1	1	1	1	1	1	1	AL	NA	NA	ENSG00000012061	ENST00000592444	ENST00000592083,ENST00000592444
ENSG00000012061;SE:19:45912983-45916935:45917003-45920079:-	0.994633536071923	0.977850444039781	0.978044894550913	0.975735244054509	0.989734690178817	0.969398653651396	0.949421955239122	0.948436320952461	SE	other SE	NA	ENSG00000012061	ENST00000590701	ENST00000591636,ENST00000590701
ENSG00000012061;SE:19:45917003-45917221:45917292-45918119:-	0.45614474763025	0.48901423815387	0.444176552871171	0.340652403867721	0.513820336387484	0.369186569705867	0.502007415261736	0.333460257020466	SE	other SE	NA	ENSG00000012061	ENST00000300853,ENST00000423698,ENST00000589165,ENST00000013807,ENST00000589381	ENST00000592444,ENST00000589165,ENST00000340192,ENST00000589381,ENST00000423698,ENST00000300853,ENST00000013807
ENSG00000012061;SE:19:45917003-45918119:45918218-45920079:-	0.252707671122698	0.210334831840111	0.25628310132596	0.320912624680441	0.253434780402405	0.282169927102977	0.267303146452618	0.393916663541237	SE	other SE	NA	ENSG00000012061	ENST00000340192,ENST00000592444	ENST00000340192,ENST00000590701,ENST00000592444
ENSG00000012061;SE:19:45923685-45924436:45924651-45926528:-	0.715124202318448	0.764829474898713	0.640243215383085	0.692854928550991	0.756132501474179	0.786608098405103	0.723112756945977	0.774252448874377	SE	other SE	NA	ENSG00000012061	ENST00000300853,ENST00000340192,ENST00000589165,ENST00000591636,ENST00000013807,ENST00000592083,ENST00000592023,ENST00000589214	ENST00000589165,ENST00000013807,ENST00000340192,ENST00000592083,ENST00000589214,ENST00000589381,ENST00000423698,ENST00000300853,ENST00000591636,ENST00000592023
ENSG00000012124;A3:19:35822977-35823450:35822977-35823456:+	NA	NA	NA	0	0.718847499963033	0.157750405694955	0	0.688216483947137	A3	NA	NA	ENSG00000012124	ENST00000598537,ENST00000595780,ENST00000593867,ENST00000599811,ENST00000544992,ENST00000341773,ENST00000536635,ENST00000085219,ENST00000594250	ENST00000600131,ENST00000601769,ENST00000544992,ENST00000341773,ENST00000597916,ENST00000594250,ENST00000595780,ENST00000085219,ENST00000598537,ENST00000593867,ENST00000600424,ENST00000599811,ENST00000536635
ENSG00000012124;A3:19:35822977-35823450:35822977-35823481:+	NA	NA	NA	NA	1	1	0	1	A3	NA	NA	ENSG00000012124	ENST00000598537,ENST00000595780,ENST00000593867,ENST00000599811,ENST00000544992,ENST00000341773,ENST00000536635,ENST00000085219,ENST00000594250	ENST00000544992,ENST00000341773,ENST00000599717,ENST00000594250,ENST00000595780,ENST00000085219,ENST00000598537,ENST00000593867,ENST00000599811,ENST00000536635
ENSG00000012124;A3:19:35822977-35823456:35822977-35823481:+	NA	NA	NA	1	1	1	0.5461066741046	1	A3	NA	NA	ENSG00000012124	ENST00000597916,ENST00000600131,ENST00000601769,ENST00000600424	ENST00000600131,ENST00000601769,ENST00000597916,ENST00000599717,ENST00000600424
ENSG00000012124;A3:19:35823827-35826939:35823827-35827052:+	NA	NA	NA	0	1	0.385934455418809	0	0.335938869958378	A3	NA	NA	ENSG00000012124	ENST00000593867,ENST00000544992,ENST00000341773,ENST00000536635,ENST00000085219,ENST00000594250,ENST00000270311	ENST00000419549,ENST00000601769,ENST00000544992,ENST00000341773,ENST00000270311,ENST00000594250,ENST00000085219,ENST00000593867,ENST00000536635
ENSG00000012124;A3:19:35823827-35826939:35823827-35827154:+	NA	NA	NA	NA	1	1	NA	1	A3	NA	NA	ENSG00000012124	ENST00000593867,ENST00000544992,ENST00000341773,ENST00000536635,ENST00000085219,ENST00000594250,ENST00000270311	ENST00000544992,ENST00000341773,ENST00000270311,ENST00000594349,ENST00000594250,ENST00000085219,ENST00000593867,ENST00000536635
ENSG00000012124;A3:19:35823827-35827052:35823827-35827154:+	NA	NA	NA	1	NA	1	1	1	A3	NA	NA	ENSG00000012124	ENST00000601769,ENST00000419549	ENST00000419549,ENST00000601769,ENST00000594349
ENSG00000012124;AL:19:35823827-35826939:35826945:35823827-35827052:35827218:+	NA	NA	NA	0	NA	1	NA	0	AL	NA	NA	ENSG00000012124	ENST00000597916	ENST00000597916,ENST00000601769
ENSG00000012124;AL:19:35823827-35826939:35826945:35823827-35827154:35827218:+	NA	NA	NA	NA	NA	1	NA	NA	AL	NA	NA	ENSG00000012124	ENST00000597916	ENST00000597916,ENST00000594349
ENSG00000012124;AL:19:35823827-35826939:35826945:35823827-35831784:35831853:+	NA	NA	NA	NA	NA	1	NA	NA	AL	NA	NA	ENSG00000012124	ENST00000597916	ENST00000597916,ENST00000600424
ENSG00000012124;AL:19:35823827-35826939:35826945:35823827-35831784:35831864:+	NA	NA	NA	NA	NA	1	NA	NA	AL	NA	NA	ENSG00000012124	ENST00000597916	ENST00000597916,ENST00000599811
ENSG00000012124;AL:19:35823827-35826939:35826966:35823827-35827052:35827218:+	NA	NA	NA	0	1	NA	1	0	AL	NA	NA	ENSG00000012124	ENST00000600131	ENST00000600131,ENST00000601769
ENSG00000012124;AL:19:35823827-35826939:35826966:35823827-35827154:35827218:+	NA	NA	NA	NA	1	NA	1	NA	AL	NA	NA	ENSG00000012124	ENST00000600131	ENST00000594349,ENST00000600131
ENSG00000012124;AL:19:35823827-35826939:35826966:35823827-35831784:35831853:+	NA	NA	NA	NA	1	NA	1	NA	AL	NA	NA	ENSG00000012124	ENST00000600131	ENST00000600131,ENST00000600424
ENSG00000012124;AL:19:35823827-35826939:35826966:35823827-35831784:35831864:+	NA	NA	NA	NA	1	NA	1	NA	AL	NA	NA	ENSG00000012124	ENST00000600131	ENST00000600131,ENST00000599811
ENSG00000012124;AL:19:35823827-35826939:35827203:35823827-35831784:35831853:+	NA	NA	NA	NA	1	NA	NA	NA	AL	NA	NA	ENSG00000012124	ENST00000593867	ENST00000600424,ENST00000593867
ENSG00000012124;AL:19:35823827-35826939:35827203:35823827-35831784:35831864:+	NA	NA	NA	NA	1	NA	NA	NA	AL	NA	NA	ENSG00000012124	ENST00000593867	ENST00000599811,ENST00000593867
ENSG00000012124;AL:19:35823827-35827052:35827218:35823827-35831784:35831853:+	NA	NA	NA	1	NA	NA	NA	1	AL	NA	NA	ENSG00000012124	ENST00000601769	ENST00000601769,ENST00000600424
ENSG00000012124;AL:19:35823827-35827052:35827218:35823827-35831784:35831864:+	NA	NA	NA	1	NA	NA	NA	1	AL	NA	NA	ENSG00000012124	ENST00000601769	ENST00000601769,ENST00000599811
ENSG00000012124;AL:19:35823827-35827154:35827218:35823827-35831784:35831853:+	NA	NA	NA	NA	NA	NA	NA	NA	AL	NA	NA	ENSG00000012124	ENST00000594349	ENST00000594349,ENST00000600424
ENSG00000012124;AL:19:35823827-35827154:35827218:35823827-35831784:35831864:+	NA	NA	NA	NA	NA	NA	NA	NA	AL	NA	NA	ENSG00000012124	ENST00000594349	ENST00000594349,ENST00000599811
ENSG00000012124;SE:19:35823827-35826939:35827244-35831784:+	NA	NA	NA	NA	NA	1	NA	NA	SE	other SE	NA	ENSG00000012124	ENST00000341773,ENST00000594250	ENST00000594250,ENST00000599811,ENST00000600424,ENST00000341773
ENSG00000012124;SE:19:35827244-35828658:35828924-35831784:+	NA	NA	NA	NA	NA	0	NA	NA	SE	other SE	NA	ENSG00000012124	ENST00000536635	ENST00000594250,ENST00000536635,ENST00000341773
ENSG00000012124;SE:19:35828924-35829071:35829334-35831784:+	NA	NA	NA	NA	1	1	1	1	SE	other SE	NA	ENSG00000012124	ENST00000544992,ENST00000085219,ENST00000270311,ENST00000419549	ENST00000419549,ENST00000544992,ENST00000270311,ENST00000085219,ENST00000536635
ENSG00000012124;SE:19:35835828-35835954:35836029-35837054:+	NA	NA	NA	NA	0	0	NA	0	SE	other SE	NA	ENSG00000012124	ENST00000544992	ENST00000270311,ENST00000544992
ENSG00000012124;SE:19:35836029-35836505:35836623-35837054:+	NA	NA	NA	NA	NA	1	1	NA	SE	other SE	NA	ENSG00000012124	ENST00000341773,ENST00000536635,ENST00000085219,ENST00000594250,ENST00000419549	ENST00000419549,ENST00000544992,ENST00000341773,ENST00000594250,ENST00000085219,ENST00000536635
ENSG00000012211;A5:X:49033551-49034342:49033551-49034506:-	1	0.945096711145716	0.901623491196673	1	1	0.961694167095242	0.913274094108448	1	A5	NA	NA	ENSG00000012211	ENST00000536904,ENST00000540849,ENST00000453382,ENST00000376317	ENST00000538114,ENST00000540849,ENST00000376317,ENST00000536904,ENST00000453382
ENSG00000012211;AF:X:49041163-49041279:49041351:49041163-49042709:49042750:-	1	0.0545180500974652	0.18359410067791	0.480536727042419	1	0.12197813870978	0.214951452037895	0.658581469481177	AF	NA	NA	ENSG00000012211	ENST00000432913	ENST00000417014,ENST00000538114,ENST00000432913,ENST00000376317,ENST00000376310
ENSG00000012223;A5:3:46488889-46490354:46488889-46490360:-	NA	NA	0.000209628956746559	1	4.46679849871724e-05	1	0.000195827474060874	1	A5	NA	NA	ENSG00000012223	ENST00000426532,ENST00000231751,ENST00000443496	ENST00000417439,ENST00000443496,ENST00000231751,ENST00000426532
ENSG00000012223;AF:3:46501309-46506315:46506357:46501309-46509742:46509745:-	NA	NA	1	NA	1	0	1	NA	AF	NA	NA	ENSG00000012223	ENST00000231751,ENST00000417439	ENST00000417439,ENST00000443496,ENST00000231751
ENSG00000012223;SE:3:46501309-46502055:46502087-46506315:-	NA	NA	0	NA	0.527190958018003	1	0.45627991513563	NA	SE	microexon	NA	ENSG00000012223	ENST00000431944	ENST00000417439,ENST00000231751,ENST00000431944
ENSG00000012232;A5:8:28575724-28588740:28574414-28588740:+	0.16875893152418	0.222401865257434	0.196864614272655	0.165535569357693	0.208113058661747	0.170382084018426	0.20299542661928	0.258663489961191	A5	NA	NA	ENSG00000012232	ENST00000220562	ENST00000522698,ENST00000220562
ENSG00000012232;AF:8:28567979:28568020-28588740:28573577:28575724-28588740:+	0	0	0	0	0	0	0	0	AF	NA	NA	ENSG00000012232	ENST00000521532	ENST00000521532,ENST00000220562
ENSG00000012232;AF:8:28567979:28568020-28588740:28574202:28574414-28588740:+	0	0	0	0	0	0	0	0	AF	NA	NA	ENSG00000012232	ENST00000521532	ENST00000521532,ENST00000522698
ENSG00000012232;AF:8:28567979:28568020-28588740:28575577:28575724-28588740:+	0	0	NA	0	0	0	NA	0	AF	NA	NA	ENSG00000012232	ENST00000521532	ENST00000521532,ENST00000521473
ENSG00000012232;AF:8:28574202:28574414-28588740:28575577:28575724-28588740:+	0.941093813554609	0.914705365248317	1	0.882133497452935	0.932924122741973	0.923681048790003	1	0.848270082990213	AF	NA	NA	ENSG00000012232	ENST00000522698	ENST00000521473,ENST00000522698
ENSG00000012232;AL:8:28595180-28600603:28600700:28595180-28608174:28608353:+	0	0	NA	0	0	0	NA	0	AL	NA	NA	ENSG00000012232	ENST00000521532	ENST00000521532,ENST00000521473
ENSG00000012232;SE:8:28595180-28600603:28600731-28608174:+	0.872774464422983	0.845339999561969	1	0.743499628660495	0.871247156438449	0.81617623638084	1	0.771605056471158	SE	other SE	NA	ENSG00000012232	ENST00000523149,ENST00000220562,ENST00000517738	ENST00000523149,ENST00000521473,ENST00000517738,ENST00000220562
ENSG00000012504;A3:12:100928801-100930285:100928801-100930290:+	NA	NA	NA	NA	0	0.262526675362243	0	0	A3	NA	NA	ENSG00000012504	ENST00000321046	ENST00000551379,ENST00000548884,ENST00000549996,ENST00000188403,ENST00000392986,ENST00000321046
ENSG00000012504;A5:12:100926388-100928668:100926376-100928668:+	NA	NA	NA	NA	NA	0	NA	NA	A5	NA	NA	ENSG00000012504	ENST00000392986,ENST00000551379	ENST00000551379,ENST00000548884,ENST00000188403,ENST00000392986,ENST00000321046
ENSG00000012504;AF:12:100887102:100887180-100899353:100897231:100897274-100899353:+	NA	NA	NA	NA	1	0.161396766651438	0.0935712317783829	NA	AF	NA	NA	ENSG00000012504	ENST00000546380	ENST00000551184,ENST00000546380
ENSG00000012504;AF:12:100887102:100887180-100904556:100897166:100897274-100904556:+	NA	NA	NA	NA	1	0.686652788626485	1	1	AF	NA	NA	ENSG00000012504	ENST00000321046,ENST00000548884,ENST00000392986,ENST00000549996	ENST00000551379,ENST00000548884,ENST00000549996,ENST00000188403,ENST00000392986,ENST00000321046
ENSG00000012504;AL:12:100887180-100893631:100893722:100887180-100899353:100899408:+	NA	NA	NA	NA	0	0.666910306768639	0	NA	AL	NA	NA	ENSG00000012504	ENST00000548621	ENST00000546380,ENST00000548621
ENSG00000012504;SE:12:100904921-100926236:100926376-100928668:+	NA	NA	NA	NA	0	0.731416569184024	0	0	SE	other SE	NA	ENSG00000012504	ENST00000321046,ENST00000548884,ENST00000188403	ENST00000188403,ENST00000321046,ENST00000548884,ENST00000549996
ENSG00000012504;SE:12:100904921-100926236:100926388-100928668:+	NA	NA	NA	NA	0	0	0	0	SE	other SE	NA	ENSG00000012504	ENST00000392986,ENST00000551379	ENST00000392986,ENST00000549996,ENST00000551379
ENSG00000012660;RI:6:53156574:53156583-53156614:53156761:-	1	1	1	1	1	1	1	1	RI	NA	NA	ENSG00000012660	ENST00000304434,ENST00000542638,ENST00000541407	ENST00000541407,ENST00000542638,ENST00000304434,ENST00000370918
ENSG00000012660;SE:6:53141054-53152660:53152740-53156574:-	0.0301510955870706	0.102496406649291	0	0.0154160508961258	0.033659186089965	0.113022748330555	0	0.0176240529892958	SE	other SE	NA	ENSG00000012660	ENST00000541407	ENST00000304434,ENST00000542638,ENST00000541407,ENST00000370918
ENSG00000012779;SE:10:45939276-45939564:45939734-45940956:+	1	1	1	1	1	1	1	1	SE	other SE	NA	ENSG00000012779	ENST00000374391	ENST00000542434,ENST00000374391
ENSG00000012817;A5:Y:21869957-21870130:21869957-21870208:-	1	1	1	1	1	1	1	1	A5	NA	NA	ENSG00000012817	ENST00000317961,ENST00000541639,ENST00000382806,ENST00000440077	ENST00000382806,ENST00000541639,ENST00000415360,ENST00000317961,ENST00000440077
ENSG00000012817;MX:Y:21897636-21901414:21901548-21903621:21897636-21903204:21903374-21903621:-	NA	NA	NA	NA	NA	NA	NA	NA	MX	NA	NA	ENSG00000012817	ENST00000382806	ENST00000382806,ENST00000447300
ENSG00000012817;MX:Y:21901548-21903204:21903374-21905048:21901548-21903621:21903743-21905048:-	NA	NA	NA	NA	NA	NA	NA	NA	MX	NA	NA	ENSG00000012817	ENST00000440077	ENST00000382806,ENST00000440077
ENSG00000012817;SE:Y:21883197-21885227:21885319-21893658:-	1	1	1	1	1	1	1	1	SE	other SE	NA	ENSG00000012817	ENST00000541639	ENST00000382806,ENST00000447300,ENST00000541639,ENST00000317961,ENST00000440077
ENSG00000012817;SE:Y:21897636-21901414:21901548-21903204:-	1	1	1	1	1	1	1	1	SE	other SE	NA	ENSG00000012817	ENST00000317961,ENST00000541639,ENST00000440077	ENST00000317961,ENST00000541639,ENST00000440077,ENST00000447300
ENSG00000012817;SE:Y:21901548-21903204:21903374-21903621:-	1	1	1	1	1	1	1	1	SE	other SE	NA	ENSG00000012817	ENST00000317961,ENST00000541639	ENST00000317961,ENST00000541639,ENST00000382806
ENSG00000012817;SE:Y:21903374-21903621:21903743-21905048:-	1	1	1	1	1	1	1	1	SE	other SE	NA	ENSG00000012817	ENST00000317961,ENST00000541639,ENST00000447300	ENST00000317961,ENST00000541639,ENST00000440077,ENST00000447300
ENSG00000012822;A3:12:54106990-54107485:54106987-54107485:-	0.999764384758736	0.999999837403935	0.999994736117292	0.267689047125546	0.999770181199874	0.999999871819095	0.99999484301632	0.308748203690059	A3	NA	NA	ENSG00000012822	ENST00000546443,ENST00000430117,ENST00000550804,ENST00000548263	ENST00000548263,ENST00000262059,ENST00000546443,ENST00000550804,ENST00000430117
ENSG00000012822;A3:12:54117567-54118429:54117468-54118429:-	0.970683115224052	0.889912930555933	1	0.999999818412896	0.970780592893263	0.899317484361892	1	0.99999988834881	A3	NA	NA	ENSG00000012822	ENST00000262059,ENST00000550804,ENST00000548263,ENST00000551900,ENST00000546619,ENST00000549784,ENST00000548177,ENST00000552623	ENST00000546619,ENST00000548263,ENST00000262059,ENST00000549784,ENST00000550804,ENST00000430117,ENST00000551900,ENST00000548177,ENST00000552623
ENSG00000012822;A5:12:54117567-54118369:54117567-54118429:-	0.00359710147192172	0.0166888337586512	0	0	0.00646044460346277	0.0282271787237381	0	0	A5	NA	NA	ENSG00000012822	ENST00000549173	ENST00000546619,ENST00000548263,ENST00000262059,ENST00000549688,ENST00000549784,ENST00000549349,ENST00000550804,ENST00000549173,ENST00000551900,ENST00000548177,ENST00000552623
ENSG00000012822;SE:12:54105905-54106559:54106630-54106884:-	0.395995456512987	0.499472762242841	0.25179697574289	0.244180829529189	0.410370474895752	0.63079461558623	0.27782969633149	0.286522628315796	SE	other SE	ENSMUSG00000023055;SE:15:102707546-102708281:102708352-102708546:-	ENSG00000012822	ENST00000546443	ENST00000550804,ENST00000430117,ENST00000546443,ENST00000262059
ENSG00000012822;SE:12:54109831-54110044:54110199-54113523:-	0.970683115224052	0.889912930555933	1	0.999999818412896	0.970780592893263	0.899317484361892	1	0.99999988834881	SE	other SE	NA	ENSG00000012822	ENST00000262059,ENST00000550804,ENST00000548263	ENST00000430117,ENST00000548263,ENST00000262059,ENST00000550804
ENSG00000012963;A3:14:93676303-93676994:93676303-93677021:+	0.280875363181534	0.04853659169761	0.85572019443214	0.422478870805814	0.32860481290861	0.0293543289121814	0.898398165105704	0.344826094026195	A3	NA	NA	ENSG00000012963	ENST00000554232,ENST00000013070,ENST00000553857	ENST00000555113,ENST00000013070,ENST00000553857,ENST00000554232
ENSG00000012963;AF:14:93673637:93673786-93676994:93676243:93676303-93676994:+	NA	0	NA	NA	NA	0	NA	NA	AF	NA	NA	ENSG00000012963	ENST00000553674	ENST00000553857,ENST00000553674
ENSG00000012963;AF:14:93673731:93673786-93676994:93676243:93676303-93676994:+	1	0.911579641995348	1	NA	1	0.924650435001372	1	NA	AF	NA	NA	ENSG00000012963	ENST00000416753	ENST00000416753,ENST00000553857
ENSG00000012963;SE:14:93673786-93676170:93676303-93676994:+	0.544574753701677	0.00399365533819214	0.496268136473503	1	0.476799885896666	0.00348539680230566	0.553507287563119	1	SE	other SE	NA	ENSG00000012963	ENST00000554232,ENST00000013070	ENST00000416753,ENST00000013070,ENST00000553674,ENST00000554232
ENSG00000012963;SE:14:93677054-93678378:93678473-93681275:+	0.890551348012025	1	0.542050312839654	1	0.903832849981427	1	0.479099697735345	1	SE	other SE	NA	ENSG00000012963	ENST00000013070,ENST00000555113,ENST00000416753,ENST00000553857	ENST00000013070,ENST00000555113,ENST00000416753,ENST00000553857,ENST00000554232
ENSG00000012963;SE:14:93685081-93685558:93685707-93686595:+	0.40703064968096	0.345139656385366	0.385550249015612	0.316062602604794	0.3954651859325	0.286353821425099	0.452873509199126	0.332286210709209	SE	other SE	NA	ENSG00000012963	ENST00000013070,ENST00000416753	ENST00000416753,ENST00000013070,ENST00000555329
ENSG00000013275;A3:19:40478151-40478276:40478151-40478369:+	0.740736087267874	0.676004249068498	0.901846507864192	0.945938709335816	0.741537478179393	0.656308981574958	0.900949254416251	0.946202832573844	A3	NA	NA	ENSG00000013275	ENST00000157812	ENST00000455878,ENST00000157812
ENSG00000013297;AL:3:170141115-170150312:170150541:170141115-170425833:170425936:+	1	0.920087246726198	1	1	1	0.88498307657441	1	1	AL	NA	NA	ENSG00000013297	ENST00000064724	ENST00000486975,ENST00000451576,ENST00000064724
ENSG00000013306;A3:17:42398117-42398426:42398099-42398426:-	0.0923786451164796	0.113756914571373	0.16582823029191	0.0879615673584337	0.10046560267989	0.117152357069343	0.179200087722673	0.0927555102474326	A3	NA	NA	ENSG00000013306	ENST00000588767	ENST00000377095,ENST00000590194,ENST00000225308,ENST00000588767,ENST00000586016,ENST00000537904
ENSG00000013306;A3:17:42399920-42400176:42399896-42400176:-	0.92038553580432	0.843005320990898	0.800399028602225	0.840706875529657	0.856558162159501	0.779353510076063	0.732728576347935	0.805569497452299	A3	NA	NA	ENSG00000013306	ENST00000377095,ENST00000585523	ENST00000377095,ENST00000590194,ENST00000225308,ENST00000586633,ENST00000592857,ENST00000588049,ENST00000585523
ENSG00000013306;A3:17:42399920-42400652:42399896-42400652:-	0.988042750339881	1	0.98849904814946	1	0.987212327758878	1	0.986074283897913	1	A3	NA	NA	ENSG00000013306	ENST00000585636	ENST00000537904,ENST00000585636
ENSG00000013306;SE:17:42399896-42400176:42400220-42400652:-	0.988577747773322	1	0.993515363616573	1	0.988182978289131	1	0.991104021516907	1	SE	microexon	NA	ENSG00000013306	ENST00000225308,ENST00000590194,ENST00000588049,ENST00000586633,ENST00000592857	ENST00000590194,ENST00000225308,ENST00000586633,ENST00000592857,ENST00000588049,ENST00000537904
ENSG00000013306;SE:17:42399920-42400176:42400220-42400652:-	0.923713962955423	0.887855596534826	0.877271945369072	0.888015922270505	0.866101019283631	0.823225789359814	0.811798097952965	0.829195343703829	SE	microexon	NA	ENSG00000013306	ENST00000377095,ENST00000585523	ENST00000377095,ENST00000585523,ENST00000585636
ENSG00000013364;AL:16:29841995-29842199:29842356:29841995-29845054:29845099:+	1	1	1	1	1	1	1	1	AL	NA	NA	ENSG00000013364	ENST00000566066	ENST00000562463,ENST00000566066
ENSG00000013364;AL:16:29841995-29842199:29842395:29841995-29845054:29845099:+	1	NA	NA	1	1	NA	NA	1	AL	NA	NA	ENSG00000013364	ENST00000566252	ENST00000562463,ENST00000566252
ENSG00000013364;SE:16:29841995-29842199:29842394-29845054:+	1	1	1	1	1	1	1	1	SE	other SE	NA	ENSG00000013364	ENST00000570234,ENST00000563915,ENST00000357402,ENST00000395353	ENST00000357402,ENST00000570234,ENST00000395353,ENST00000563915,ENST00000562463
ENSG00000013374;A5:7:151071329-151072934:151071287-151072934:+	0.0895251428853043	0	0.424405840223873	0	0.0915615205119368	0	0.4322506316691	0	A5	NA	NA	ENSG00000013374	ENST00000568733,ENST00000355851	ENST00000568733,ENST00000355851,ENST00000413040,ENST00000566856
ENSG00000013374;SE:7:151048568-151049179:151049279-151049898:+	0.0311155697920825	0.190434885371071	0.0832908620074565	0.202995064813652	0.0316832509894382	0.201955587767461	0.0734226339615554	0.191834869697959	SE	other SE	NA	ENSG00000013374	ENST00000470316	ENST00000568733,ENST00000413040,ENST00000468404,ENST00000470229,ENST00000470316,ENST00000483358,ENST00000355851,ENST00000566856
ENSG00000013374;SE:7:151065973-151071183:151071287-151072934:+	0.55056645947738	0.475170245190218	0.4272441630536	0.558779348210787	0.402520425374116	0.391826089554633	0.262066248830551	0.402203473870842	SE	other SE	NA	ENSG00000013374	ENST00000413040,ENST00000566856	ENST00000413040,ENST00000566856,ENST00000460712
ENSG00000013374;SE:7:151065973-151071183:151071329-151072934:+	0.107504660763598	0	0.35484339991731	0	0.0635844544114348	0	0.212833234285989	0	SE	other SE	NA	ENSG00000013374	ENST00000568733,ENST00000355851	ENST00000568733,ENST00000355851,ENST00000460712
ENSG00000013375;A3:6:83898517-83900528:83898513-83900528:-	0.067596393157723	0.0848139716247042	0.0977068287169402	0.0551836509500062	0.0918538062433502	0.0375765215203891	0.106251443087144	0.0562313999410133	A3	NA	NA	ENSG00000013375	ENST00000512866,ENST00000513973,ENST00000506587,ENST00000507554,ENST00000508748,ENST00000503094	ENST00000506587,ENST00000513973,ENST00000512866,ENST00000507554,ENST00000503094,ENST00000505470,ENST00000508748
ENSG00000013375;AL:6:83878956:83879042-83880024:83879402:83879560-83880024:-	0.924858201330684	0.975387019803439	0.939639998022297	0.928032528690688	0.930854693516837	0.972047632174087	0.936059891734526	0.923637108885432	AL	NA	NA	ENSG00000013375	ENST00000504780,ENST00000283977,ENST00000513973,ENST00000506587	ENST00000506587,ENST00000509219,ENST00000283977,ENST00000513973,ENST00000504780
ENSG00000013441;SE:2:201719418-201719727:201719809-201721405:-	0.830988432656149	1	0.929488859034757	1	0.899823690922522	1	0.966410743535635	1	SE	other SE	NA	ENSG00000013441	ENST00000409769,ENST00000321356,ENST00000434813	ENST00000409403,ENST00000434813,ENST00000321356,ENST00000409769
ENSG00000013441;SE:2:201724469-201724848:201724938-201725961:-	0.046701151532007	0.0734106200846198	0.0325182897658591	0.0226359126310696	0.0924557850790494	0.11655099732365	0.096000315556547	0.0486331522966678	SE	other SE	ENSMUSG00000026034;SE:1:58419733-58420121:58420211-58421083:-	ENSG00000013441	ENST00000321356,ENST00000434813,ENST00000409403	ENST00000409403,ENST00000434813,ENST00000321356,ENST00000432425
ENSG00000013561;AF:5:141353154:141353307-141359688:141357940:141358395-141359688:+	0.103550263802525	0	0	0	0.0210496433188922	0	0	0	AF	NA	NA	ENSG00000013561	ENST00000515613	ENST00000515613,ENST00000394514
ENSG00000013561;AL:5:141353307-141354369:141354398:141353307-141359688:141359725:+	0	NA	NA	NA	0	NA	NA	NA	AL	NA	NA	ENSG00000013561	ENST00000507291	ENST00000515613,ENST00000507291
ENSG00000013561;AL:5:141353307-141354369:141354512:141353307-141359688:141359725:+	0.506631249130273	1	NA	NA	0.721794077590659	1	NA	NA	AL	NA	NA	ENSG00000013561	ENST00000513019	ENST00000515613,ENST00000513019
ENSG00000013561;SE:5:141353307-141354369:141354520-141359688:+	0	1	NA	NA	0	1	NA	NA	SE	other SE	NA	ENSG00000013561	ENST00000394515	ENST00000515613,ENST00000394515
ENSG00000013561;SE:5:141354520-141357868:141358395-141359688:+	NA	0	NA	NA	NA	0	NA	NA	SE	other SE	NA	ENSG00000013561	ENST00000356143,ENST00000394520,ENST00000347642,ENST00000394519	ENST00000394519,ENST00000394520,ENST00000394515,ENST00000347642,ENST00000356143
ENSG00000013563;AL:X:153631063:153631182-153633775:153631479:153631531-153633775:-	1	1	1	1	1	1	1	1	AL	NA	NA	ENSG00000013563	ENST00000447892	ENST00000447892,ENST00000412184
ENSG00000013573;A3:12:31231471-31236747:31231471-31236901:+	0.487665472534807	0.381246083945184	0.496438620249959	0.57882953118794	0.658477540432962	0.467280787415505	0.609834430804171	0.68434361519323	A3	NA	NA	ENSG00000013573	ENST00000535317,ENST00000542244,ENST00000251758,ENST00000435753,ENST00000539049,ENST00000438391,ENST00000542129,ENST00000542838,ENST00000350437,ENST00000407793,ENST00000545668,ENST00000415475,ENST00000540935,ENST00000228264,ENST00000544652	ENST00000251758,ENST00000350437,ENST00000407793,ENST00000540935,ENST00000228264,ENST00000415475,ENST00000535317,ENST00000542244,ENST00000544652,ENST00000543756,ENST00000542129,ENST00000539049,ENST00000435753,ENST00000545668,ENST00000438391,ENST00000542838
ENSG00000013573;A3:12:31242424-31242774:31242424-31242820:+	0.0925208160384721	0.0857438139180413	0.062296563349254	0.14156254914799	0.179199589423375	0.102864164637788	0.0683808180000869	0.126748973582354	A3	NA	NA	ENSG00000013573	ENST00000540935	ENST00000350437,ENST00000540935,ENST00000407793,ENST00000228264,ENST00000545668,ENST00000438391,ENST00000542838
ENSG00000013573;A3:12:31242424-31242774:31242424-31242825:+	1	1	0.649650955129883	1	1	1	0.656611374996891	1	A3	NA	NA	ENSG00000013573	ENST00000540935	ENST00000540935,ENST00000539049
ENSG00000013573;A3:12:31242424-31242820:31242424-31242825:+	1	1	0.965411486361673	1	1	1	0.963032972617992	1	A3	NA	NA	ENSG00000013573	ENST00000438391,ENST00000542838,ENST00000350437,ENST00000407793,ENST00000545668,ENST00000228264	ENST00000350437,ENST00000407793,ENST00000228264,ENST00000545668,ENST00000539049,ENST00000438391,ENST00000542838
ENSG00000013573;A3:12:31255461-31255870:31255461-31255909:+	0.860260831008641	0.212168295560431	0.416245923845231	0.432652071309059	0.688417072916447	0.396186436811397	0.45106708420641	0.521191628420556	A3	NA	NA	ENSG00000013573	ENST00000542838,ENST00000350437,ENST00000407793,ENST00000545668,ENST00000228264,ENST00000539702	ENST00000350437,ENST00000407793,ENST00000228264,ENST00000545115,ENST00000545668,ENST00000542838,ENST00000539702
ENSG00000013573;A3:12:31255954-31256251:31255954-31256256:+	0.459722165592148	0.49224848523329	0.495667779741411	0.501643356012041	0.527472131322517	0.487312247987741	0.403325027638329	0.409293692663906	A3	NA	NA	ENSG00000013573	ENST00000542838,ENST00000350437,ENST00000228264,ENST00000539702	ENST00000350437,ENST00000407793,ENST00000228264,ENST00000545668,ENST00000542838,ENST00000539702
ENSG00000013573;A5:12:31255269-31255361:31255245-31255361:+	0.321621705081855	0.0614115556599688	0.206319692898778	0.16154906267429	0.305520962196721	0.111048857628313	0.18192664420429	0.144116484030216	A5	NA	NA	ENSG00000013573	ENST00000539702	ENST00000350437,ENST00000407793,ENST00000228264,ENST00000545115,ENST00000545668,ENST00000542838,ENST00000539702
ENSG00000013573;AL:12:31236995-31237517:31237590:31236995-31240872:31240877:+	0.0365120390365252	0.100559084397253	0.121576434340154	0.0981194267949749	0.0700790368477517	0.0290519390668869	0.0929245877078634	0.133706340916618	AL	NA	NA	ENSG00000013573	ENST00000535317	ENST00000535317,ENST00000544652
ENSG00000013573;SE:12:31236995-31237517:31237603-31237903:+	1	1	1	1	1	1	1	1	SE	other SE	NA	ENSG00000013573	ENST00000251758,ENST00000435753,ENST00000539049,ENST00000542129,ENST00000542838,ENST00000350437,ENST00000407793,ENST00000545668,ENST00000415475,ENST00000540935,ENST00000228264	ENST00000251758,ENST00000350437,ENST00000407793,ENST00000540935,ENST00000228264,ENST00000415475,ENST00000542129,ENST00000539049,ENST00000435753,ENST00000545668,ENST00000438391,ENST00000542838
ENSG00000013573;SE:12:31236995-31237903:31238060-31240872:+	0	0	0	0	0	0	0	0	SE	other SE	NA	ENSG00000013573	ENST00000438391	ENST00000544652,ENST00000438391
ENSG00000013573;SE:12:31238060-31238959:31239146-31240872:+	0.103232696760609	0.181330130430355	0.148249282409793	0.163817440303432	0.189989269162361	0.258819163315822	0.270779927436709	0.223452975527477	SE	other SE	NA	ENSG00000013573	ENST00000251758,ENST00000435753	ENST00000251758,ENST00000350437,ENST00000407793,ENST00000540935,ENST00000228264,ENST00000415475,ENST00000542129,ENST00000539049,ENST00000435753,ENST00000545668,ENST00000438391,ENST00000542838
ENSG00000013573;SE:12:31242085-31242337:31242424-31242820:+	1	1	0.970633408821508	1	1	1	0.971326307173182	1	SE	other SE	NA	ENSG00000013573	ENST00000438391,ENST00000542838,ENST00000350437,ENST00000407793,ENST00000545668,ENST00000228264	ENST00000350437,ENST00000407793,ENST00000228264,ENST00000542129,ENST00000545668,ENST00000438391,ENST00000542838
ENSG00000013573;SE:12:31254064-31254767:31254916-31255177:+	1	1	1	1	1	1	1	1	SE	other SE	NA	ENSG00000013573	ENST00000542838,ENST00000407793,ENST00000545668,ENST00000228264	ENST00000350437,ENST00000407793,ENST00000228264,ENST00000545668,ENST00000542838
ENSG00000013573;SE:12:31255954-31256251:31256329-31256511:+	0.738912723503076	0.11704907543495	0.261139783372298	0.276697089465002	0.53819298008686	0.242277993014867	0.248921481173234	0.308209166715208	SE	other SE	NA	ENSG00000013573	ENST00000542838,ENST00000350437,ENST00000228264,ENST00000539702	ENST00000350437,ENST00000228264,ENST00000545115,ENST00000542838,ENST00000539702
ENSG00000013573;SE:12:31255954-31256256:31256329-31256511:+	0.768842397730387	0.120292013901052	0.264497215148466	0.275383440177133	0.510766033486686	0.251718306971008	0.328993039677152	0.391355261166387	SE	other SE	NA	ENSG00000013573	ENST00000407793,ENST00000545668	ENST00000545668,ENST00000407793,ENST00000545115
ENSG00000013583;AL:12:13128245:13128413-13140086:13136669:13136669-13140086:-	1	1	1	1	1	1	1	1	AL	NA	NA	ENSG00000013583	ENST00000014930	ENST00000014930,ENST00000535636
ENSG00000013619;SE:X:149613878-149631038:149631112-149638017:+	0.317028977508322	0.424688929693462	0.394264081358963	0	0.191799699511034	0.358251209683064	0.425125931934403	0	SE	other SE	NA	ENSG00000013619	ENST00000358892,ENST00000370401,ENST00000262858	ENST00000262858,ENST00000358892,ENST00000426613,ENST00000432680,ENST00000370401
ENSG00000013619;SE:X:149639762-149641952:149642074-149671544:+	0.337705200396902	0.861001968034764	1	0.220227949522073	0.324165855521903	0.844126572192517	1	0.127899900192312	SE	other SE	ENSMUSG00000059401;SE:X:71119394-71121358:71121468-71146186:+	ENSG00000013619	ENST00000370401,ENST00000262858,ENST00000426613	ENST00000455522,ENST00000426613,ENST00000370401,ENST00000262858
ENSG00000013619;SE:X:149639762-149671544:149671787-149678232:+	0.458873431555371	0.111307297966333	0	0.617905503865523	0.358441664873946	0.0973804035587266	0	0.67992551993701	SE	other SE	NA	ENSG00000013619	ENST00000455522	ENST00000432680,ENST00000455522
ENSG00000013725;A3:11:60781486-60783185:60781486-60783205:+	NA	0	NA	NA	1	0	NA	NA	A3	NA	NA	ENSG00000013725	ENST00000313421	ENST00000313421,ENST00000344931
ENSG00000013725;MX:11:60781035-60781391:60781486-60784951:60781035-60783185:60783307-60784951:+	NA	NA	NA	NA	0.586411148212127	NA	1	NA	MX	NA	NA	ENSG00000013725	ENST00000452451	ENST00000452451,ENST00000433107,ENST00000352009,ENST00000344028
ENSG00000013725;SE:11:60776317-60777044:60777346-60778542:+	NA	1	NA	NA	0.631422049302486	1	1	NA	SE	other SE	NA	ENSG00000013725	ENST00000344931,ENST00000344028,ENST00000346437,ENST00000313421,ENST00000452451,ENST00000352009	ENST00000538611,ENST00000433107,ENST00000344028,ENST00000346437,ENST00000344931,ENST00000352009,ENST00000452451,ENST00000313421
ENSG00000013725;SE:11:60776317-60778542:60778607-60780895:+	NA	0	NA	NA	1	0	NA	NA	SE	other SE	NA	ENSG00000013725	ENST00000433107,ENST00000538611	ENST00000542157,ENST00000538611,ENST00000433107
ENSG00000013725;SE:11:60781035-60781391:60781486-60783185:+	NA	NA	NA	NA	0.227960278057059	NA	NA	NA	SE	other SE	NA	ENSG00000013725	ENST00000313421	ENST00000313421,ENST00000433107,ENST00000352009,ENST00000344028
ENSG00000013725;SE:11:60781035-60781391:60781486-60784951:+	NA	0	NA	NA	1	0	1	NA	SE	other SE	NA	ENSG00000013725	ENST00000452451	ENST00000452451,ENST00000346437
ENSG00000013725;SE:11:60781035-60783185:60783307-60784951:+	NA	0	NA	NA	1	0	NA	NA	SE	other SE	NA	ENSG00000013725	ENST00000433107,ENST00000344028,ENST00000352009	ENST00000433107,ENST00000352009,ENST00000346437,ENST00000344028
ENSG00000013725;SE:11:60781486-60783185:60783307-60784951:+	NA	NA	NA	NA	0.172357084823888	NA	0	NA	SE	other SE	NA	ENSG00000013725	ENST00000313421	ENST00000452451,ENST00000313421
ENSG00000013725;SE:11:60785485-60785761:60785865-60786726:+	NA	1	NA	NA	0.172357084823888	1	0	NA	SE	other SE	NA	ENSG00000013725	ENST00000344028,ENST00000346437,ENST00000313421	ENST00000344028,ENST00000346437,ENST00000352009,ENST00000452451,ENST00000313421
ENSG00000013810;SE:4:1725597-1729435:1730514-1732614:+	1	0.730430666119098	0.821164410674833	0.894426265212109	1	0.680053936862144	0.79575173390406	0.891481210205809	SE	other SE	NA	ENSG00000013810	ENST00000313288	ENST00000485989,ENST00000313288
ENSG00000014138;AF:11:65029764:65029842-65034948:65034094:65034177-65034948:+	0.114762413997336	0	0.143763626475932	0	0.129891958831437	2.19071585599844e-09	0.0572016315824386	0	AF	NA	NA	ENSG00000014138	ENST00000527850	ENST00000527850,ENST00000532391
ENSG00000014138;AL:11:65063461-65064591:65064737:65063461-65072844:65072969:+	0.890273187570202	0.580050287069781	0.666282569339878	1	0.857916116968756	0.486347606477631	0.680509072438412	1	AL	NA	NA	ENSG00000014138	ENST00000265465	ENST00000265465,ENST00000525924
ENSG00000014138;SE:11:65029842-65034053:65034177-65034948:+	0.788343698317968	1	0.83994477268621	1	0.791617455328273	0.999999997274769	0.891172366975196	1	SE	other SE	NA	ENSG00000014138	ENST00000265465	ENST00000527850,ENST00000265465
ENSG00000014216;SE:11:64953521-64953641:64953809-64954686:+	1	1	1	1	1	1	1	1	SE	other SE	NA	ENSG00000014216	ENST00000533820,ENST00000533129,ENST00000524773,ENST00000279247,ENST00000527323,ENST00000526468	ENST00000526954,ENST00000533820,ENST00000533129,ENST00000527323,ENST00000524773,ENST00000279247,ENST00000526468
ENSG00000014257;AL:3:132075699-132077261:132077364:132075699-132086548:132086663:+	NA	NA	0.698961133296175	1	0.772813915170829	0	0.821008072216655	1	AL	NA	NA	ENSG00000014257	ENST00000507647	ENST00000351273,ENST00000507647
ENSG00000014257;SE:3:132047206-132050491:132050577-132051036:+	NA	NA	0.904641998770332	1	1	0.243650513846158	0.924689122105517	1	SE	other SE	NA	ENSG00000014257	ENST00000336375,ENST00000475741,ENST00000351273	ENST00000336375,ENST00000495911,ENST00000475741,ENST00000351273
ENSG00000014257;SE:3:132051188-132056300:132056398-132061396:+	NA	NA	1	0	1	0.936100788620738	1	0	SE	other SE	NA	ENSG00000014257	ENST00000495911,ENST00000336375,ENST00000351273	ENST00000495911,ENST00000336375,ENST00000351273,ENST00000475741
ENSG00000014641;AF:2:63816178:63816180-63821622:63816462:63816518-63821622:+	0	0	0	0	0	0	0	0	AF	NA	NA	ENSG00000014641	ENST00000233114	ENST00000421012,ENST00000432309,ENST00000233114,ENST00000539945
ENSG00000014641;AF:2:63816178:63816180-63821622:63820757:63820762-63821622:+	0	0	0	0	0	0	0	0	AF	NA	NA	ENSG00000014641	ENST00000233114	ENST00000454035,ENST00000442225,ENST00000233114
ENSG00000014641;AF:2:63816178:63816180-63821622:63821434:63821436-63821622:+	NA	NA	NA	NA	NA	NA	NA	NA	AF	NA	NA	ENSG00000014641	ENST00000233114	ENST00000394423,ENST00000233114
ENSG00000014641;AF:2:63816178:63816180-63826304:63824601:63824708-63826304:+	1	1	1	1	1	1	1	1	AF	NA	NA	ENSG00000014641	ENST00000409476	ENST00000409476,ENST00000544381
ENSG00000014641;AF:2:63816462:63816518-63821622:63820757:63820762-63821622:+	0.108859988015311	0.184686478400208	0.109403099622649	0.105431932598159	0.017644661576707	0.0680347208807998	0.0171255569388701	0.0745264063949822	AF	NA	NA	ENSG00000014641	ENST00000421012,ENST00000432309,ENST00000539945	ENST00000539945,ENST00000454035,ENST00000432309,ENST00000421012,ENST00000442225
ENSG00000014641;AF:2:63816462:63816518-63821622:63821434:63821436-63821622:+	1	1	1	1	1	1	1	1	AF	NA	NA	ENSG00000014641	ENST00000421012,ENST00000432309,ENST00000539945	ENST00000421012,ENST00000432309,ENST00000394423,ENST00000539945
ENSG00000014641;AF:2:63820757:63820762-63821622:63821434:63821436-63821622:+	1	1	1	1	1	1	1	1	AF	NA	NA	ENSG00000014641	ENST00000442225,ENST00000454035	ENST00000394423,ENST00000454035,ENST00000442225
ENSG00000014641;AL:2:63821720-63822557:63822653:63821720-63824533:63824637:+	0.891140011984689	0.815313521599792	0.890596900377351	0.894568067401841	0.982355338423293	0.9319652791192	0.98287444306113	0.925473593605018	AL	NA	NA	ENSG00000014641	ENST00000442225	ENST00000421012,ENST00000442225
ENSG00000014641;SE:2:63816180-63826304:63826426-63831830:+	0.214997221900022	0.216630397264995	0.277275870279056	0.325864097471191	0.202733481944843	0.207208202302674	0.292708250690748	0.339890097873038	SE	other SE	NA	ENSG00000014641	ENST00000409476	ENST00000409476,ENST00000409908
ENSG00000014641;SE:2:63821720-63822557:63822653-63824533:+	0	0	0	0	0	0	0	0	SE	other SE	NA	ENSG00000014641	ENST00000233114,ENST00000432309,ENST00000539945,ENST00000454035,ENST00000394423	ENST00000539945,ENST00000454035,ENST00000432309,ENST00000394423,ENST00000233114,ENST00000421012
ENSG00000014914;A3:1:149907598-149908047:149907513-149908047:-	0.213856161700225	1	0.99531933544487	0.704732678297633	0.484523324383789	1	0.996164915956372	0.709243625433712	A3	NA	NA	ENSG00000014914	ENST00000439741,ENST00000361405,ENST00000406732	ENST00000406732,ENST00000361405,ENST00000369140,ENST00000439741
ENSG00000014914;SE:1:149902857-149903152:149903318-149903836:-	0.977753381481588	1	0.688960317959124	0.872467633796939	0.966898353716585	1	0.651719268832856	0.88384950173485	SE	other SE	NA	ENSG00000014914	ENST00000369140,ENST00000439741	ENST00000406732,ENST00000369140,ENST00000439741
ENSG00000014919;AL:10:101473174:101473236-101476105:101474347:101474475-101476105:-	0.275176530249107	0.277913419592589	0.291319028846016	0.271855609399142	0.265383216104778	0.281941134771656	0.299314564112814	0.264792547897683	AL	NA	NA	ENSG00000014919	ENST00000370483	ENST00000370483,ENST00000016171
ENSG00000015133;AF:14:91883182-91883505:91883540:91883182-91883975:91884034:-	0	0.442084395908839	0.793303658995491	0.00388997668849946	0	0.406031434122808	0.696132491364982	0.00312258141858335	AF	NA	NA	ENSG00000015133	ENST00000389856	ENST00000553403,ENST00000389857,ENST00000389856
ENSG00000015153;AF:12:42555567-42631401:42631435:42555567-42631957:42631982:-	0.234239848592623	0.122237439073731	0.347533130760181	0	0.203048398002493	0.276992184834556	0.30751935700585	0	AF	NA	NA	ENSG00000015153	ENST00000548917	ENST00000380790,ENST00000548917
ENSG00000015153;AL:12:42555501:42555567-42631401:42592974:42593037-42631401:-	1	0.351456007227933	0.247519838167529	NA	1	0.686741323209221	0.279654017689547	NA	AL	NA	NA	ENSG00000015153	ENST00000548917	ENST00000552109,ENST00000548917
ENSG00000015153;AL:12:42555501:42555567-42631401:42604434:42604482-42631401:-	0.221229602149119	0.112568716141276	1	0	0.129254946212916	0.511783072915387	1	0	AL	NA	NA	ENSG00000015153	ENST00000548917	ENST00000547254,ENST00000548917,ENST00000546726
ENSG00000015153;AL:12:42555501:42555567-42631401:42629542:42629557-42631401:-	1	0.933733348840893	1	NA	1	0.932766817397387	1	NA	AL	NA	NA	ENSG00000015153	ENST00000548917	ENST00000548917,ENST00000551268
ENSG00000015153;AL:12:42555501:42555567-42631401:42629601:42629799-42631401:-	0.668843810669276	0.696582395603412	0.657689546850945	0	0.713182464583804	0.714603170974269	0.379404296749345	0	AL	NA	NA	ENSG00000015153	ENST00000548917	ENST00000555248,ENST00000548917
ENSG00000015153;AL:12:42592974:42593037-42604350:42604223:42604256-42604350:-	0.175992910326396	0	0	0	0.195258624122626	9.81983033078026e-09	0	0	AL	NA	NA	ENSG00000015153	ENST00000547351	ENST00000548661,ENST00000552928,ENST00000547351
ENSG00000015153;AL:12:42592974:42593037-42631401:42604434:42604482-42631401:-	0	0.18967521013104	1	0	0	0.323488172648029	1	0	AL	NA	NA	ENSG00000015153	ENST00000552109	ENST00000547254,ENST00000552109,ENST00000546726
ENSG00000015153;AL:12:42592974:42593037-42631401:42629542:42629557-42631401:-	NA	0.962964849153776	1	NA	NA	0.863546038123698	1	NA	AL	NA	NA	ENSG00000015153	ENST00000552109	ENST00000552109,ENST00000551268
ENSG00000015153;AL:12:42592974:42593037-42631401:42629601:42629799-42631401:-	0	0.809030253110712	0.853822142276323	0	0	0.533180760917529	0.61161383836452	0	AL	NA	NA	ENSG00000015153	ENST00000552109	ENST00000555248,ENST00000552109
ENSG00000015153;AL:12:42604434:42604482-42631401:42629542:42629557-42631401:-	1	0.991077984752828	NA	1	1	0.929749469844678	NA	1	AL	NA	NA	ENSG00000015153	ENST00000546726,ENST00000547254	ENST00000547254,ENST00000546726,ENST00000551268
ENSG00000015153;AL:12:42604434:42604482-42631401:42629601:42629799-42631401:-	0.876692558323871	0.947640570654266	0	0.888364044048424	0.943664908519194	0.704892532599548	0	0.631409961826682	AL	NA	NA	ENSG00000015153	ENST00000546726,ENST00000547254	ENST00000547254,ENST00000555248,ENST00000546726
ENSG00000015153;AL:12:42629542:42629557-42631401:42629601:42629799-42631401:-	0	0.140103796677329	0	0	0	0.152886154614529	0	0	AL	NA	NA	ENSG00000015153	ENST00000551268	ENST00000555248,ENST00000551268
ENSG00000015153;MX:12:42555567-42592938:42593037-42631401:42555567-42604350:42604421-42631401:-	NA	1	1	NA	NA	1	1	NA	MX	NA	NA	ENSG00000015153	ENST00000380788	ENST00000442791,ENST00000380788
ENSG00000015153;SE:12:42555567-42592938:42593037-42631401:-	0	0.358809554311001	0.456742827902451	NA	0	0.228569849041349	0.594956140099842	NA	SE	other SE	NA	ENSG00000015153	ENST00000380788	ENST00000534854,ENST00000548917,ENST00000380788
ENSG00000015153;SE:12:42555567-42604350:42604421-42631401:-	0	0	0	NA	0	0	0	NA	SE	other SE	NA	ENSG00000015153	ENST00000442791	ENST00000442791,ENST00000534854,ENST00000548917
ENSG00000015153;SE:12:42555567-42631401:42631526-42631957:-	0	0	0	0	0	0	0	0	SE	other SE	NA	ENSG00000015153	ENST00000534854	ENST00000534854,ENST00000380790
ENSG00000015153;SE:12:42593037-42604350:42604421-42631401:-	1	0	0	NA	1	3.43969701527056e-08	0	NA	SE	other SE	NA	ENSG00000015153	ENST00000547351	ENST00000380788,ENST00000552109,ENST00000547351
ENSG00000015153;SE:12:42604421-42631401:42631526-42631957:-	1	NA	NA	NA	1	1	NA	NA	SE	other SE	NA	ENSG00000015153	ENST00000442791,ENST00000547351	ENST00000442791,ENST00000548661,ENST00000547351
ENSG00000015153;SE:12:42604482-42606246:42606286-42631401:-	0.142662205701763	0.288411861488269	1	0.246736711007473	0.296384823230461	0.734247285904887	1	0.352443074525477	SE	microexon	NA	ENSG00000015153	ENST00000552928	ENST00000547254,ENST00000546726,ENST00000552928
ENSG00000015171;A3:10:285465-285996:285465-285999:+	1	1	0.768079720110837	1	1	1	0.753148785063219	1	A3	NA	NA	ENSG00000015171	ENST00000558098,ENST00000397962,ENST00000397959,ENST00000381591,ENST00000403354,ENST00000402736,ENST00000602682,ENST00000381584,ENST00000381602,ENST00000309776,ENST00000381607,ENST00000381604,ENST00000545619	ENST00000545619,ENST00000403354,ENST00000402736,ENST00000558098,ENST00000381604,ENST00000509513,ENST00000381602,ENST00000381607,ENST00000381591,ENST00000381584,ENST00000397959,ENST00000602682,ENST00000309776,ENST00000397962
ENSG00000015171;AF:10:225953:226068-255829:243881:243945-255829:+	1	0.966811895789574	0.817216866945431	0.901729955318996	1	0.965200235736153	0.801179629201798	0.824982371294019	AF	NA	NA	ENSG00000015171	ENST00000439456,ENST00000397955,ENST00000509513,ENST00000558098,ENST00000397962,ENST00000397959,ENST00000381591,ENST00000403354,ENST00000402736,ENST00000602682	ENST00000403354,ENST00000402736,ENST00000397955,ENST00000558098,ENST00000509513,ENST00000381591,ENST00000381584,ENST00000397959,ENST00000602682,ENST00000439456,ENST00000397962
ENSG00000015171;SE:10:255988-264395:264439-267135:+	0	0.0406912983404524	0.103210469607931	0	0	0.0674196178805622	0.149626815606841	0	SE	microexon	NA	ENSG00000015171	ENST00000397955	ENST00000402736,ENST00000397955,ENST00000558098,ENST00000381604,ENST00000509513,ENST00000381602,ENST00000381591,ENST00000381584,ENST00000309776,ENST00000397962
ENSG00000015171;SE:10:255988-267135:267296-282778:+	0.136089159684023	0.166366347479961	0.510213263925819	0.257396266063763	0.1503722620591	0.164764270522262	0.562667850285296	0.339052968704645	SE	other SE	NA	ENSG00000015171	ENST00000509513,ENST00000558098,ENST00000397962,ENST00000381591,ENST00000402736,ENST00000381584,ENST00000381602,ENST00000309776,ENST00000381604	ENST00000545619,ENST00000403354,ENST00000402736,ENST00000558098,ENST00000381604,ENST00000509513,ENST00000381602,ENST00000381607,ENST00000381591,ENST00000381584,ENST00000397959,ENST00000602682,ENST00000309776,ENST00000439456,ENST00000397962
ENSG00000015171;SE:10:282855-283525:283617-285378:+	0.971330565537739	0.864158392746594	1	1	0.971739603107809	0.862332960631212	1	1	SE	other SE	NA	ENSG00000015171	ENST00000509513,ENST00000558098,ENST00000397962,ENST00000381591,ENST00000403354,ENST00000381584,ENST00000381602,ENST00000309776,ENST00000381607,ENST00000381604,ENST00000545619	ENST00000545619,ENST00000403354,ENST00000402736,ENST00000558098,ENST00000381604,ENST00000509513,ENST00000381602,ENST00000381607,ENST00000381591,ENST00000381584,ENST00000397959,ENST00000602682,ENST00000309776,ENST00000397962
ENSG00000015171;SE:10:286051-286833:286910-287961:+	0.914017088448997	1	1	0.55770860600742	0.908871758420234	1	1	0.554438741256397	SE	other SE	NA	ENSG00000015171	ENST00000509513,ENST00000558098,ENST00000397962,ENST00000397959,ENST00000381591,ENST00000402736,ENST00000602682,ENST00000381584,ENST00000381602,ENST00000309776,ENST00000381607,ENST00000381604	ENST00000545619,ENST00000403354,ENST00000402736,ENST00000558098,ENST00000381604,ENST00000509513,ENST00000381602,ENST00000381607,ENST00000381591,ENST00000381584,ENST00000397959,ENST00000602682,ENST00000309776,ENST00000397962
ENSG00000015475;SE:22:18222254-18222848:18222942-18226569:-	0.765753571169726	0.668458632177913	0.740062812698064	0.725407949655321	0.710472361674588	0.709509882504299	0.753907354673224	0.813576217631012	SE	other SE	NA	ENSG00000015475	ENST00000342111	ENST00000342111,ENST00000551952,ENST00000399774,ENST00000317361
ENSG00000015479;A3:5:138658656-138660985:138658656-138661025:+	0.0383662716925689	0.0457139948548391	0.0475624551097542	0.0538274071568239	0.0185698870715437	0.0317007035337771	0.0344392689272902	0.0412619165490246	A3	NA	NA	ENSG00000015479	ENST00000502929,ENST00000394800	ENST00000512040,ENST00000502929,ENST00000394800
ENSG00000015479;A3:5:138658656-138660985:138658656-138661129:+	0.0364183501716527	0.058628113061945	0.0614807291163376	0.0659574659388091	0.0290615098277805	0.0603203282329249	0.0601806004478743	0.0645795273808408	A3	NA	NA	ENSG00000015479	ENST00000502929,ENST00000394800	ENST00000503811,ENST00000510056,ENST00000502499,ENST00000394805,ENST00000504203,ENST00000509990,ENST00000394800,ENST00000502929,ENST00000361059
ENSG00000015479;A3:5:138658656-138661025:138658656-138661129:+	0.486470916217286	0.565234774060871	0.56743687295087	0.553823229364055	0.612686989408213	0.662248954844246	0.642257042634825	0.615994055801695	A3	NA	NA	ENSG00000015479	ENST00000512040	ENST00000503811,ENST00000510056,ENST00000502499,ENST00000394805,ENST00000504203,ENST00000509990,ENST00000361059,ENST00000512040
ENSG00000015479;A5:5:138629789-138650364:138629717-138650364:+	0.153925012029374	0.158831047490725	0.28951994927814	0.286667833844152	0.20026011301462	0.201415163614426	0.447297093944464	0.334852884021856	A5	NA	NA	ENSG00000015479	ENST00000514528	ENST00000503811,ENST00000514528
ENSG00000015479;AF:5:138611828:138611839-138650364:138629670:138629717-138650364:+	0	0.0111420931793379	0	0	0	0.0354654186167447	0	0	AF	NA	NA	ENSG00000015479	ENST00000506147	ENST00000506147,ENST00000503811
ENSG00000015479;AF:5:138611828:138611839-138650364:138629670:138629789-138650364:+	0	0.0563130046481	0	0	0	0.127236767106104	0	0	AF	NA	NA	ENSG00000015479	ENST00000506147	ENST00000506147,ENST00000514528
ENSG00000015479;AF:5:138611828:138611839-138650364:138643105:138644016-138650364:+	0	0.00873801233937956	0	0	0	0.0280844063156693	0	0	AF	NA	NA	ENSG00000015479	ENST00000506147	ENST00000506147,ENST00000510056,ENST00000504045,ENST00000394805,ENST00000509990,ENST00000394800,ENST00000502929,ENST00000361059
ENSG00000015479;AF:5:138611828:138611839-138650364:138643784:138644016-138650364:+	0	1	0	0	0	1	0	0	AF	NA	NA	ENSG00000015479	ENST00000506147	ENST00000506147,ENST00000515833
ENSG00000015479;AF:5:138629670:138629717-138650364:138643105:138644016-138650364:+	0.398137275040332	0.43893742197619	0.473771330587034	0.468923707266168	0.472966643393983	0.440048090078656	0.471021063383267	0.461971455269946	AF	NA	NA	ENSG00000015479	ENST00000503811	ENST00000503811,ENST00000510056,ENST00000504045,ENST00000394805,ENST00000509990,ENST00000394800,ENST00000502929,ENST00000361059
ENSG00000015479;AF:5:138629670:138629717-138650364:138643784:138644016-138650364:+	0.995679360564645	1	0.961685574923535	0.962461304556022	0.989993045965876	1	0.964338589265962	0.959410178172596	AF	NA	NA	ENSG00000015479	ENST00000503811	ENST00000503811,ENST00000515833
ENSG00000015479;AF:5:138629670:138629789-138650364:138643105:138644016-138650364:+	0.107419500108564	0.128708427560337	0.268405454075457	0.261905403009324	0.183485590131307	0.16542014958205	0.41881412966002	0.301803282235357	AF	NA	NA	ENSG00000015479	ENST00000514528	ENST00000514528,ENST00000510056,ENST00000504045,ENST00000394805,ENST00000509990,ENST00000394800,ENST00000502929,ENST00000361059
ENSG00000015479;AF:5:138629670:138629789-138650364:138643784:138644016-138650364:+	0.976703487112844	1	0.910938190345939	0.911533030275322	0.961199476379406	1	0.956302178134927	0.922476758268993	AF	NA	NA	ENSG00000015479	ENST00000514528	ENST00000514528,ENST00000515833
ENSG00000015479;AF:5:138650424:138650425-138651765:138651426:138651427-138651765:+	0	0	0	0	0	0	0	0	AF	NA	NA	ENSG00000015479	ENST00000513678	ENST00000512107,ENST00000513678,ENST00000504311,ENST00000502499,ENST00000512876,ENST00000504203,ENST00000509644
ENSG00000015479;AL:5:138661351-138661852:138661854:138661351-138665034:138665044:+	0.783127427288225	0.860218133454794	0.91415347882821	0.928626953896228	0.886264164455254	0.902844704276259	0.933503348598655	0.94339208549246	AL	NA	NA	ENSG00000015479	ENST00000512040	ENST00000510056,ENST00000512040
ENSG00000015479;SE:5:138650425-138651386:138651427-138651765:+	0.998391606406529	1	0.984425360690359	0.984843962294751	0.995743648586714	1	0.987545901504414	0.984390669376753	SE	microexon	NA	ENSG00000015479	ENST00000506147,ENST00000514528,ENST00000503811,ENST00000504045,ENST00000510056,ENST00000509990,ENST00000361059,ENST00000502929,ENST00000394800,ENST00000394805	ENST00000506147,ENST00000514528,ENST00000503811,ENST00000510056,ENST00000513678,ENST00000504045,ENST00000394805,ENST00000515833,ENST00000509990,ENST00000394800,ENST00000502929,ENST00000361059
ENSG00000015479;SE:5:138661351-138661852:138661973-138665034:+	0.747214270054555	0.801126215353055	0.884384826250122	0.910890539891511	0.802892829746912	0.801729621892233	0.879810623150255	0.909961060357473	SE	other SE	NA	ENSG00000015479	ENST00000503811,ENST00000509990,ENST00000361059,ENST00000502929,ENST00000394800,ENST00000394805,ENST00000504203,ENST00000502499	ENST00000503811,ENST00000510056,ENST00000502499,ENST00000394805,ENST00000504203,ENST00000509990,ENST00000394800,ENST00000502929,ENST00000361059
ENSG00000015520;SE:7:44556956-44558185:44558265-44560364:-	1	1	1	1	0.994093182894999	1	1	1	SE	other SE	NA	ENSG00000015520	ENST00000289547	ENST00000381160,ENST00000289547,ENST00000546276
ENSG00000015520;SE:7:44573157-44573338:44573452-44574046:-	1	1	1	1	1	0.0880320413934495	1	1	SE	other SE	NA	ENSG00000015520	ENST00000289547,ENST00000381160,ENST00000546276	ENST00000381160,ENST00000289547,ENST00000546276,ENST00000423141
ENSG00000015532;A3:17:48434134-48434418:48434134-48434479:+	0.521478924749584	0.649291320294363	0.663654778002667	0.698453166378547	0.694156625840724	0.361575651228522	0.540026573430421	0.634837049408419	A3	NA	NA	ENSG00000015532	ENST00000017003,ENST00000507602	ENST00000507602,ENST00000511654,ENST00000017003
ENSG00000015532;A5:17:48423636-48430991:48423591-48430991:+	1	1	1	1	1	1	1	1	A5	NA	NA	ENSG00000015532	ENST00000376550,ENST00000017003,ENST00000507602	ENST00000507602,ENST00000509778,ENST00000376550,ENST00000017003
ENSG00000015532;AL:17:48434134-48434479:48434488:48434134-48435568:48435739:+	1	0.985267286991425	1	1	1	0.991187480462068	1	1	AL	NA	NA	ENSG00000015532	ENST00000511654	ENST00000511654,ENST00000376550
ENSG00000015532;SE:17:48434134-48434418:48434613-48435568:+	1	0.958185522078641	1	1	1	0.962470270525704	1	1	SE	other SE	NA	ENSG00000015532	ENST00000017003	ENST00000376550,ENST00000017003
ENSG00000015568;A3:2:110552114-110559360:110552114-110559363:+	0.176092668474535	0.181528705772511	0.24542011268356	0.21351296215791	0.358150099309749	0.321382160794606	0.39839607444673	0.33760217155146	A3	NA	NA	ENSG00000015568	ENST00000393283,ENST00000272454,ENST00000016946	ENST00000430736,ENST00000393283,ENST00000016946,ENST00000272454
ENSG00000015568;AF:2:110552062:110552114-110561009:110559366:110559427-110561009:+	NA	NA	NA	1	NA	NA	NA	1	AF	NA	NA	ENSG00000015568	ENST00000441344	ENST00000441344,ENST00000432606
ENSG00000015568;SE:2:110552114-110559360:110559427-110561009:+	1	1	1	0.789973664596273	1	1	1	0.851633237222956	SE	other SE	NA	ENSG00000015568	ENST00000393283,ENST00000272454,ENST00000016946	ENST00000441344,ENST00000393283,ENST00000016946,ENST00000272454
ENSG00000015568;SE:2:110552114-110559363:110559427-110561009:+	1	1	1	0.932682548169044	1	1	1	0.918449671824846	SE	other SE	NA	ENSG00000015568	ENST00000430736	ENST00000430736,ENST00000441344
ENSG00000015568;SE:2:110565981-110566327:110566472-110571037:+	0.20916610017398	0.248806209677726	0.201257955076176	0.171381460120082	0.298877053126525	0.315220131300621	0.266142714669994	0.22708634440084	SE	other SE	NA	ENSG00000015568	ENST00000393283,ENST00000272454,ENST00000016946	ENST00000413468,ENST00000393283,ENST00000016946,ENST00000272454
ENSG00000015592;AL:8:27094366:27094422-27097488:27096779:27096796-27097488:-	0.365179180917649	0.209631411287134	0	NA	0.357144765492459	0.182482387400503	0	NA	AL	NA	NA	ENSG00000015592	ENST00000350889,ENST00000265770	ENST00000519997,ENST00000350889,ENST00000523048,ENST00000265770
ENSG00000015592;SE:8:27098779-27099194:27099274-27099914:-	0.132667108854503	0.142711758615261	1	NA	0.142315208344748	0.135513318534128	1	NA	SE	other SE	NA	ENSG00000015592	ENST00000350889,ENST00000523048,ENST00000522908	ENST00000523048,ENST00000265770,ENST00000519997,ENST00000350889,ENST00000522908,ENST00000519614
ENSG00000016082;A3:5:50685766-50687108:50685766-50687177:+	NA	0.00782235054663515	0.104039669534832	0	0.0309863448373469	0.00850940662748158	0.013560826889037	0	A3	NA	NA	ENSG00000016082	ENST00000230658	ENST00000511384,ENST00000230658
ENSG00000016402;SE:6:137330629-137332411:137332589-137338105:-	NA	NA	0.751089360366402	0	1	0.820947812603043	0.754951020222134	0	SE	other SE	NA	ENSG00000016402	ENST00000541547,ENST00000316649,ENST00000367746	ENST00000316649,ENST00000367746,ENST00000541547,ENST00000367748
ENSG00000016864;AL:3:52730027:52730056-52730558:52730259:52730334-52730558:-	NA	NA	NA	NA	1	NA	NA	NA	AL	NA	NA	ENSG00000016864	ENST00000481643	ENST00000479553,ENST00000481643
ENSG00000016864;SE:3:52730056-52730250:52730334-52730558:-	1	1	1	1	0.947198529907046	1	1	1	SE	other SE	NA	ENSG00000016864	ENST00000478968,ENST00000394783,ENST00000407584,ENST00000266014,ENST00000491606	ENST00000478968,ENST00000407584,ENST00000394783,ENST00000266014,ENST00000491606,ENST00000481643
ENSG00000017260;A3:3:130714955-130715524:130714955-130715597:+	1	0.673071580368109	0.988039928378694	1	1	0.271863482413826	0.932597149395761	1	A3	NA	NA	ENSG00000017260	ENST00000393221,ENST00000533801,ENST00000510168,ENST00000508532,ENST00000428331,ENST00000328560,ENST00000359644,ENST00000422190,ENST00000505330,ENST00000504948,ENST00000504381,ENST00000507488,ENST00000513801,ENST00000504612,ENST00000508660	ENST00000510168,ENST00000507194,ENST00000504612,ENST00000533801,ENST00000393221,ENST00000359644,ENST00000505330,ENST00000504381,ENST00000507488,ENST00000504948,ENST00000428331,ENST00000422190,ENST00000513801,ENST00000508532,ENST00000508660,ENST00000328560
ENSG00000017260;A5:3:130720188-130734996:130720158-130734996:+	0.9619611350327	0.847471158952362	1	1	0.96178919478664	0.844300781000048	1	1	A5	NA	NA	ENSG00000017260	ENST00000533801,ENST00000359644,ENST00000504381,ENST00000504612	ENST00000504612,ENST00000393221,ENST00000533801,ENST00000359644,ENST00000504381,ENST00000507488,ENST00000422190,ENST00000513801
ENSG00000017260;AF:3:130569665:130569772-130649260:130613614:130613619-130649260:+	0	0	0.0331945101019429	0	0	0	0.0496581282221133	0	AF	NA	NA	ENSG00000017260	ENST00000393221,ENST00000533801	ENST00000510168,ENST00000533801,ENST00000393221,ENST00000359644,ENST00000505072,ENST00000428331,ENST00000422190,ENST00000509662,ENST00000508532,ENST00000328560
ENSG00000017260;AF:3:130649302:130649370-130653466:130650888:130650982-130653466:+	1	0.982039431748714	0.995833971945098	0.998026572761372	1	0.982026498696785	0.995833933827825	0.998016687766914	AF	NA	NA	ENSG00000017260	ENST00000504381	ENST00000504612,ENST00000504381
ENSG00000017260;AL:3:130718503-130720064:130720191:130718503-130734996:130735030:+	1	0.158562486581116	1	1	1	0.109185229335717	1	1	AL	NA	NA	ENSG00000017260	ENST00000510168,ENST00000508532,ENST00000428331,ENST00000505330,ENST00000504948	ENST00000510168,ENST00000328560,ENST00000505330,ENST00000428331,ENST00000508532,ENST00000504948
ENSG00000017260;SE:3:130649370-130650866:130650982-130653466:+	0.874967245881878	0.911661807511728	0.911540916255906	0.868544253972961	0.836099057403351	0.864769218811565	0.89613877451723	0.861715092810709	SE	other SE	NA	ENSG00000017260	ENST00000393221,ENST00000509662,ENST00000505072,ENST00000510168,ENST00000508532,ENST00000428331,ENST00000328560,ENST00000359644,ENST00000422190,ENST00000508297,ENST00000505330,ENST00000504948,ENST00000507488,ENST00000513801	ENST00000510168,ENST00000393221,ENST00000359644,ENST00000533801,ENST00000505072,ENST00000505330,ENST00000504381,ENST00000507488,ENST00000504948,ENST00000428331,ENST00000422190,ENST00000513801,ENST00000509662,ENST00000508532,ENST00000508297,ENST00000328560
ENSG00000017260;SE:3:130694332-130698093:130698263-130699426:+	0.761884701147321	0.675984721441696	0.66974704563384	0.705902931265603	0.790969377599763	0.677626686167832	0.653435135319025	0.688945361073419	SE	other SE	NA	ENSG00000017260	ENST00000393221,ENST00000533801,ENST00000510168,ENST00000508532,ENST00000428331,ENST00000328560,ENST00000359644,ENST00000422190,ENST00000505330,ENST00000504948,ENST00000504381,ENST00000507488,ENST00000513801,ENST00000504612	ENST00000510168,ENST00000504612,ENST00000533801,ENST00000393221,ENST00000359644,ENST00000505330,ENST00000504381,ENST00000507488,ENST00000504948,ENST00000428331,ENST00000422190,ENST00000513801,ENST00000508532,ENST00000508660,ENST00000328560
ENSG00000017260;SE:3:130718503-130720064:130720158-130734996:+	1	0.665011059299411	NA	NA	1	0.674427189587713	NA	NA	SE	other SE	NA	ENSG00000017260	ENST00000393221,ENST00000422190,ENST00000507488,ENST00000513801	ENST00000393221,ENST00000507488,ENST00000422190,ENST00000513801,ENST00000328560
ENSG00000017260;SE:3:130718503-130720064:130720188-130734996:+	1	0.916873750886766	1	1	1	0.918254238708758	1	1	SE	other SE	NA	ENSG00000017260	ENST00000533801,ENST00000359644,ENST00000504381,ENST00000504612	ENST00000504612,ENST00000533801,ENST00000359644,ENST00000504381,ENST00000328560
ENSG00000017373;AF:17:36735044-36760732:36760855:36735044-36761937:36761958:-	0.227909716999445	0.406219883609949	0.343837979747468	0.314703273634799	0.180408130087748	0.412043410726621	0.328238768260994	0.335891195649113	AF	NA	NA	ENSG00000017373	ENST00000584266	ENST00000578925,ENST00000584266,ENST00000264659
ENSG00000017373;AL:17:36689535:36689666-36700058:36699369:36699371-36700058:-	0.768384762341537	1	0.487562359127637	0.458146048563921	0.74992063621637	1	0.499918059253706	0.46542510304076	AL	NA	NA	ENSG00000017373	ENST00000264659,ENST00000578925	ENST00000578925,ENST00000542707,ENST00000264659
ENSG00000017373;MX:17:36720549-36724459:36724479-36734743:36720549-36731123:36731221-36734743:-	0.344647973807716	0.22867120783579	0.0691840757226247	0.582739570468939	0.413989296961032	0.223958328084706	0.0729720098253687	0.558677748849658	MX	NA	NA	ENSG00000017373	ENST00000264659	ENST00000584266,ENST00000264659
ENSG00000017373;SE:17:36720549-36724459:36724482-36731123:-	0.741053721624696	0.538161052535699	0.647144373215426	0.438521356669992	0.793240364679485	0.532347118479383	0.663055367765972	0.415627278873192	SE	microexon	ENSMUSG00000038453;SE:11:97537239-97542534:97542557-97548880:-	ENSG00000017373	ENST00000578925	ENST00000578925,ENST00000584266
ENSG00000017427;AF:12:102869577-102872265:102872279:102869577-102874097:102874102:-	0	NA	NA	NA	0	1	1	NA	AF	NA	NA	ENSG00000017427	ENST00000424202	ENST00000392905,ENST00000424202
ENSG00000017427;AF:12:102869577-102872265:102872279:102869577-102874097:102874159:-	0	NA	NA	0	0	0.850390747279645	0.452077805756003	0	AF	NA	NA	ENSG00000017427	ENST00000424202	ENST00000307046,ENST00000337514,ENST00000392904,ENST00000456098,ENST00000424202
ENSG00000017427;AL:12:102796288:102796344-102813287:102811599:102811781-102813287:-	0	NA	NA	1	0	0.850390747279645	0.452077805756003	1	AL	NA	NA	ENSG00000017427	ENST00000424202,ENST00000337514	ENST00000337514,ENST00000424202,ENST00000307046
ENSG00000017427;SE:12:102796344-102811733:102811781-102813287:-	1	NA	NA	0	1	0	0	0	SE	microexon	NA	ENSG00000017427	ENST00000392905,ENST00000456098,ENST00000392904	ENST00000337514,ENST00000392904,ENST00000392905,ENST00000456098,ENST00000424202
ENSG00000017621;A3:X:49021127-49021201:49021127-49021246:+	1	0.466326150476438	0	NA	1	0.42995159764214	0	NA	A3	NA	NA	ENSG00000017621	ENST00000412696,ENST00000425285	ENST00000415364,ENST00000425285,ENST00000412696
ENSG00000017621;A3:X:49021699-49022413:49021699-49022428:+	0.180919057044286	0.133287345850306	0.147550314759279	0.267540953368146	0.220597453509467	0.223595181174168	0.090410217360807	0.165448992790058	A3	NA	NA	ENSG00000017621	ENST00000425661,ENST00000412696,ENST00000376338	ENST00000415364,ENST00000454342,ENST00000376339,ENST00000458388,ENST00000376338,ENST00000412696,ENST00000425661,ENST00000425285
ENSG00000017621;A5:X:49021428-49021528:49021127-49021528:+	0	0.0866002071402991	0	0	0	0.23310053215415	0	0	A5	NA	NA	ENSG00000017621	ENST00000376339,ENST00000376338	ENST00000454342,ENST00000376339,ENST00000458388,ENST00000376338,ENST00000425661
ENSG00000017621;AF:X:49020121:49020267-49021045:49020334:49020367-49021045:+	NA	0.533673849523562	1	NA	NA	0.57004840235786	1	NA	AF	NA	NA	ENSG00000017621	ENST00000415364	ENST00000415364,ENST00000425285
ENSG00000017621;SE:X:49021127-49021201:49021428-49021528:+	0.128736005490566	0.0521090218417836	0	0	0.0959112874071765	0.0624640481331183	0	0	SE	other SE	NA	ENSG00000017621	ENST00000412696,ENST00000425285	ENST00000454342,ENST00000458388,ENST00000412696,ENST00000425661,ENST00000425285
ENSG00000017621;SE:X:49021127-49021246:49021428-49021528:+	0	0.0591892650698611	0.190818034304938	0	0	0.0811655320356531	0.152890349559043	0	SE	other SE	NA	ENSG00000017621	ENST00000415364	ENST00000425661,ENST00000415364,ENST00000458388,ENST00000454342
ENSG00000018189;A3:4:71655309-71659482:71655309-71659502:+	0.668964753700345	0.762067045601994	0.373557278879175	0.22357678411719	0.713514574692605	0.777560933823591	0.46661568784028	0.244686498533527	A3	NA	NA	ENSG00000018189	ENST00000504805	ENST00000381006,ENST00000502653,ENST00000504805
ENSG00000018189;AF:4:71570654:71571011-71628236:71588291:71588468-71628236:+	0.225423263585518	0.178304969814881	1	0.661952060271149	0.254414771319165	0.189645796771881	1	0.723046858004728	AF	NA	NA	ENSG00000018189	ENST00000417478	ENST00000226328,ENST00000381006,ENST00000417478
ENSG00000018189;AF:4:71570654:71571011-71628236:71607379:71607397-71628236:+	0.999999840758448	1	0.234169726642187	0.188745048133455	0.999999845602506	1	0.285820613571105	0.255395307240629	AF	NA	NA	ENSG00000018189	ENST00000417478	ENST00000502653,ENST00000417478
ENSG00000018189;AF:4:71588291:71588468-71628236:71607379:71607397-71628236:+	0.999999953656297	1	0	0.106196895209253	0.999999947315202	1	0	0.116123137824429	AF	NA	NA	ENSG00000018189	ENST00000226328,ENST00000381006	ENST00000226328,ENST00000381006,ENST00000502653
ENSG00000018189;AL:4:71655309-71656942:71657011:71655309-71665858:71665894:+	0.991947417515516	0.986089662571048	NA	NA	0.980887148947587	0.971213468808559	NA	NA	AL	NA	NA	ENSG00000018189	ENST00000226328,ENST00000536664	ENST00000226328,ENST00000536664,ENST00000512103
ENSG00000018189;SE:4:71588468-71607344:71607397-71628236:+	0.181612035795626	0.203329059511554	NA	0	0.1710740733478	0.198170717452096	NA	0	SE	other SE	ENSMUSG00000029291;SE:5:88584317-88598436:88598489-88614941:+	ENSG00000018189	ENST00000536664	ENST00000226328,ENST00000536664,ENST00000381006
ENSG00000018236;AL:12:41423021-41455564:41455628:41423021-41463761:41463834:+	0	0.0130837191911173	0	0	0	0.0308368433482046	0	0	AL	NA	NA	ENSG00000018236	ENST00000548481	ENST00000548481,ENST00000551295,ENST00000347616,ENST00000348761
ENSG00000018236;SE:12:41302295-41303875:41303907-41312441:+	0.668613915514483	0.859197428458555	0.701682235526227	0.65599624507023	0.76801706706899	0.798624166165255	0.742719581591513	0.883290421600587	SE	microexon	NA	ENSG00000018236	ENST00000551424,ENST00000552913,ENST00000548005,ENST00000552248,ENST00000547702,ENST00000547849,ENST00000360099,ENST00000551295,ENST00000347616	ENST00000552913,ENST00000548005,ENST00000551424,ENST00000547849,ENST00000360099,ENST00000348761,ENST00000347616,ENST00000551295,ENST00000547702,ENST00000552248
ENSG00000018280;SE:2:219249989-219250135:219250208-219251358:+	1	0.970161079401222	NA	1	1	0.987466276052309	1	1	SE	other SE	NA	ENSG00000018280	ENST00000354352	ENST00000354352,ENST00000233202
ENSG00000018408;AF:3:149245756-149258003:149258053:149245756-149258802:149258847:-	NA	NA	NA	0	NA	NA	1	0	AF	NA	NA	ENSG00000018408	ENST00000494754	ENST00000471586,ENST00000494754
ENSG00000018408;AF:3:149290787-149293821:149293825:149290787-149374663:149375093:-	0.927061371276684	0.756398947684129	0.790057192681999	0.891692937244196	0.918934774462756	0.775390230231347	0.729839459492965	0.879102052840287	AF	NA	NA	ENSG00000018408	ENST00000472417	ENST00000472417,ENST00000479238,ENST00000467467,ENST00000465804,ENST00000360632
ENSG00000018610;SE:X:118678454-118679426:118679467-118694231:-	1	0.681946140522658	1	1	1	0.677377589893028	1	1	SE	microexon	NA	ENSG00000018610	ENST00000320339,ENST00000371594	ENST00000371594,ENST00000320339,ENST00000536133
ENSG00000018625;A3:1:160106160-160106360:160106160-160106411:+	0.979501329636377	0.862638362034199	0.929180272164604	1	0.975595321758557	0.828702555381451	0.926424670757235	1	A3	NA	NA	ENSG00000018625	ENST00000361216,ENST00000392233	ENST00000392233,ENST00000361216,ENST00000447527
ENSG00000018625;A3:1:160109531-160109683:160109531-160109716:+	1	1	1	1	1	1	1	1	A3	NA	NA	ENSG00000018625	ENST00000361216,ENST00000447527	ENST00000392233,ENST00000447527,ENST00000361216
ENSG00000018869;AL:19:56887413:56887490-56901370:56895235:56896553-56901370:-	0.404194119974539	0.561890338357512	0.76743919426308	0.260417778132018	0.515882654459236	0.876830593338707	0.741751811806959	0.869130691555045	AL	NA	NA	ENSG00000018869	ENST00000589143	ENST00000586929,ENST00000301310,ENST00000589143
ENSG00000018869;AL:19:56887413:56887490-56901370:56896242:56896553-56901370:-	1	0.39558600009847	1	0.136015647241455	1	0.736444314329418	1	0.670452860073149	AL	NA	NA	ENSG00000018869	ENST00000589143	ENST00000589143,ENST00000587778
ENSG00000018869;AL:19:56887413:56887490-56901370:56896251:56896553-56901370:-	0.593457179680342	1	0.861386399798742	1	0.825517141217071	1	0.896896823302629	1	AL	NA	NA	ENSG00000018869	ENST00000589143	ENST00000589143,ENST00000593145
ENSG00000019144;SE:11:118509969-118512972:118513112-118514518:+	0.0235058989692307	0.0213418563625007	0	0	0.0267092207407105	0.0222607304149498	0	0	SE	other SE	NA	ENSG00000019144	ENST00000361417	ENST00000528594,ENST00000356063,ENST00000530994,ENST00000361417
ENSG00000019144;SE:11:118514892-118515365:118515409-118516074:+	0.627905055549878	0.641002618100855	0.488234818911533	0.410815634453488	0.638226934490178	0.663552460066317	0.526723688038447	0.412968549906419	SE	microexon	NA	ENSG00000019144	ENST00000527898	ENST00000356063,ENST00000527898,ENST00000361417,ENST00000524713
ENSG00000019144;SE:11:118526400-118526570:118526602-118527393:+	0.0308526169245191	0.0278852062524091	0	0	0.0250895926788682	0.0175613485203962	0	0	SE	microexon	NA	ENSG00000019144	ENST00000361417	ENST00000356063,ENST00000527898,ENST00000361417,ENST00000524713
ENSG00000019186;SE:20:52773828-52773927:52774124-52774625:-	NA	1	NA	NA	1	1	0	NA	SE	other SE	NA	ENSG00000019186	ENST00000395954,ENST00000216862	ENST00000395954,ENST00000216862,ENST00000395955
ENSG00000019505;AF:11:45277442-45307414:45307475:45277442-45307576:45307758:-	0.217017282461312	0.246734950256149	0.334392891264214	0.394160739936167	0.204304639483573	0.296894486237626	0.233257597086305	0.334246104837249	AF	NA	NA	ENSG00000019505	ENST00000528101	ENST00000020926,ENST00000528101
ENSG00000019582;AL:5:149781553:149781567-149785822:149782150:149782188-149785822:-	NA	1	NA	1	NA	1	NA	1	AL	NA	NA	ENSG00000019582	ENST00000524315	ENST00000377795,ENST00000524315
ENSG00000019582;AL:5:149781553:149781567-149785822:149782873:149782875-149785822:-	0	1	0	1	0	1	0	1	AL	NA	NA	ENSG00000019582	ENST00000524315	ENST00000523208,ENST00000524315
ENSG00000019582;AL:5:149781553:149781567-149785822:149784739:149784743-149785822:-	NA	1	NA	0.247148519319485	NA	0.289610805588325	NA	0.282640915912202	AL	NA	NA	ENSG00000019582	ENST00000524315	ENST00000524315,ENST00000522246
ENSG00000019582;AL:5:149782150:149782188-149785822:149782873:149782875-149785822:-	0	NA	0	NA	0	NA	0	NA	AL	NA	NA	ENSG00000019582	ENST00000377795	ENST00000377795,ENST00000523208
ENSG00000019582;AL:5:149782150:149782188-149785822:149784739:149784743-149785822:-	NA	NA	NA	0	NA	0	NA	0	AL	NA	NA	ENSG00000019582	ENST00000377795	ENST00000377795,ENST00000522246
ENSG00000019582;AL:5:149782873:149782875-149785822:149784739:149784743-149785822:-	1	NA	1	0	1	0	1	0	AL	NA	NA	ENSG00000019582	ENST00000523208	ENST00000523208,ENST00000522246
ENSG00000019582;SE:5:149782188-149782684:149782875-149784243:-	0.199340957549913	1	0.0853779935003629	0.0708266815440902	0.272626989054212	1	0.12110576416755	0.072498162148847	SE	other SE	NA	ENSG00000019582	ENST00000009530,ENST00000518797	ENST00000353334,ENST00000518797,ENST00000009530
ENSG00000019582;SE:5:149785884-149786444:149786523-149786715:-	1	1	1	0.639964032072304	1	0.689510772506136	1	0.624513498813062	SE	other SE	NA	ENSG00000019582	ENST00000524315,ENST00000353334,ENST00000009530,ENST00000518797,ENST00000377795,ENST00000523208	ENST00000522246,ENST00000518797,ENST00000353334,ENST00000377795,ENST00000523208,ENST00000524315,ENST00000009530
ENSG00000019582;SE:5:149785884-149786715:149786887-149792188:-	NA	NA	NA	1	NA	1	NA	1	SE	other SE	NA	ENSG00000019582	ENST00000522246	ENST00000523813,ENST00000522246
ENSG00000019991;A3:7:81381578-81386505:81381563-81386505:-	0	NA	0	0	0	1.68638881185306e-09	0	1.03955402861365e-07	A3	NA	NA	ENSG00000019991	ENST00000222390,ENST00000444829,ENST00000423064	ENST00000453411,ENST00000222390,ENST00000457544,ENST00000423064,ENST00000444829
ENSG00000019991;AL:7:81381431:81381578-81386505:81385310:81385379-81386505:-	NA	NA	NA	NA	NA	0	NA	NA	AL	NA	NA	ENSG00000019991	ENST00000423064	ENST00000423064,ENST00000354224
ENSG00000020129;AL:1:36029510-36030828:36031261:36029510-36032424:36032467:+	0.544951870751699	0.4872202876059	0.584175554392588	0.4977261318436	0.532570959811161	0.5798873559325	0.71336143537769	0.503769949315126	AL	NA	NA	ENSG00000020129	ENST00000356090,ENST00000373243,ENST00000373253	ENST00000373243,ENST00000423723,ENST00000356090,ENST00000373253
ENSG00000020181;AF:8:37641709:37641848-37672414:37654787:37655052-37672414:+	0	0.154384828102326	0	0	0.148484889632656	0.0994468128298822	0.213416283850634	0	AF	NA	NA	ENSG00000020181	ENST00000428068	ENST00000315215,ENST00000412232,ENST00000428068
ENSG00000020256;A3:20:50701805-50704931:50701608-50704931:-	0.547117628857227	0.773757350912651	0.557595563438072	0.557017738836149	0.582457862870234	0.809690603856033	0.58784710288243	0.452372275736447	A3	NA	NA	ENSG00000020256	ENST00000371523,ENST00000361387	ENST00000456175,ENST00000371523,ENST00000361387
ENSG00000020256;A3:20:50803610-50808130:50803604-50808130:-	1	0.442238118605643	0.421709036734442	0.252191448003387	1	0.436102788615525	0.37205582410104	0.212209361210799	A3	NA	NA	ENSG00000020256	ENST00000371518,ENST00000361387,ENST00000346617,ENST00000216923	ENST00000216923,ENST00000346617,ENST00000361387,ENST00000371515,ENST00000371518
ENSG00000020256;AF:20:50715126-50721192:50721363:50715126-50721671:50721776:-	0.575300749818669	0.569392991102813	0.479018465439185	0.649728448212494	0.653389816969587	0.690370755842188	0.616378383706211	0.531736451313142	AF	NA	NA	ENSG00000020256	ENST00000395989,ENST00000395979	ENST00000371523,ENST00000395989,ENST00000395979
ENSG00000020256;AL:20:50668655:50668671-50704931:50701099:50701805-50704931:-	0.157591420270849	0.255070171051024	0.146666950854458	0	0.120876323230066	0.141626468823152	0.0442562233954618	0	AL	NA	NA	ENSG00000020256	ENST00000371518	ENST00000371523,ENST00000361387,ENST00000371518
ENSG00000020256;AL:20:50668655:50668671-50704931:50701595:50701608-50704931:-	0.184338152220116	0.539392912391562	0.178055713604324	0	0.160935176786214	0.412450279375199	0.0619531544992062	0	AL	NA	NA	ENSG00000020256	ENST00000371518	ENST00000456175,ENST00000371518
ENSG00000020256;AL:20:50668655:50668671-50704931:50701780:50701805-50704931:-	1	1	1	NA	1	1	1	NA	AL	NA	NA	ENSG00000020256	ENST00000371518	ENST00000371518,ENST00000395989
ENSG00000020256;AL:20:50701595:50701608-50704931:50701780:50701805-50704931:-	1	1	1	1	1	1	1	1	AL	NA	NA	ENSG00000020256	ENST00000456175	ENST00000456175,ENST00000395989
ENSG00000020256;SE:20:50781296-50782403:50782564-50803371:-	0.703649041366775	0.74517586649031	0.665260238536795	0.874811868172744	0.658543110599801	0.743425190917729	0.686839959782061	0.901318277115877	SE	other SE	NA	ENSG00000020256	ENST00000371518,ENST00000361387,ENST00000371515,ENST00000216923	ENST00000216923,ENST00000346617,ENST00000361387,ENST00000371515,ENST00000371518
ENSG00000020426;AL:14:61346553-61434947:61435064:61346553-61435277:61435301:+	0.661061832646682	0.58892323522176	0.82857084233622	0.670058474562398	0.670291493206817	0.530998098299488	0.845120582247819	0.649672535615578	AL	NA	NA	ENSG00000020426	ENST00000261245,ENST00000539616,ENST00000557134	ENST00000557134,ENST00000539616,ENST00000554002,ENST00000261245
ENSG00000020426;SE:14:61278845-61285440:61285565-61346432:+	0.670533629281429	0.637396469415487	0.699320033523997	0.711393292543823	0.72696148563587	0.721162450058989	0.673147942355018	0.7132771726841	SE	other SE	NA	ENSG00000020426	ENST00000261245,ENST00000554002,ENST00000557134	ENST00000557134,ENST00000539616,ENST00000554002,ENST00000261245
ENSG00000020577;SE:14:55169298-55203742:55204005-55215533:+	0.115690965293006	0.078321093665858	0	0.101461649989181	0.0793779044380495	0.0924273954818613	0	0.118916829939171	SE	other SE	ENSMUSG00000021838;SE:14:47016795-47052850:47053113-47064220:+	ENSG00000020577	ENST00000554335,ENST00000392067,ENST00000357634	ENST00000392067,ENST00000251091,ENST00000357634,ENST00000554335
ENSG00000020577;SE:14:55243258-55251058:55251165-55251255:+	0.167055998213167	0.412592384092645	0.31233674712177	0	0.203819795410748	0.409019315096001	0.412906928051863	0	SE	other SE	NA	ENSG00000020577	ENST00000555192	ENST00000251091,ENST00000554335,ENST00000392067,ENST00000555192,ENST00000357634
ENSG00000020633;AF:1:25254221-25255531:25255533:25254221-25256078:25256359:-	NA	0.485161488172403	0.516316779508825	1	0	0.40876921335456	0.439200141804254	1	AF	NA	NA	ENSG00000020633	ENST00000540420	ENST00000540420,ENST00000308873
ENSG00000020922;A3:11:94179059-94180385:94179056-94180385:-	1	0.286235461364819	1	1	1	0.28251958896536	0.999999999831613	1	A3	NA	NA	ENSG00000020922	ENST00000407439,ENST00000323929	ENST00000393241,ENST00000323929,ENST00000407439
ENSG00000020922;AF:11:94224131-94225808:94225836:94224131-94225948:94225967:-	0	0.155781942070768	0	0	0	0.138235850073435	0	0	AF	NA	NA	ENSG00000020922	ENST00000407439	ENST00000323929,ENST00000536754,ENST00000540013,ENST00000323977,ENST00000538923,ENST00000407439,ENST00000393241
ENSG00000020922;SE:11:94170401-94178976:94179056-94180385:-	0	1	NA	NA	0	1	0.0905320134572346	NA	SE	other SE	NA	ENSG00000020922	ENST00000393241	ENST00000393241,ENST00000323977
ENSG00000020922;SE:11:94170401-94178976:94179059-94180385:-	0.954978015351651	1	1	1	0.954451762976835	1	0.999999998308416	1	SE	other SE	NA	ENSG00000020922	ENST00000407439,ENST00000323929	ENST00000323929,ENST00000407439,ENST00000323977
ENSG00000021300;A3:11:73360132-73361577:73360132-73361598:+	0.060366147341097	0.106182748479615	0.0200665707680967	0	0.0645149007300615	0.259832075623854	0.0301597214508674	0	A3	NA	NA	ENSG00000021300	ENST00000539157,ENST00000540431	ENST00000535129,ENST00000545798,ENST00000542389,ENST00000398492,ENST00000540431,ENST00000546251,ENST00000535582,ENST00000538227,ENST00000227214,ENST00000354190,ENST00000543524,ENST00000536527,ENST00000541597,ENST00000539157,ENST00000398494
ENSG00000021300;AL:11:73361750-73362468:73362482:73361750-73362833:73362896:+	0	0.76769690942953	0.730095691626785	0.621397240864258	0.0808780861212513	0.727106917057834	0.771232788317962	0.656799959521201	AL	NA	NA	ENSG00000021300	ENST00000536527	ENST00000545798,ENST00000536527
ENSG00000021300;MX:11:73364059-73364415:73364506-73371798:73364059-73366848:73366952-73371798:+	0.729369381655359	0.553203176218356	NA	NA	0.710055997676111	0.529429157669322	NA	NA	MX	NA	NA	ENSG00000021300	ENST00000546251	ENST00000542389,ENST00000546251,ENST00000354190,ENST00000539157,ENST00000398494
ENSG00000021300;SE:11:73360132-73361577:73361750-73362833:+	0.0426070956480417	0.111970359115595	0.0792251322675646	0	0.0655038461251065	0.286791607963916	0.0921536072385173	0	SE	other SE	NA	ENSG00000021300	ENST00000539157,ENST00000540431	ENST00000539157,ENST00000540431,ENST00000543085
ENSG00000021300;SE:11:73360132-73361598:73361750-73362833:+	0.409234393175136	0.268156362080948	0.594198427595696	0.463531726747781	0.486674627191695	0.390817603961246	0.523466333435486	0.384509892938841	SE	other SE	NA	ENSG00000021300	ENST00000354190,ENST00000398492,ENST00000545798,ENST00000546251,ENST00000535582,ENST00000542389,ENST00000538227,ENST00000543524,ENST00000541597,ENST00000227214,ENST00000398494,ENST00000535129	ENST00000535129,ENST00000545798,ENST00000542389,ENST00000398492,ENST00000546251,ENST00000535582,ENST00000227214,ENST00000538227,ENST00000354190,ENST00000543524,ENST00000541597,ENST00000398494,ENST00000543085
ENSG00000021300;SE:11:73364059-73364415:73364506-73371798:+	0.107094644316639	0.135035640798485	0	0	0.146509689561931	0.311489496296687	0	0	SE	other SE	NA	ENSG00000021300	ENST00000546251	ENST00000535129,ENST00000546251,ENST00000398492,ENST00000535582,ENST00000540431,ENST00000538227,ENST00000227214,ENST00000543524,ENST00000541597,ENST00000543085
ENSG00000021300;SE:11:73364059-73366848:73366952-73371798:+	0.0426070956480417	0.111970359115595	0	0	0.0655038461251065	0.286791607963916	0	0	SE	other SE	NA	ENSG00000021300	ENST00000354190,ENST00000539157,ENST00000542389,ENST00000398494	ENST00000535129,ENST00000542389,ENST00000398492,ENST00000540431,ENST00000535582,ENST00000227214,ENST00000538227,ENST00000354190,ENST00000543524,ENST00000541597,ENST00000539157,ENST00000398494,ENST00000543085
ENSG00000021461;A3:7:99459462-99461157:99459462-99461160:+	0	0.00208596197229581	0	0	0	0.00342706270452254	0.00184727330682403	0	A3	NA	NA	ENSG00000021461	ENST00000222382	ENST00000417625,ENST00000354829,ENST00000415413,ENST00000222382
ENSG00000021461;AL:7:99436795-99437037:99437040:99436795-99445111:99445154:+	NA	NA	NA	NA	NA	NA	NA	NA	AL	NA	NA	ENSG00000021461	ENST00000421837	ENST00000421837,ENST00000436834
ENSG00000021461;MX:7:99425809-99434076:99434169-99445111:99425809-99436743:99436795-99445111:+	NA	1	NA	NA	NA	1	NA	NA	MX	NA	NA	ENSG00000021461	ENST00000433277	ENST00000433277,ENST00000436834
ENSG00000021461;MX:7:99447317-99447602:99447722-99454456:99447317-99453214:99453341-99454456:+	1	0.998676898447233	1	1	1	0.996953355217598	0.99730545468087	0.995875748040916	MX	NA	NA	ENSG00000021461	ENST00000342499	ENST00000342499,ENST00000354829,ENST00000312017,ENST00000222382
ENSG00000021461;SE:7:99425809-99434076:99434169-99436743:+	NA	1	NA	NA	NA	1	1	1	SE	other SE	NA	ENSG00000021461	ENST00000421837,ENST00000434806,ENST00000312017,ENST00000354829,ENST00000222382	ENST00000434806,ENST00000222382,ENST00000421837,ENST00000354829,ENST00000436834,ENST00000312017
ENSG00000021461;SE:7:99425809-99434076:99434169-99454456:+	NA	NA	NA	NA	NA	0	NA	NA	SE	other SE	NA	ENSG00000021461	ENST00000415413	ENST00000415413,ENST00000444905
ENSG00000021461;SE:7:99434169-99436300:99436421-99436743:+	1	0.987094686626476	1	1	1	0.989086407010453	0.998152726693176	0.997827446106937	SE	other SE	NA	ENSG00000021461	ENST00000417625	ENST00000434806,ENST00000222382,ENST00000421837,ENST00000417625,ENST00000354829,ENST00000312017
ENSG00000021461;SE:7:99436795-99441766:99441865-99445111:+	NA	1	NA	NA	NA	1	1	1	SE	other SE	NA	ENSG00000021461	ENST00000434806,ENST00000312017,ENST00000354829,ENST00000222382	ENST00000434806,ENST00000222382,ENST00000354829,ENST00000436834,ENST00000312017
ENSG00000021461;SE:7:99459462-99461157:99461322-99463529:+	0	0.00132310155276679	0	0	0	0.00301777430378762	0.00269454531913052	0	SE	other SE	NA	ENSG00000021461	ENST00000222382	ENST00000342499,ENST00000444905,ENST00000312017,ENST00000222382
ENSG00000021461;SE:7:99459462-99461160:99461322-99463529:+	0.458294240288439	0.387931447504347	0.603761482249892	0.43518193857884	0.617985369213451	0.468144562156846	0.593479427591677	0.654483586380804	SE	other SE	NA	ENSG00000021461	ENST00000354829,ENST00000417625,ENST00000415413	ENST00000312017,ENST00000417625,ENST00000354829,ENST00000342499,ENST00000415413,ENST00000444905
ENSG00000021488;SE:19:33355244-33355535:33355682-33359354:-	1	1	1	NA	0.477614534468403	0.770660855575933	1	1	SE	other SE	NA	ENSG00000021488	ENST00000590341,ENST00000023064,ENST00000587772	ENST00000590465,ENST00000023064,ENST00000592232,ENST00000587772,ENST00000590341
ENSG00000021574;SE:2:32314674-32323865:32323960-32339707:+	0.661343472373838	0.642243757946858	0.798515483907572	1	0.647503752319784	0.626902249337716	0.799255798165468	1	SE	other SE	NA	ENSG00000021574	ENST00000315285	ENST00000315285,ENST00000345662
ENSG00000021645;A3:14:80271533-80327382:80271533-80328006:+	0.767874568184841	0.546829300657203	1	1	0.825804620366462	0.602504162779358	1	1	A3	NA	NA	ENSG00000021645	ENST00000557594	ENST00000428277,ENST00000335750,ENST00000557594,ENST00000554719
ENSG00000021645;A5:14:80271542-80328006:80271533-80328006:+	0.901006401869456	0.216100195843073	1	1	0.930147401201134	0.248204318013722	1	1	A5	NA	NA	ENSG00000021645	ENST00000281127	ENST00000428277,ENST00000281127,ENST00000335750,ENST00000554719
ENSG00000021645;AF:14:78709437:78710145-78764174:78744986:78745005-78764174:+	0.510619448998371	0.58928393009479	1	0.736772524650879	0.571808455631424	0.569590009757256	1	0.554762438518171	AF	NA	NA	ENSG00000021645	ENST00000554738	ENST00000553363,ENST00000554738
ENSG00000021645;AL:14:80271542-80319882:80319988:80271542-80328006:80328304:+	0.659649141778514	0.944554126447681	0.920679156659795	0.315411270978314	0.616364580247975	0.926462982545415	0.94004238736583	0.34431530024031	AL	NA	NA	ENSG00000021645	ENST00000554738,ENST00000555387	ENST00000281127,ENST00000555387,ENST00000554738
ENSG00000021645;SE:14:78764203-78767023:78767034-79111463:+	0.510619448998371	0.58928393009479	1	0.736772524650879	0.571808455631424	0.569590009757256	1	0.554762438518171	SE	microexon	NA	ENSG00000021645	ENST00000554738	ENST00000553363,ENST00000554738
ENSG00000021645;SE:14:79111764-79115611:79115634-79117508:+	0.48938055100163	0.41071606990521	0	0.263227475349121	0.428191544368575	0.430409990242744	0	0.445237561481829	SE	microexon	NA	ENSG00000021645	ENST00000553363	ENST00000553363,ENST00000554738
ENSG00000021645;SE:14:79270166-79276661:79276687-79423585:+	0.0536470939744914	0.0798257498234438	0	0	0.0446551921426434	0.0470333949530739	0	0	SE	microexon	ENSMUSG00000066392;SE:12:89348449-89354453:89354479-89503018:+	ENSG00000021645	ENST00000554719,ENST00000335750	ENST00000335750,ENST00000554738,ENST00000554719
ENSG00000021645;SE:14:80130292-80158516:80158605-80163973:+	0.568126525716899	0.75205244438141	0.781743946041664	0.263354709056449	0.528890631622133	0.718127246895118	0.777188124422363	0.265817346030698	SE	other SE	ENSMUSG00000066392;SE:12:90169091-90199147:90199236-90204511:+	ENSG00000021645	ENST00000554738,ENST00000555387,ENST00000428277	ENST00000428277,ENST00000335750,ENST00000555387,ENST00000281127,ENST00000554719,ENST00000557594,ENST00000554738
ENSG00000021762;A5:11:3140861-3141651:3140861-3141774:-	0.376892331554385	0.350754536970937	1	0.824623799995173	0.308896525391371	0.327373842877371	0.999999996603901	0.824006016325321	A5	NA	NA	ENSG00000021762	ENST00000263650	ENST00000525498,ENST00000263650
ENSG00000021762;SE:11:3140861-3141651:3141854-3143227:-	1	1	1	1	1	1	1	1	SE	other SE	NA	ENSG00000021762	ENST00000263650	ENST00000348039,ENST00000263650,ENST00000389989
ENSG00000021762;SE:11:3140861-3141774:3141854-3143227:-	1	1	NA	1	1	1	1	1	SE	other SE	NA	ENSG00000021762	ENST00000525498	ENST00000348039,ENST00000525498,ENST00000389989
ENSG00000021776;A5:15:35196706-35198720:35196706-35198746:-	0	0.0481058703169289	0.0566738338128546	0	0	0.0379522149832144	0.0523158518589838	0	A5	NA	NA	ENSG00000021776	ENST00000543879	ENST00000156471,ENST00000543879
ENSG00000021852;AF:1:57422583-57425202:57425264:57422583-57425693:57425785:-	NA	NA	NA	NA	1	1	1	NA	AF	NA	NA	ENSG00000021852	ENST00000535057	ENST00000543257,ENST00000535057
ENSG00000022267;AF:X:135278962:135279022-135288566:135279272:135279293-135288566:+	0.0207422348521945	0	0.342888722003572	0	0.0210678758156047	0	0.307675416949535	0	AF	NA	NA	ENSG00000022267	ENST00000539015	ENST00000539015,ENST00000370683,ENST00000370676
ENSG00000022267;AL:X:135290120-135290614:135290725:135290120-135292030:135292110:+	0	0	0	0.000288845564945494	0	0	0	0.000326833345476631	AL	NA	NA	ENSG00000022267	ENST00000420362	ENST00000420362,ENST00000370676
ENSG00000022267;AL:X:135290120-135290614:135290729:135290120-135292030:135292110:+	0	0	0	0	0	0	0	0	AL	NA	NA	ENSG00000022267	ENST00000456445	ENST00000456445,ENST00000370676
ENSG00000022267;AL:X:135290120-135290614:135290734:135290120-135292030:135292110:+	0	0	0	0	0	0	0	0	AL	NA	NA	ENSG00000022267	ENST00000452016,ENST00000434885	ENST00000452016,ENST00000434885,ENST00000370676
ENSG00000022267;SE:X:135290120-135290614:135290800-135292030:+	0.584806915570516	0.562386741988846	0.692505368913892	0.616721796217953	0.563361156601031	0.548771676300578	0.604617619152181	0.512827692596701	SE	other SE	ENSMUSG00000023092;SE:X:56790046-56790464:56790650-56791844:+	ENSG00000022267	ENST00000539015,ENST00000370683,ENST00000370674,ENST00000370690,ENST00000535737,ENST00000543669,ENST00000394153	ENST00000370674,ENST00000370683,ENST00000394153,ENST00000539015,ENST00000535737,ENST00000543669,ENST00000370676,ENST00000370690
ENSG00000022267;SE:X:135290800-135291402:135291601-135292030:+	0.0106346514810573	0.0171227404708607	0	0	0.0153396770845521	0.0209987998596469	0	0	SE	other SE	ENSMUSG00000023092;SE:X:56790650-56791239:56791438-56791844:+	ENSG00000022267	ENST00000394155,ENST00000345434	ENST00000370674,ENST00000370683,ENST00000394153,ENST00000539015,ENST00000535737,ENST00000543669,ENST00000345434,ENST00000370690,ENST00000394155
ENSG00000022277;SE:20:55043822-55047382:55047471-55048357:+	0.0245533160693258	0.0310221773287597	0.0588686884405436	0.0490021631994135	0.0290194691868076	0.0330931122532213	0.0627052454191948	0.0418485026441654	SE	other SE	NA	ENSG00000022277	ENST00000449062,ENST00000357348	ENST00000449062,ENST00000395881,ENST00000023939,ENST00000357348
ENSG00000022277;SE:20:55088484-55091991:55092045-55092162:+	0.799992506527306	0.505752611315856	0.695617515124097	0.976516674588041	0.830253209208052	0.503974065058896	0.683219667545821	0.999999999500121	SE	other SE	NA	ENSG00000022277	ENST00000449062,ENST00000023939,ENST00000357348	ENST00000449062,ENST00000395881,ENST00000023939,ENST00000357348
ENSG00000022556;A3:19:55489191-55492985:55489191-55492994:+	1	0.980745829613685	1	1	1	0.9859861115323	1	1	A3	NA	NA	ENSG00000022556	ENST00000588619,ENST00000433772,ENST00000543010,ENST00000448584,ENST00000427260,ENST00000585500,ENST00000397169	ENST00000433772,ENST00000543010,ENST00000427260,ENST00000263437,ENST00000585500,ENST00000397169,ENST00000448584,ENST00000588619
ENSG00000022556;AF:19:55481384:55481663-55485868:55485417:55485492-55485868:+	0.516971877609361	0.38750508333052	0.69688078440835	0.659095658992766	0.23064442439468	0.219697697604046	0.407740468175836	0.379334488032383	AF	NA	NA	ENSG00000022556	ENST00000539848,ENST00000588107,ENST00000588619,ENST00000433772,ENST00000543010,ENST00000391721,ENST00000339757,ENST00000448584,ENST00000537859,ENST00000538819,ENST00000263437	ENST00000433772,ENST00000543010,ENST00000263437,ENST00000537859,ENST00000539848,ENST00000397169,ENST00000339757,ENST00000448584,ENST00000391721,ENST00000538819,ENST00000588619,ENST00000588107
ENSG00000022556;AF:19:55481591:55481663-55485868:55485417:55485492-55485868:+	0	0	0	0	0	0	0	0	AF	NA	NA	ENSG00000022556	ENST00000585500	ENST00000585500,ENST00000397169
ENSG00000022556;AL:19:55485912-55488228:55488229:55485912-55489120:55489167:+	1	1	1	1	1	1	1	1	AL	NA	NA	ENSG00000022556	ENST00000539848	ENST00000539848,ENST00000588107
ENSG00000022556;MX:19:55485912-55489120:55489191-55493530:55485912-55492985:55493050-55493530:+	0.384538977673391	0.0639613774586077	0.322231660055147	0.0617355096841361	0.3848219676583	0.0638844572852046	0.322079473257071	0.0615536012868335	MX	NA	NA	ENSG00000022556	ENST00000339757,ENST00000537859	ENST00000537859,ENST00000538819,ENST00000339757,ENST00000391721
ENSG00000022556;RI:19:55481384:55481521-55481591:55481663:+	1	0.952115265520675	1	1	1	0.924492481914263	0.999999999126576	0.999999999922692	RI	NA	NA	ENSG00000022556	ENST00000539848,ENST00000588107,ENST00000588619,ENST00000433772,ENST00000543010,ENST00000391721,ENST00000339757,ENST00000448584,ENST00000537859,ENST00000538819,ENST00000263437	ENST00000433772,ENST00000543010,ENST00000427260,ENST00000263437,ENST00000537859,ENST00000539848,ENST00000339757,ENST00000448584,ENST00000391721,ENST00000538819,ENST00000588619,ENST00000588107
ENSG00000022556;SE:19:55485912-55489120:55489191-55492985:+	0.881465488700635	0.916043373698538	0.736006598549359	0.701706022652424	0.945101554797266	0.938544875703843	0.86116132398516	0.839861513227121	SE	other SE	NA	ENSG00000022556	ENST00000588619,ENST00000433772,ENST00000543010,ENST00000448584,ENST00000427260,ENST00000585500,ENST00000397169	ENST00000433772,ENST00000543010,ENST00000427260,ENST00000585500,ENST00000397169,ENST00000448584,ENST00000391721,ENST00000538819,ENST00000588619
ENSG00000022556;SE:19:55489191-55492985:55493050-55493530:+	0.922492758710167	0.993776257769117	0.854314573620716	0.972790634202185	0.964937740692717	0.995551306770822	0.92885290782037	0.987648085931406	SE	other SE	NA	ENSG00000022556	ENST00000543010,ENST00000448584,ENST00000427260,ENST00000585500,ENST00000397169	ENST00000427260,ENST00000537859,ENST00000585500,ENST00000397169,ENST00000448584,ENST00000339757,ENST00000543010
ENSG00000022556;SE:19:55489191-55492994:55493050-55493530:+	0	0.758148443237941	0	0	0	0.760804072304176	0	0	SE	other SE	NA	ENSG00000022556	ENST00000263437	ENST00000537859,ENST00000339757,ENST00000263437
ENSG00000022567;A5:8:142221796-142222296:142221796-142222303:-	0.807185889285141	0.736366624025556	0.546696336047566	0.629321351735829	0.785964646333933	0.709862258234846	0.528447665385415	0.621552864254402	A5	NA	NA	ENSG00000022567	ENST00000433583,ENST00000517878	ENST00000433583,ENST00000024061,ENST00000517878
ENSG00000022567;AF:8:142231864-142238278:142238365:142231864-142240178:142240211:-	0.242750670532594	0.14365031838426	0.443186743691956	0.364212269840207	0.445838325606267	0.395212133051555	0.237549480134066	0.390655295128237	AF	NA	NA	ENSG00000022567	ENST00000024061,ENST00000519067	ENST00000519067,ENST00000024061,ENST00000519986
ENSG00000022567;AF:8:142231864-142238278:142238365:142231864-142264088:142264154:-	1	1	1	1	1	1	1	1	AF	NA	NA	ENSG00000022567	ENST00000024061,ENST00000519067	ENST00000519067,ENST00000024061,ENST00000433583
ENSG00000022567;AF:8:142231864-142238278:142238365:142231864-142264088:142264328:-	0.205430044917651	0.263633375974444	0.488330692524734	0.370678648264171	0.226672626291221	0.290137741765154	0.506874652535884	0.378447135745598	AF	NA	NA	ENSG00000022567	ENST00000024061,ENST00000519067	ENST00000519067,ENST00000024061,ENST00000517878
ENSG00000022567;AF:8:142231864-142240178:142240211:142231864-142264088:142264154:-	1	1	1	1	1	1	1	1	AF	NA	NA	ENSG00000022567	ENST00000519986	ENST00000433583,ENST00000519986
ENSG00000022567;AF:8:142231864-142240178:142240211:142231864-142264088:142264328:-	0.446446761586024	0.680947182430074	0.545263983731564	0.506954897454321	0.267039430395568	0.384791390073727	0.767395373433141	0.487106354488803	AF	NA	NA	ENSG00000022567	ENST00000519986	ENST00000517878,ENST00000519986
ENSG00000022840;A3:12:121000873-121001135:121000873-121001150:+	0.863715228196742	0.935147762837769	0.904832265297712	0.863980056808743	0.888724110047651	0.95373232621381	0.891195248229203	0.861995965144531	A3	NA	NA	ENSG00000022840	ENST00000413266,ENST00000537740	ENST00000325954,ENST00000413266,ENST00000537740
ENSG00000022840;A3:12:121001426-121001613:121001426-121001619:+	0.547839739232453	0.443478338718338	0.417949046148595	0.453541972228042	0.431438417060237	0.361190067222675	0.397197562376742	0.383653248900801	A3	NA	NA	ENSG00000022840	ENST00000325954,ENST00000413266,ENST00000545419	ENST00000540046,ENST00000413266,ENST00000325954,ENST00000545419
ENSG00000022840;AF:12:120972615:120972771-120984208:120977265:120977271-120984208:+	0.209402678831695	0.236518150603933	0.290976024339022	0.349342005226075	0.146820074761084	0.107097796250469	0.169234664575215	0.202358390380185	AF	NA	NA	ENSG00000022840	ENST00000325954,ENST00000413266	ENST00000413266,ENST00000537997,ENST00000325954
ENSG00000022840;AF:12:120972675:120972771-120984208:120977265:120977271-120984208:+	0.368122662794596	0.644088987638156	0.37431722573473	0.450693193184647	0.320621739666197	0.406739082558379	0.397957014511239	0.27631615517596	AF	NA	NA	ENSG00000022840	ENST00000536869	ENST00000537997,ENST00000536869
ENSG00000022840;AL:12:120984404-120990302:120990469:120984404-120992521:120992538:+	0.631877337205404	0.355911012361844	0.62568277426527	0.549306806815353	0.679378260333803	0.593260917441621	0.602042985488761	0.72368384482404	AL	NA	NA	ENSG00000022840	ENST00000537997	ENST00000537997,ENST00000536869
ENSG00000022840;AL:12:120998689-121000748:121000785:120998689-121001150:121001176:+	0	0.110396476486578	0	0	0	0.138224251453426	0	0	AL	NA	NA	ENSG00000022840	ENST00000542438	ENST00000542438,ENST00000542207
ENSG00000022840;SE:12:120984404-120990302:120990501-120992521:+	0.312544425453375	0.146162664315312	0.406872718175669	0.39554505250418	0.267205635230832	0.148897772592644	0.235578307608326	0.399197463468875	SE	other SE	NA	ENSG00000022840	ENST00000325954,ENST00000413266	ENST00000413266,ENST00000325954,ENST00000536869
ENSG00000022840;SE:12:120998689-121000748:121000873-121001150:+	0.15967326831363	0.0738652243258925	0.144072908195113	0.19187616273553	0.149743043858349	0.0689988090695711	0.170101301022942	0.172464149018939	SE	other SE	NA	ENSG00000022840	ENST00000325954	ENST00000542207,ENST00000325954
ENSG00000022840;SE:12:121003332-121004628:121004783-121008994:+	0.320293555114186	0.351849449711178	0.235384467975762	0.257862225172733	0.294802298408575	0.244793471601518	0.183447393038255	0.251899876561285	SE	other SE	NA	ENSG00000022840	ENST00000325954,ENST00000413266,ENST00000545419	ENST00000538254,ENST00000413266,ENST00000325954,ENST00000545419
ENSG00000022976;A3:14:102805560-102807660:102805560-102807857:+	0.687706547624064	0.46610405157507	0.496314141496953	0.472983639560117	0.820698721571965	0.590844384113515	0.516736233849243	0.370817745559001	A3	NA	NA	ENSG00000022976	ENST00000442396,ENST00000558850,ENST00000559185,ENST00000561251	ENST00000442396,ENST00000561251,ENST00000560112,ENST00000559185,ENST00000558850
ENSG00000022976;A3:14:102805560-102807660:102805560-102808440:+	0.865756233049471	0.947198847522282	1	1	0.895785924837564	0.938209113810923	1	1	A3	NA	NA	ENSG00000022976	ENST00000442396,ENST00000558850,ENST00000559185,ENST00000561251	ENST00000558462,ENST00000442396,ENST00000561251,ENST00000558490,ENST00000559185,ENST00000558850
ENSG00000022976;A5:14:102805566-102807660:102805560-102807660:+	0.0518961251228913	0	0.0592376470319872	0	0.0765085031760331	0	0.0641719195947154	0	A5	NA	NA	ENSG00000022976	ENST00000262236,ENST00000559155	ENST00000442396,ENST00000561251,ENST00000262236,ENST00000559185,ENST00000558850,ENST00000559155
ENSG00000022976;AF:14:102793165:102793224-102800891:102797976:102798183-102800891:+	NA	1	0	NA	NA	1	0	NA	AF	NA	NA	ENSG00000022976	ENST00000561251	ENST00000561251,ENST00000559155
ENSG00000022976;AF:14:102793165:102793224-102800891:102798029:102798183-102800891:+	NA	1	NA	NA	NA	1	NA	NA	AF	NA	NA	ENSG00000022976	ENST00000561251	ENST00000561251,ENST00000558490
ENSG00000022976;AF:14:102793165:102793224-102800891:102798051:102798183-102800891:+	0	0.515068385502059	NA	NA	0	0.534037800321352	NA	NA	AF	NA	NA	ENSG00000022976	ENST00000561251	ENST00000558462,ENST00000561251
ENSG00000022976;AL:14:102802175-102802972:102802983:102802175-102805153:102805167:+	1	1	1	1	1	1	1	1	AL	NA	NA	ENSG00000022976	ENST00000559098	ENST00000560568,ENST00000559098
ENSG00000022976;AL:14:102805560-102807857:102807867:102805560-102808440:102808513:+	0.74545690274715	0.953592179311396	1	1	0.652527032424117	0.913153346736731	1	1	AL	NA	NA	ENSG00000022976	ENST00000560112	ENST00000558462,ENST00000560112,ENST00000558490
ENSG00000022976;SE:14:102793224-102797959:102798183-102800891:+	1	0.972756739068745	1	1	1	0.95958395263798	1	1	SE	other SE	NA	ENSG00000022976	ENST00000442396,ENST00000559098,ENST00000558850,ENST00000559185,ENST00000262236	ENST00000559098,ENST00000442396,ENST00000561251,ENST00000262236,ENST00000559185,ENST00000558850
ENSG00000022976;SE:14:102800983-102802026:102802175-102805153:+	0.871830038691523	0.947198847522282	1	1	0.902985666955632	0.938209113810923	1	1	SE	other SE	NA	ENSG00000022976	ENST00000442396,ENST00000558850,ENST00000559185,ENST00000262236,ENST00000561251,ENST00000559155,ENST00000558490,ENST00000560568	ENST00000560568,ENST00000558462,ENST00000442396,ENST00000561251,ENST00000262236,ENST00000558490,ENST00000559185,ENST00000558850,ENST00000559155
ENSG00000023041;A3:10:114203364-114204928:114203352-114204928:-	1	0	0.956027682162616	0.999953169432992	0.999999941479728	0	0.95651233015682	0.99995401815781	A3	NA	NA	ENSG00000023041	ENST00000369405	ENST00000369404,ENST00000369405
ENSG00000023171;AF:11:123396857:123396879-123448075:123431350:123431360-123448075:+	0.162669840619268	0.427146410116627	0.504232792391524	0	0.112999382694911	0.431950049728281	0.557960999837488	0	AF	NA	NA	ENSG00000023171	ENST00000456860,ENST00000322282,ENST00000529750	ENST00000322282,ENST00000456860,ENST00000529750,ENST00000534764
ENSG00000023171;SE:11:123448285-123449118:123449138-123455020:+	0.152052163943823	0.427144892986713	0	0	0.108229787590863	0.43194872304822	0	0	SE	microexon	NA	ENSG00000023171	ENST00000456860	ENST00000322282,ENST00000529750,ENST00000534764,ENST00000529432,ENST00000456860
ENSG00000023171;SE:11:123485543-123489053:123489064-123489401:+	0.144794578490218	0.344244275555836	0.584559219792894	0.56532949957734	0.182132078363916	0.314458335469683	0.507766906751565	0.541105069133342	SE	microexon	NA	ENSG00000023171	ENST00000456860,ENST00000529750,ENST00000529432	ENST00000529432,ENST00000456860,ENST00000529750,ENST00000450171
ENSG00000023191;A3:11:499999-500484:499923-500484:-	1	1	0.820279850719518	0.80930246518381	1	1	0.940112097693106	0.814397701531164	A3	NA	NA	ENSG00000023191	ENST00000534797,ENST00000397614,ENST00000397615,ENST00000397604,ENST00000533410,ENST00000438658,ENST00000354420,ENST00000356187,ENST00000527485,ENST00000529368,ENST00000529306,ENST00000531149	ENST00000529115,ENST00000354420,ENST00000397615,ENST00000534797,ENST00000438658,ENST00000529368,ENST00000529306,ENST00000531149,ENST00000397614,ENST00000397604,ENST00000527485,ENST00000356187,ENST00000533410
ENSG00000023191;AL:11:499031:499185-499829:499501:499600-499829:-	0.954202508805665	0.331420679030387	0.869637410802011	0.705999884753682	0.937068691122071	0.239950133570793	0.821673049381392	0.660593662190453	AL	NA	NA	ENSG00000023191	ENST00000527485	ENST00000531149,ENST00000527485
ENSG00000023191;AL:11:499047:499185-499829:499501:499600-499829:-	0.646839979849865	0	0	0	0.564217424730916	0	0	0	AL	NA	NA	ENSG00000023191	ENST00000529368	ENST00000529368,ENST00000531149
ENSG00000023191;AL:11:499049:499185-499829:499501:499600-499829:-	0	0	0.746329694694256	0.699910989654798	0	0	0.377871278673168	0.625072103885872	AL	NA	NA	ENSG00000023191	ENST00000529115	ENST00000531149,ENST00000529115
ENSG00000023191;AL:11:499062:499185-499829:499501:499600-499829:-	0	0	0	0	0	0	0	0	AL	NA	NA	ENSG00000023191	ENST00000529306	ENST00000529306,ENST00000531149
ENSG00000023191;AL:11:500635:500654-502062:500735:500738-502062:-	NA	NA	NA	NA	NA	NA	NA	NA	AL	NA	NA	ENSG00000023191	ENST00000532055	ENST00000532055,ENST00000525701
ENSG00000023228;SE:2:207013820-207014542:207014649-207017143:-	1	1	1	1	1	1	1	1	SE	other SE	NA	ENSG00000023228	ENST00000233190,ENST00000449699,ENST00000455934,ENST00000454195	ENST00000449699,ENST00000233190,ENST00000440274,ENST00000454195,ENST00000455934
ENSG00000023287;A5:8:53537347-53540592:53537347-53540601:-	0.00011833230927511	0.386941985858941	0.00224948389569857	0.282889610520483	9.46276905701734e-05	0.370301643101266	0.000902696379430886	0.314702568096828	A5	NA	NA	ENSG00000023287	ENST00000025008	ENST00000519912,ENST00000539297,ENST00000435644,ENST00000025008
ENSG00000023287;AF:8:53596573-53597959:53598029:53596573-53626635:53626693:-	0.317041614073203	0.263168578477871	0.326086278186486	0.412500914175107	0.151362879916465	0.276572427295284	0.213396951880616	0.39517115807628	AF	NA	NA	ENSG00000023287	ENST00000025008,ENST00000435644,ENST00000539297	ENST00000539297,ENST00000435644,ENST00000025008,ENST00000517963
ENSG00000023287;AL:8:53536234:53536287-53537277:53536345:53536419-53537277:-	0.441873160267494	0.484154964060495	0.587539240620773	0.570356031447923	0.554418163389509	0.506580755065547	0.574071381485466	0.522599260594341	AL	NA	NA	ENSG00000023287	ENST00000519912	ENST00000519912,ENST00000539297,ENST00000435644,ENST00000025008
ENSG00000023287;SE:8:53571536-53573156:53573217-53573486:-	0.435679216969836	0.425566657877309	0.502570649523784	0.474220612079576	0.411203237449759	0.47978666184191	0.435258119208765	0.421196571060129	SE	other SE	NA	ENSG00000023287	ENST00000025008,ENST00000435644,ENST00000539297	ENST00000539297,ENST00000523594,ENST00000435644,ENST00000025008
ENSG00000023330;SE:3:52240767-52242099:52242263-52245299:+	0.889321064294311	1	0.990730489061911	0.836083577643811	0.871685326680957	1	0.990394925266972	0.796555690509456	SE	other SE	NA	ENSG00000023330	ENST00000469224,ENST00000394965,ENST00000310271,ENST00000484952	ENST00000484952,ENST00000394965,ENST00000493402,ENST00000310271,ENST00000469224
ENSG00000023445;SE:11:102196296-102197460:102197582-102198783:+	0.976417609764768	0.80761174899628	NA	0.994195426487093	0.990442806534711	0.929411382562928	0.967982120648627	0.983016031127378	SE	other SE	NA	ENSG00000023445	ENST00000527309	ENST00000263464,ENST00000527309,ENST00000532808
ENSG00000023572;AF:1:193070334-193074394:193074512:193070334-193074647:193074768:-	1	0.841537127894905	0.860277814678302	1	1	0.778030341188073	0.840599048024457	1	AF	NA	NA	ENSG00000023572	ENST00000367439	ENST00000367439,ENST00000367440
ENSG00000023697;A3:12:16109967-16111122:16109967-16111174:+	1	1	1	1	1	1	1	1	A3	NA	NA	ENSG00000023697	ENST00000531803,ENST00000428559,ENST00000532964	ENST00000428559,ENST00000532964,ENST00000531803,ENST00000528821
ENSG00000023697;AL:12:16109967-16111174:16111242:16109967-16112763:16112813:+	0	NA	0	NA	0	NA	0	NA	AL	NA	NA	ENSG00000023697	ENST00000528821	ENST00000526521,ENST00000528821
ENSG00000023697;SE:12:16064348-16064625:16064687-16109870:+	0	0.094279735195093	0.118468486655784	0.161731777282037	0	0.0759000138254021	0.116239966402802	0.170609445142755	SE	other SE	NA	ENSG00000023697	ENST00000531803	ENST00000428559,ENST00000532964,ENST00000528821,ENST00000531803,ENST00000526521
ENSG00000023697;SE:12:16109967-16111122:16111269-16112763:+	0.838606864346999	1	0.926292727801235	1	0.852377312905027	1	0.899025364299808	1	SE	other SE	NA	ENSG00000023697	ENST00000531803,ENST00000428559,ENST00000532964	ENST00000428559,ENST00000526521,ENST00000532964,ENST00000531803
ENSG00000023697;SE:12:16115881-16135242:16135370-16185476:+	0.698139638992494	0.253549027786944	0.750091374326576	0.832254772961794	0.726439728506372	0.216956201699236	0.754799192798943	0.842125336685222	SE	other SE	ENSMUSG00000030225;SE:6:137783063-137796754:137796882-137830193:+	ENSG00000023697	ENST00000531803,ENST00000428559,ENST00000533447,ENST00000526530	ENST00000428559,ENST00000526530,ENST00000532964,ENST00000533447,ENST00000531803
ENSG00000023734;SE:12:16035753-16036017:16036055-16036475:+	0.0197627158932753	0.0211338290170043	0.0265295859153536	0	0.0216135224152972	0.0232119478610588	0.027505886824094	0	SE	microexon	NA	ENSG00000023734	ENST00000025399	ENST00000419869,ENST00000025399
ENSG00000023734;SE:12:16035753-16036475:16036610-16042862:+	0.903803764062652	0.879137595570644	1	1	0.897042169224942	0.86782569250967	1	1	SE	other SE	NA	ENSG00000023734	ENST00000419869	ENST00000541731,ENST00000419869
ENSG00000023734;SE:12:16052987-16053881:16053946-16055851:+	0.304890323675218	0.337353111911881	0.307920021575615	0.323162914331268	0.319191616971194	0.274267166798638	0.298768079688304	0.291268607367124	SE	other SE	NA	ENSG00000023734	ENST00000025399,ENST00000419869,ENST00000538352	ENST00000538352,ENST00000419869,ENST00000538718,ENST00000025399
ENSG00000023892;A3:6:35277587-35278236:35277587-35278347:+	1	1	0.381697632133159	0.384766592725712	0.069152996286219	0.440686183840284	0.124422692709578	0.2151472787399	A3	NA	NA	ENSG00000023892	ENST00000316637	ENST00000444278,ENST00000316637
ENSG00000023902;A3:1:150129209-150129566:150129209-150129579:+	0.335821631157938	0.247223792877506	0.313278261773194	0.0666458443918897	0.413779619564589	0.323115391209922	0.390124665263629	0.0695359702451777	A3	NA	NA	ENSG00000023902	ENST00000441340	ENST00000369124,ENST00000441340
ENSG00000023902;SE:1:150129209-150129566:150129680-150131014:+	0.797289779212383	1	1	0.689710683633141	0.844652852594425	1	1	0.701714971736499	SE	other SE	NA	ENSG00000023902	ENST00000441340	ENST00000025469,ENST00000441340
ENSG00000023902;SE:1:150129209-150129579:150129680-150131014:+	0.886090145740674	1	1	0.968876050679358	0.885098706263059	1	1	0.969210766806383	SE	other SE	NA	ENSG00000023902	ENST00000369124	ENST00000025469,ENST00000369124
ENSG00000024048;A3:6:42626058-42626373:42626058-42626384:+	0.0200593061341774	0.243590548316518	0.168459681279916	0.18373820934422	0.0205321675970734	0.268797066537591	0.193009055227065	0.187682552681323	A3	NA	NA	ENSG00000024048	ENST00000372883	ENST00000372883,ENST00000372901,ENST00000372899
ENSG00000024048;MX:6:42583828-42584978:42585076-42600290:42583828-42585147:42585245-42600290:+	0.368960908434755	0.664561509873638	0.810950862312977	0.00112640079594825	0.368960621431132	0.664105391378643	0.810369908753505	3.69699240363196e-11	MX	NA	NA	ENSG00000024048	ENST00000372899	ENST00000372901,ENST00000372899
ENSG00000024048;SE:6:42600642-42601986:42602032-42603156:+	0.0200593061341774	0.243590548316518	0.168459681279916	0.18373820934422	0.0205321675970734	0.268797066537591	0.193009055227065	0.187682552681323	SE	microexon	NA	ENSG00000024048	ENST00000372883	ENST00000372883,ENST00000372901,ENST00000372899
ENSG00000024526;A5:1:68947295-68947729:68947295-68948324:-	0.822357408092845	0.948113589169656	1	1	0.851889999752954	0.872480375720073	1	0.999999951903924	A5	NA	NA	ENSG00000024526	ENST00000456315	ENST00000456315,ENST00000489862
ENSG00000024526;RI:1:68955135:68955168-68955253:68955291:-	0.84735697892375	0.958723229609731	1	1	0.873590753755152	0.9032712766229	1	0.999999963071023	RI	NA	NA	ENSG00000024526	ENST00000456315,ENST00000370966	ENST00000456315,ENST00000489862,ENST00000370966
ENSG00000024526;SE:1:68947295-68947729:68948580-68949633:-	0.833919347925581	0.786718205769837	0.824026038689717	0.797814647857523	0.832280942788448	0.732682635129903	0.811614256586868	0.76781684025899	SE	other SE	NA	ENSG00000024526	ENST00000456315	ENST00000456315,ENST00000370966
ENSG00000024526;SE:1:68948580-68948956:68948988-68949633:-	0.177642591907156	0.0518864108303444	0	0	0.148110000247046	0.127519624279927	0	4.80960755123769e-08	SE	microexon	NA	ENSG00000024526	ENST00000489862	ENST00000456315,ENST00000489862
ENSG00000025156;SE:6:122744831-122749048:122749101-122752575:+	0.327742112809983	0.609515865579279	0.597717520986154	0.206088234231701	0.258117177779807	0.632437050244064	0.604288373367284	0.192986413007727	SE	other SE	NA	ENSG00000025156	ENST00000368455	ENST00000452194,ENST00000368455,ENST00000465214
ENSG00000025293;RI:20:34450935:34451222-34451288:34451322:+	1	1	1	1	1	1	1	1	RI	NA	NA	ENSG00000025293	ENST00000339089,ENST00000374000,ENST00000374012	ENST00000374000,ENST00000339089,ENST00000374012,ENST00000439301
ENSG00000025434;A3:11:47280810-47281337:47280810-47281342:+	0	0	0	0	0	0	0	0	A3	NA	NA	ENSG00000025434	ENST00000420369	ENST00000405853,ENST00000407404,ENST00000449369,ENST00000436029,ENST00000441012,ENST00000436778,ENST00000467728,ENST00000437276,ENST00000420369,ENST00000457932,ENST00000444396
ENSG00000025434;A3:11:47283000-47283098:47283000-47283470:+	0.27164432825074	0.122619499051991	0.594083928414534	0.197234908342608	0.424561247876439	0.299355926323104	0.62522916726728	0.270674704911109	A3	NA	NA	ENSG00000025434	ENST00000481889	ENST00000531660,ENST00000527949,ENST00000405576,ENST00000407404,ENST00000405853,ENST00000481889
ENSG00000025434;AF:11:47281434:47281530-47282792:47282001:47282226-47282792:+	0.999974128011874	0.776819987648185	0.587760814154404	0.982189405509686	0.999962466246089	0.647803428775199	0.602349361375997	0.977398190391101	AF	NA	NA	ENSG00000025434	ENST00000531660	ENST00000531660,ENST00000527949
ENSG00000025434;AL:11:47280810-47280912:47281030:47280810-47281342:47281503:+	0	0	0.0016671102078845	0.000244548685864702	0	0.123174390131195	0.0590268192342438	0.0386556916612219	AL	NA	NA	ENSG00000025434	ENST00000419652	ENST00000419652,ENST00000437276
ENSG00000025434;AL:11:47280810-47280912:47281030:47280810-47281342:47281530:+	0	NA	0.00123226731607738	0.00184641768723798	0	1	0.03344100788493	0.200422941394028	AL	NA	NA	ENSG00000025434	ENST00000419652	ENST00000419652,ENST00000457932
ENSG00000025434;RI:11:47283098:47283277-47283470:47283569:+	0.227802609275687	0.633675671633709	1	0.276558331734178	0.259897825932292	0.673109715791386	1	0.317850772267057	RI	NA	NA	ENSG00000025434	ENST00000481889	ENST00000467728,ENST00000481889,ENST00000395397,ENST00000441012
ENSG00000025434;SE:11:47281530-47281960:47282226-47282792:+	0.642186699097434	0.439742165800712	0.713472500267433	0.539421383397703	0.75432225338225	0.757827590154219	0.734723428175645	0.59127871158386	SE	other SE	NA	ENSG00000025434	ENST00000444396,ENST00000436778,ENST00000449369,ENST00000436029,ENST00000407404,ENST00000441012,ENST00000467728,ENST00000405853,ENST00000412937,ENST00000395397,ENST00000405576,ENST00000481889	ENST00000531660,ENST00000395397,ENST00000405576,ENST00000407404,ENST00000412937,ENST00000449369,ENST00000436029,ENST00000441012,ENST00000436778,ENST00000467728,ENST00000405853,ENST00000481889,ENST00000444396
ENSG00000025434;SE:11:47283000-47283098:47283277-47283470:+	0.558349139833704	0.0747528959255781	0	0.391248190205533	0.677525505854809	0.17183886853428	0	0.443360238326335	SE	other SE	NA	ENSG00000025434	ENST00000441012,ENST00000467728,ENST00000395397	ENST00000531660,ENST00000527949,ENST00000395397,ENST00000405576,ENST00000407404,ENST00000441012,ENST00000467728,ENST00000405853
ENSG00000025708;A3:22:50964585-50964675:50964570-50964675:-	0.571023115170836	1	0.975980798354144	0	0.516612716569109	0.466989128822395	0.971173420239433	0	A3	NA	NA	ENSG00000025708	ENST00000395681	ENST00000395681,ENST00000395678,ENST00000395680,ENST00000252029,ENST00000425169
ENSG00000025708;SE:22:50966146-50966941:50967039-50967565:-	0.571023115170836	1	0.975980798354144	0.747944851109493	0.516612716569109	0.466989128822395	0.971173420239433	0.765564295534786	SE	other SE	NA	ENSG00000025708	ENST00000395680,ENST00000395681,ENST00000252029,ENST00000395678	ENST00000395681,ENST00000395678,ENST00000395680,ENST00000252029,ENST00000425169
ENSG00000025770;A3:22:50960844-50960927:50960844-50960930:+	0.0860884450867584	0.200542474662779	0	0.229467992332145	0.0885320667318867	0.20450618484741	0	0.232699659351993	A3	NA	NA	ENSG00000025770	ENST00000299821	ENST00000299821,ENST00000420993,ENST00000395701
ENSG00000025770;A3:22:50961351-50961446:50961351-50961509:+	0.456922876192852	0.521697678427955	0.474880047902439	0.461657843394482	0.372194140770585	0.386908242911956	0.503586177852075	0.485795211198707	A3	NA	NA	ENSG00000025770	ENST00000395701,ENST00000420993,ENST00000299821	ENST00000299821,ENST00000420993,ENST00000395701,ENST00000522304
ENSG00000025770;A5:22:50946874-50954876:50946857-50954876:+	0.982526071233165	1	1	1	0.976105428037915	1	1	1	A5	NA	NA	ENSG00000025770	ENST00000395698,ENST00000395701,ENST00000420993,ENST00000299821	ENST00000395701,ENST00000395698,ENST00000299821,ENST00000518394,ENST00000420993
ENSG00000025770;SE:22:50946874-50954149:50954203-50954876:+	0.00536570043457094	0.0110027089182049	0.00765000452161331	0	0.0118525339411966	0.0219535786226215	0.03678089183727	0	SE	other SE	NA	ENSG00000025770	ENST00000418794	ENST00000418794,ENST00000395701,ENST00000395698,ENST00000299821,ENST00000420993
ENSG00000025770;SE:22:50946874-50954876:50954977-50955856:+	0.650415057184987	0.596852099708974	0.811353669413162	0.947187393186144	0.644066586145172	0.613426680132228	0.792746806039489	0.946660182553048	SE	other SE	NA	ENSG00000025770	ENST00000395698,ENST00000395701,ENST00000420993,ENST00000299821	ENST00000395701,ENST00000395698,ENST00000299821,ENST00000420993,ENST00000523045
ENSG00000025800;A3:1:32625132-32626216:32625132-32626220:+	0.684017245019278	0.752319615739568	0.706562354736442	0.908945060307704	0.81216178816295	0.775613503677724	0.705265655293627	0.920500847241693	A3	NA	NA	ENSG00000025800	ENST00000373625,ENST00000545542,ENST00000537234	ENST00000545542,ENST00000537234,ENST00000471599,ENST00000373625
ENSG00000025800;A5:1:32622546-32622947:32622528-32622947:+	0.735866629177076	0.795896641202461	0.789927825678144	0.929973968992941	0.847258711097589	0.813276577543532	0.799430561046491	0.940331083463855	A5	NA	NA	ENSG00000025800	ENST00000373625,ENST00000545542,ENST00000537234,ENST00000446515	ENST00000545542,ENST00000471599,ENST00000537234,ENST00000373625,ENST00000446515
ENSG00000025800;AF:1:32573732:32573735-32620189:32608607:32608625-32620189:+	1	1	1	0.832086726768402	1	1	1	0.827999047878046	AF	NA	NA	ENSG00000025800	ENST00000471599,ENST00000373625	ENST00000545542,ENST00000471599,ENST00000373625
ENSG00000025800;SE:1:32623962-32625001:32625132-32626216:+	0.777012194973424	0.778940441873345	0.640347596820966	0.751662427398407	0.779469300957759	0.793613740568582	0.600352055819935	0.734732163693911	SE	other SE	NA	ENSG00000025800	ENST00000373625,ENST00000545542,ENST00000537234	ENST00000545542,ENST00000537234,ENST00000373625,ENST00000446515
ENSG00000026036;RI:20:62309498:62309536-62309621:62309699:+	0.953985545349691	0.960845631162477	0.952117151898452	0.879882239382239	0.940008669415395	0.97228007943812	0.935845446976292	0.879760327728843	RI	NA	NA	ENSG00000026036	ENST00000492259	ENST00000482936,ENST00000492259
ENSG00000026036;SE:20:62321218-62321440:62321563-62321647:+	0.0460144546503088	0.0391543688375229	0.0478828481015483	0.120117760617761	0.0599913305846053	0.0277199205618799	0.0641545530237082	0.120239672271157	SE	other SE	NA	ENSG00000026036	ENST00000482936	ENST00000482936,ENST00000492259
ENSG00000026103;A3:10:90773124-90773857:90773124-90773876:+	0	0	0	0	0	0	0	0	A3	NA	NA	ENSG00000026103	ENST00000352159	ENST00000352159,ENST00000355740,ENST00000357339
ENSG00000026103;SE:10:90762951-90767457:90767594-90770296:+	1	0.120843409861427	0.201220712577228	0.573766708076221	0.23441730211799	0.110530638055626	0.147125528987158	0.516305010143587	SE	other SE	NA	ENSG00000026103	ENST00000492756,ENST00000488877,ENST00000494410	ENST00000488877,ENST00000494410,ENST00000479522,ENST00000484444,ENST00000492756
ENSG00000026103;SE:10:90767594-90768646:90768754-90770296:+	0.741927826380865	0.817986789545781	0.539613562382059	0.792610677283016	0.751456522693745	0.649575912946246	0.609941763101152	0.666077388743076	SE	other SE	NA	ENSG00000026103	ENST00000352159,ENST00000355279,ENST00000355740,ENST00000357339	ENST00000355740,ENST00000352159,ENST00000488877,ENST00000357339,ENST00000494410,ENST00000355279,ENST00000492756
ENSG00000026103;SE:10:90770357-90770510:90770572-90771756:+	0.357538182496228	0	0	0.621195165102553	0.380299012514108	0	0	0.640111314748856	SE	other SE	NA	ENSG00000026103	ENST00000352159,ENST00000355279,ENST00000355740	ENST00000352159,ENST00000355740,ENST00000355279,ENST00000357339
ENSG00000026103;SE:10:90771838-90773100:90773124-90773876:+	0.994645551167088	1	1	1	0.988150657464853	1	1	1	SE	microexon	NA	ENSG00000026103	ENST00000355740,ENST00000357339	ENST00000355740,ENST00000355279,ENST00000357339
ENSG00000026297;A5:6:167360227-167362054:167360227-167362058:-	0.797492660460207	0	0.211924899807557	0.629658318132546	0.741470591154875	0	0.121580765908437	0.517531123641014	A5	NA	NA	ENSG00000026297	ENST00000028008	ENST00000476238,ENST00000028008,ENST00000478180,ENST00000421787,ENST00000366855,ENST00000508775
ENSG00000026508;A3:11:35211612-35219668:35211612-35219695:+	1	1	1	1	1	1	1	1	A3	NA	NA	ENSG00000026508	ENST00000415148,ENST00000525688,ENST00000533222	ENST00000525688,ENST00000533222,ENST00000524922,ENST00000415148
ENSG00000026508;A3:11:35222742-35223215:35222742-35223218:+	0	0	0	NA	0	0	0	NA	A3	NA	NA	ENSG00000026508	ENST00000433354	ENST00000528455,ENST00000415148,ENST00000449691,ENST00000428726,ENST00000433354,ENST00000437706,ENST00000524922
ENSG00000026508;A3:11:35226187-35227659:35226187-35227662:+	NA	1	0	NA	NA	0.288499154173797	0	NA	A3	NA	NA	ENSG00000026508	ENST00000415148,ENST00000433354,ENST00000437706,ENST00000428726,ENST00000531110	ENST00000415148,ENST00000531110,ENST00000428726,ENST00000433354,ENST00000437706,ENST00000526553
ENSG00000026508;A5:11:35211612-35229652:35211519-35229652:+	1	0.034541825419063	1	0.654472170052078	1	0.0379803392640615	1	0.754962534735362	A5	NA	NA	ENSG00000026508	ENST00000360158,ENST00000433892,ENST00000278385	ENST00000278385,ENST00000527889,ENST00000360158,ENST00000433892
ENSG00000026508;A5:11:35211612-35232793:35211519-35232793:+	NA	0	0.245078517047729	0	NA	0	0.269179946619735	0	A5	NA	NA	ENSG00000026508	ENST00000434472	ENST00000434472,ENST00000526000
ENSG00000026508;A5:11:35211612-35236399:35211519-35236399:+	1	1	1	NA	1	1	1	NA	A5	NA	NA	ENSG00000026508	ENST00000263398,ENST00000442151	ENST00000279452,ENST00000442151,ENST00000263398
ENSG00000026508;AF:11:35222630:35222742-35226059:35223226:35223334-35226059:+	NA	NA	1	0	NA	0.564144360908962	1	0	AF	NA	NA	ENSG00000026508	ENST00000526553	ENST00000526553,ENST00000528672
ENSG00000026508;AL:11:35243279-35243922:35243922:35243279-35250676:35250711:+	0.408607136406262	0.051875084832636	0.224740290899019	0	0.136814043158125	0.0270553672455932	0.179752289733502	0	AL	NA	NA	ENSG00000026508	ENST00000442151	ENST00000525688,ENST00000442151
ENSG00000026508;AL:11:35243279-35243922:35243922:35243279-35250676:35250791:+	0.922373934442894	0.699919845813435	0.267142427443561	0	0.671361005305009	0.529228916754113	0.28998124902533	0	AL	NA	NA	ENSG00000026508	ENST00000442151	ENST00000278385,ENST00000442151
ENSG00000026508;AL:11:35243279-35243922:35243922:35243279-35250676:35250831:+	1	1	1	NA	1	1	1	NA	AL	NA	NA	ENSG00000026508	ENST00000442151	ENST00000442151,ENST00000278386
ENSG00000026508;AL:11:35243279-35243922:35243922:35243279-35250676:35250869:+	1	1	1	NA	1	1	1	NA	AL	NA	NA	ENSG00000026508	ENST00000442151	ENST00000279452,ENST00000442151
ENSG00000026508;AL:11:35243279-35243922:35243922:35243279-35250676:35250877:+	0.462715155522804	0.431175463855913	0.473018318902172	0	0.272370241938293	0.366869312006707	0.454310007732921	0	AL	NA	NA	ENSG00000026508	ENST00000442151	ENST00000434472,ENST00000442151,ENST00000526669,ENST00000415148,ENST00000352818,ENST00000449691,ENST00000428726,ENST00000263398,ENST00000433892,ENST00000433354,ENST00000437706,ENST00000360158
ENSG00000026508;MX:11:35211612-35219668:35219793-35236399:35211612-35229652:35229756-35236399:+	1	1	1	0.904905993744577	1	1	1	0.912544930338188	MX	NA	NA	ENSG00000026508	ENST00000525688	ENST00000525688,ENST00000360158
ENSG00000026508;MX:11:35211612-35219668:35219793-35236399:35211612-35232793:35232996-35236399:+	1	1	0.755879670223341	1	1	1	0.791626147798991	1	MX	NA	NA	ENSG00000026508	ENST00000525688	ENST00000525688,ENST00000434472
ENSG00000026508;MX:11:35211612-35229652:35229756-35236399:35211612-35232793:35232996-35236399:+	NA	NA	0	1	NA	NA	0	1	MX	NA	NA	ENSG00000026508	ENST00000360158	ENST00000434472,ENST00000360158
ENSG00000026508;MX:11:35223334-35226059:35226187-35229652:35223334-35227659:35227790-35229652:+	0	0	NA	1	0	0.782799105292352	NA	1	MX	NA	NA	ENSG00000026508	ENST00000528672	ENST00000449691,ENST00000528672
ENSG00000026508;SE:11:35198287-35201821:35201954-35208379:+	1	1	1	1	1	1	1	1	SE	other SE	NA	ENSG00000026508	ENST00000263398,ENST00000415148,ENST00000433354,ENST00000449691,ENST00000437706,ENST00000360158,ENST00000428726,ENST00000433892,ENST00000434472,ENST00000352818,ENST00000442151,ENST00000525211,ENST00000526000,ENST00000279452,ENST00000527889,ENST00000528455	ENST00000434472,ENST00000442151,ENST00000528455,ENST00000415148,ENST00000352818,ENST00000449691,ENST00000525211,ENST00000279452,ENST00000527889,ENST00000428726,ENST00000263398,ENST00000433892,ENST00000433354,ENST00000526000,ENST00000437706,ENST00000360158,ENST00000425428
ENSG00000026508;SE:11:35211519-35232793:35232996-35236399:+	NA	1	1	1	NA	1	1	1	SE	other SE	NA	ENSG00000026508	ENST00000526000	ENST00000279452,ENST00000526000
ENSG00000026508;SE:11:35211612-35218293:35218421-35219668:+	0.0136559223319926	0.017637762149168	0.203951997049306	0.231988680507151	0.0151566231190965	0.0321435084317922	0.196850643321996	0.247920209088023	SE	other SE	NA	ENSG00000026508	ENST00000433354,ENST00000449691,ENST00000437706,ENST00000428726,ENST00000525685	ENST00000415148,ENST00000449691,ENST00000533222,ENST00000428726,ENST00000525688,ENST00000525685,ENST00000433354,ENST00000437706
ENSG00000026508;SE:11:35211612-35219668:35219793-35222629:+	NA	0	0	NA	NA	0	0	NA	SE	other SE	NA	ENSG00000026508	ENST00000415148	ENST00000528455,ENST00000415148
ENSG00000026508;SE:11:35211612-35219668:35219793-35229652:+	0.200533821135405	0	0	0	0.434139768967089	0	0	0	SE	other SE	NA	ENSG00000026508	ENST00000533222	ENST00000278385,ENST00000533222,ENST00000360158,ENST00000433892
ENSG00000026508;SE:11:35211612-35219668:35219793-35236399:+	0.591392863593738	0.948124915167364	0.775259709100981	1	0.863185956841875	0.972944632754407	0.820247710266498	1	SE	other SE	NA	ENSG00000026508	ENST00000525688	ENST00000525688,ENST00000442151,ENST00000263398
ENSG00000026508;SE:11:35211612-35219695:35219793-35222629:+	NA	0	0	NA	NA	0	0	NA	SE	other SE	NA	ENSG00000026508	ENST00000524922	ENST00000528455,ENST00000524922
ENSG00000026508;SE:11:35211612-35226059:35226187-35227659:+	NA	1	0	0	NA	1	0	0	SE	other SE	NA	ENSG00000026508	ENST00000531110	ENST00000525211,ENST00000531110
ENSG00000026508;SE:11:35211612-35229652:35229753-35231512:+	0.0364528239135561	1	0.398394865387369	1	0.108618294840646	1	0.430987784606884	1	SE	other SE	NA	ENSG00000026508	ENST00000433892,ENST00000278385	ENST00000278385,ENST00000531873,ENST00000433892
ENSG00000026508;SE:11:35211612-35229652:35229756-35236399:+	0	0	0	1	0	0	0	1	SE	other SE	NA	ENSG00000026508	ENST00000360158	ENST00000442151,ENST00000360158,ENST00000263398
ENSG00000026508;SE:11:35211612-35231512:35231601-35232793:+	1	NA	0.788064076881225	NA	1	NA	0.729093065344481	NA	SE	other SE	NA	ENSG00000026508	ENST00000531873	ENST00000434472,ENST00000531873
ENSG00000026508;SE:11:35211612-35232793:35232996-35236399:+	0	0	0.526981681097828	NA	0	0	0.545689992267079	NA	SE	other SE	NA	ENSG00000026508	ENST00000434472	ENST00000434472,ENST00000442151,ENST00000263398
ENSG00000026508;SE:11:35211612-35236399:35236461-35240863:+	0.467109394358022	0.496022795165219	1	NA	0.280222292669337	0.477992728165319	1	NA	SE	other SE	NA	ENSG00000026508	ENST00000263398,ENST00000442151	ENST00000352818,ENST00000442151,ENST00000263398
ENSG00000026508;SE:11:35222742-35223215:35223334-35226059:+	NA	NA	0	NA	NA	0	0	NA	SE	other SE	NA	ENSG00000026508	ENST00000433354	ENST00000433354,ENST00000526553
ENSG00000026508;SE:11:35222742-35223218:35223334-35226059:+	NA	NA	0	NA	NA	0	0	NA	SE	other SE	NA	ENSG00000026508	ENST00000415148,ENST00000437706,ENST00000428726	ENST00000437706,ENST00000428726,ENST00000526553,ENST00000415148
ENSG00000026508;SE:11:35223334-35226059:35226187-35227659:+	0	0	NA	NA	0	0	NA	NA	SE	other SE	NA	ENSG00000026508	ENST00000415148,ENST00000433354,ENST00000437706,ENST00000428726	ENST00000415148,ENST00000449691,ENST00000428726,ENST00000433354,ENST00000437706
ENSG00000026508;SE:11:35226187-35227659:35227790-35229652:+	NA	1	NA	0	NA	0.344188176715128	NA	0	SE	other SE	NA	ENSG00000026508	ENST00000415148,ENST00000433354,ENST00000437706,ENST00000428726,ENST00000531110	ENST00000415148,ENST00000531110,ENST00000428726,ENST00000528672,ENST00000433354,ENST00000437706
ENSG00000026508;SE:11:35226187-35227662:35227790-35229652:+	NA	NA	1	0	NA	0.564144360908962	1	0	SE	other SE	NA	ENSG00000026508	ENST00000526553	ENST00000526553,ENST00000528672
ENSG00000026508;SE:11:35229756-35232793:35232996-35236399:+	NA	NA	NA	0	NA	NA	NA	0	SE	other SE	NA	ENSG00000026508	ENST00000433354	ENST00000433354,ENST00000360158
ENSG00000026508;SE:11:35231601-35232793:35232996-35236399:+	0.194570974883225	0.414248461986379	0	0	0.173665536855251	0.416014663372449	0	0	SE	other SE	NA	ENSG00000026508	ENST00000415148,ENST00000449691,ENST00000428726,ENST00000433892	ENST00000415148,ENST00000278385,ENST00000449691,ENST00000428726,ENST00000433892,ENST00000437706
ENSG00000026508;SE:11:35240934-35243201:35243279-35250676:+	0.361395277883366	0.428185783009078	0.385827859583893	0.326939022019731	0.279809319392439	0.684997801679214	0.365439494375851	0.294584013053338	SE	other SE	NA	ENSG00000026508	ENST00000263398,ENST00000415148,ENST00000433354,ENST00000449691,ENST00000437706,ENST00000360158,ENST00000428726,ENST00000526669,ENST00000433892,ENST00000434472,ENST00000352818,ENST00000279452,ENST00000525688,ENST00000278385	ENST00000434472,ENST00000526669,ENST00000415148,ENST00000352818,ENST00000449691,ENST00000279452,ENST00000278385,ENST00000428726,ENST00000263398,ENST00000433892,ENST00000525688,ENST00000525469,ENST00000433354,ENST00000437706,ENST00000360158
ENSG00000026652;AF:6:161575342-161587280:161587441:161575342-161653068:161653245:-	0.536272825589247	0.461419565245702	0.602824695178132	0.463155393264939	0.466239642923132	0.538648176840052	0.598462408074815	0.557873775382794	AF	NA	NA	ENSG00000026652	ENST00000366906	ENST00000366906,ENST00000366911
ENSG00000026652;AL:6:161575133:161575342-161587280:161586695:161586745-161587280:-	0.67496892371928	0.723817029512183	0.646387948784608	0.645649071200202	0.598094885768436	0.748744632850593	0.552705818581383	0.562942907215387	AL	NA	NA	ENSG00000026652	ENST00000366906	ENST00000366908,ENST00000366906,ENST00000436279
ENSG00000026652;SE:6:161575342-161587280:161587449-161653068:-	0.403357513413264	0.384239960842834	0.450389681628242	0.302178914680066	0.390960982611169	0.455542969680197	0.445400316479391	0.339678940685652	SE	other SE	NA	ENSG00000026652	ENST00000320285	ENST00000320285,ENST00000366911
ENSG00000026751;MX:1:160709146-160717984:160718304-160721135:160709146-160719611:160719883-160721135:+	NA	NA	NA	NA	NA	NA	1	NA	MX	NA	NA	ENSG00000026751	ENST00000441662	ENST00000441662,ENST00000458602
ENSG00000026751;MX:1:160709146-160717984:160718304-160721976:160709146-160719611:160719883-160721976:+	NA	NA	NA	NA	0	1	1	NA	MX	NA	NA	ENSG00000026751	ENST00000444090	ENST00000458104,ENST00000444090
ENSG00000026751;MX:1:160718304-160719611:160719883-160721976:160718304-160721135:160721238-160721976:+	NA	NA	NA	NA	NA	NA	0	NA	MX	NA	NA	ENSG00000026751	ENST00000495334	ENST00000495334,ENST00000441662
ENSG00000026751;MX:1:160719883-160720094:160720213-160721976:160719883-160721135:160721238-160721976:+	NA	NA	NA	NA	1	1	NA	NA	MX	NA	NA	ENSG00000026751	ENST00000359331	ENST00000359331,ENST00000458602
ENSG00000026751;SE:1:160709146-160717984:160718304-160719611:+	NA	NA	NA	NA	0.565977919981225	0.277807399956981	0	NA	SE	other SE	NA	ENSG00000026751	ENST00000359331,ENST00000368043,ENST00000495334	ENST00000495334,ENST00000458104,ENST00000368042,ENST00000359331,ENST00000458602,ENST00000368043
ENSG00000026751;SE:1:160718304-160719611:160719883-160721976:+	NA	NA	NA	NA	NA	0	0	NA	SE	other SE	NA	ENSG00000026751	ENST00000495334	ENST00000495334,ENST00000444090
ENSG00000026751;SE:1:160718304-160721135:160721238-160721976:+	NA	NA	NA	NA	NA	0	0.489180971031579	NA	SE	other SE	NA	ENSG00000026751	ENST00000441662	ENST00000441662,ENST00000444090
ENSG00000026751;SE:1:160719883-160720094:160720213-160721135:+	NA	NA	NA	NA	NA	1	1	NA	SE	other SE	NA	ENSG00000026751	ENST00000368043,ENST00000368042	ENST00000368042,ENST00000368043,ENST00000458602
ENSG00000026751;SE:1:160719883-160720094:160720213-160721976:+	NA	NA	NA	NA	0.565977919981225	1	NA	NA	SE	other SE	NA	ENSG00000026751	ENST00000359331	ENST00000495334,ENST00000359331,ENST00000458104
ENSG00000026751;SE:1:160719883-160721135:160721238-160721976:+	NA	NA	NA	NA	0	NA	NA	NA	SE	other SE	NA	ENSG00000026751	ENST00000458602	ENST00000495334,ENST00000458104,ENST00000458602
ENSG00000026751;SE:1:160720213-160721135:160721238-160721976:+	NA	NA	NA	NA	0	0.722192600043019	1	NA	SE	other SE	NA	ENSG00000026751	ENST00000368043,ENST00000368042	ENST00000359331,ENST00000368042,ENST00000368043
ENSG00000026950;A3:6:26406484-26407899:26406484-26408055:+	1	0.581012540753414	1	1	1	0.657920853580188	1	1	A3	NA	NA	ENSG00000026950	ENST00000425234,ENST00000476549,ENST00000289361	ENST00000425234,ENST00000289361,ENST00000414912,ENST00000476549
ENSG00000026950;AL:6:26411809-26412640:26412755:26411809-26412933:26412970:+	0.652674290379378	0.561945231350331	1	1	0.672116571476391	0.583210867456194	1	1	AL	NA	NA	ENSG00000026950	ENST00000425234	ENST00000425234,ENST00000476549
ENSG00000026950;AL:6:26411809-26412640:26412755:26411809-26413397:26413917:+	0.236220229367003	0.0244702766938193	0.147484370348318	0.212151347607209	0.177571488186866	0.10039410965835	0.13700085979675	0.171852611212727	AL	NA	NA	ENSG00000026950	ENST00000425234	ENST00000425234,ENST00000289361,ENST00000414912
ENSG00000026950;AL:6:26411809-26412933:26412970:26411809-26413397:26413917:+	0.141324772552617	0.0191788524108963	0	0	0.0952923829936006	0.0738622144643834	0	0	AL	NA	NA	ENSG00000026950	ENST00000476549	ENST00000289361,ENST00000414912,ENST00000476549
ENSG00000027075;AF:14:61788820:61789182-61857943:61793711:61793899-61857943:+	1	NA	0	1	0.191379701803404	0	0	1	AF	NA	NA	ENSG00000027075	ENST00000332981	ENST00000553830,ENST00000332981
ENSG00000027697;A3:6:137527445-137528100:137527343-137528100:-	0.83646800728194	0.938400994781036	0.776919636790781	0.84507094922532	0.834982594331814	0.927373418157169	0.789131583073413	0.849301271729155	A3	NA	NA	ENSG00000027697	ENST00000543628,ENST00000367739,ENST00000367735,ENST00000414770	ENST00000367735,ENST00000414770,ENST00000458076,ENST00000543628,ENST00000367739
ENSG00000027697;AF:6:137528214-137536404:137536458:137528214-137539588:137539588:-	1	0.775377944849725	0	1	1	0.80780244165568	0	1	AF	NA	NA	ENSG00000027697	ENST00000367735,ENST00000414770	ENST00000543628,ENST00000367735,ENST00000414770
ENSG00000027697;AF:6:137528214-137536404:137536458:137528214-137540380:137540464:-	0.0409830060095583	0.216462271643011	0	0.144969378860462	0.0269479203511542	0.248574327050524	0	0.120943022634291	AF	NA	NA	ENSG00000027697	ENST00000367735,ENST00000414770	ENST00000367739,ENST00000367735,ENST00000414770,ENST00000458076
ENSG00000027697;AF:6:137528214-137539588:137539588:137528214-137540380:137540464:-	0	0.0741011260164918	0.39110228115529	0	0	0.0729641421936329	0.406317406242056	0	AF	NA	NA	ENSG00000027697	ENST00000543628	ENST00000543628,ENST00000367739,ENST00000458076
ENSG00000027697;AL:6:137524636:137524822-137525469:137524826:137524867-137525469:-	1	1	1	1	1	1	1	1	AL	NA	NA	ENSG00000027697	ENST00000458076	ENST00000367735,ENST00000458076
ENSG00000027847;A3:5:177031542-177034284:177031542-177034303:+	0.173239351940602	0.222795222914448	0.322997867392854	0.278572811868933	0.145782533540937	0.174787011347014	0.24952219702904	0.182064841472232	A3	NA	NA	ENSG00000027847	ENST00000505433	ENST00000505468,ENST00000029410,ENST00000510761,ENST00000505433
ENSG00000027847;AL:5:177031542-177032046:177032046:177031542-177034284:177034380:+	0.953242299055328	0.94500525935431	0.921914485883322	0.911687197449197	0.954125436945268	0.947380015668257	0.881612260329959	0.94109002768036	AL	NA	NA	ENSG00000027847	ENST00000507061	ENST00000507061,ENST00000505433
ENSG00000027847;AL:5:177031542-177032046:177032046:177031542-177034303:177034339:+	1	1	1	1	1	1	1	1	AL	NA	NA	ENSG00000027847	ENST00000507061	ENST00000505468,ENST00000507061
ENSG00000027847;AL:5:177031542-177032046:177032046:177031542-177034303:177034358:+	1	1	1	1	1	1	1	1	AL	NA	NA	ENSG00000027847	ENST00000507061	ENST00000510761,ENST00000507061
ENSG00000027869;A3:1:156784116-156784829:156784086-156784829:-	NA	0.992223666687805	0	0	0	0.992455098633831	0	0	A3	NA	NA	ENSG00000027869	ENST00000392306	ENST00000368199,ENST00000392306,ENST00000368198
ENSG00000027869;A3:1:156785886-156786467:156785855-156786467:-	NA	1	0	0	0	1	0	0	A3	NA	NA	ENSG00000027869	ENST00000368199,ENST00000392306	ENST00000368199,ENST00000392306,ENST00000368198
ENSG00000028116;AL:2:58373609-58381889:58381894:58373609-58386484:58386825:+	0	0	0	0	0	0	0	0	AL	NA	NA	ENSG00000028116	ENST00000417641,ENST00000412104	ENST00000412104,ENST00000340157,ENST00000417641,ENST00000435505,ENST00000440705
ENSG00000028203;A3:12:95611662-95645716:95611662-95645743:+	1	1	1	1	1	1	1	1	A3	NA	NA	ENSG00000028203	ENST00000550803,ENST00000547997,ENST00000546557,ENST00000547484,ENST00000548455,ENST00000549624,ENST00000552660,ENST00000551994,ENST00000548245,ENST00000547611,ENST00000548838,ENST00000548371,ENST00000549002,ENST00000436874	ENST00000548838,ENST00000551994,ENST00000547484,ENST00000548371,ENST00000436874,ENST00000548455,ENST00000549002,ENST00000549624,ENST00000547997,ENST00000548245,ENST00000552660,ENST00000546557,ENST00000547611,ENST00000552821,ENST00000550803
ENSG00000028203;A3:12:95645847-95650926:95645847-95650930:+	1	1	0.969455027052288	1	1	1	0.903539146931592	1	A3	NA	NA	ENSG00000028203	ENST00000548245,ENST00000552821,ENST00000551472,ENST00000436874	ENST00000551472,ENST00000551994,ENST00000548245,ENST00000436874,ENST00000552821
ENSG00000028203;A3:12:95660408-95663815:95660408-95663827:+	0.354704871508831	0.207737398380869	0.44087155187827	0.343970969565614	0.357849028250647	0.208467491598614	0.44838415011082	0.340975396572292	A3	NA	NA	ENSG00000028203	ENST00000397792	ENST00000436874,ENST00000261219,ENST00000397792
ENSG00000028203;AL:12:95645847-95650326:95650394:95645847-95650930:95650938:+	1	1	0.994802413133324	1	1	1	0.978509318731831	1	AL	NA	NA	ENSG00000028203	ENST00000550803,ENST00000547997,ENST00000546557,ENST00000547484,ENST00000548455,ENST00000548822,ENST00000549624,ENST00000552660	ENST00000551994,ENST00000547484,ENST00000548822,ENST00000548455,ENST00000549624,ENST00000547997,ENST00000552660,ENST00000546557,ENST00000550803
ENSG00000028203;AL:12:95645847-95650326:95650394:95645847-95660133:95660159:+	0.998354740374887	0.998631768177353	0.997902679410209	1	0.993287209515339	0.994040040031078	0.990375157247846	1	AL	NA	NA	ENSG00000028203	ENST00000550803,ENST00000547997,ENST00000546557,ENST00000547484,ENST00000548455,ENST00000548822,ENST00000549624,ENST00000552660	ENST00000548838,ENST00000547484,ENST00000548822,ENST00000548371,ENST00000548455,ENST00000549624,ENST00000547997,ENST00000552660,ENST00000546557,ENST00000547611,ENST00000550803
ENSG00000028203;AL:12:95645847-95650930:95650938:95645847-95660133:95660159:+	0	0	0.713132223952783	NA	0	0	0.693243147394688	NA	AL	NA	NA	ENSG00000028203	ENST00000551994	ENST00000551994,ENST00000547611,ENST00000548838,ENST00000548371
ENSG00000028203;AL:12:95651015-95652021:95652059:95651015-95656682:95656835:+	0.482426375849106	0.575342174125892	0.398955082105809	0.386363363176195	0.290246949713146	0.379143496786307	0.344091703026541	0.218517262044124	AL	NA	NA	ENSG00000028203	ENST00000548245	ENST00000551311,ENST00000548245
ENSG00000028203;SE:12:95611662-95617956:95618012-95645716:+	0.0302986594393835	0.0369613847755501	0.109219539666137	0	0.0178982315916036	0.0661526620912605	0.134559561383532	0	SE	other SE	NA	ENSG00000028203	ENST00000548822,ENST00000551472	ENST00000548838,ENST00000551472,ENST00000551994,ENST00000547484,ENST00000548822,ENST00000548371,ENST00000548455,ENST00000436874,ENST00000549002,ENST00000549624,ENST00000547997,ENST00000548245,ENST00000552660,ENST00000546557,ENST00000547611,ENST00000550803
ENSG00000028203;SE:12:95645847-95650926:95651015-95656682:+	0	0	1	NA	0	0	1	NA	SE	other SE	NA	ENSG00000028203	ENST00000552821,ENST00000551472,ENST00000436874	ENST00000436874,ENST00000551472,ENST00000552821,ENST00000549002
ENSG00000028203;SE:12:95645847-95656682:95656857-95660133:+	0.77725186964738	0.906572654340035	0	NA	0.434968936953521	0.641325715114284	0	NA	SE	other SE	NA	ENSG00000028203	ENST00000549002	ENST00000547611,ENST00000548838,ENST00000548371,ENST00000549002
ENSG00000028203;SE:12:95650398-95650926:95651015-95656682:+	0.551947980588873	0.645185898710086	0.711305958479403	0.696216800336538	0.475098116258854	0.564820744796682	0.625526730445919	0.643411133224775	SE	other SE	NA	ENSG00000028203	ENST00000551311,ENST00000397792,ENST00000261219	ENST00000551311,ENST00000261219,ENST00000397792,ENST00000546445
ENSG00000028277;A3:19:42596092-42596221:42595743-42596221:-	0.712889368200397	1	1	0	0.747481390781466	1	1	0	A3	NA	NA	ENSG00000028277	ENST00000560804	ENST00000560804,ENST00000560558,ENST00000526816,ENST00000389341,ENST00000560398
ENSG00000028277;A3:19:42596422-42597981:42596286-42597981:-	1	1	1	1	1	1	1	1	A3	NA	NA	ENSG00000028277	ENST00000342301,ENST00000533720,ENST00000560804,ENST00000389341,ENST00000526816,ENST00000560558,ENST00000560398,ENST00000529952	ENST00000560804,ENST00000533720,ENST00000389341,ENST00000560558,ENST00000526816,ENST00000529952,ENST00000529067,ENST00000342301,ENST00000560398
ENSG00000028277;A3:19:42600395-42603679:42600347-42603679:-	0.672677661353935	0.764909640964897	0.524518375629431	0.494761339258351	0.776898895732569	0.9252891910407	0.874396523217913	0.556557076879921	A3	NA	NA	ENSG00000028277	ENST00000342301,ENST00000526816,ENST00000529952,ENST00000528894,ENST00000526831	ENST00000526831,ENST00000560804,ENST00000533720,ENST00000389341,ENST00000560558,ENST00000526816,ENST00000529952,ENST00000529067,ENST00000342301,ENST00000560398,ENST00000528894
ENSG00000028277;A3:19:42621584-42626278:42621518-42626278:-	0.266232015585374	0.448329279801652	0.13012251390022	0.836212908952574	0.278024578173557	0.531341832186742	0.407969435664529	0.84213192748241	A3	NA	NA	ENSG00000028277	ENST00000560804,ENST00000560398	ENST00000534559,ENST00000560804,ENST00000533720,ENST00000389341,ENST00000526816,ENST00000529952,ENST00000529067,ENST00000342301,ENST00000560398,ENST00000528894
ENSG00000028277;MX:19:42595743-42596019:42596092-42597981:42595743-42596221:42596422-42597981:-	0.89462204720705	1	1	0.924005940659667	0.942026111455544	1	1	0.690307624906281	MX	NA	NA	ENSG00000028277	ENST00000533548	ENST00000533548,ENST00000560558,ENST00000526816,ENST00000389341,ENST00000560398
ENSG00000028277;SE:19:42595743-42596019:42596092-42596221:-	0	1	NA	0	0	1	NA	0	SE	other SE	ENSMUSG00000008496;SE:7:25093002-25093288:25093361-25093485:-	ENSG00000028277	ENST00000342301,ENST00000533720	ENST00000533720,ENST00000560558,ENST00000389341,ENST00000526816,ENST00000342301,ENST00000560398
ENSG00000028277;SE:19:42596092-42596221:42596422-42597981:-	0.226288335403929	0.297187853130109	0.185336577896867	0	0.154097860798509	0.39079311781574	0.333450800048659	0	SE	other SE	NA	ENSG00000028277	ENST00000342301,ENST00000533720,ENST00000560804	ENST00000533548,ENST00000342301,ENST00000560804,ENST00000533720
ENSG00000028277;SE:19:42603973-42621402:42621518-42626278:-	NA	1	NA	1	NA	1	NA	1	SE	other SE	ENSMUSG00000008496;SE:7:25100243-25116038:25116154-25120841:-	ENSG00000028277	ENST00000342301,ENST00000533720,ENST00000389341,ENST00000526816,ENST00000529952,ENST00000529067,ENST00000528894	ENST00000533720,ENST00000389341,ENST00000560558,ENST00000526816,ENST00000529952,ENST00000529067,ENST00000342301,ENST00000528894
ENSG00000028277;SE:19:42603973-42621402:42621584-42626278:-	1	1	1	1	1	1	1	1	SE	other SE	ENSMUSG00000008496;SE:7:25100243-25116038:25116220-25120841:-	ENSG00000028277	ENST00000560804,ENST00000560398	ENST00000560804,ENST00000560398,ENST00000560558
ENSG00000028310;A3:5:869519-870588:869509-870588:-	0.00961339843845108	0.167451917188272	0.16177871782226	0.19969595442435	0.0384211951951537	0.319285814531965	0.388887959856178	0.598625747182524	A3	NA	NA	ENSG00000028310	ENST00000518250,ENST00000519112	ENST00000518250,ENST00000519112,ENST00000523139,ENST00000518251
ENSG00000028310;A3:5:886882-887476:886822-887476:-	0.323859300240256	0.337282471344491	0.135609887227905	0.125076371021177	0.408922338231132	0.378523206957172	0.120529908945733	0.104454197705527	A3	NA	NA	ENSG00000028310	ENST00000323510,ENST00000489093	ENST00000483173,ENST00000435709,ENST00000323510,ENST00000467963,ENST00000388890,ENST00000489093
ENSG00000028310;A3:5:889280-889702:889275-889702:-	0.973107887649497	1	1	1	0.980049702092717	1	1	1	A3	NA	NA	ENSG00000028310	ENST00000323510,ENST00000388890,ENST00000467963,ENST00000435709,ENST00000489093	ENST00000483173,ENST00000435709,ENST00000323510,ENST00000467963,ENST00000388890,ENST00000489093
ENSG00000028310;SE:5:880004-881222:881297-884053:-	1	0.963221075734227	1	1	1	0.954059896001854	1	1	SE	other SE	NA	ENSG00000028310	ENST00000323510,ENST00000388890,ENST00000483173,ENST00000467963	ENST00000483173,ENST00000435709,ENST00000323510,ENST00000467963,ENST00000388890
ENSG00000028528;A3:15:64404883-64410316:64404883-64410402:+	1	1	1	1	1	1	1	1	A3	NA	NA	ENSG00000028528	ENST00000353874,ENST00000559844,ENST00000261889	ENST00000559844,ENST00000261889,ENST00000353874,ENST00000380285
ENSG00000028528;AL:15:64404883-64407788:64407864:64404883-64410402:64410436:+	1	1	1	1	1	1	1	1	AL	NA	NA	ENSG00000028528	ENST00000559389	ENST00000559389,ENST00000380285
ENSG00000028528;AL:15:64404883-64407788:64407864:64404883-64418278:64418327:+	1	1	0.852677007998475	0.961955595748306	1	1	0.988952859471059	0.9924687707233	AL	NA	NA	ENSG00000028528	ENST00000559389	ENST00000559389,ENST00000560260
ENSG00000028528;AL:15:64404883-64410402:64410436:64404883-64418278:64418327:+	NA	NA	0	0	NA	NA	0	0	AL	NA	NA	ENSG00000028528	ENST00000380285	ENST00000560260,ENST00000380285
ENSG00000028528;AL:15:64429131-64429767:64429814:64429131-64430241:64430393:+	0.601910927290294	0.665930361665175	0.428597163203598	0.874844880206619	0.585775440856394	0.647324165026913	0.503426596681706	0.893219926110793	AL	NA	NA	ENSG00000028528	ENST00000353874,ENST00000559844,ENST00000561026,ENST00000560829	ENST00000353874,ENST00000560829,ENST00000559844,ENST00000561026,ENST00000261889
ENSG00000028528;SE:15:64404883-64415702:64415745-64418278:+	NA	NA	0	0	NA	NA	0	0	SE	microexon	NA	ENSG00000028528	ENST00000561026	ENST00000560260,ENST00000561026
ENSG00000028528;SE:15:64424091-64426863:64427006-64428529:+	1	0.852848883485699	1	1	1	0.847379590556908	1	1	SE	other SE	NA	ENSG00000028528	ENST00000559844,ENST00000561026,ENST00000261889,ENST00000560829	ENST00000353874,ENST00000560829,ENST00000559844,ENST00000561026,ENST00000261889
ENSG00000029153;A3:12:27521345-27523062:27521345-27523101:+	1	0.679334636424458	1	1	0.999999999304019	0.656123509623551	1	1	A3	NA	NA	ENSG00000029153	ENST00000311001,ENST00000266503	ENST00000311001,ENST00000457040,ENST00000266503
[truncated: 36,300 more rows]
