# Supplementary material for: Ribosome profiling at isoform level reveals evolutionary conserved impacts of differential splicing on the proteome
Source: Nat Commun. 2020 Apr 14;11:1768. doi: 10.1038/s41467-020-15634-w (PMC7156646; doi:10.1038/s41467-020-15634-w)
Supplement: Supplementary file 8 — Supplementary Data 4 [file 41467_2020_15634_MOESM8_ESM.txt]

event_id	mmu_glia_1_RiboSeq_PSI	mmu_glia_2_RiboSeq_PSI	mmu_glia_3_RiboSeq_PSI	mmu_glioma_1_RiboSeq_PSI	mmu_glioma_2_RiboSeq_PSI	mmu_glioma_3_RiboSeq_PSI	mmu_glia_1_RNASeq_PSI	mmu_glia_2_RNASeq_PSI	mmu_glia_3_RNASeq_PSI	mmu_glioma_1_RNASeq_PSI	mmu_glioma_2_RNASeq_PSI	mmu_glioma_3_RNASeq_PSI	type	microexon	orthologous_SE	gene_id	alternative_transcripts	total_transcripts
ENSMUSG00000000003;SE:X:77842616-77842897:77843007-77845019:-	NA	NA	NA	NA	NA	NA	-1	-1	-1	-1	-1	-1	SE	other SE	NA	ENSMUSG00000000003	ENSMUST00000000003	ENSMUST00000000003,ENSMUST00000114041
ENSMUSG00000000028;SE:16:18807423-18808732:18808869-18810389:-	0	0.708171310655651	0.402514721592724	0.742347849143906	0.451616313781919	0.709502255223251	0.61099742703862	0.345497697069558	0.508712803569457	0.520245009446612	0.470944771074547	0.365357808936969	SE	other SE	NA	ENSMUSG00000000028	ENSMUST00000000028,ENSMUST00000115585	ENSMUST00000115585,ENSMUST00000000028,ENSMUST00000096990
ENSMUSG00000000037;A3:X:161202097-161209195:161202097-161209198:+	NA	NA	0.316382594806978	NA	0.351800824412008	NA	1	1	0.560201511393413	0.954521741433187	0.44055939141723	0.745607838619182	A3	NA	NA	ENSMUSG00000000037	ENSMUST00000101113,ENSMUST00000087090,ENSMUST00000074802,ENSMUST00000019101,ENSMUST00000112345	ENSMUST00000101113,ENSMUST00000019101,ENSMUST00000112345,ENSMUST00000087090,ENSMUST00000074802,ENSMUST00000077375
ENSMUSG00000000037;A3:X:161234696-161237480:161234696-161237492:+	NA	NA	1	NA	0.964080921992171	NA	1	0	1	0.656761426831206	0.968606878194063	0.789401534468145	A3	NA	NA	ENSMUSG00000000037	ENSMUST00000101113,ENSMUST00000087090,ENSMUST00000077375,ENSMUST00000019101	ENSMUST00000101113,ENSMUST00000019101,ENSMUST00000112345,ENSMUST00000087090,ENSMUST00000074802,ENSMUST00000077375
ENSMUSG00000000037;AL:X:161246367-161255030:161255229:161246367-161256566:161256570:+	NA	NA	0.683617405193022	NA	0.648199175587992	NA	0	0	0.439798488606587	0.0454782585668132	0.55944060858277	0.254392161380818	AL	NA	NA	ENSMUSG00000000037	ENSMUST00000077375	ENSMUST00000101113,ENSMUST00000019101,ENSMUST00000112345,ENSMUST00000087090,ENSMUST00000074802,ENSMUST00000077375
ENSMUSG00000000037;MX:X:161221749-161223157:161223240-161225877:161221749-161224461:161224544-161225877:+	NA	NA	1	NA	0.367563237875966	NA	1	0	1	0.061290299218187	0.434385652778121	0.106228831544756	MX	NA	NA	ENSMUSG00000000037	ENSMUST00000087090	ENSMUST00000087090,ENSMUST00000074802
ENSMUSG00000000037;SE:X:161221749-161223157:161223240-161224461:+	NA	NA	1	NA	0.94749953829999	NA	-1	0	1	0.352420172769559	0.946869909959861	0.547332129499333	SE	other SE	NA	ENSMUSG00000000037	ENSMUST00000077375,ENSMUST00000019101,ENSMUST00000112345	ENSMUST00000019101,ENSMUST00000074802,ENSMUST00000077375,ENSMUST00000112345
ENSMUSG00000000037;SE:X:161223240-161224461:161224544-161225877:+	NA	NA	0.97258780954046	NA	0.968801488426492	NA	0	-1	0.927847557103699	0.892876582278481	0.958687419767656	0.91049967994077	SE	other SE	NA	ENSMUSG00000000037	ENSMUST00000077375,ENSMUST00000019101,ENSMUST00000112345	ENSMUST00000087090,ENSMUST00000019101,ENSMUST00000077375,ENSMUST00000112345
ENSMUSG00000000037;SE:X:161223240-161225877:161225960-161234613:+	NA	NA	0.060900367695536	NA	0.0660971138306169	NA	0.0625362790731422	-1	0.0610508258394305	0.0476857930117373	0.058929280935929	0.0468070244462807	SE	other SE	NA	ENSMUSG00000000037	ENSMUST00000087090	ENSMUST00000087090,ENSMUST00000101113
ENSMUSG00000000037;SE:X:161230174-161231400:161231483-161234613:+	NA	NA	1	NA	0.94749953829999	NA	-1	0	1	0.352420172769559	0.946869909959861	0.547332129499333	SE	other SE	NA	ENSMUSG00000000037	ENSMUST00000077375,ENSMUST00000019101,ENSMUST00000112345	ENSMUST00000019101,ENSMUST00000074802,ENSMUST00000077375,ENSMUST00000112345
ENSMUSG00000000058;AL:6:17281510-17281895:17282083:17281510-17286897:17287097:+	0.56694253454959	0.506283845633185	0.72418813009164	0.675392100712335	0.631639477653875	0.538217423921528	0.448581800847069	0.496441214423861	0.5544634580847	0.563516392707118	0.478774308039655	0.384167599010704	AL	NA	NA	ENSMUSG00000000058	ENSMUST00000115459	ENSMUST00000115462,ENSMUST00000115459
ENSMUSG00000000058;SE:6:17281510-17281895:17282082-17286897:+	0.486789295902355	0.36396085653347	0.531648664405771	0.458911157772862	0.511768961803297	0.334576327593396	0.329104577496208	0.248472258166803	0.337146443356866	0.260263653483992	0.269590464888753	0.275504581064932	SE	other SE	ENSG00000105971;SE:7:116139985-116140314:116140501-116146025:+	ENSMUSG00000000058	ENSMUST00000000058	ENSMUST00000000058,ENSMUST00000115462
ENSMUSG00000000085;SE:4:120508212-120515074:120515274-120516886:+	NA	0.846992067302366	0.867116439977169	0.82567082415066	1	1	0.770345645159995	0.925218098936374	0.86882692830194	0.874824384791296	1	0.828083373749005	SE	other SE	NA	ENSMUSG00000000085	ENSMUST00000000087,ENSMUST00000106298,ENSMUST00000106301,ENSMUST00000064991	ENSMUST00000106298,ENSMUST00000122860,ENSMUST00000106301,ENSMUST00000064991,ENSMUST00000000087
ENSMUSG00000000127;A3:17:63973157-63981480:63973157-63981483:+	0.291874388309592	0.759771552811157	0.743564625683023	0.705234092969853	0.635490693355542	0.272910853642777	0.446307562552713	0.660975295849511	0.571674688526806	0.582407791421049	0.357438870659407	0.423308377757237	A3	NA	NA	ENSMUSG00000000127	ENSMUST00000000129	ENSMUST00000038080,ENSMUST00000000129
ENSMUSG00000000131;A3:7:126104934-126105101:126104789-126105101:-	0.275309825498173	0.808053487556618	0.542031653188243	0.856723181842293	1	1	0.65912165022753	0.769168121611672	0.627570268403259	0.6941148089399	0.77070556159549	0.712928175078022	A3	NA	NA	ENSMUSG00000000131	ENSMUST00000168189,ENSMUST00000009344,ENSMUST00000168564	ENSMUST00000009344,ENSMUST00000171861,ENSMUST00000168564,ENSMUST00000168189
ENSMUSG00000000131;A3:7:126108900-126109914:126108855-126109914:-	1	1	1	1	1	1	1	1	1	1	1	1	A3	NA	NA	ENSMUSG00000000131	ENSMUST00000168189,ENSMUST00000009344	ENSMUST00000009344,ENSMUST00000165660,ENSMUST00000168189
ENSMUSG00000000131;A3:7:126129640-126131026:126129637-126131026:-	0.911852849544606	0.925289493492529	0.9139464609868	0.96840675030206	0.939590987640422	0.973321372980555	0.911928771632507	0.923341541382914	0.912266442882401	0.968435616949817	0.939644413868501	0.973345898508075	A3	NA	NA	ENSMUSG00000000131	ENSMUST00000168189	ENSMUST00000009344,ENSMUST00000168189
ENSMUSG00000000131;A5:7:126108900-126109914:126108900-126109954:-	1	0.493756690637275	0.406441853520448	0.509148342973436	0.483591095790671	0.248259106544146	0.31084579858037	0.349769584290101	0.345059737661887	0.392463289679505	0.289318492890342	0.405272891170508	A5	NA	NA	ENSMUSG00000000131	ENSMUST00000168189,ENSMUST00000009344	ENSMUST00000009344,ENSMUST00000165608,ENSMUST00000168189
ENSMUSG00000000131;AL:7:126102292:126102390-126104704:126103185:126103190-126104704:-	0.398127550661167	0.56393019998857	0.450811716466294	0.675256719382261	0.507382427872222	0.388930909744721	0.358794997065354	0.470451947309099	0.427369385490602	0.509119549742902	0.30228001728958	0.333578183786576	AL	NA	NA	ENSMUSG00000000131	ENSMUST00000168189,ENSMUST00000009344	ENSMUST00000009344,ENSMUST00000168564,ENSMUST00000168189
ENSMUSG00000000131;AL:7:126102292:126102390-126104704:126103707:126103715-126104704:-	NA	NA	NA	NA	NA	NA	NA	NA	NA	NA	NA	NA	AL	NA	NA	ENSMUSG00000000131	ENSMUST00000168189,ENSMUST00000009344	ENSMUST00000009344,ENSMUST00000166719,ENSMUST00000168189
ENSMUSG00000000131;AL:7:126103185:126103190-126104704:126103707:126103715-126104704:-	NA	NA	NA	NA	NA	NA	NA	NA	NA	NA	NA	NA	AL	NA	NA	ENSMUSG00000000131	ENSMUST00000168564	ENSMUST00000168564,ENSMUST00000166719
ENSMUSG00000000131;AL:7:126131048:126131134-126149234:126140643:126140674-126149234:-	NA	1	NA	NA	1	NA	1	1	-1	-1	1	-1	AL	NA	NA	ENSMUSG00000000131	ENSMUST00000166540	ENSMUST00000164741,ENSMUST00000166540
ENSMUSG00000000131;SE:7:126131134-126140565:126140674-126149234:-	1	0.701717666744452	1	1	0.964754364169211	1	0.94497162223867	0.999925029186457	1	1	0.939854950489192	1	SE	other SE	NA	ENSMUSG00000000131	ENSMUST00000168189,ENSMUST00000009344	ENSMUST00000009344,ENSMUST00000166540,ENSMUST00000168189
ENSMUSG00000000131;SE:7:126153279-126156724:126156801-126160861:-	1	1	1	1	1	1	1	1	1	1	1	1	SE	other SE	ENSG00000169180;SE:16:28167848-28177829:28177906-28181071:-	ENSMUSG00000000131	ENSMUST00000168189,ENSMUST00000009344	ENSMUST00000009344,ENSMUST00000164741,ENSMUST00000168189
ENSMUSG00000000131;SE:7:126169326-126171030:126171142-126174158:-	NA	NA	NA	NA	NA	NA	NA	NA	NA	NA	NA	NA	SE	other SE	NA	ENSMUSG00000000131	ENSMUST00000168189,ENSMUST00000009344	ENSMUST00000009344,ENSMUST00000167147,ENSMUST00000168189
ENSMUSG00000000134;A3:X:7765620-7766555:7765620-7766620:+	1.25995807019724e-10	0.297485289947305	0.277522007335669	0.288826051635628	0.436917359615556	1	0.42642244697684	0.417700507394518	0.333103752306496	0.277094516189904	0.492277542621396	0.419732276126583	A3	NA	NA	ENSMUSG00000000134	ENSMUST00000077680,ENSMUST00000079542,ENSMUST00000144900	ENSMUST00000144900,ENSMUST00000077680,ENSMUST00000115680,ENSMUST00000079542
ENSMUSG00000000134;AF:X:7762945:7763060-7765507:7763943:7763998-7765507:+	1	0.702514710052695	0.722477992664331	0.711173954207895	0.563082640384444	0	0.573577553364698	0.582299492605482	0.666896247693505	0.722905494595905	0.507722457378604	0.580267723873417	AF	NA	NA	ENSMUSG00000000134	ENSMUST00000115680,ENSMUST00000077680,ENSMUST00000079542	ENSMUST00000144900,ENSMUST00000077680,ENSMUST00000115680,ENSMUST00000079542
ENSMUSG00000000134;SE:X:7767684-7767893:7767997-7769430:+	0.664879686821888	0.79589105799018	0.706596589544323	0.804477424404961	0.941162814087357	0.851963023690188	0.690374074398644	0.784353648831757	0.686353461505782	0.805469370112163	0.942350220185175	0.863110189077274	SE	other SE	NA	ENSMUSG00000000134	ENSMUST00000077680,ENSMUST00000115679,ENSMUST00000137467,ENSMUST00000115677,ENSMUST00000101695	ENSMUST00000101695,ENSMUST00000115679,ENSMUST00000077680,ENSMUST00000115677,ENSMUST00000115678,ENSMUST00000137467,ENSMUST00000079542
ENSMUSG00000000142;SE:11:108942696-108942935:108943129-108943656:+	1	0.858061083484903	1	1	1	0.926687184617611	1	0.830775060832103	1	1	1	0.932426642739575	SE	other SE	NA	ENSMUSG00000000142	ENSMUST00000052915	ENSMUST00000052915,ENSMUST00000106711
ENSMUSG00000000148;SE:5:140713172-140714293:140714384-140714567:+	0.885020995938261	1	1	1	1	0.977185083750457	0.908286026794793	1	1	1	1	0.981851652316012	SE	other SE	NA	ENSMUSG00000000148	ENSMUST00000100505,ENSMUST00000110806,ENSMUST00000041588	ENSMUST00000041588,ENSMUST00000153440,ENSMUST00000100505,ENSMUST00000110806
ENSMUSG00000000149;SE:5:140761118-140762590:140762640-140785397:-	0.959930703536487	0.801772244713245	0.895098783938345	0.842164964993651	0.714897948831759	0.782345674281921	0.946217992390835	0.783625002024743	0.9085896437237	0.865439640038681	0.637586521465714	0.787861993027368	SE	microexon	ENSG00000146535;SE:7:2771384-2773085:2773135-2834562:-	ENSMUSG00000000149	ENSMUST00000000153	ENSMUST00000198447,ENSMUST00000000153
ENSMUSG00000000154;AL:7:143476305-143479720:143479806:143476305-143480390:143480413:+	NA	NA	NA	NA	NA	NA	NA	NA	NA	NA	NA	NA	AL	NA	NA	ENSMUSG00000000154	ENSMUST00000145943	ENSMUST00000150791,ENSMUST00000141988,ENSMUST00000145943
ENSMUSG00000000154;SE:7:143476305-143479285:143479382-143479720:+	NA	NA	NA	NA	NA	NA	NA	NA	NA	NA	NA	NA	SE	other SE	NA	ENSMUSG00000000154	ENSMUST00000052348,ENSMUST00000105917	ENSMUST00000145943,ENSMUST00000052348,ENSMUST00000105917
ENSMUSG00000000157;A3:16:96426268-96426729:96426225-96426729:-	NA	NA	NA	NA	NA	NA	0.798297671086038	0	-1	0	0	0	A3	NA	NA	ENSMUSG00000000157	ENSMUST00000000161,ENSMUST00000113773	ENSMUST00000113773,ENSMUST00000000161,ENSMUST00000131567
ENSMUSG00000000159;AL:16:96397964-96403266:96403358:96397964-96421735:96421833:+	NA	0.999186304503256	NA	NA	NA	NA	1	0.999180961666718	0.998893119939155	0.999418259452236	-1	0.999447819985877	AL	NA	NA	ENSMUSG00000000159	ENSMUST00000000163,ENSMUST00000081093	ENSMUST00000000163,ENSMUST00000113794,ENSMUST00000081093
ENSMUSG00000000159;SE:16:96373147-96378085:96378384-96386486:+	0	9.34490719733807e-07	0	0	0	0	0.00145901152421804	0.00025534982285294	0.000251645512930757	0.00131270617412887	0	0.00361352099346838	SE	other SE	NA	ENSMUSG00000000159	ENSMUST00000000163,ENSMUST00000113794	ENSMUST00000000163,ENSMUST00000113794,ENSMUST00000113795,ENSMUST00000081093
ENSMUSG00000000159;SE:16:96397964-96407546:96407584-96421735:+	NA	0	NA	NA	NA	NA	-1	0	0	0	-1	0	SE	microexon	NA	ENSMUSG00000000159	ENSMUST00000136292	ENSMUST00000113794,ENSMUST00000136292
ENSMUSG00000000167;A5:9:50619878-50620945:50619838-50620945:+	NA	NA	NA	NA	NA	NA	NA	NA	NA	NA	NA	NA	A5	NA	NA	ENSMUSG00000000167	ENSMUST00000141366,ENSMUST00000125606,ENSMUST00000151197,ENSMUST00000000171	ENSMUST00000125606,ENSMUST00000141366,ENSMUST00000000171,ENSMUST00000151197,ENSMUST00000132187
ENSMUSG00000000214;A3:7:142898190-142899872:142898011-142899872:-	NA	NA	NA	NA	NA	NA	NA	NA	NA	NA	NA	NA	A3	NA	NA	ENSMUSG00000000214	ENSMUST00000000219,ENSMUST00000124951	ENSMUST00000123057,ENSMUST00000124951,ENSMUST00000000219
ENSMUSG00000000214;AF:7:142898190-142899872:142899961:142898190-142930594:142930623:-	0.939222533154689	1	1	1	1	1	0.949868566139097	1	1	1	1	1	AF	NA	NA	ENSMUSG00000000214	ENSMUST00000000219,ENSMUST00000124951	ENSMUST00000124951,ENSMUST00000000219,ENSMUST00000140344
ENSMUSG00000000214;AL:7:142895158:142895158-142896031:142895452:142895452-142896031:-	NA	NA	NA	NA	NA	NA	NA	NA	NA	NA	NA	NA	AL	NA	NA	ENSMUSG00000000214	ENSMUST00000124951	ENSMUST00000124951,ENSMUST00000138482
ENSMUSG00000000214;SE:7:142897102-142897966:142898190-142930594:-	0.0683569046768436	0	0	0	0	0	0.0562236606675805	0	0	0	0	0	SE	other SE	NA	ENSMUSG00000000214	ENSMUST00000140344	ENSMUST00000105929,ENSMUST00000140344
ENSMUSG00000000215;A3:7:142678822-142679347:142678733-142679347:-	NA	NA	NA	NA	NA	NA	-1	0	0	-1	-1	-1	A3	NA	NA	ENSMUSG00000000215	ENSMUST00000162317	ENSMUST00000125933,ENSMUST00000162317
ENSMUSG00000000215;A3:7:142678858-142679347:142678733-142679347:-	NA	NA	1	NA	NA	NA	-1	0	0.911245565788253	-1	-1	-1	A3	NA	NA	ENSMUSG00000000215	ENSMUST00000105934,ENSMUST00000210288,ENSMUST00000105933,ENSMUST00000000220,ENSMUST00000105932	ENSMUST00000105932,ENSMUST00000105934,ENSMUST00000000220,ENSMUST00000210288,ENSMUST00000105933,ENSMUST00000125933
ENSMUSG00000000215;A3:7:142678858-142679347:142678822-142679347:-	NA	NA	1	NA	NA	NA	-1	-1	1	-1	-1	-1	A3	NA	NA	ENSMUSG00000000215	ENSMUST00000105934,ENSMUST00000210288,ENSMUST00000105933,ENSMUST00000000220,ENSMUST00000105932	ENSMUST00000105932,ENSMUST00000105934,ENSMUST00000000220,ENSMUST00000210288,ENSMUST00000162317,ENSMUST00000105933
ENSMUSG00000000215;A3:7:142678902-142679347:142678822-142679347:-	NA	NA	NA	NA	NA	NA	-1	-1	-1	-1	-1	-1	A3	NA	NA	ENSMUSG00000000215	ENSMUST00000105931	ENSMUST00000105931,ENSMUST00000162317
ENSMUSG00000000215;A3:7:142678902-142679347:142678858-142679347:-	NA	NA	0	NA	NA	NA	-1	-1	0	-1	-1	-1	A3	NA	NA	ENSMUSG00000000215	ENSMUST00000105931	ENSMUST00000105932,ENSMUST00000105934,ENSMUST00000000220,ENSMUST00000210288,ENSMUST00000105931,ENSMUST00000105933
ENSMUSG00000000215;AL:7:142678709:142678733-142679347:142678772:142678902-142679347:-	NA	NA	NA	NA	NA	NA	-1	1	1	-1	-1	-1	AL	NA	NA	ENSMUSG00000000215	ENSMUST00000125933	ENSMUST00000105931,ENSMUST00000125933
ENSMUSG00000000215;AL:7:142678709:142678733-142679347:142678960:142679009-142679347:-	NA	NA	NA	NA	NA	NA	-1	1	1	-1	-1	-1	AL	NA	NA	ENSMUSG00000000215	ENSMUST00000125933	ENSMUST00000105930,ENSMUST00000125933
ENSMUSG00000000215;AL:7:142678716:142678822-142679347:142678960:142679009-142679347:-	NA	NA	NA	NA	NA	NA	-1	-1	-1	-1	-1	-1	AL	NA	NA	ENSMUSG00000000215	ENSMUST00000162317	ENSMUST00000105930,ENSMUST00000162317
ENSMUSG00000000215;AL:7:142678716:142678858-142679347:142678960:142679009-142679347:-	NA	NA	1	NA	NA	NA	-1	-1	1	-1	-1	-1	AL	NA	NA	ENSMUSG00000000215	ENSMUST00000105934,ENSMUST00000210288,ENSMUST00000105933,ENSMUST00000000220,ENSMUST00000105932	ENSMUST00000105932,ENSMUST00000105934,ENSMUST00000000220,ENSMUST00000210288,ENSMUST00000105933,ENSMUST00000105930
ENSMUSG00000000215;AL:7:142678772:142678902-142679347:142678960:142679009-142679347:-	NA	NA	NA	NA	NA	NA	-1	-1	-1	-1	-1	-1	AL	NA	NA	ENSMUSG00000000215	ENSMUST00000105931	ENSMUST00000105930,ENSMUST00000105931
ENSMUSG00000000223;SE:X:134423953-134427057:134427177-134428314:+	0	0	0	0.0321303873651896	0.0797869902684517	0.252771846419596	0	0	0	0.0329671486972983	0.0817599428233246	0.0722811807549211	SE	other SE	NA	ENSMUSG00000000223	ENSMUST00000113224	ENSMUST00000153424,ENSMUST00000113224,ENSMUST00000113228,ENSMUST00000113226
ENSMUSG00000000244;MX:7:143007005-143011034:143011108-143015581:143007005-143014959:143015060-143015581:+	NA	NA	NA	NA	NA	NA	-1	-1	1	-1	-1	-1	MX	NA	NA	ENSMUSG00000000244	ENSMUST00000105923,ENSMUST00000105925	ENSMUST00000143512,ENSMUST00000105923,ENSMUST00000105925
ENSMUSG00000000244;SE:7:143007005-143011034:143011108-143014959:+	NA	NA	NA	NA	NA	NA	1	1	-1	1	1	1	SE	other SE	ENSG00000064201;SE:11:2325434-2329966:2330040-2334884:+	ENSMUSG00000000244	ENSMUST00000009396,ENSMUST00000075172,ENSMUST00000082008,ENSMUST00000105924	ENSMUST00000082008,ENSMUST00000075172,ENSMUST00000105924,ENSMUST00000143512,ENSMUST00000009396
ENSMUSG00000000244;SE:7:143011108-143014959:143015060-143015581:+	NA	NA	NA	NA	NA	NA	1	1	0	1	1	1	SE	other SE	NA	ENSMUSG00000000244	ENSMUST00000009396,ENSMUST00000075172,ENSMUST00000082008,ENSMUST00000105924	ENSMUST00000105923,ENSMUST00000082008,ENSMUST00000075172,ENSMUST00000105924,ENSMUST00000009396,ENSMUST00000105925
ENSMUSG00000000244;SE:7:143015667-143017201:143017284-143017579:+	NA	NA	NA	NA	NA	NA	0	-1	0	0	1	-1	SE	other SE	NA	ENSMUSG00000000244	ENSMUST00000009396,ENSMUST00000075172,ENSMUST00000143512	ENSMUST00000105923,ENSMUST00000082008,ENSMUST00000075172,ENSMUST00000143512,ENSMUST00000009396
ENSMUSG00000000244;SE:7:143015667-143017579:143017673-143018691:+	NA	NA	NA	NA	NA	NA	1	0	0.439387309424616	1	-1	0	SE	other SE	NA	ENSMUSG00000000244	ENSMUST00000105923,ENSMUST00000082008	ENSMUST00000082008,ENSMUST00000105923,ENSMUST00000105925,ENSMUST00000105924
ENSMUSG00000000248;AF:6:128971193:128971194-128979396:128971338:128971357-128979396:+	NA	NA	NA	NA	NA	NA	-1	-1	-1	-1	-1	-1	AF	NA	NA	ENSMUSG00000000248	ENSMUST00000203405	ENSMUST00000204259,ENSMUST00000203405
ENSMUSG00000000253;AF:13:45507657:45507743-45514395:45513840:45513914-45514395:+	1	1	1	1	1	1	1	1	1	1	1	1	AF	NA	NA	ENSMUSG00000000253	ENSMUST00000000260	ENSMUST00000128873,ENSMUST00000000260
ENSMUSG00000000263;A3:11:55515127-55520922:55515103-55520922:-	0	0	0.532927216401595	0.458458471882733	0	NA	0	0	0.559884118472667	0.454305604366072	0	0	A3	NA	NA	ENSMUSG00000000263	ENSMUST00000075603	ENSMUST00000102716,ENSMUST00000108853,ENSMUST00000075603
ENSMUSG00000000275;SE:11:89013538-89015167:89015190-89015533:+	1	1	1	1	1	1	1	1	1	1	1	1	SE	microexon	NA	ENSMUSG00000000275	ENSMUST00000107896	ENSMUST00000107896,ENSMUST00000000284
ENSMUSG00000000290;SE:10:77558139-77559479:77559723-77560150:+	1	0.875810437857579	0.786916442493732	1	1	1	1	0.840545943202426	0.749676477548991	1	1	1	SE	other SE	NA	ENSMUSG00000000290	ENSMUST00000000299	ENSMUST00000153541,ENSMUST00000000299
ENSMUSG00000000295;SE:10:31320336-31325206:31325275-31326022:+	NA	NA	NA	NA	NA	NA	NA	NA	NA	NA	NA	NA	SE	other SE	NA	ENSMUSG00000000295	ENSMUST00000159194	ENSMUST00000159194,ENSMUST00000000304
ENSMUSG00000000301;AF:11:59983558-60031713:60031805:59983558-60046340:60046435:-	NA	0.426762409684863	0.619966379538685	1	1	NA	0.548146354379415	0.679790508380481	0.542558455286574	0.361417405603987	1	0.561005281640942	AF	NA	NA	ENSMUSG00000000301	ENSMUST00000102692,ENSMUST00000000310,ENSMUST00000147422	ENSMUST00000147422,ENSMUST00000000310,ENSMUST00000102692,ENSMUST00000148512
ENSMUSG00000000301;SE:11:59983558-60031713:60031820-60046340:-	NA	0.168192226199361	0.505603481007232	1	1	NA	0	0.357147364478751	0.487201348204274	0.314945986651478	1	0	SE	other SE	NA	ENSMUSG00000000301	ENSMUST00000102693	ENSMUST00000148512,ENSMUST00000102693
ENSMUSG00000000308;A3:2:121359001-121359486:121359001-121359579:+	0.00183817386999038	0.00451354092529432	0.00720462385508459	0.0140267075535595	0.0267460765136584	0.0238717619010942	0.00222104425178928	0.00524774347450853	0.00787799759990287	0.0136765966179064	0.0220433930163739	0.0240742889992012	A3	NA	NA	ENSMUSG00000000308	ENSMUST00000129130	ENSMUST00000125221,ENSMUST00000129130,ENSMUST00000078222,ENSMUST00000000317,ENSMUST00000150271,ENSMUST00000125812
ENSMUSG00000000308;AL:2:121359001-121359316:121359391:121359001-121359579:121359777:+	0.08118830303641	0.0230672690119038	0.0192035396061278	0.044310623568852	1	0.310008922506459	0.0688396591803949	0.027117445410326	0.030899120041902	0.0574212925923216	1	0.295523503248704	AL	NA	NA	ENSMUSG00000000308	ENSMUST00000128612	ENSMUST00000128612,ENSMUST00000125221
ENSMUSG00000000308;AL:2:121359001-121359316:121359391:121359001-121359945:121359969:+	NA	NA	NA	NA	NA	NA	NA	NA	NA	NA	NA	NA	AL	NA	NA	ENSMUSG00000000308	ENSMUST00000128612	ENSMUST00000128612,ENSMUST00000126130
ENSMUSG00000000308;AL:2:121359001-121359579:121359777:121359001-121359945:121359969:+	NA	NA	NA	NA	NA	NA	NA	NA	NA	NA	NA	NA	AL	NA	NA	ENSMUSG00000000308	ENSMUST00000125221	ENSMUST00000126130,ENSMUST00000125221
ENSMUSG00000000308;SE:2:121359001-121359486:121359777-121359945:+	NA	NA	NA	NA	NA	NA	NA	NA	NA	NA	NA	NA	SE	other SE	ENSG00000237289;SE:15:43886565-43887077:43887368-43887572:+	ENSMUSG00000000308	ENSMUST00000129130	ENSMUST00000126130,ENSMUST00000129130
ENSMUSG00000000308;SE:2:121359001-121359579:121359777-121359945:+	NA	NA	NA	NA	NA	NA	NA	NA	NA	NA	NA	NA	SE	other SE	ENSG00000237289;SE:15:43886565-43887170:43887368-43887572:+	ENSMUSG00000000308	ENSMUST00000125812,ENSMUST00000150271,ENSMUST00000078222,ENSMUST00000000317	ENSMUST00000126130,ENSMUST00000078222,ENSMUST00000000317,ENSMUST00000150271,ENSMUST00000125812
ENSMUSG00000000318;A3:11:70168004-70168583:70168004-70168586:+	NA	NA	NA	NA	NA	NA	NA	NA	NA	NA	NA	NA	A3	NA	NA	ENSMUSG00000000318	ENSMUST00000000327,ENSMUST00000178945	ENSMUST00000178945,ENSMUST00000102571,ENSMUST00000178567,ENSMUST00000000327
ENSMUSG00000000318;AL:11:70168004-70168586:70168696:70168004-70169129:70169153:+	NA	NA	NA	NA	NA	NA	NA	NA	NA	NA	NA	NA	AL	NA	NA	ENSMUSG00000000318	ENSMUST00000178567	ENSMUST00000152635,ENSMUST00000178567
ENSMUSG00000000318;AL:11:70170077-70170160:70170263:70170077-70170418:70170441:+	NA	0	0	0	NA	NA	0	0	0	0	0	0.0401138516932159	AL	NA	NA	ENSMUSG00000000318	ENSMUST00000144935	ENSMUST00000144935,ENSMUST00000153959
ENSMUSG00000000318;SE:11:70168004-70168583:70168696-70169129:+	NA	NA	NA	NA	NA	NA	NA	NA	NA	NA	NA	NA	SE	other SE	NA	ENSMUSG00000000318	ENSMUST00000000327,ENSMUST00000178945	ENSMUST00000144935,ENSMUST00000152635,ENSMUST00000178945,ENSMUST00000000327
ENSMUSG00000000318;SE:11:70168004-70168586:70168696-70169129:+	NA	NA	NA	NA	NA	NA	NA	NA	NA	NA	NA	NA	SE	other SE	NA	ENSMUSG00000000318	ENSMUST00000102571	ENSMUST00000144935,ENSMUST00000152635,ENSMUST00000102571
ENSMUSG00000000318;SE:11:70170077-70170160:70170266-70170418:+	1	0.0162810617248373	0.330232277258515	0.0815976716222427	NA	NA	0.707301445427796	0.0867964262963616	0.300560548524964	0.338778570568914	0.632537168427204	0.187450179135488	SE	other SE	NA	ENSMUSG00000000318	ENSMUST00000102571,ENSMUST00000000327,ENSMUST00000178945	ENSMUST00000178945,ENSMUST00000153959,ENSMUST00000102571,ENSMUST00000000327
ENSMUSG00000000325;AF:16:18389178:18389390-18396959:18392692:18392712-18396959:+	0.445074892263029	0.771716363014833	0.705891860422378	0.448618175859768	0.0425194635167964	0.103421951982148	0.229414606116743	0.638683993091773	0.453572494267496	0.213162288753884	0.0831281896125427	0.0619822296634879	AF	NA	NA	ENSMUSG00000000325	ENSMUST00000115614,ENSMUST00000115613,ENSMUST00000090103,ENSMUST00000115612	ENSMUST00000150253,ENSMUST00000115610,ENSMUST00000090103,ENSMUST00000115612,ENSMUST00000115613,ENSMUST00000115614
ENSMUSG00000000325;SE:16:18400253-18400781:18400798-18401567:+	0.445072774996778	0.771716363014833	0.705891860422378	0.448567624919856	0.030834186669917	0.103140549288295	0.229413522077232	0.638683993091773	0.453572494267496	0.213138430105354	0.0603938585256441	0.0618147075228947	SE	microexon	NA	ENSMUSG00000000325	ENSMUST00000115613,ENSMUST00000090103	ENSMUST00000150253,ENSMUST00000115610,ENSMUST00000090103,ENSMUST00000115612,ENSMUST00000115613,ENSMUST00000115614
ENSMUSG00000000339;A3:3:116504468-116506835:116504446-116506835:-	0.738531445236745	0.883492602338942	0.876989455780834	0.833869116353297	0.931531681810211	0.597828371500752	0.796883724912184	0.962664366607925	0.92744176435735	0.893253496613123	0.952171360662075	0.832209411321601	A3	NA	NA	ENSMUSG00000000339	ENSMUST00000000348	ENSMUST00000143425,ENSMUST00000000348
ENSMUSG00000000340;SE:3:116520360-116523352:116523427-116533255:+	NA	NA	NA	NA	NA	NA	NA	NA	NA	NA	NA	NA	SE	other SE	NA	ENSMUSG00000000340	ENSMUST00000000349	ENSMUST00000000349,ENSMUST00000199614
ENSMUSG00000000378;AF:11:6547000:6547029-6569964:6561230:6561241-6569964:+	1	0.736638500900576	1	0.929101149471184	0.887852002566889	1	1	0.768360719379899	1	0.952601035360014	0.933211465298653	1	AF	NA	NA	ENSMUSG00000000378	ENSMUST00000000388	ENSMUST00000161501,ENSMUST00000160633,ENSMUST00000000388
ENSMUSG00000000378;AF:11:6547000:6547029-6584520:6561230:6561241-6584520:+	0.628989205516223	0.823877121429425	0.870935471903548	0.736476233915212	0.216732558693528	0.855943521948715	0.434904094553534	0.816906566343646	0.754762465800494	0.68341416899245	0.3423593178013	0.557370970787565	AF	NA	NA	ENSMUSG00000000378	ENSMUST00000159007	ENSMUST00000159007,ENSMUST00000109721,ENSMUST00000109722
ENSMUSG00000000378;AL:11:6585217-6589432:6589474:6585217-6590753:6590760:+	1	0.677185523448885	1	0.917774187215136	0.659217646618875	1	1	0.676575737089888	1	0.929777468185168	0.881334288859717	1	AL	NA	NA	ENSMUSG00000000378	ENSMUST00000159007	ENSMUST00000159007,ENSMUST00000161501
ENSMUSG00000000378;MX:11:6561241-6569964:6570137-6585034:6561241-6584520:6584603-6585034:+	0	0.690396148330524	0	0.200247421839058	0.125141201680487	0	0	0.680799565141585	0	0.14018317998869	0.0655022644067359	0	MX	NA	NA	ENSMUSG00000000378	ENSMUST00000161501	ENSMUST00000161501,ENSMUST00000109721,ENSMUST00000109722
ENSMUSG00000000378;SE:11:6547029-6569964:6570137-6584520:+	0.664794515921718	0.571433493417907	0.385407904143804	0.540034438456884	0.803635933042462	0.144275625181668	0.642823280452362	0.613251032245037	0.596799703985315	0.602841709484864	0.65293687826152	0.487991351246295	SE	other SE	NA	ENSMUSG00000000378	ENSMUST00000000388	ENSMUST00000159007,ENSMUST00000000388
ENSMUSG00000000378;SE:11:6561241-6569964:6570137-6584520:+	0	0	0	0	0	0	0	0	0	0	0	0	SE	other SE	NA	ENSMUSG00000000378	ENSMUST00000160633	ENSMUST00000109721,ENSMUST00000160633,ENSMUST00000109722
ENSMUSG00000000378;SE:11:6570137-6584520:6584603-6585034:+	1	0.736638500900576	1	0.929101149471184	0.887852002566889	1	1	0.768360719379899	1	0.952601035360014	0.933211465298653	1	SE	other SE	NA	ENSMUSG00000000378	ENSMUST00000000388,ENSMUST00000160633	ENSMUST00000161501,ENSMUST00000160633,ENSMUST00000000388
ENSMUSG00000000378;SE:11:6585217-6589432:6589568-6590753:+	1	0.764456816004157	1	0.944746567524284	0.937137606246909	1	1	0.79105367902754	1	0.96327718874918	0.965799428541231	1	SE	other SE	NA	ENSMUSG00000000378	ENSMUST00000000388,ENSMUST00000160633,ENSMUST00000109722,ENSMUST00000109721	ENSMUST00000160633,ENSMUST00000000388,ENSMUST00000109721,ENSMUST00000161501,ENSMUST00000109722
ENSMUSG00000000384;A3:11:6619110-6619556:6619063-6619556:-	0.979608923725874	1	1	1	0.993794610617912	1	0.984987857084425	1	1	1	0.992286424508447	1	A3	NA	NA	ENSMUSG00000000384	ENSMUST00000156969,ENSMUST00000189268,ENSMUST00000000394	ENSMUST00000000394,ENSMUST00000150697,ENSMUST00000156969,ENSMUST00000189268
ENSMUSG00000000386;SE:16:97455228-97455489:97455643-97456222:-	NA	NA	NA	0.28967331717623	NA	0	0.90195991298863	0	-1	0.631251814716437	1	0.44502186458072	SE	other SE	NA	ENSMUSG00000000386	ENSMUST00000113768,ENSMUST00000023655,ENSMUST00000155233	ENSMUST00000155233,ENSMUST00000023655,ENSMUST00000113768,ENSMUST00000135184
ENSMUSG00000000392;A3:2:62556199-62573439:62556184-62573439:-	NA	1	0.0625922318933109	1	NA	NA	1	1	0.0609064269471873	1	1	-1	A3	NA	NA	ENSMUSG00000000392	ENSMUST00000102732,ENSMUST00000174234	ENSMUST00000174448,ENSMUST00000174234,ENSMUST00000102732
ENSMUSG00000000392;SE:2:62552326-62553783:62553857-62554745:-	NA	NA	NA	NA	NA	NA	NA	NA	NA	NA	NA	NA	SE	other SE	ENSG00000078098;SE:2:163080170-163080976:163081050-163081993:-	ENSMUSG00000000392	ENSMUST00000102732,ENSMUST00000000402,ENSMUST00000174448,ENSMUST00000173745	ENSMUST00000174234,ENSMUST00000173745,ENSMUST00000174448,ENSMUST00000102732,ENSMUST00000000402
ENSMUSG00000000392;SE:2:62554839-62556101:62556184-62573439:-	NA	NA	1	0	NA	0	0	-1	1	0	-1	0	SE	other SE	NA	ENSMUSG00000000392	ENSMUST00000174448	ENSMUST00000174448,ENSMUST00000000402
ENSMUSG00000000392;SE:2:62554839-62556101:62556199-62573439:-	NA	1	1	0.999999973742962	NA	0	0.55170273891391	1	1	0.999999974056399	1	0	SE	other SE	NA	ENSMUSG00000000392	ENSMUST00000102732,ENSMUST00000174234	ENSMUST00000174234,ENSMUST00000102732,ENSMUST00000000402
ENSMUSG00000000416;A5:6:18427642-18433820:18427642-18433983:-	0.580301365995784	0.593515974292747	0.763724828264826	0.869274515706365	1	0.835723461986674	0.929884622096553	0.790544708852661	0.939830741647082	0.929742587573461	1	0.907886897702851	A5	NA	NA	ENSMUSG00000000416	ENSMUST00000090601	ENSMUST00000090601,ENSMUST00000148602
ENSMUSG00000000416;SE:6:18397432-18397518:18397604-18405184:-	1	1	1	0.972715959208197	1	1	0.872597236009109	1	1	0.974023205842127	1	0.974532861980231	SE	other SE	ENSG00000077063;SE:7:117385984-117386067:117386153-117396609:-	ENSMUSG00000000416	ENSMUST00000146775,ENSMUST00000090601	ENSMUST00000090601,ENSMUST00000141581,ENSMUST00000146775
ENSMUSG00000000416;SE:6:18427642-18429120:18429159-18433983:-	0.470544298073887	0.460455600459138	0.663568412985043	0.841187949412214	1	0.939507340978192	0.980582076677935	0.832320958222569	0.971767239374124	0.970436590882922	1	0.973234418127513	SE	microexon	ENSG00000077063;SE:7:117424508-117426440:117426479-117431345:-	ENSMUSG00000000416	ENSMUST00000146775	ENSMUST00000146775,ENSMUST00000148602
ENSMUSG00000000420;AL:18:24246224-24254518:24254630:24246224-24264325:24264418:+	NA	0.224500673623214	1	1	0	1	-1	0.577087010402193	1	1	0	1	AL	NA	NA	ENSMUSG00000000420	ENSMUST00000164998	ENSMUST00000164998,ENSMUST00000164066
ENSMUSG00000000420;SE:18:24238485-24246050:24246224-24254518:+	NA	NA	NA	NA	NA	NA	NA	NA	NA	NA	NA	NA	SE	other SE	NA	ENSMUSG00000000420	ENSMUST00000164998,ENSMUST00000000430,ENSMUST00000170243,ENSMUST00000178605	ENSMUST00000164998,ENSMUST00000171583,ENSMUST00000178605,ENSMUST00000170243,ENSMUST00000000430
ENSMUSG00000000420;SE:18:24246224-24254518:24254684-24264325:+	1	0.416981054604891	1	1	0.560182040561558	1	1	0.828386497060851	1	1	0.942729505032838	1	SE	other SE	NA	ENSMUSG00000000420	ENSMUST00000000430,ENSMUST00000170243,ENSMUST00000178605	ENSMUST00000178605,ENSMUST00000000430,ENSMUST00000164066,ENSMUST00000170243
ENSMUSG00000000441;A3:6:115620347-115621816:115620327-115621816:-	0.433155684833813	0.250718443529255	0.396042666648911	0.409810366222061	0.250233380977653	0	0.169020475914935	0.152824399499031	0.204034623422748	0.178656399910564	0.153720608490386	0.157930333997637	A3	NA	NA	ENSMUSG00000000441	ENSMUST00000203142	ENSMUST00000000451,ENSMUST00000112949,ENSMUST00000203142,ENSMUST00000203759
ENSMUSG00000000441;SE:6:115626966-115630641:115630700-115631215:-	0.111021426846292	0.0626803435725221	0.192992603439144	0.0632093862345265	0.0942951394991458	0.105825660824187	0.112730562321066	0.13127904275677	0.181415555107536	0.0807592419551677	0.0528010865130492	0.05568435824516	SE	other SE	ENSG00000132155;SE:3:12641914-12644977:12645036-12645635:-	ENSMUSG00000000441	ENSMUST00000147979	ENSMUST00000147979,ENSMUST00000000451,ENSMUST00000112949
ENSMUSG00000000486;SE:7:127215755-127215868:127215969-127216690:-	1	NA	1	1	NA	NA	1	1	1	1	1	1	SE	other SE	NA	ENSMUSG00000000486	ENSMUST00000106313,ENSMUST00000106314	ENSMUST00000106313,ENSMUST00000152267,ENSMUST00000106314
ENSMUSG00000000538;MX:11:60261213-60262649:60262783-60274924:60261213-60270318:60270467-60274924:-	1	0	NA	0	0	0.277155189473724	1	0	-1	0	0	0.298673396376013	MX	NA	NA	ENSMUSG00000000538	ENSMUST00000093046	ENSMUST00000093048,ENSMUST00000093046
ENSMUSG00000000538;SE:11:60231137-60232898:60232957-60241818:-	0.239034592667139	0.121930471102013	0.108734529951097	0.497732888702842	0.407686484037706	0.485431595155438	0.184110967291019	0.101443831845734	0.0970590946230478	0.468686461176458	0.304232681177324	0.377468725932925	SE	other SE	ENSG00000175662;SE:17:17752173-17754207:17754266-17764790:-	ENSMUSG00000000538	ENSMUST00000102683,ENSMUST00000093048,ENSMUST00000093046	ENSMUST00000095254,ENSMUST00000093048,ENSMUST00000093046,ENSMUST00000102683,ENSMUST00000143124
ENSMUSG00000000538;SE:11:60232957-60239010:60239072-60241818:-	0.331047641866666	0.342285639013786	0.458530930772712	0.132305099572977	0.290098902962261	0.241459115335349	0.383837950981078	0.386152821886222	0.565386306534176	0.169861013489461	0.425335530264476	0.296613112932606	SE	other SE	NA	ENSMUSG00000000538	ENSMUST00000133420	ENSMUST00000093048,ENSMUST00000102683,ENSMUST00000093046,ENSMUST00000133420
ENSMUSG00000000538;SE:11:60261213-60262649:60262783-60270318:-	1	0.988686334135701	1	0.940156770870645	0.964590799426798	0.608144280424586	1	0.987497833848434	1	0.934692561638352	0.963474677047012	0.6263101602074	SE	other SE	ENSG00000175662;SE:17:17786177,17783057-17787948:17788082-17796975:-	ENSMUSG00000000538	ENSMUST00000095254,ENSMUST00000102683,ENSMUST00000064019,ENSMUST00000102682	ENSMUST00000064019,ENSMUST00000093048,ENSMUST00000095254,ENSMUST00000102682,ENSMUST00000102683
ENSMUSG00000000538;SE:11:60262783-60270318:60270467-60274924:-	0.999709648078752	1	1	1	1	0.801887837949319	0.999703327327694	1	1	1	1	0.797387035666871	SE	other SE	ENSG00000175662;SE:17:17788082,17783057-17796975:17797124-17801910:-	ENSMUSG00000000538	ENSMUST00000095254,ENSMUST00000102683,ENSMUST00000064019,ENSMUST00000102682	ENSMUST00000064019,ENSMUST00000095254,ENSMUST00000102682,ENSMUST00000093046,ENSMUST00000102683
ENSMUSG00000000560;A3:5:71014636-71034730:71014575-71034730:-	0.654015887615438	0.493027431466423	0.34522437563718	0.484483783777231	1	1	0.84049426659254	0.686675033252761	0.593498486759382	0.713326366627353	1	1	A3	NA	NA	ENSMUSG00000000560	ENSMUST00000197284	ENSMUST00000198625,ENSMUST00000197284
ENSMUSG00000000560;SE:5:71014636-71034730:71034797-71091972:-	0.684846648776598	0.72559236816745	0.856303906120966	1	1	1	0.881432928617514	0.839276696525259	0.929593562404135	1	1	1	SE	other SE	ENSG00000151834;SE:4:46314733-46334632:46334699-46388091:-	ENSMUSG00000000560	ENSMUST00000197284	ENSMUST00000000572,ENSMUST00000197284
ENSMUSG00000000561;A5:3:105959698-105959953:105959687-105959953:+	NA	NA	NA	NA	NA	NA	NA	NA	NA	NA	NA	NA	A5	NA	NA	ENSMUSG00000000561	ENSMUST00000010278	ENSMUST00000010278,ENSMUST00000130994
ENSMUSG00000000561;A5:3:105965873-105966357:105965856-105966357:+	0.94043207896606	0.886103547236679	0.899675184514742	1	0.934542961884174	1	0.938435059674725	0.889285496947792	0.923478334121979	1	0.949957146785872	1	A5	NA	NA	ENSMUSG00000000561	ENSMUST00000010278	ENSMUST00000010278,ENSMUST00000128005
ENSMUSG00000000563;SE:3:105943063-105943687:105943866-105951591:-	NA	NA	NA	NA	NA	NA	NA	NA	NA	NA	NA	NA	SE	other SE	NA	ENSMUSG00000000563	ENSMUST00000118209	ENSMUST00000118209,ENSMUST00000199311
ENSMUSG00000000568;AF:5:99966183-99967219:99967383:99966183-99978392:99978624:-	NA	NA	NA	NA	NA	NA	NA	NA	NA	NA	NA	NA	AF	NA	NA	ENSMUSG00000000568	ENSMUST00000171786	ENSMUST00000171786,ENSMUST00000168396
ENSMUSG00000000568;AF:5:99967387-99976534:99976551:99967387-99978392:99978624:-	NA	NA	NA	NA	NA	NA	NA	NA	NA	NA	NA	NA	AF	NA	NA	ENSMUSG00000000568	ENSMUST00000171106	ENSMUST00000171106,ENSMUST00000072750,ENSMUST00000112939
ENSMUSG00000000568;SE:5:99962612-99963731:99963877-99963984:-	NA	NA	NA	NA	NA	NA	NA	NA	NA	NA	NA	NA	SE	other SE	ENSG00000138668;SE:4:83276554-83277690:83277836-83277949:-	ENSMUSG00000000568	ENSMUST00000164833,ENSMUST00000172361,ENSMUST00000112939	ENSMUST00000172361,ENSMUST00000072750,ENSMUST00000112939,ENSMUST00000171106,ENSMUST00000164833,ENSMUST00000019128,ENSMUST00000171640
ENSMUSG00000000568;SE:5:99966183-99967219:99967387-99978392:-	NA	NA	NA	NA	NA	NA	NA	NA	NA	NA	NA	NA	SE	other SE	ENSG00000138668;SE:4:83279973-83280624:83280792-83294599:-	ENSMUSG00000000568	ENSMUST00000112939,ENSMUST00000072750	ENSMUST00000072750,ENSMUST00000168396,ENSMUST00000112939
ENSMUSG00000000568;SE:5:99967387-99976534:99976590-99978392:-	NA	NA	NA	NA	NA	NA	NA	NA	NA	NA	NA	NA	SE	other SE	ENSG00000138668;SE:4:83280792-83292681:83292737-83294599:-	ENSMUSG00000000568	ENSMUST00000172361,ENSMUST00000019128	ENSMUST00000019128,ENSMUST00000172361,ENSMUST00000072750,ENSMUST00000112939
ENSMUSG00000000600;SE:5:3812857-3813051:3813194-3818527:+	1	1	0.972509902342172	0.959372887012281	0.961371549728709	0.985242228834932	0.989771373307186	1	0.971918439837114	0.960642456508989	0.951897813573308	0.987096879763342	SE	other SE	NA	ENSMUSG00000000600	ENSMUST00000080085,ENSMUST00000171023	ENSMUST00000171023,ENSMUST00000080085,ENSMUST00000200386
ENSMUSG00000000600;SE:5:3832226-3836778:3836894-3840874:+	0.967899885339742	0.968873252498594	0.974799508556947	0.954455688841299	0.891299971378648	0.89206868230107	0.969711268984368	0.969613677436917	0.974309361076273	0.956992169254648	0.896973691391246	0.897706979587793	SE	other SE	NA	ENSMUSG00000000600	ENSMUST00000080085	ENSMUST00000171023,ENSMUST00000080085
ENSMUSG00000000605;A3:7:7296069-7296724:7296061-7296724:-	NA	NA	NA	NA	NA	NA	NA	NA	NA	NA	NA	NA	A3	NA	NA	ENSMUSG00000000605	ENSMUST00000000619,ENSMUST00000210061	ENSMUST00000000619,ENSMUST00000209916,ENSMUST00000210061
ENSMUSG00000000605;RI:7:7291411:7291726-7291820:7291956:-	0.969625672464459	0.986412537879476	0.934023988590346	0.967791534666729	0.871384871973744	0.93670197411203	0.970144907975326	0.986022163981531	0.934023519392582	0.967494103241271	0.899069683976681	0.938600989008597	RI	NA	NA	ENSMUSG00000000605	ENSMUST00000210594,ENSMUST00000000619	ENSMUST00000000619,ENSMUST00000210061,ENSMUST00000210594
ENSMUSG00000000606;A3:14:51416828-51417975:51416828-51417978:+	NA	0	NA	0	NA	NA	-1	0	-1	0	0	-1	A3	NA	NA	ENSMUSG00000000606	ENSMUST00000022438	ENSMUST00000159674,ENSMUST00000022438
ENSMUSG00000000606;A5:14:51413344-51413720:51413320-51413720:+	NA	0	NA	0	NA	NA	-1	0	-1	0	0	-1	A5	NA	NA	ENSMUSG00000000606	ENSMUST00000022438	ENSMUST00000159674,ENSMUST00000022438,ENSMUST00000163019
ENSMUSG00000000606;A5:14:51415566-51416705:51415563-51416705:+	NA	1	NA	1	NA	NA	-1	1	-1	1	1	-1	A5	NA	NA	ENSMUSG00000000606	ENSMUST00000159674	ENSMUST00000159674,ENSMUST00000022438
ENSMUSG00000000627;A3:6:82937212-82939461:82937210-82939461:-	NA	NA	NA	NA	NA	NA	NA	NA	NA	NA	NA	NA	A3	NA	NA	ENSMUSG00000000627	ENSMUST00000000641	ENSMUST00000203271,ENSMUST00000000641
ENSMUSG00000000631;A5:11:77815999-77817619:77815891-77817619:+	0.1758435654422	0.235346018153382	0.0828765850642251	0.225391402773353	0	0.999912914006784	0.152481418195924	0.225395553657434	0.0658545036961034	0.197368448014636	0	0.999894352189131	A5	NA	NA	ENSMUSG00000000631	ENSMUST00000168348	ENSMUST00000168348,ENSMUST00000130305,ENSMUST00000172303,ENSMUST00000130627,ENSMUST00000169105
ENSMUSG00000000631;AF:11:77777316:77778314-77815856:77801375:77801380-77815856:+	0.560206714097365	0.799600195335206	0.863300645300842	0.438599409448301	0.999999992527224	0.999912914234942	0.472698463126666	0.773233710863698	0.836100770622505	0.381732204791562	0.999999990885136	0.999894352414911	AF	NA	NA	ENSMUSG00000000631	ENSMUST00000168348,ENSMUST00000169105,ENSMUST00000130627	ENSMUST00000168348,ENSMUST00000130305,ENSMUST00000172303,ENSMUST00000130627,ENSMUST00000169105
ENSMUSG00000000631;AF:11:77777316:77778314-77817619:77801375:77801380-77817619:+	0.813544065407578	0.491080983936189	0.0768879964218901	0.713417073431289	0.596598017161137	0.521244594507792	0.760784140293799	0.455677468449663	0.0612196601889124	0.66316474920288	0.508974615847172	0.467494710577744	AF	NA	NA	ENSMUSG00000000631	ENSMUST00000108375,ENSMUST00000108376,ENSMUST00000102488,ENSMUST00000092887,ENSMUST00000000645	ENSMUST00000092887,ENSMUST00000164334,ENSMUST00000102488,ENSMUST00000000645,ENSMUST00000092884,ENSMUST00000108375,ENSMUST00000100794,ENSMUST00000108376
ENSMUSG00000000631;AL:11:77857845-77859019:77860324:77857845-77864691:77864832:+	0.0241051078652173	0.00353433424775169	0.0100101974256297	0.023042480048945	0.113290436195412	0	0.0530799811017589	0.0635062899741984	0.0346518155175141	0.0745424679793912	0.0734196798600081	0.0693149810475552	AL	NA	NA	ENSMUSG00000000631	ENSMUST00000135375	ENSMUST00000168348,ENSMUST00000130305,ENSMUST00000135375,ENSMUST00000172303,ENSMUST00000092887,ENSMUST00000167856,ENSMUST00000130627,ENSMUST00000164334,ENSMUST00000102488,ENSMUST00000000645,ENSMUST00000092884,ENSMUST00000108375,ENSMUST00000169105,ENSMUST00000100794,ENSMUST00000108376
ENSMUSG00000000631;MX:11:77821186-77822663:77822674-77823276:77821186-77823090:77823104-77823276:+	0.999973120950538	0.999948714782839	0.999968312103679	0.999950682481916	0.999999804314593	0.999977041179515	0.999977960027912	0.999949349072885	0.999971321232537	0.99995496215506	0.999999848940523	0.999979626630715	MX	NA	NA	ENSMUSG00000000631	ENSMUST00000108375,ENSMUST00000108376,ENSMUST00000102488,ENSMUST00000092887,ENSMUST00000168348,ENSMUST00000169105,ENSMUST00000130627,ENSMUST00000130305,ENSMUST00000092884,ENSMUST00000164334,ENSMUST00000167856	ENSMUST00000168348,ENSMUST00000130305,ENSMUST00000092887,ENSMUST00000167856,ENSMUST00000130627,ENSMUST00000164334,ENSMUST00000102488,ENSMUST00000092884,ENSMUST00000000645,ENSMUST00000108375,ENSMUST00000169105,ENSMUST00000108376
ENSMUSG00000000631;SE:11:77778314-77815856:77815891-77817619:+	0.295879244944451	0.79915512454391	0.95734705776207	0.0872744521455239	0.113812310898302	5.42748368532891e-11	0.29527796335969	0.796280322439684	0.95663009499394	0.0878515757840067	0.0922810966725026	5.48536708808378e-11	SE	microexon	NA	ENSMUSG00000000631	ENSMUST00000169105,ENSMUST00000130627	ENSMUST00000092887,ENSMUST00000130627,ENSMUST00000102488,ENSMUST00000000645,ENSMUST00000108375,ENSMUST00000169105,ENSMUST00000108376
ENSMUSG00000000631;SE:11:77778314-77815856:77815999-77817619:+	0.161245298910418	0.624003058142085	0.704451150602477	0.0918037583857437	0	0.192155040935975	0.166332952715071	0.616586205427225	0.653483885920271	0.0934692505475955	0	0.195447425162779	SE	other SE	NA	ENSMUSG00000000631	ENSMUST00000168348	ENSMUST00000168348,ENSMUST00000092887,ENSMUST00000102488,ENSMUST00000000645,ENSMUST00000108375,ENSMUST00000108376
ENSMUSG00000000631;SE:11:77801380-77815856:77815891-77817619:+	0.677197813168781	0.57692235140312	0.246682537550585	0.385285640398778	1.41934919002843e-09	2.25541692615672e-05	0.686943977541532	0.575270941380245	0.234347990293826	0.388715796905215	9.60514050869438e-10	2.25332571333404e-05	SE	microexon	NA	ENSMUSG00000000631	ENSMUST00000130305,ENSMUST00000172303	ENSMUST00000130305,ENSMUST00000172303,ENSMUST00000164334,ENSMUST00000092884,ENSMUST00000100794
ENSMUSG00000000631;SE:11:77821186-77822663:77822674-77823276:+	0.999956191701885	0.999286780323183	0.992817029971354	0.914633320129265	0.999999306129143	0.99986223592036	0.999949812034105	0.999189040662203	0.993530573574292	0.903076533616005	0.999999240243092	0.999847547032413	SE	microexon	NA	ENSMUSG00000000631	ENSMUST00000108375,ENSMUST00000108376,ENSMUST00000102488,ENSMUST00000092887,ENSMUST00000168348,ENSMUST00000169105,ENSMUST00000130627,ENSMUST00000130305,ENSMUST00000092884,ENSMUST00000164334,ENSMUST00000167856	ENSMUST00000168348,ENSMUST00000130305,ENSMUST00000092887,ENSMUST00000167856,ENSMUST00000130627,ENSMUST00000164334,ENSMUST00000102488,ENSMUST00000092884,ENSMUST00000108375,ENSMUST00000169105,ENSMUST00000100794,ENSMUST00000108376
ENSMUSG00000000631;SE:11:77821186-77823090:77823104-77823276:+	0.380248635190619	0.0670414857713961	0.00436088150365834	0.00052814336575295	0.219980836625461	0.142833168769185	0.305138726298395	0.0587442829729203	0.00438510282942106	0.000419479329459413	0.165850552160081	0.11786974066141	SE	microexon	NA	ENSMUSG00000000631	ENSMUST00000000645	ENSMUST00000000645,ENSMUST00000100794
ENSMUSG00000000631;SE:11:77845808-77846372:77846482-77846891:+	0.999999984881457	0.999999999438354	0.999999997762556	1	0.918315908692054	0.96559627240106	0.999999987808176	0.999999999465274	0.999999998007509	1	0.938605953754321	0.97088250488758	SE	other SE	NA	ENSMUSG00000000631	ENSMUST00000108375,ENSMUST00000102488,ENSMUST00000092887,ENSMUST00000000645,ENSMUST00000168348,ENSMUST00000169105,ENSMUST00000130627,ENSMUST00000100794,ENSMUST00000130305,ENSMUST00000172303,ENSMUST00000092884,ENSMUST00000164334,ENSMUST00000167856	ENSMUST00000168348,ENSMUST00000130305,ENSMUST00000172303,ENSMUST00000092887,ENSMUST00000167856,ENSMUST00000130627,ENSMUST00000164334,ENSMUST00000108376,ENSMUST00000102488,ENSMUST00000000645,ENSMUST00000092884,ENSMUST00000169105,ENSMUST00000100794,ENSMUST00000108375
ENSMUSG00000000631;SE:11:77853891-77854678:77854722-77857723:+	0.144034071163133	0.033687813627384	0.037139380664657	0.395249932986343	0.570871320875511	0.468257747541223	0.145617301718609	0.0914008170583321	0.0594363288295593	0.401821648802427	0.502857527941267	0.497501401703501	SE	microexon	NA	ENSMUSG00000000631	ENSMUST00000108375,ENSMUST00000130627,ENSMUST00000164334,ENSMUST00000135375	ENSMUST00000168348,ENSMUST00000130305,ENSMUST00000135375,ENSMUST00000172303,ENSMUST00000092887,ENSMUST00000167856,ENSMUST00000130627,ENSMUST00000164334,ENSMUST00000102488,ENSMUST00000000645,ENSMUST00000092884,ENSMUST00000108375,ENSMUST00000169105,ENSMUST00000100794,ENSMUST00000108376
ENSMUSG00000000632;A3:11:77973260-77973747:77973260-77973783:+	0.0358926549075363	0	0	0.061572122284293	0	0.0374466584467506	0.0329490148417013	0	0	0.0612938661599668	0	0.0541122930335325	A3	NA	NA	ENSMUSG00000000632	ENSMUST00000140630	ENSMUST00000000646,ENSMUST00000093995,ENSMUST00000140630
ENSMUSG00000000632;A3:11:77973260-77973747:77973260-77973838:+	1	NA	NA	1	NA	1	1	-1	-1	1	-1	1	A3	NA	NA	ENSMUSG00000000632	ENSMUST00000140630	ENSMUST00000151982,ENSMUST00000140630
ENSMUSG00000000632;A3:11:77973260-77973783:77973260-77973838:+	1	1	1	1	1	1	1	1	1	1	1	1	A3	NA	NA	ENSMUSG00000000632	ENSMUST00000093995,ENSMUST00000000646	ENSMUST00000151982,ENSMUST00000000646,ENSMUST00000093995
ENSMUSG00000000632;A3:11:77977844-77978013:77977844-77978029:+	0.452297552333226	0.43198151619286	0.498071228600108	0.597937228392343	0.516330500257587	0.483578610259822	0.415278505078525	0.410298156442706	0.483496733474573	0.563740071926558	0.516916825470587	0.486493962426303	A3	NA	NA	ENSMUSG00000000632	ENSMUST00000093995	ENSMUST00000000646,ENSMUST00000093995
ENSMUSG00000000632;SE:11:77976941-77977245:77977283-77977537:+	0.452297552333226	0.43198151619286	0.498071228600108	0.597937228392343	0.516330500257587	0.483578610259822	0.415278505078525	0.410298156442706	0.483496733474573	0.563740071926558	0.516916825470587	0.486493962426303	SE	microexon	NA	ENSMUSG00000000632	ENSMUST00000093995	ENSMUST00000000646,ENSMUST00000093995
ENSMUSG00000000686;AF:11:77515984:77516052-77538235:77518618:77518837-77538235:+	NA	NA	NA	NA	NA	NA	NA	NA	NA	NA	NA	NA	AF	NA	NA	ENSMUSG00000000686	ENSMUST00000145676	ENSMUST00000147386,ENSMUST00000145676
ENSMUSG00000000686;AL:11:77516052-77518316:77518838:77516052-77538235:77538337:+	NA	NA	NA	NA	NA	NA	NA	NA	NA	NA	NA	NA	AL	NA	NA	ENSMUSG00000000686	ENSMUST00000094004	ENSMUST00000094004,ENSMUST00000145676
ENSMUSG00000000708;AF:17:53567330:53567578-53610864:53584165:53584179-53610864:+	1	1	1	1	1	1	1	1	1	1	1	1	AF	NA	NA	ENSMUSG00000000708	ENSMUST00000000724	ENSMUST00000000724,ENSMUST00000164390
ENSMUSG00000000708;SE:17:53663649-53665406:53665442-53665653:+	1	0.895783269942953	0.754527179345244	0.34653907265377	0.83525637904752	1	0.613746317963127	0.600325933497836	0.694140030671599	0.589355767162528	0.914347787956089	1	SE	microexon	NA	ENSMUSG00000000708	ENSMUST00000000724	ENSMUST00000000724,ENSMUST00000171072
ENSMUSG00000000731;A3:10:78037988-78039662:78037985-78039662:-	NA	NA	NA	NA	NA	NA	0.10576639048932	1	-1	-1	1	0.0618096087132938	A3	NA	NA	ENSMUSG00000000731	ENSMUST00000145975,ENSMUST00000128241,ENSMUST00000154374,ENSMUST00000148469,ENSMUST00000105395	ENSMUST00000148469,ENSMUST00000154374,ENSMUST00000128241,ENSMUST00000019257,ENSMUST00000105395,ENSMUST00000145975,ENSMUST00000155021,ENSMUST00000140636,ENSMUST00000156417,ENSMUST00000105396,ENSMUST00000130972
ENSMUSG00000000731;A5:10:78039742-78039931:78039742-78039943:-	NA	NA	NA	NA	NA	NA	0.00020128106154371	3.01719583620026e-06	-1	1	0.545313331800109	4.32737197815654e-05	A5	NA	NA	ENSMUSG00000000731	ENSMUST00000128241,ENSMUST00000019257,ENSMUST00000105396,ENSMUST00000154374,ENSMUST00000105395,ENSMUST00000156417,ENSMUST00000143735	ENSMUST00000148469,ENSMUST00000154374,ENSMUST00000128241,ENSMUST00000019257,ENSMUST00000105395,ENSMUST00000145975,ENSMUST00000155021,ENSMUST00000143735,ENSMUST00000156417,ENSMUST00000105396,ENSMUST00000140636,ENSMUST00000130972
ENSMUSG00000000731;SE:10:78034489-78034586:78034707-78036685:-	NA	NA	NA	NA	NA	NA	-1	0	-1	-1	1	0	SE	other SE	NA	ENSMUSG00000000731	ENSMUST00000155021,ENSMUST00000105396,ENSMUST00000154374	ENSMUST00000148469,ENSMUST00000154374,ENSMUST00000105395,ENSMUST00000155021,ENSMUST00000140636,ENSMUST00000156417,ENSMUST00000105396
ENSMUSG00000000731;SE:10:78034707-78035657:78035833-78036685:-	NA	NA	NA	NA	NA	NA	1	-1	-1	-1	0.454762826769019	1	SE	other SE	NA	ENSMUSG00000000731	ENSMUST00000145975,ENSMUST00000130972,ENSMUST00000128241,ENSMUST00000019257	ENSMUST00000154374,ENSMUST00000128241,ENSMUST00000019257,ENSMUST00000145975,ENSMUST00000155021,ENSMUST00000105396,ENSMUST00000130972
ENSMUSG00000000731;SE:10:78037985-78039504:78039561-78039662:-	NA	NA	NA	NA	NA	NA	0	-1	-1	1	-1	0	SE	other SE	NA	ENSMUSG00000000731	ENSMUST00000143735	ENSMUST00000019257,ENSMUST00000155021,ENSMUST00000143735,ENSMUST00000140636,ENSMUST00000105396,ENSMUST00000156417,ENSMUST00000130972
ENSMUSG00000000731;SE:10:78043076-78043217:78043269-78043389:-	NA	NA	NA	NA	NA	NA	0	0.932903749400158	-1	0	0	0	SE	other SE	NA	ENSMUSG00000000731	ENSMUST00000131028	ENSMUST00000131028,ENSMUST00000154374,ENSMUST00000148469,ENSMUST00000128241,ENSMUST00000019257,ENSMUST00000105395,ENSMUST00000145975,ENSMUST00000155021,ENSMUST00000140636,ENSMUST00000156417,ENSMUST00000105396,ENSMUST00000143735,ENSMUST00000130972
ENSMUSG00000000738;AL:8:123079539-123079969:123079987:123079539-123080637:123080696:+	0	0.576925084226932	1	0.0379544931872876	0	0	0	0.580905677011368	1	0.034357353475329	0	0	AL	NA	NA	ENSMUSG00000000738	ENSMUST00000142541	ENSMUST00000153492,ENSMUST00000142541
ENSMUSG00000000738;SE:8:123079539-123079969:123080131-123080637:+	0.885124632424528	0.917589046708385	1	0.807545861138767	0.989581333229059	0.985409377300315	0.922853924922188	0.865106762905987	1	0.78005172811067	0.972669608946695	0.933772441626071	SE	other SE	NA	ENSMUSG00000000738	ENSMUST00000149248,ENSMUST00000108868,ENSMUST00000153285,ENSMUST00000125975	ENSMUST00000153492,ENSMUST00000149248,ENSMUST00000108868,ENSMUST00000153285,ENSMUST00000125975
ENSMUSG00000000738;SE:8:123089047-123090124:123090234-123091635:+	0.999999999157953	0.933472241013753	0.960068056605042	0.968587218481119	0.925974052014249	1	0.999999999358374	0.903840319372722	0.944067561574278	0.958829963515048	0.889628111638026	1	SE	other SE	NA	ENSMUSG00000000738	ENSMUST00000149248,ENSMUST00000108868,ENSMUST00000125975,ENSMUST00000128234	ENSMUST00000149248,ENSMUST00000108868,ENSMUST00000153285,ENSMUST00000128234,ENSMUST00000125975
ENSMUSG00000000738;SE:8:123093747-123094474:123094640-123095158:+	0.935420383272484	0.949625548387793	0.948521375018522	0.796959635631749	0.960381346138221	0.935826652576344	0.972239596641659	0.916326581594274	0.931754538579298	0.838237899201872	0.862747574209553	0.886098913605912	SE	other SE	NA	ENSMUSG00000000738	ENSMUST00000149248,ENSMUST00000108868,ENSMUST00000153285,ENSMUST00000125975	ENSMUST00000149248,ENSMUST00000108868,ENSMUST00000153285,ENSMUST00000128234,ENSMUST00000125975
ENSMUSG00000000738;SE:8:123093747-123095158:123095235-123097394:+	0.10649022048673	0.160499742358986	0.131980409506925	0.268911216331201	0.119311718364973	0.190883792742858	0.122853559945848	0.126113957182751	0.12993415218098	0.273273896302245	0.163095022025504	0.181766067748456	SE	other SE	NA	ENSMUSG00000000738	ENSMUST00000128234	ENSMUST00000128234,ENSMUST00000135991
ENSMUSG00000000739;SE:8:123145522-123148051:123148145-123148310:-	NA	NA	1	NA	NA	NA	1	1	1	0.87664086377073	1	1	SE	other SE	NA	ENSMUSG00000000739	ENSMUST00000000755,ENSMUST00000137998	ENSMUST00000137998,ENSMUST00000122819,ENSMUST00000000755
ENSMUSG00000000751;SE:11:75328761-75339713:75339775-75340290:-	0.0219024111753787	0	0	0	0	0.0407287869985835	0.0227091565000483	0	0	0	0	0.0421990271988457	SE	other SE	NA	ENSMUSG00000000751	ENSMUST00000000767	ENSMUST00000000767,ENSMUST00000092907
ENSMUSG00000000753;A3:11:75414049-75414921:75414044-75414921:-	0.767380343951918	0.621439509614182	0.728855781528152	0.785691155385855	0.981174862480691	0.999995016603419	0.771644039850495	0.740550630195358	0.79977669010458	0.819929362576747	0.990688211516387	0.999997343461864	A3	NA	NA	ENSMUSG00000000753	ENSMUST00000000769,ENSMUST00000138661	ENSMUST00000000769,ENSMUST00000167281,ENSMUST00000138661
ENSMUSG00000000753;AF:11:75415124-75415575:75415730:75415124-75417909:75417989:-	NA	NA	NA	NA	NA	NA	NA	NA	NA	NA	NA	NA	AF	NA	NA	ENSMUSG00000000753	ENSMUST00000167281	ENSMUST00000168902,ENSMUST00000167281
ENSMUSG00000000753;AL:11:75415041:75415124-75417909:75416316:75416428-75417909:-	NA	NA	NA	NA	NA	NA	NA	NA	NA	NA	NA	NA	AL	NA	NA	ENSMUSG00000000753	ENSMUST00000168902	ENSMUST00000155009,ENSMUST00000168902
ENSMUSG00000000753;SE:11:75415124-75415575:75415730-75416230:-	0.974810612931973	0.886044300079733	1	0.99010104819585	1	0.940388074818506	0.983567456415283	0.924836493564832	1	0.988086873742769	1	0.956030865043561	SE	other SE	NA	ENSMUSG00000000753	ENSMUST00000000769,ENSMUST00000137103	ENSMUST00000137103,ENSMUST00000000769,ENSMUST00000138661
ENSMUSG00000000753;SE:11:75415124-75416230:75416428-75417909:-	NA	NA	NA	NA	NA	NA	NA	NA	NA	NA	NA	NA	SE	other SE	NA	ENSMUSG00000000753	ENSMUST00000138661	ENSMUST00000168902,ENSMUST00000138661
ENSMUSG00000000759;A3:8:12655978-12657446:12655974-12657446:-	1	1	1	1	1	1	1	1	1	0.940749943857806	1	0.936908741242943	A3	NA	NA	ENSMUSG00000000759	ENSMUST00000000776,ENSMUST00000164774	ENSMUST00000164774,ENSMUST00000000776,ENSMUST00000165321
ENSMUSG00000000759;SE:8:12648787-12649690:12649822-12650154:-	1	0.969191723187855	0.98326819454393	0.98130582521074	0.954407989631501	0.993473171220678	1	0.978083028615537	0.982103112899784	0.98319094515418	0.969400276533151	0.993013061864872	SE	other SE	NA	ENSMUSG00000000759	ENSMUST00000000776	ENSMUST00000164774,ENSMUST00000000776
ENSMUSG00000000766;AF:10:6758611:6758690-6828885:6788875:6789158-6828885:+	0.00933193942834909	0.203347011667149	0.131411387142132	0	0	0	0.0439295870113757	0.332188359669397	0.134616404721011	0	0	0	AF	NA	NA	ENSMUSG00000000766	ENSMUST00000147171,ENSMUST00000063036,ENSMUST00000105615	ENSMUST00000105604,ENSMUST00000105602,ENSMUST00000092731,ENSMUST00000000783,ENSMUST00000154906,ENSMUST00000092734,ENSMUST00000078634,ENSMUST00000092729,ENSMUST00000105605,ENSMUST00000052751,ENSMUST00000105603,ENSMUST00000056385,ENSMUST00000129954,ENSMUST00000105611,ENSMUST00000105607,ENSMUST00000147171,ENSMUST00000135502,ENSMUST00000105615,ENSMUST00000063036,ENSMUST00000144264
ENSMUSG00000000766;AF:10:6758611:6758690-6828885:6789067:6789158-6828885:+	0.0693440313421362	0.231904989390821	0.205195410055692	0	0	0	0.137184100003122	0.225297328880902	0.16998647534752	0	0	0	AF	NA	NA	ENSMUSG00000000766	ENSMUST00000147171,ENSMUST00000063036,ENSMUST00000105615	ENSMUST00000105615,ENSMUST00000154941,ENSMUST00000147171,ENSMUST00000129221,ENSMUST00000063036
ENSMUSG00000000766;AL:10:6758690-6788744:6788915:6758690-6823806:6823842:+	NA	NA	NA	NA	NA	NA	NA	NA	NA	NA	NA	NA	AL	NA	NA	ENSMUSG00000000766	ENSMUST00000143875	ENSMUST00000105597,ENSMUST00000143875
ENSMUSG00000000766;AL:10:6758690-6788744:6788915:6758690-6825115:6825157:+	NA	NA	NA	NA	NA	NA	NA	NA	NA	NA	NA	NA	AL	NA	NA	ENSMUSG00000000766	ENSMUST00000143875	ENSMUST00000150374,ENSMUST00000143875
ENSMUSG00000000766;AL:10:6758690-6823806:6823842:6758690-6825115:6825157:+	NA	NA	NA	NA	NA	NA	NA	NA	NA	NA	NA	NA	AL	NA	NA	ENSMUSG00000000766	ENSMUST00000105597	ENSMUST00000105597,ENSMUST00000150374
ENSMUSG00000000766;AL:10:6789158-6794231:6794258:6789158-6829977:6830358:+	NA	NA	NA	NA	NA	NA	-1	-1	-1	-1	-1	-1	AL	NA	NA	ENSMUSG00000000766	ENSMUST00000152674	ENSMUST00000123861,ENSMUST00000152674,ENSMUST00000105601
ENSMUSG00000000766;AL:10:6830497-6831937:6831945:6830497-6832517:6832726:+	NA	NA	NA	NA	NA	NA	-1	-1	-1	-1	-1	-1	AL	NA	NA	ENSMUSG00000000766	ENSMUST00000105603	ENSMUST00000078634,ENSMUST00000105603
ENSMUSG00000000766;AL:10:6830497-6831937:6831945:6830497-6838043:6838048:+	NA	NA	NA	NA	NA	NA	-1	-1	-1	-1	-1	-1	AL	NA	NA	ENSMUSG00000000766	ENSMUST00000105603	ENSMUST00000092729,ENSMUST00000105603
ENSMUSG00000000766;AL:10:6830497-6831937:6831945:6830497-6838405:6838521:+	NA	NA	NA	NA	NA	NA	-1	-1	-1	-1	-1	-1	AL	NA	NA	ENSMUSG00000000766	ENSMUST00000105603	ENSMUST00000000783,ENSMUST00000105603
ENSMUSG00000000766;AL:10:6830497-6831937:6831945:6830497-6839535:6839555:+	0	NA	NA	NA	NA	NA	0	-1	-1	-1	-1	-1	AL	NA	NA	ENSMUSG00000000766	ENSMUST00000105603	ENSMUST00000105604,ENSMUST00000105603
ENSMUSG00000000766;AL:10:6830497-6831937:6831945:6830497-6839812:6839829:+	NA	NA	NA	NA	NA	NA	-1	-1	-1	-1	-1	-1	AL	NA	NA	ENSMUSG00000000766	ENSMUST00000105603	ENSMUST00000092731,ENSMUST00000105603
ENSMUSG00000000766;AL:10:6830497-6831937:6831945:6830497-6840566:6840634:+	NA	NA	NA	NA	NA	NA	-1	-1	-1	-1	-1	-1	AL	NA	NA	ENSMUSG00000000766	ENSMUST00000105603	ENSMUST00000154906,ENSMUST00000105603
ENSMUSG00000000766;AL:10:6830497-6831937:6831945:6830497-6841259:6841273:+	NA	NA	NA	NA	NA	NA	-1	-1	-1	-1	-1	-1	AL	NA	NA	ENSMUSG00000000766	ENSMUST00000105603	ENSMUST00000105605,ENSMUST00000105603
ENSMUSG00000000766;AL:10:6830497-6831937:6831945:6830497-6849806:6849841:+	NA	0	0	NA	NA	NA	-1	0	0	-1	-1	-1	AL	NA	NA	ENSMUSG00000000766	ENSMUST00000105603	ENSMUST00000092734,ENSMUST00000105603,ENSMUST00000056385,ENSMUST00000105607,ENSMUST00000147171
ENSMUSG00000000766;AL:10:6830497-6831937:6831945:6830497-6932967:6933068:+	0	0	0	0	0	0	0	0	0	0	0	0	AL	NA	NA	ENSMUSG00000000766	ENSMUST00000105603	ENSMUST00000129221,ENSMUST00000105603
ENSMUSG00000000766;AL:10:6830497-6831937:6831945:6830497-6933072:6933110:+	0	NA	NA	0	0	NA	0	-1	-1	0	0	-1	AL	NA	NA	ENSMUSG00000000766	ENSMUST00000105603	ENSMUST00000144264,ENSMUST00000105603
ENSMUSG00000000766;AL:10:6830497-6831937:6831945:6830497-6972199:6972243:+	NA	NA	NA	NA	NA	NA	-1	-1	-1	-1	-1	-1	AL	NA	NA	ENSMUSG00000000766	ENSMUST00000105603	ENSMUST00000154941,ENSMUST00000105603
ENSMUSG00000000766;AL:10:6830497-6831937:6831945:6830497-6979616:6979705:+	NA	NA	NA	NA	NA	NA	-1	-1	-1	-1	-1	-1	AL	NA	NA	ENSMUSG00000000766	ENSMUST00000105603	ENSMUST00000135502,ENSMUST00000105603
ENSMUSG00000000766;AL:10:6830497-6831937:6831945:6830497-7014041:7014061:+	NA	NA	NA	NA	NA	NA	-1	-1	-1	-1	-1	-1	AL	NA	NA	ENSMUSG00000000766	ENSMUST00000105603	ENSMUST00000052751,ENSMUST00000063036,ENSMUST00000105603
ENSMUSG00000000766;AL:10:6830497-6832517:6832726:6830497-6838043:6838048:+	NA	NA	NA	NA	NA	NA	-1	-1	-1	-1	-1	-1	AL	NA	NA	ENSMUSG00000000766	ENSMUST00000078634	ENSMUST00000092729,ENSMUST00000078634
ENSMUSG00000000766;AL:10:6830497-6832517:6832726:6830497-6838405:6838521:+	NA	NA	NA	NA	NA	NA	-1	-1	-1	-1	-1	-1	AL	NA	NA	ENSMUSG00000000766	ENSMUST00000078634	ENSMUST00000000783,ENSMUST00000078634
ENSMUSG00000000766;AL:10:6830497-6832517:6832726:6830497-6839535:6839555:+	0	NA	NA	NA	NA	NA	0	-1	-1	-1	-1	-1	AL	NA	NA	ENSMUSG00000000766	ENSMUST00000078634	ENSMUST00000105604,ENSMUST00000078634
ENSMUSG00000000766;AL:10:6830497-6832517:6832726:6830497-6839812:6839829:+	NA	NA	NA	NA	NA	NA	-1	-1	-1	-1	-1	-1	AL	NA	NA	ENSMUSG00000000766	ENSMUST00000078634	ENSMUST00000078634,ENSMUST00000092731
ENSMUSG00000000766;AL:10:6830497-6832517:6832726:6830497-6840566:6840634:+	NA	NA	NA	NA	NA	NA	-1	-1	-1	-1	-1	-1	AL	NA	NA	ENSMUSG00000000766	ENSMUST00000078634	ENSMUST00000154906,ENSMUST00000078634
ENSMUSG00000000766;AL:10:6830497-6832517:6832726:6830497-6841259:6841273:+	NA	NA	NA	NA	NA	NA	-1	-1	-1	-1	-1	-1	AL	NA	NA	ENSMUSG00000000766	ENSMUST00000078634	ENSMUST00000078634,ENSMUST00000105605
ENSMUSG00000000766;AL:10:6830497-6832517:6832726:6830497-6849806:6849841:+	NA	0	0	NA	NA	NA	-1	0	0	-1	-1	-1	AL	NA	NA	ENSMUSG00000000766	ENSMUST00000078634	ENSMUST00000092734,ENSMUST00000078634,ENSMUST00000056385,ENSMUST00000105607,ENSMUST00000147171
ENSMUSG00000000766;AL:10:6830497-6832517:6832726:6830497-6932967:6933068:+	0	0	0	0	0	0	0	0	0	0	0	0	AL	NA	NA	ENSMUSG00000000766	ENSMUST00000078634	ENSMUST00000078634,ENSMUST00000129221
ENSMUSG00000000766;AL:10:6830497-6832517:6832726:6830497-6933072:6933110:+	0	NA	NA	0	0	NA	0	-1	-1	0	0	-1	AL	NA	NA	ENSMUSG00000000766	ENSMUST00000078634	ENSMUST00000078634,ENSMUST00000144264
ENSMUSG00000000766;AL:10:6830497-6832517:6832726:6830497-6972199:6972243:+	NA	NA	NA	NA	NA	NA	-1	-1	-1	-1	-1	-1	AL	NA	NA	ENSMUSG00000000766	ENSMUST00000078634	ENSMUST00000078634,ENSMUST00000154941
ENSMUSG00000000766;AL:10:6830497-6832517:6832726:6830497-6979616:6979705:+	NA	NA	NA	NA	NA	NA	-1	-1	-1	-1	-1	-1	AL	NA	NA	ENSMUSG00000000766	ENSMUST00000078634	ENSMUST00000135502,ENSMUST00000078634
ENSMUSG00000000766;AL:10:6830497-6832517:6832726:6830497-7014041:7014061:+	NA	NA	NA	NA	NA	NA	-1	-1	-1	-1	-1	-1	AL	NA	NA	ENSMUSG00000000766	ENSMUST00000078634	ENSMUST00000052751,ENSMUST00000078634,ENSMUST00000063036
ENSMUSG00000000766;AL:10:6830497-6838043:6838048:6830497-6838405:6838521:+	NA	NA	NA	NA	NA	NA	-1	-1	-1	-1	-1	-1	AL	NA	NA	ENSMUSG00000000766	ENSMUST00000092729	ENSMUST00000000783,ENSMUST00000092729
ENSMUSG00000000766;AL:10:6830497-6838043:6838048:6830497-6839535:6839555:+	0	NA	NA	NA	NA	NA	0	-1	-1	-1	-1	-1	AL	NA	NA	ENSMUSG00000000766	ENSMUST00000092729	ENSMUST00000105604,ENSMUST00000092729
ENSMUSG00000000766;AL:10:6830497-6838043:6838048:6830497-6839812:6839829:+	NA	NA	NA	NA	NA	NA	-1	-1	-1	-1	-1	-1	AL	NA	NA	ENSMUSG00000000766	ENSMUST00000092729	ENSMUST00000092729,ENSMUST00000092731
ENSMUSG00000000766;AL:10:6830497-6838043:6838048:6830497-6840566:6840634:+	NA	NA	NA	NA	NA	NA	-1	-1	-1	-1	-1	-1	AL	NA	NA	ENSMUSG00000000766	ENSMUST00000092729	ENSMUST00000154906,ENSMUST00000092729
ENSMUSG00000000766;AL:10:6830497-6838043:6838048:6830497-6841259:6841273:+	NA	NA	NA	NA	NA	NA	-1	-1	-1	-1	-1	-1	AL	NA	NA	ENSMUSG00000000766	ENSMUST00000092729	ENSMUST00000092729,ENSMUST00000105605
ENSMUSG00000000766;AL:10:6830497-6838043:6838048:6830497-6849806:6849841:+	NA	0	0	NA	NA	NA	-1	0	0	-1	-1	-1	AL	NA	NA	ENSMUSG00000000766	ENSMUST00000092729	ENSMUST00000092734,ENSMUST00000092729,ENSMUST00000056385,ENSMUST00000105607,ENSMUST00000147171
ENSMUSG00000000766;AL:10:6830497-6838043:6838048:6830497-6932967:6933068:+	0	0	0	0	0	0	0	0	0	0	0	0	AL	NA	NA	ENSMUSG00000000766	ENSMUST00000092729	ENSMUST00000092729,ENSMUST00000129221
ENSMUSG00000000766;AL:10:6830497-6838043:6838048:6830497-6933072:6933110:+	0	NA	NA	0	0	NA	0	-1	-1	0	0	-1	AL	NA	NA	ENSMUSG00000000766	ENSMUST00000092729	ENSMUST00000092729,ENSMUST00000144264
ENSMUSG00000000766;AL:10:6830497-6838043:6838048:6830497-6972199:6972243:+	NA	NA	NA	NA	NA	NA	-1	-1	-1	-1	-1	-1	AL	NA	NA	ENSMUSG00000000766	ENSMUST00000092729	ENSMUST00000092729,ENSMUST00000154941
ENSMUSG00000000766;AL:10:6830497-6838043:6838048:6830497-6979616:6979705:+	NA	NA	NA	NA	NA	NA	-1	-1	-1	-1	-1	-1	AL	NA	NA	ENSMUSG00000000766	ENSMUST00000092729	ENSMUST00000135502,ENSMUST00000092729
ENSMUSG00000000766;AL:10:6830497-6838043:6838048:6830497-7014041:7014061:+	NA	NA	NA	NA	NA	NA	-1	-1	-1	-1	-1	-1	AL	NA	NA	ENSMUSG00000000766	ENSMUST00000092729	ENSMUST00000052751,ENSMUST00000092729,ENSMUST00000063036
ENSMUSG00000000766;AL:10:6830497-6838405:6838521:6830497-6839535:6839555:+	0	NA	NA	NA	NA	NA	0	-1	-1	-1	-1	-1	AL	NA	NA	ENSMUSG00000000766	ENSMUST00000000783	ENSMUST00000000783,ENSMUST00000105604
ENSMUSG00000000766;AL:10:6830497-6838405:6838521:6830497-6839812:6839829:+	NA	NA	NA	NA	NA	NA	-1	-1	-1	-1	-1	-1	AL	NA	NA	ENSMUSG00000000766	ENSMUST00000000783	ENSMUST00000000783,ENSMUST00000092731
ENSMUSG00000000766;AL:10:6830497-6838405:6838521:6830497-6840566:6840634:+	NA	NA	NA	NA	NA	NA	-1	-1	-1	-1	-1	-1	AL	NA	NA	ENSMUSG00000000766	ENSMUST00000000783	ENSMUST00000000783,ENSMUST00000154906
ENSMUSG00000000766;AL:10:6830497-6838405:6838521:6830497-6841259:6841273:+	NA	NA	NA	NA	NA	NA	-1	-1	-1	-1	-1	-1	AL	NA	NA	ENSMUSG00000000766	ENSMUST00000000783	ENSMUST00000000783,ENSMUST00000105605
ENSMUSG00000000766;AL:10:6830497-6838405:6838521:6830497-6849806:6849841:+	NA	0	0	NA	NA	NA	-1	0	0	-1	-1	-1	AL	NA	NA	ENSMUSG00000000766	ENSMUST00000000783	ENSMUST00000000783,ENSMUST00000092734,ENSMUST00000056385,ENSMUST00000105607,ENSMUST00000147171
ENSMUSG00000000766;AL:10:6830497-6838405:6838521:6830497-6932967:6933068:+	0	0	0	0	0	0	0	0	0	0	0	0	AL	NA	NA	ENSMUSG00000000766	ENSMUST00000000783	ENSMUST00000000783,ENSMUST00000129221
ENSMUSG00000000766;AL:10:6830497-6838405:6838521:6830497-6933072:6933110:+	0	NA	NA	0	0	NA	0	-1	-1	0	0	-1	AL	NA	NA	ENSMUSG00000000766	ENSMUST00000000783	ENSMUST00000000783,ENSMUST00000144264
ENSMUSG00000000766;AL:10:6830497-6838405:6838521:6830497-6972199:6972243:+	NA	NA	NA	NA	NA	NA	-1	-1	-1	-1	-1	-1	AL	NA	NA	ENSMUSG00000000766	ENSMUST00000000783	ENSMUST00000000783,ENSMUST00000154941
ENSMUSG00000000766;AL:10:6830497-6838405:6838521:6830497-6979616:6979705:+	NA	NA	NA	NA	NA	NA	-1	-1	-1	-1	-1	-1	AL	NA	NA	ENSMUSG00000000766	ENSMUST00000000783	ENSMUST00000000783,ENSMUST00000135502
ENSMUSG00000000766;AL:10:6830497-6838405:6838521:6830497-7014041:7014061:+	NA	NA	NA	NA	NA	NA	-1	-1	-1	-1	-1	-1	AL	NA	NA	ENSMUSG00000000766	ENSMUST00000000783	ENSMUST00000000783,ENSMUST00000052751,ENSMUST00000063036
ENSMUSG00000000766;AL:10:6830497-6839535:6839555:6830497-6839812:6839829:+	1	NA	NA	NA	NA	NA	1	-1	-1	-1	-1	-1	AL	NA	NA	ENSMUSG00000000766	ENSMUST00000105604	ENSMUST00000105604,ENSMUST00000092731
ENSMUSG00000000766;AL:10:6830497-6839535:6839555:6830497-6840566:6840634:+	1	NA	NA	NA	NA	NA	1	-1	-1	-1	-1	-1	AL	NA	NA	ENSMUSG00000000766	ENSMUST00000105604	ENSMUST00000154906,ENSMUST00000105604
ENSMUSG00000000766;AL:10:6830497-6839535:6839555:6830497-6841259:6841273:+	1	NA	NA	NA	NA	NA	1	-1	-1	-1	-1	-1	AL	NA	NA	ENSMUSG00000000766	ENSMUST00000105604	ENSMUST00000105604,ENSMUST00000105605
ENSMUSG00000000766;AL:10:6830497-6839535:6839555:6830497-6849806:6849841:+	1	0	0	NA	NA	NA	1	0	0	-1	-1	-1	AL	NA	NA	ENSMUSG00000000766	ENSMUST00000105604	ENSMUST00000105604,ENSMUST00000092734,ENSMUST00000056385,ENSMUST00000105607,ENSMUST00000147171
ENSMUSG00000000766;AL:10:6830497-6839535:6839555:6830497-6932967:6933068:+	0.298427012723371	0	0	0	0	0	0.13913917087509	0	0	0	0	0	AL	NA	NA	ENSMUSG00000000766	ENSMUST00000105604	ENSMUST00000105604,ENSMUST00000129221
ENSMUSG00000000766;AL:10:6830497-6839535:6839555:6830497-6933072:6933110:+	0.509504365777303	NA	NA	0	0	NA	0.504962838777622	-1	-1	0	0	-1	AL	NA	NA	ENSMUSG00000000766	ENSMUST00000105604	ENSMUST00000105604,ENSMUST00000144264
ENSMUSG00000000766;AL:10:6830497-6839535:6839555:6830497-6972199:6972243:+	1	NA	NA	NA	NA	NA	1	-1	-1	-1	-1	-1	AL	NA	NA	ENSMUSG00000000766	ENSMUST00000105604	ENSMUST00000105604,ENSMUST00000154941
ENSMUSG00000000766;AL:10:6830497-6839535:6839555:6830497-6979616:6979705:+	1	NA	NA	NA	NA	NA	1	-1	-1	-1	-1	-1	AL	NA	NA	ENSMUSG00000000766	ENSMUST00000105604	ENSMUST00000105604,ENSMUST00000135502
ENSMUSG00000000766;AL:10:6830497-6839535:6839555:6830497-7014041:7014061:+	1	NA	NA	NA	NA	NA	1	-1	-1	-1	-1	-1	AL	NA	NA	ENSMUSG00000000766	ENSMUST00000105604	ENSMUST00000105604,ENSMUST00000052751,ENSMUST00000063036
ENSMUSG00000000766;AL:10:6830497-6839812:6839829:6830497-6840566:6840634:+	NA	NA	NA	NA	NA	NA	-1	-1	-1	-1	-1	-1	AL	NA	NA	ENSMUSG00000000766	ENSMUST00000092731	ENSMUST00000154906,ENSMUST00000092731
ENSMUSG00000000766;AL:10:6830497-6839812:6839829:6830497-6841259:6841273:+	NA	NA	NA	NA	NA	NA	-1	-1	-1	-1	-1	-1	AL	NA	NA	ENSMUSG00000000766	ENSMUST00000092731	ENSMUST00000105605,ENSMUST00000092731
ENSMUSG00000000766;AL:10:6830497-6839812:6839829:6830497-6849806:6849841:+	NA	0	0	NA	NA	NA	-1	0	0	-1	-1	-1	AL	NA	NA	ENSMUSG00000000766	ENSMUST00000092731	ENSMUST00000092731,ENSMUST00000092734,ENSMUST00000056385,ENSMUST00000105607,ENSMUST00000147171
ENSMUSG00000000766;AL:10:6830497-6839812:6839829:6830497-6932967:6933068:+	0	0	0	0	0	0	0	0	0	0	0	0	AL	NA	NA	ENSMUSG00000000766	ENSMUST00000092731	ENSMUST00000129221,ENSMUST00000092731
ENSMUSG00000000766;AL:10:6830497-6839812:6839829:6830497-6933072:6933110:+	0	NA	NA	0	0	NA	0	-1	-1	0	0	-1	AL	NA	NA	ENSMUSG00000000766	ENSMUST00000092731	ENSMUST00000092731,ENSMUST00000144264
ENSMUSG00000000766;AL:10:6830497-6839812:6839829:6830497-6972199:6972243:+	NA	NA	NA	NA	NA	NA	-1	-1	-1	-1	-1	-1	AL	NA	NA	ENSMUSG00000000766	ENSMUST00000092731	ENSMUST00000092731,ENSMUST00000154941
ENSMUSG00000000766;AL:10:6830497-6839812:6839829:6830497-6979616:6979705:+	NA	NA	NA	NA	NA	NA	-1	-1	-1	-1	-1	-1	AL	NA	NA	ENSMUSG00000000766	ENSMUST00000092731	ENSMUST00000135502,ENSMUST00000092731
ENSMUSG00000000766;AL:10:6830497-6839812:6839829:6830497-7014041:7014061:+	NA	NA	NA	NA	NA	NA	-1	-1	-1	-1	-1	-1	AL	NA	NA	ENSMUSG00000000766	ENSMUST00000092731	ENSMUST00000052751,ENSMUST00000063036,ENSMUST00000092731
ENSMUSG00000000766;AL:10:6830497-6840566:6840634:6830497-6841259:6841273:+	NA	NA	NA	NA	NA	NA	-1	-1	-1	-1	-1	-1	AL	NA	NA	ENSMUSG00000000766	ENSMUST00000154906	ENSMUST00000154906,ENSMUST00000105605
ENSMUSG00000000766;AL:10:6830497-6840566:6840634:6830497-6849806:6849841:+	NA	0	0	NA	NA	NA	-1	0	0	-1	-1	-1	AL	NA	NA	ENSMUSG00000000766	ENSMUST00000154906	ENSMUST00000154906,ENSMUST00000092734,ENSMUST00000056385,ENSMUST00000105607,ENSMUST00000147171
ENSMUSG00000000766;AL:10:6830497-6840566:6840634:6830497-6932967:6933068:+	0	0	0	0	0	0	0	0	0	0	0	0	AL	NA	NA	ENSMUSG00000000766	ENSMUST00000154906	ENSMUST00000154906,ENSMUST00000129221
ENSMUSG00000000766;AL:10:6830497-6840566:6840634:6830497-6933072:6933110:+	0	NA	NA	0	0	NA	0	-1	-1	0	0	-1	AL	NA	NA	ENSMUSG00000000766	ENSMUST00000154906	ENSMUST00000154906,ENSMUST00000144264
ENSMUSG00000000766;AL:10:6830497-6840566:6840634:6830497-6972199:6972243:+	NA	NA	NA	NA	NA	NA	-1	-1	-1	-1	-1	-1	AL	NA	NA	ENSMUSG00000000766	ENSMUST00000154906	ENSMUST00000154906,ENSMUST00000154941
ENSMUSG00000000766;AL:10:6830497-6840566:6840634:6830497-6979616:6979705:+	NA	NA	NA	NA	NA	NA	-1	-1	-1	-1	-1	-1	AL	NA	NA	ENSMUSG00000000766	ENSMUST00000154906	ENSMUST00000154906,ENSMUST00000135502
ENSMUSG00000000766;AL:10:6830497-6840566:6840634:6830497-7014041:7014061:+	NA	NA	NA	NA	NA	NA	-1	-1	-1	-1	-1	-1	AL	NA	NA	ENSMUSG00000000766	ENSMUST00000154906	ENSMUST00000154906,ENSMUST00000052751,ENSMUST00000063036
ENSMUSG00000000766;AL:10:6830497-6841259:6841273:6830497-6849806:6849841:+	NA	0	0	NA	NA	NA	-1	0	0	-1	-1	-1	AL	NA	NA	ENSMUSG00000000766	ENSMUST00000105605	ENSMUST00000092734,ENSMUST00000105605,ENSMUST00000056385,ENSMUST00000105607,ENSMUST00000147171
ENSMUSG00000000766;AL:10:6830497-6841259:6841273:6830497-6932967:6933068:+	0	0	0	0	0	0	0	0	0	0	0	0	AL	NA	NA	ENSMUSG00000000766	ENSMUST00000105605	ENSMUST00000129221,ENSMUST00000105605
ENSMUSG00000000766;AL:10:6830497-6841259:6841273:6830497-6933072:6933110:+	0	NA	NA	0	0	NA	0	-1	-1	0	0	-1	AL	NA	NA	ENSMUSG00000000766	ENSMUST00000105605	ENSMUST00000105605,ENSMUST00000144264
ENSMUSG00000000766;AL:10:6830497-6841259:6841273:6830497-6972199:6972243:+	NA	NA	NA	NA	NA	NA	-1	-1	-1	-1	-1	-1	AL	NA	NA	ENSMUSG00000000766	ENSMUST00000105605	ENSMUST00000105605,ENSMUST00000154941
ENSMUSG00000000766;AL:10:6830497-6841259:6841273:6830497-6979616:6979705:+	NA	NA	NA	NA	NA	NA	-1	-1	-1	-1	-1	-1	AL	NA	NA	ENSMUSG00000000766	ENSMUST00000105605	ENSMUST00000135502,ENSMUST00000105605
ENSMUSG00000000766;AL:10:6830497-6841259:6841273:6830497-7014041:7014061:+	NA	NA	NA	NA	NA	NA	-1	-1	-1	-1	-1	-1	AL	NA	NA	ENSMUSG00000000766	ENSMUST00000105605	ENSMUST00000052751,ENSMUST00000105605,ENSMUST00000063036
ENSMUSG00000000766;AL:10:6830497-6849806:6849841:6830497-6932967:6933068:+	0	0.231904989390821	0.205195410055692	0	0	0	0	0.225297328880902	0.16998647534752	0	0	0	AL	NA	NA	ENSMUSG00000000766	ENSMUST00000147171,ENSMUST00000105607,ENSMUST00000056385,ENSMUST00000092734	ENSMUST00000092734,ENSMUST00000056385,ENSMUST00000105607,ENSMUST00000147171,ENSMUST00000129221
ENSMUSG00000000766;AL:10:6830497-6849806:6849841:6830497-6933072:6933110:+	0	1	1	0	0	NA	0	1	1	0	0	-1	AL	NA	NA	ENSMUSG00000000766	ENSMUST00000147171,ENSMUST00000105607,ENSMUST00000056385,ENSMUST00000092734	ENSMUST00000092734,ENSMUST00000056385,ENSMUST00000105607,ENSMUST00000147171,ENSMUST00000144264
ENSMUSG00000000766;AL:10:6830497-6849806:6849841:6830497-6972199:6972243:+	NA	1	1	NA	NA	NA	-1	1	1	-1	-1	-1	AL	NA	NA	ENSMUSG00000000766	ENSMUST00000147171,ENSMUST00000105607,ENSMUST00000056385,ENSMUST00000092734	ENSMUST00000092734,ENSMUST00000105607,ENSMUST00000056385,ENSMUST00000154941,ENSMUST00000147171
ENSMUSG00000000766;AL:10:6830497-6849806:6849841:6830497-6979616:6979705:+	NA	1	1	NA	NA	NA	-1	1	1	-1	-1	-1	AL	NA	NA	ENSMUSG00000000766	ENSMUST00000147171,ENSMUST00000105607,ENSMUST00000056385,ENSMUST00000092734	ENSMUST00000092734,ENSMUST00000056385,ENSMUST00000105607,ENSMUST00000147171,ENSMUST00000135502
ENSMUSG00000000766;AL:10:6830497-6849806:6849841:6830497-7014041:7014061:+	NA	1	1	NA	NA	NA	-1	1	1	-1	-1	-1	AL	NA	NA	ENSMUSG00000000766	ENSMUST00000147171,ENSMUST00000105607,ENSMUST00000056385,ENSMUST00000092734	ENSMUST00000092734,ENSMUST00000052751,ENSMUST00000056385,ENSMUST00000105607,ENSMUST00000147171,ENSMUST00000063036
ENSMUSG00000000766;AL:10:6830497-6932967:6933068:6830497-6933072:6933110:+	0.709472106796944	1	1	0.994908431104096	0.98643792589415	1	0.86322170147051	1	1	0.994158373954308	0.98445947497487	1	AL	NA	NA	ENSMUSG00000000766	ENSMUST00000129221	ENSMUST00000129221,ENSMUST00000144264
ENSMUSG00000000766;AL:10:6830497-6932967:6933068:6830497-6972199:6972243:+	1	1	1	1	1	1	1	1	1	1	1	1	AL	NA	NA	ENSMUSG00000000766	ENSMUST00000129221	ENSMUST00000129221,ENSMUST00000154941
ENSMUSG00000000766;AL:10:6830497-6932967:6933068:6830497-6979616:6979705:+	1	1	1	1	1	1	1	1	1	1	1	1	AL	NA	NA	ENSMUSG00000000766	ENSMUST00000129221	ENSMUST00000135502,ENSMUST00000129221
ENSMUSG00000000766;AL:10:6830497-6932967:6933068:6830497-7014041:7014061:+	1	1	1	1	1	1	1	1	1	1	1	1	AL	NA	NA	ENSMUSG00000000766	ENSMUST00000129221	ENSMUST00000052751,ENSMUST00000129221,ENSMUST00000063036
ENSMUSG00000000766;AL:10:6830497-6933072:6933110:6830497-6972199:6972243:+	1	NA	NA	1	1	NA	1	-1	-1	1	1	-1	AL	NA	NA	ENSMUSG00000000766	ENSMUST00000144264	ENSMUST00000154941,ENSMUST00000144264
ENSMUSG00000000766;AL:10:6830497-6933072:6933110:6830497-6979616:6979705:+	1	NA	NA	1	1	NA	1	-1	-1	1	1	-1	AL	NA	NA	ENSMUSG00000000766	ENSMUST00000144264	ENSMUST00000135502,ENSMUST00000144264
ENSMUSG00000000766;AL:10:6830497-6933072:6933110:6830497-7014041:7014061:+	1	NA	NA	1	1	NA	1	-1	-1	1	1	-1	AL	NA	NA	ENSMUSG00000000766	ENSMUST00000144264	ENSMUST00000052751,ENSMUST00000063036,ENSMUST00000144264
ENSMUSG00000000766;AL:10:6830497-6972199:6972243:6830497-6979616:6979705:+	NA	NA	NA	NA	NA	NA	-1	-1	-1	-1	-1	-1	AL	NA	NA	ENSMUSG00000000766	ENSMUST00000154941	ENSMUST00000135502,ENSMUST00000154941
ENSMUSG00000000766;AL:10:6830497-6972199:6972243:6830497-7014041:7014061:+	NA	NA	NA	NA	NA	NA	-1	-1	-1	-1	-1	-1	AL	NA	NA	ENSMUSG00000000766	ENSMUST00000154941	ENSMUST00000052751,ENSMUST00000063036,ENSMUST00000154941
ENSMUSG00000000766;AL:10:6830497-6979616:6979705:6830497-7014041:7014061:+	NA	NA	NA	NA	NA	NA	-1	-1	-1	-1	-1	-1	AL	NA	NA	ENSMUSG00000000766	ENSMUST00000135502	ENSMUST00000135502,ENSMUST00000052751,ENSMUST00000063036
ENSMUSG00000000766;SE:10:6789158-6828885:6829237-6829977:+	1	1	1	1	1	1	1	1	1	1	1	1	SE	other SE	ENSG00000112038;SE:6:154360969-154410961:154411313-154412087:+	ENSMUSG00000000766	ENSMUST00000105602,ENSMUST00000105603,ENSMUST00000078634,ENSMUST00000092729,ENSMUST00000000783,ENSMUST00000105604,ENSMUST00000092731,ENSMUST00000154906,ENSMUST00000105605,ENSMUST00000105607,ENSMUST00000056385,ENSMUST00000092734,ENSMUST00000144264,ENSMUST00000129954,ENSMUST00000135502,ENSMUST00000052751,ENSMUST00000105611,ENSMUST00000129221,ENSMUST00000154941	ENSMUST00000105604,ENSMUST00000078634,ENSMUST00000105605,ENSMUST00000154941,ENSMUST00000135502,ENSMUST00000123861,ENSMUST00000144264,ENSMUST00000092731,ENSMUST00000000783,ENSMUST00000154906,ENSMUST00000105603,ENSMUST00000105607,ENSMUST00000129221,ENSMUST00000105602,ENSMUST00000092729,ENSMUST00000052751,ENSMUST00000056385,ENSMUST00000105611,ENSMUST00000092734,ENSMUST00000105601,ENSMUST00000129954
ENSMUSG00000000766;SE:10:6830497-6907875:6908060-6972199:+	1	1	1	1	1	1	1	1	1	1	1	1	SE	other SE	NA	ENSMUSG00000000766	ENSMUST00000129954	ENSMUST00000129954,ENSMUST00000154941
ENSMUSG00000000766;SE:10:6830497-6979616:6979704-7014041:+	1	NA	NA	NA	NA	NA	1	-1	-1	-1	-1	-1	SE	other SE	NA	ENSMUSG00000000766	ENSMUST00000105615,ENSMUST00000105611	ENSMUST00000105611,ENSMUST00000052751,ENSMUST00000105615,ENSMUST00000063036
ENSMUSG00000000804;AF:11:85039341-85039995:85040038:85039341-85042488:85042680:-	NA	0	NA	1	NA	NA	-1	0	-1	1	-1	1	AF	NA	NA	ENSMUSG00000000804	ENSMUST00000174602	ENSMUST00000172515,ENSMUST00000174602
ENSMUSG00000000804;SE:11:84986583-84987269:84987361-84988334:-	1	0.633213163343178	0.592860997173388	0.477694696788375	0.365974455940735	0.300948183425843	0.260944954095056	0.482934171242639	0.47135953939477	0.37138912537218	0.23967036610099	0.297818473556018	SE	other SE	ENSG00000170832;SE:17:58256789-58257906:58257998-58258685:-	ENSMUSG00000000804	ENSMUST00000108075	ENSMUST00000108075,ENSMUST00000173156
ENSMUSG00000000804;SE:11:85017841-85019765:85019876-85022156:-	1	0.961282893132302	0.928232191008927	1	1	1	1	0.948068676247258	0.904210715585305	1	1	1	SE	other SE	NA	ENSMUSG00000000804	ENSMUST00000108075	ENSMUST00000000821,ENSMUST00000108075
ENSMUSG00000000804;SE:11:85039341-85039995:85040170-85042488:-	1	0.860080805291662	1	1	1	1	1	0.865338897575439	1	1	1	1	SE	other SE	ENSG00000170832;SE:17:58299910-58300772:58300947-58303400:-	ENSMUSG00000000804	ENSMUST00000108075	ENSMUST00000172515,ENSMUST00000108075
ENSMUSG00000000805;A3:11:84964601-84964713:84964601-84964728:+	0.925672371457252	0.82907789490215	0.81043455229818	1	1	NA	0.808516855576709	0.904345745320801	0.755331411528035	1	1	1	A3	NA	NA	ENSMUSG00000000805	ENSMUST00000103194	ENSMUST00000103194,ENSMUST00000108076
ENSMUSG00000000823;AL:2:181584825:181585073-181585673:181585463:181585516-181585673:-	NA	NA	NA	NA	NA	NA	NA	NA	NA	NA	NA	NA	AL	NA	NA	ENSMUSG00000000823	ENSMUST00000128553,ENSMUST00000108789	ENSMUST00000135561,ENSMUST00000108789,ENSMUST00000128553
ENSMUSG00000000823;RI:2:181589373:181589959-181590053:181590181:-	0.828284412056212	0.999999969124535	0.374670465722391	0.646707736350566	0.773454424009524	0.499458915791832	0.801709544552747	0.999999970079021	0.37386724489715	0.649529795062333	0.781691934555587	0.502552438885502	RI	NA	NA	ENSMUSG00000000823	ENSMUST00000128553	ENSMUST00000108789,ENSMUST00000128553
ENSMUSG00000000826;AL:2:181548841-181548926:181548933:181548841-181549273:181549373:+	NA	NA	NA	NA	NA	NA	NA	NA	NA	NA	NA	NA	AL	NA	NA	ENSMUSG00000000826	ENSMUST00000116365	ENSMUST00000108797,ENSMUST00000072334,ENSMUST00000116365,ENSMUST00000108796
ENSMUSG00000000827;AF:2:181497314:181497332-181501905:181499845:181499990-181501905:+	NA	NA	NA	NA	NA	NA	NA	NA	NA	NA	NA	NA	AF	NA	NA	ENSMUSG00000000827	ENSMUST00000184588	ENSMUST00000184588,ENSMUST00000141825
ENSMUSG00000000827;AF:2:181497314:181497332-181501905:181499889:181499990-181501905:+	NA	NA	NA	NA	NA	NA	NA	NA	NA	NA	NA	NA	AF	NA	NA	ENSMUSG00000000827	ENSMUST00000184588	ENSMUST00000184588,ENSMUST00000184849
ENSMUSG00000000827;SE:2:181497332-181499845:181499990-181501905:+	NA	NA	NA	NA	NA	NA	NA	NA	NA	NA	NA	NA	SE	other SE	NA	ENSMUSG00000000827	ENSMUST00000149163,ENSMUST00000000844,ENSMUST00000108800,ENSMUST00000069712,ENSMUST00000108799	ENSMUST00000000844,ENSMUST00000069712,ENSMUST00000184588,ENSMUST00000108799,ENSMUST00000108800,ENSMUST00000149163
ENSMUSG00000000827;SE:2:181502053-181502876:181502935-181508166:+	0.439295070758966	0.493578328167341	0.536519559596077	0.392491017553297	0.308319927275671	0.470836871033291	0.499034875451809	0.547630254855074	0.551735916945211	0.372016497934619	0.248977764579771	0.525829106643311	SE	other SE	ENSG00000101150;SE:20:62505169-62507169:62507228-62514072:+	ENSMUSG00000000827	ENSMUST00000149163,ENSMUST00000000844,ENSMUST00000108799,ENSMUST00000184849	ENSMUST00000000844,ENSMUST00000184849,ENSMUST00000069712,ENSMUST00000141825,ENSMUST00000108799,ENSMUST00000108800,ENSMUST00000149163
ENSMUSG00000000827;SE:2:181508267-181510504:181510530-181511574:+	0.573440990937485	0.597749291984959	0.675774678748239	0.454881999786367	0.295842074610792	0.1663756721783	0.620475125173112	0.634886155680569	0.693869758013833	0.418671988574183	0.25274069189165	0.218023950427979	SE	microexon	ENSG00000101150;SE:20:62514173-62517369:62517395-62518917:+	ENSMUSG00000000827	ENSMUST00000108799,ENSMUST00000141825	ENSMUST00000108799,ENSMUST00000069712,ENSMUST00000141825,ENSMUST00000149163
ENSMUSG00000000827;SE:2:181508267-181511574:181511615-181513039:+	0.582790334974176	0.73344484142802	0.555391415793789	0.472644080904529	0.605394513769606	0.838035760947314	0.60931136005473	0.758424374557893	0.543032208537012	0.477102490387792	0.603657945255188	0.824658244959204	SE	microexon	ENSG00000101150;SE:20:62514173-62518917:62518958-62520543:+	ENSMUSG00000000827	ENSMUST00000149163,ENSMUST00000069712	ENSMUST00000000844,ENSMUST00000184849,ENSMUST00000069712,ENSMUST00000108800,ENSMUST00000149163
ENSMUSG00000000838;A3:X:68700420-68703663:68700420-68703669:+	1	1	1	1	1	1	1	1	1	1	1	1	A3	NA	NA	ENSMUSG00000000838	ENSMUST00000088546,ENSMUST00000114654,ENSMUST00000114655,ENSMUST00000114657,ENSMUST00000114653	ENSMUST00000114655,ENSMUST00000088546,ENSMUST00000114657,ENSMUST00000114656,ENSMUST00000114654,ENSMUST00000114653
ENSMUSG00000000838;A3:X:68710779-68712231:68710779-68712306:+	0.845398230788847	0.653644400174361	0.7625201503543	0.815307470976473	0.787955095216079	0.466701720650058	0.769592577604414	0.644624831138871	0.767204154946325	0.811746442001703	0.792701623787948	0.521267915189983	A3	NA	NA	ENSMUSG00000000838	ENSMUST00000088546,ENSMUST00000114656,ENSMUST00000114655,ENSMUST00000114657	ENSMUST00000114655,ENSMUST00000088546,ENSMUST00000114657,ENSMUST00000114656,ENSMUST00000114654,ENSMUST00000114653
ENSMUSG00000000838;A3:X:68713323-68715514:68713323-68715565:+	0	2.91450322309967e-07	0	0	0.0541854832434187	0.0307105936441282	0	3.07198689264639e-07	0	0	0.0555200962500049	0.04031912955397	A3	NA	NA	ENSMUSG00000000838	ENSMUST00000114654,ENSMUST00000114655	ENSMUST00000088546,ENSMUST00000114655,ENSMUST00000114657,ENSMUST00000114656,ENSMUST00000114654,ENSMUST00000114653
ENSMUSG00000000838;SE:X:68705380-68705861:68705923-68708042:+	0.155223795163123	0.346355308404907	0.239922007111328	0.403663559908704	0.569924934325274	0.548776912237959	0.230996211074034	0.355374861692254	0.235233552994521	0.418542889854055	0.576332611814707	0.480762810431653	SE	other SE	ENSG00000102081;SE:X:147019119-147019618:147019680-147022095:+	ENSMUSG00000000838	ENSMUST00000088546,ENSMUST00000114655,ENSMUST00000114653	ENSMUST00000114655,ENSMUST00000088546,ENSMUST00000114657,ENSMUST00000114656,ENSMUST00000114654,ENSMUST00000114653
ENSMUSG00000000861;A5:11:24164888-24172699:24163288-24172699:+	0.311464464744693	0.105696590176958	0.145925750685866	0.122041396931465	0.20008039422823	1	0.1827668021942	0.147803082285598	0.124909891265892	0.157518224175033	0.112883861847642	0.222371407204395	A5	NA	NA	ENSMUSG00000000861	ENSMUST00000000881	ENSMUST00000118955,ENSMUST00000000881,ENSMUST00000109516
ENSMUSG00000000881;MX:X:100807255-100808053:100808152-100811502:100807255-100809862:100809907-100811502:+	0.500498945537241	0.350897545058312	0.468938539927475	0.527419378675692	0.481750254841341	0.225628532755137	0.754933801568871	0.39692215250096	0.527917455206046	0.630250908387263	0.754960579296665	0.766724475927781	MX	NA	NA	ENSMUSG00000000881	ENSMUST00000113735	ENSMUST00000113735,ENSMUST00000087984
ENSMUSG00000000881;SE:X:100768428-100771307:100771360-100771615:+	0.338658289488865	0.50164764606994	0.458407854218599	0.514547976340766	0.510512255855397	0.496164007310175	0.347781913212412	0.493633668360254	0.460135829265429	0.509721329059592	0.484383656876046	0.42322171969912	SE	other SE	ENSG00000082458;SE:X:69665408-69668430:69668483-69668763:+	ENSMUSG00000000881	ENSMUST00000113736,ENSMUST00000087984	ENSMUST00000113736,ENSMUST00000087984,ENSMUST00000000901
ENSMUSG00000000881;SE:X:100809907-100811502:100811543-100812726:+	0.315198731207515	0.272085132635669	0.288805708814351	0.508634835760776	0.510506625932687	0.496164007310175	0.324091651546279	0.265994035243731	0.290340952246155	0.503907322590261	0.484378027606665	0.42322171969912	SE	microexon	ENSG00000082458;SE:X:69715303-69717030:69717071-69718370:+	ENSMUSG00000000881	ENSMUST00000087984	ENSMUST00000113736,ENSMUST00000087984,ENSMUST00000000901
ENSMUSG00000000884;A3:16:18548191-18552367:18548191-18552409:+	1	1	1	NA	1	NA	1	1	1	1	1	0.824747390516721	A3	NA	NA	ENSMUSG00000000884	ENSMUST00000167778,ENSMUST00000090086	ENSMUST00000149035,ENSMUST00000167778,ENSMUST00000090086,ENSMUST00000115601
ENSMUSG00000000884;AL:16:18548191-18548935:18549015:18548191-18552367:18552388:+	NA	NA	NA	NA	1	NA	-1	-1	-1	0	1	-1	AL	NA	NA	ENSMUSG00000000884	ENSMUST00000115600	ENSMUST00000139625,ENSMUST00000115600
ENSMUSG00000000884;AL:16:18548191-18548935:18549015:18548191-18552409:18552438:+	NA	NA	NA	NA	1	NA	-1	-1	-1	-1	1	-1	AL	NA	NA	ENSMUSG00000000884	ENSMUST00000115600	ENSMUST00000149035,ENSMUST00000115600
ENSMUSG00000000884;AL:16:18548191-18552367:18552388:18548191-18552409:18552438:+	NA	NA	NA	NA	NA	NA	-1	-1	-1	1	-1	-1	AL	NA	NA	ENSMUSG00000000884	ENSMUST00000139625	ENSMUST00000149035,ENSMUST00000139625
ENSMUSG00000000902;A5:10:75915193-75916773:75915193-75916800:-	0.780616126945348	0.569691966624607	0.732561659981814	0.4912468137078	0.431245610591841	0.47332076866472	0.801645830767336	0.575736433685993	0.751661509119781	0.48010471589196	0.424680718895756	0.480456188992583	A5	NA	NA	ENSMUSG00000000902	ENSMUST00000000925	ENSMUST00000121304,ENSMUST00000000925
ENSMUSG00000000903;AF:10:75943218:75943290-75949143:75948358:75948409-75949143:+	NA	NA	NA	NA	NA	NA	0	0.642689299955596	0	0	0	-1	AF	NA	NA	ENSMUSG00000000903	ENSMUST00000121151	ENSMUST00000000926,ENSMUST00000121151
ENSMUSG00000000915;A3:5:123996371-123996476:123996371-123996520:+	NA	NA	NA	NA	NA	NA	NA	NA	NA	NA	NA	NA	A3	NA	NA	ENSMUSG00000000915	ENSMUST00000166258	ENSMUST00000000939,ENSMUST00000166258
ENSMUSG00000000915;A5:5:124001092-124001206:124001090-124001206:+	NA	NA	NA	NA	NA	NA	NA	NA	NA	NA	NA	NA	A5	NA	NA	ENSMUSG00000000915	ENSMUST00000000939	ENSMUST00000000939,ENSMUST00000198664
ENSMUSG00000000915;AF:5:123973763:123973855-123989305:123980260:123980355-123989305:+	NA	NA	NA	NA	NA	NA	NA	NA	NA	NA	NA	NA	AF	NA	NA	ENSMUSG00000000915	ENSMUST00000000939	ENSMUST00000000939,ENSMUST00000167879
ENSMUSG00000000916;A3:5:135371415-135371498:135371415-135371506:+	0.885162835581452	1	1	0.774559005978726	0.999999999301984	1	0.951566423868332	1	1	0.886403551076812	0.99999999955491	1	A3	NA	NA	ENSMUSG00000000916	ENSMUST00000000940	ENSMUST00000202422,ENSMUST00000000940
ENSMUSG00000000938;AF:6:52232780-52233959:52234934:52232780-52240278:52240287:-	NA	NA	NA	NA	NA	NA	NA	NA	NA	NA	NA	NA	AF	NA	NA	ENSMUSG00000000938	ENSMUST00000125581	ENSMUST00000121043,ENSMUST00000125581
ENSMUSG00000000948;AL:7:59985160:59985163-59999318:59995452:59995554-59999318:-	NA	NA	NA	NA	NA	NA	NA	NA	NA	NA	NA	NA	AL	NA	NA	ENSMUSG00000000948	ENSMUST00000189432	ENSMUST00000179360,ENSMUST00000189432
ENSMUSG00000001017;A3:3:90503282-90506108:90503279-90506108:-	0.729773145975064	0.718082349237833	0.64912984581803	0.750524360633202	0.793247367238681	0.713325964358214	0.751287995308333	0.757880891696259	0.68248885310163	0.79354613712746	0.777626915402414	0.680496086122683	A3	NA	NA	ENSMUSG00000001017	ENSMUST00000107343,ENSMUST00000001043,ENSMUST00000107344,ENSMUST00000049937,ENSMUST00000107346,ENSMUST00000131868	ENSMUST00000001043,ENSMUST00000107342,ENSMUST00000076639,ENSMUST00000049937,ENSMUST00000131868,ENSMUST00000107346,ENSMUST00000107343,ENSMUST00000107344
ENSMUSG00000001017;AL:3:90499905:90500107-90503096:90502158:90502253-90503096:-	0.941305514682055	0.958280462391675	0.938235725943786	0.96909498485251	0.95665846279489	0.974702886375903	0.937451580283982	0.945177991375142	0.920884187673557	0.944198038699299	0.955225127831612	0.975625266984437	AL	NA	NA	ENSMUSG00000001017	ENSMUST00000107343,ENSMUST00000107342,ENSMUST00000076639,ENSMUST00000107346	ENSMUST00000146740,ENSMUST00000076639,ENSMUST00000107342,ENSMUST00000107346,ENSMUST00000107343
ENSMUSG00000001017;SE:3:90500107-90502116:90502253-90503096:-	0.584513594774546	0.45262008475328	0.39254421043127	0.551567957680111	0.606446996239034	0.544367957406671	0.574012040394928	0.479000438266818	0.422889044657549	0.619154403176828	0.634155846581533	0.526998615186816	SE	other SE	NA	ENSMUSG00000001017	ENSMUST00000001043,ENSMUST00000107344,ENSMUST00000049937	ENSMUST00000001043,ENSMUST00000107342,ENSMUST00000076639,ENSMUST00000049937,ENSMUST00000107346,ENSMUST00000107343,ENSMUST00000107344
ENSMUSG00000001017;SE:3:90503282-90505395:90505478-90506108:-	0.022568040772315	0.016804848320568	0.0343601770671771	0.0104892988997986	0.011670555706846	0.0103226847193282	0.0216107318817142	0.0181926403806315	0.0384327408345839	0.0151429469313359	0.0132268634628416	0.0115942495170543	SE	other SE	NA	ENSMUSG00000001017	ENSMUST00000146740	ENSMUST00000146740,ENSMUST00000001043,ENSMUST00000049937,ENSMUST00000131868,ENSMUST00000107346,ENSMUST00000107343,ENSMUST00000107344
ENSMUSG00000001018;A5:3:90490594-90490832:90490594-90490837:-	NA	NA	NA	NA	NA	NA	NA	NA	NA	NA	NA	NA	A5	NA	NA	ENSMUSG00000001018	ENSMUST00000149884	ENSMUST00000184877,ENSMUST00000149884
ENSMUSG00000001018;SE:3:90490272-90490548:90490594-90490832:-	NA	NA	NA	NA	NA	NA	NA	NA	NA	NA	NA	NA	SE	microexon	NA	ENSMUSG00000001018	ENSMUST00000149884	ENSMUST00000185005,ENSMUST00000149884
ENSMUSG00000001029;SE:11:106380939-106381317:106381424-106382430:-	0	0	0.865546605852728	0	0	NA	0	0	0.686404377670454	0	0	0.280681978757359	SE	other SE	NA	ENSMUSG00000001029	ENSMUST00000141146	ENSMUST00000141146,ENSMUST00000106813,ENSMUST00000001055
ENSMUSG00000001034;A5:11:61490504-61490608:61490504-61490707:-	0.802958881053904	0.748183035142491	1	0.865020557828268	0.911714886425318	0.901266969035863	0.792058862396997	0.675363364075664	1	0.870143582914663	0.878373192107738	0.896353584510786	A5	NA	NA	ENSMUSG00000001034	ENSMUST00000108714,ENSMUST00000079080,ENSMUST00000153441	ENSMUST00000101085,ENSMUST00000108714,ENSMUST00000153441,ENSMUST00000079080
ENSMUSG00000001034;AF:11:61493069-61493597:61493621:61493069-61493647:61493878:-	0.0877329617793705	8.94813929823189e-09	0.322073928594663	0.273043561738515	0.28919669179445	0.247908531426591	0.203836265851985	1.45096612791285e-08	0.317979145337527	0.300205763669348	0.471378735776411	0.351177764744246	AF	NA	NA	ENSMUSG00000001034	ENSMUST00000108714	ENSMUST00000108714,ENSMUST00000079080
ENSMUSG00000001034;RI:11:61489849:61489928-61490346:61490504:-	1	0.761605483341735	0.953724140812779	0.757237121076511	0.733517861229562	0.859620900883885	0.592120615805491	0.751565193323846	0.826721467715035	0.703386503854652	0.696083311914591	0.697601931025568	RI	NA	NA	ENSMUSG00000001034	ENSMUST00000101085,ENSMUST00000108714,ENSMUST00000079080	ENSMUST00000101085,ENSMUST00000108714,ENSMUST00000153441,ENSMUST00000079080
ENSMUSG00000001036;A5:11:61532692-61533571:61532692-61533589:-	1	1	1	0.995756643873723	1	1	1	1	1	0.996156981050746	1	1	A5	NA	NA	ENSMUSG00000001036	ENSMUST00000001063,ENSMUST00000108713,ENSMUST00000179936,ENSMUST00000178202,ENSMUST00000148956,ENSMUST00000153984	ENSMUST00000108713,ENSMUST00000179936,ENSMUST00000001063,ENSMUST00000108711,ENSMUST00000178202,ENSMUST00000108712,ENSMUST00000148956,ENSMUST00000153984
ENSMUSG00000001036;AF:11:61535383-61544158:61544313:61535383-61546150:61546744:-	0.199156433510283	0.519433285602663	0.429080190508589	0.177420041705884	0.169704189031676	0.205694727999203	0.285448795110849	0.368520475359176	0.320834199007042	0.253182817643484	0.157652947529012	0.147777733068756	AF	NA	NA	ENSMUSG00000001036	ENSMUST00000153984	ENSMUST00000108713,ENSMUST00000001063,ENSMUST00000108711,ENSMUST00000178202,ENSMUST00000153984
ENSMUSG00000001036;SE:11:61533681-61534578:61534613-61535271:-	0.187376582558572	0.490236525143887	0.427043583486915	0.169390442495901	0.1626772129283	0.203621531667292	0.27013637199654	0.347294274654289	0.320834199004609	0.241141006827991	0.151339086666884	0.146197295014807	SE	microexon	NA	ENSMUSG00000001036	ENSMUST00000001063,ENSMUST00000178202,ENSMUST00000153984	ENSMUST00000108713,ENSMUST00000179936,ENSMUST00000001063,ENSMUST00000108711,ENSMUST00000178202,ENSMUST00000108712,ENSMUST00000148956,ENSMUST00000153984
ENSMUSG00000001036;SE:11:61535383-61544158:61544328-61546150:-	0.0727873858167037	0.110264619220893	0.00828413532282413	0.0544871719584782	0.0494519024161876	0.0126560377482976	0.0734977400427527	0.0882456350387309	1.1168301687639e-11	0.0626753092956552	0.0471909490980341	0.0125259580126733	SE	other SE	NA	ENSMUSG00000001036	ENSMUST00000108712,ENSMUST00000179936,ENSMUST00000148956	ENSMUST00000108713,ENSMUST00000179936,ENSMUST00000001063,ENSMUST00000108711,ENSMUST00000178202,ENSMUST00000108712,ENSMUST00000148956
ENSMUSG00000001039;A3:11:61509168-61509440:61509168-61509470:+	0.412971399024995	0.215539784405288	0.26460097710695	0.172308895873367	0	0.142773455617648	0.322299448106103	0.20614984893117	0.321777411658982	0.173916054923451	0.171981403806824	0.182545731078386	A3	NA	NA	ENSMUSG00000001039	ENSMUST00000127889	ENSMUST00000127889,ENSMUST00000102657
ENSMUSG00000001052;MX:3:130011872-130020538:130020642-130033831:130011872-130030532:130030657-130033831:-	0.87286373019376	0.878001827513596	0.942768919018201	0.953481302054792	1	0.962546355770773	0.892145894657429	0.942631921674	0.954552296413317	0.938058502691838	1	0.961235641647791	MX	NA	NA	ENSMUSG00000001052	ENSMUST00000001079	ENSMUST00000001079,ENSMUST00000168644
ENSMUSG00000001052;SE:3:130011872-130020538:130020642-130033831:-	0.806213805207957	0.829403841776819	0.88347032621019	0.848101502332036	1	0.939320296984033	0.812211765147886	0.830653551041876	0.868066434885913	0.83872723078652	1	0.930381308166072	SE	other SE	NA	ENSMUSG00000001052	ENSMUST00000001079	ENSMUST00000165873,ENSMUST00000001079
ENSMUSG00000001052;SE:3:130011872-130030532:130030657-130033831:-	0.377322977515027	0.403179495205095	0.315179956818649	0.214084636613244	NA	0.375913258264561	0.343349269332063	0.229891905319876	0.238538227651764	0.255624968718576	-1	0.350200742735979	SE	other SE	NA	ENSMUSG00000001052	ENSMUST00000168644	ENSMUST00000165873,ENSMUST00000168644
ENSMUSG00000001054;A3:11:51624646-51625669:51624577-51625669:-	0.0929776252195001	0.259274152863247	0.197364715206548	0.416249624561357	0.273546010509224	0.344596165891803	0.395975511387839	0.346571976191104	0.19801960709209	0.380989475104281	0.400262193789666	0.431271938519667	A3	NA	NA	ENSMUSG00000001054	ENSMUST00000147009	ENSMUST00000147009,ENSMUST00000001081
ENSMUSG00000001054;SE:11:51624577-51625669:51625834-51626736:-	1	0.977140026094875	0.928744381965079	0.91547233216218	0.925661560594984	0.725018105454015	1	0.979620999196877	0.935183760673156	0.904285009523374	0.940225885546862	0.785388795555739	SE	other SE	NA	ENSMUSG00000001054	ENSMUST00000001081	ENSMUST00000001081,ENSMUST00000136020
ENSMUSG00000001062;A3:8:123243795-123245114:123243792-123245114:-	0.221364571552252	0.0974926283154726	0.0606271152869753	0.116329865929615	0.199490049955999	0.170208120219286	0.234733832880142	0.0982645793917594	0.0583803558767448	0.173644616719767	0.22094851315539	0.170100787844129	A3	NA	NA	ENSMUSG00000001062	ENSMUST00000117643,ENSMUST00000118279	ENSMUST00000117643,ENSMUST00000118279,ENSMUST00000122363
ENSMUSG00000001062;A3:8:123248071-123248154:123248054-123248154:-	0.0541560927555188	0.0952743140580597	0.142656786855475	0.0213346584511319	0.039306958926323	0.086809900608604	0.0656822556991347	0.0712824677916314	0.0932932433888589	0.0358266757783298	0.0475097218100195	0.0941271644276347	A3	NA	NA	ENSMUSG00000001062	ENSMUST00000155869	ENSMUST00000117643,ENSMUST00000155869,ENSMUST00000122363,ENSMUST00000118279
ENSMUSG00000001082;A3:5:34634699-34634851:34634644-34634851:-	NA	NA	NA	NA	NA	NA	NA	NA	NA	NA	NA	NA	A3	NA	NA	ENSMUSG00000001082	ENSMUST00000001109,ENSMUST00000114331,ENSMUST00000114329,ENSMUST00000202065	ENSMUST00000114329,ENSMUST00000202065,ENSMUST00000202378,ENSMUST00000114331,ENSMUST00000001109
ENSMUSG00000001082;A3:5:34634962-34635051:34634902-34635051:-	NA	NA	NA	NA	NA	NA	NA	NA	NA	NA	NA	NA	A3	NA	NA	ENSMUSG00000001082	ENSMUST00000001109,ENSMUST00000114331,ENSMUST00000114329,ENSMUST00000202378,ENSMUST00000201147	ENSMUST00000201147,ENSMUST00000114329,ENSMUST00000202065,ENSMUST00000202378,ENSMUST00000114331,ENSMUST00000001109
ENSMUSG00000001082;A3:5:34635227-34635370:34635159-34635370:-	0	0.103700139532502	0	0.203080576983301	0.321230176837366	0.0699785311749302	0.120223804119687	0.129154316949073	0	0.142081248465014	0.223178062714272	0.0990367885380166	A3	NA	NA	ENSMUSG00000001082	ENSMUST00000137506	ENSMUST00000155577,ENSMUST00000201147,ENSMUST00000137506,ENSMUST00000114329,ENSMUST00000149657,ENSMUST00000202378,ENSMUST00000114331,ENSMUST00000001109
ENSMUSG00000001082;A3:5:34635531-34635609:34635392-34635609:-	1	0.675413741056168	0.655082956192923	0.718538304237119	1	1	1	0.785040276527643	0.580304073974067	0.902873786212075	1	1	A3	NA	NA	ENSMUSG00000001082	ENSMUST00000001109,ENSMUST00000114331,ENSMUST00000114329,ENSMUST00000155577,ENSMUST00000149657,ENSMUST00000137506	ENSMUST00000155577,ENSMUST00000201147,ENSMUST00000137506,ENSMUST00000114329,ENSMUST00000149657,ENSMUST00000114331,ENSMUST00000001109
ENSMUSG00000001082;A3:5:34635763-34636021:34635742-34636021:-	NA	NA	NA	NA	NA	NA	NA	NA	NA	NA	NA	NA	A3	NA	NA	ENSMUSG00000001082	ENSMUST00000134156	ENSMUST00000126257,ENSMUST00000134156
ENSMUSG00000001082;A3:5:34635767-34636021:34635742-34636021:-	0.588631188925949	1	0.51733735145888	0.924553093331984	0.841227076840318	1	0.882407473711462	1	0.768790271124226	0.883982514173872	0.862180637058796	1	A3	NA	NA	ENSMUSG00000001082	ENSMUST00000001109,ENSMUST00000114331,ENSMUST00000114329,ENSMUST00000155577,ENSMUST00000149657	ENSMUST00000155577,ENSMUST00000126257,ENSMUST00000114329,ENSMUST00000149657,ENSMUST00000114331,ENSMUST00000001109
ENSMUSG00000001082;A3:5:34635767-34636021:34635763-34636021:-	NA	NA	NA	NA	NA	NA	NA	NA	NA	NA	NA	NA	A3	NA	NA	ENSMUSG00000001082	ENSMUST00000001109,ENSMUST00000114331,ENSMUST00000114329,ENSMUST00000155577,ENSMUST00000149657	ENSMUST00000155577,ENSMUST00000114329,ENSMUST00000149657,ENSMUST00000114331,ENSMUST00000001109,ENSMUST00000134156
ENSMUSG00000001082;A3:5:34636124-34636410:34636092-34636410:-	1	0.690359559199179	1	0.806584754430777	1	0.450104813803921	1	0.71421369683697	1	0.751829133888192	1	0.788140907566921	A3	NA	NA	ENSMUSG00000001082	ENSMUST00000001109,ENSMUST00000114331,ENSMUST00000114329,ENSMUST00000155577,ENSMUST00000149657,ENSMUST00000126257	ENSMUST00000155577,ENSMUST00000126257,ENSMUST00000137150,ENSMUST00000114329,ENSMUST00000149657,ENSMUST00000114331,ENSMUST00000001109
ENSMUSG00000001098;A3:5:114369030-114370059:114369027-114370059:-	0.379878591445901	0.124721163346399	0.0743505117009969	0.122331700073476	0.238395802089463	0.21295209599545	0.380823074907755	0.120195916854986	0.0718193323375544	0.12276234686761	0.239123949131675	0.21362377164487	A3	NA	NA	ENSMUSG00000001098	ENSMUST00000001125	ENSMUST00000102581,ENSMUST00000001125
ENSMUSG00000001098;SE:5:114369027-114370059:114370228-114374896:-	0.522993004749059	0.745309539149489	0.644622914323306	0.835206376536416	0.803947805121653	0.951936698906372	0.809791203502097	0.771300011436793	0.682210191476784	0.86528025512054	0.816360943984943	0.926049080930812	SE	other SE	ENSG00000110906;SE:12:109895883-109898441:109898610-109907320:-	ENSMUSG00000001098	ENSMUST00000102581	ENSMUST00000134532,ENSMUST00000102581
ENSMUSG00000001103;A5:11:78503585-78503739:78503577-78503739:+	NA	NA	NA	NA	NA	NA	NA	NA	NA	NA	NA	NA	A5	NA	NA	ENSMUSG00000001103	ENSMUST00000125670	ENSMUST00000125670,ENSMUST00000001130
ENSMUSG00000001120;A3:10:76771039-76781832:76771036-76781832:-	0.530155943507476	0.580261665048815	0.66057391084905	0.584986100198358	0.603281017458207	0.468675612805656	0.491937868808473	0.555468341876985	0.617598686350329	0.569049189028085	0.433308216175641	0.487993193316592	A3	NA	NA	ENSMUSG00000001120	ENSMUST00000001148,ENSMUST00000168465	ENSMUST00000105411,ENSMUST00000001148,ENSMUST00000173854,ENSMUST00000168465
ENSMUSG00000001120;SE:10:76767916-76770260:76770319-76770961:-	0.530155943507476	0.720345353534908	0.721029590392744	0.676931286958742	0.603281017458207	0.468675612805656	0.491937868808473	0.693096085816082	0.67347903598706	0.653688973675496	0.433308216175641	0.487993193316592	SE	other SE	NA	ENSMUSG00000001120	ENSMUST00000001148,ENSMUST00000168465,ENSMUST00000105411	ENSMUST00000001148,ENSMUST00000105411,ENSMUST00000173854,ENSMUST00000168465
ENSMUSG00000001120;SE:10:76767916-76770961:76771036-76781832:-	1	1	1	0.834669176842419	0.836692427680693	0.713834062484194	1	1	1	0.863523486159214	0.921328865956812	0.939589306323578	SE	other SE	NA	ENSMUSG00000001120	ENSMUST00000173854	ENSMUST00000092393,ENSMUST00000173854
ENSMUSG00000001123;A3:11:78969806-78971317:78969803-78971317:-	1	NA	NA	1	1	1	1	-1	-1	1	1	1	A3	NA	NA	ENSMUSG00000001123	ENSMUST00000108269	ENSMUST00000108269,ENSMUST00000073001
ENSMUSG00000001123;SE:11:78968033-78969714:78969803-78971317:-	0	0	0	0	0	0	0	0	0	0	0	0	SE	other SE	NA	ENSMUSG00000001123	ENSMUST00000073001	ENSMUST00000073001,ENSMUST00000108268
ENSMUSG00000001123;SE:11:78968033-78969714:78969806-78971317:-	0.070701427386678	0	0	0.0303302599814155	0.0654833463752988	0.0336733224218621	0.0785843600254213	0	0	0.0361962832725871	0.0728301060606676	0.0375949106573362	SE	other SE	NA	ENSMUSG00000001123	ENSMUST00000108269	ENSMUST00000108269,ENSMUST00000108268
ENSMUSG00000001127;A3:X:20858512-20858742:20858512-20858766:+	1	0.262358986063627	0.0921428153303175	0.506070376483109	0.473191386151546	1	0.253413059583025	0.223034927542017	0.084661428294833	0.259940747342184	0.361270624306814	0.411563360592297	A3	NA	NA	ENSMUSG00000001127	ENSMUST00000001155	ENSMUST00000001155,ENSMUST00000128250
ENSMUSG00000001138;AL:1:36521839-36524034:36524080:36521839-36525166:36525227:+	0.547230284796643	0.545251035848926	0.344530380891998	0.174943453347394	0.500505588665435	0.17662316206934	0.545307112582962	0.547290746063752	0.343031921729792	0.17382686808776	0.512810565281347	0.175497587595906	AL	NA	NA	ENSMUSG00000001138	ENSMUST00000097776	ENSMUST00000097776,ENSMUST00000001166
ENSMUSG00000001143;AL:1:36419962:36420035-36424838:36424364:36424503-36424838:-	0.0187856734298309	0.0583828952564505	0.190912138984312	0.320761782906956	0.0901129077087538	0.214320245263816	0.0108892984766887	0.051224046172661	0.147459718075363	0.318119205074932	0.0675768107825899	0.285752056967661	AL	NA	NA	ENSMUSG00000001143	ENSMUST00000192969	ENSMUST00000192969,ENSMUST00000125304,ENSMUST00000115011
ENSMUSG00000001143;SE:1:36428461-36429423:36429455-36438750:-	0.981214326570169	0.798460694402741	0.602064931855749	0.0634241885431973	0	0.479201483252999	0.989110701523311	0.799413944560587	0.627941723754327	0.0659209381838568	0	0.442126807295762	SE	microexon	ENSG00000114988;SE:2:97377762-97378844:97378876-97400146,97399256:-	ENSMUSG00000001143	ENSMUST00000115011	ENSMUST00000192969,ENSMUST00000125304,ENSMUST00000115011
ENSMUSG00000001143;SE:1:36428461-36438750:36438832-36439609:-	1	1	0.754904558511486	0.591597950481471	1	1	1	1	0.743693019921627	0.712393446473555	1	0.621273077058036	SE	other SE	ENSG00000114988;SE:2:97377762,97378876-97399256:97399338-97400146:-	ENSMUSG00000001143	ENSMUST00000192969,ENSMUST00000125304	ENSMUST00000192969,ENSMUST00000125304,ENSMUST00000001171
ENSMUSG00000001156;AL:6:86649673:86649725-86651442:86650874:86651079-86651442:-	0.552937671627894	0.457450566695543	0.50234570873265	0.849674105579111	0.726094028935109	0.792001503712542	0.691474373764495	0.709918776204761	0.770925431216152	0.691971846050544	0.879761346061391	0.800313054245214	AL	NA	NA	ENSMUSG00000001156	ENSMUST00000203946	ENSMUST00000001184,ENSMUST00000203946
ENSMUSG00000001173;SE:X:47943641-47944467:47944613-47947003:+	0.61760750690714	0.652030103462802	0.692746695711181	0.739898511491873	0.861296153576366	0.904862903876	0.984422078231197	0.966320419807034	0.972527010757648	0.982590116698113	0.988322602346359	0.98642805905749	SE	other SE	NA	ENSMUSG00000001173	ENSMUST00000154732	ENSMUST00000115020,ENSMUST00000001202,ENSMUST00000154732
ENSMUSG00000001175;AF:12:100199714:100199716-100202393:100200159:100200305-100202393:+	0.999530342105958	0.99959145801287	0.999701118801966	0.999702128584571	0.999510873994475	1	0.999236710717348	0.999562849233894	0.999526968238631	0.99951879049809	0.999219460881918	1	AF	NA	NA	ENSMUSG00000001175	ENSMUST00000110082	ENSMUST00000001204,ENSMUST00000110082
ENSMUSG00000001225;A3:12:31447229-31447730:31447229-31447780:+	NA	NA	NA	NA	NA	NA	NA	NA	NA	NA	NA	NA	A3	NA	NA	ENSMUSG00000001225	ENSMUST00000167432,ENSMUST00000001254	ENSMUST00000110854,ENSMUST00000001254,ENSMUST00000167432,ENSMUST00000171616
ENSMUSG00000001228;A3:17:56312967-56313041:56312967-56313065:+	NA	NA	NA	NA	NA	NA	NA	NA	NA	NA	NA	NA	A3	NA	NA	ENSMUSG00000001228	ENSMUST00000001258,ENSMUST00000113039	ENSMUST00000113039,ENSMUST00000113038,ENSMUST00000113035,ENSMUST00000001258
ENSMUSG00000001240;A3:11:101247144-101247571:101247144-101247586:+	0.0129791232977291	0.12221539551248	0.160160985914679	0.0579724240973791	0.0344160239342925	0.0775583077841349	0.0647979029245826	0.159154334500576	0.137450689068135	0.0573189834853042	0.0646452615442958	0.0604809122154502	A3	NA	NA	ENSMUSG00000001240	ENSMUST00000107282	ENSMUST00000122006,ENSMUST00000151830,ENSMUST00000107282,ENSMUST00000129680
ENSMUSG00000001240;AF:11:101246452:101246572-101247055:101246702:101246804-101247055:+	1	1	1	0.938825038543472	0.957453510568209	1	1	1	1	0.938723650890926	0.948010366285464	0.954739556340765	AF	NA	NA	ENSMUSG00000001240	ENSMUST00000149585,ENSMUST00000122006,ENSMUST00000129680,ENSMUST00000128260	ENSMUST00000149585,ENSMUST00000151830,ENSMUST00000129680,ENSMUST00000122006,ENSMUST00000128260
ENSMUSG00000001240;AL:11:101247144-101247403:101247416:101247144-101247586:101247636:+	NA	NA	NA	0	0	1	-1	-1	-1	0	0	5.31661731831288e-09	AL	NA	NA	ENSMUSG00000001240	ENSMUST00000149585	ENSMUST00000151830,ENSMUST00000149585
ENSMUSG00000001240;AL:11:101247144-101247403:101247416:101247144-101247586:101247689:+	0	NA	0	0	0	1.07556192675301e-09	0	-1	0	0	0	9.90364370160415e-10	AL	NA	NA	ENSMUSG00000001240	ENSMUST00000149585	ENSMUST00000122006,ENSMUST00000149585
ENSMUSG00000001240;AL:11:101247144-101247403:101247416:101247144-101253604:101253701:+	0	NA	0	0	0	6.18883586715145e-09	0	-1	0	0	0	3.68443430376061e-09	AL	NA	NA	ENSMUSG00000001240	ENSMUST00000149585	ENSMUST00000128260,ENSMUST00000149585
ENSMUSG00000001240;AL:11:101247144-101247586:101247636:101247144-101253604:101253701:+	0	NA	0	0.542495042039913	0.648095445306144	0	0	-1	0	0.537269985299336	0.770700603069592	0.409333759532399	AL	NA	NA	ENSMUSG00000001240	ENSMUST00000151830	ENSMUST00000151830,ENSMUST00000128260
ENSMUSG00000001240;AL:11:101247144-101247586:101247689:101247144-101253604:101253701:+	0.830504083635964	NA	0.881291360549848	0.813178308981978	0.947430288435582	0.851940662862634	0.835501345708392	-1	0.853191809563787	0.760001866712765	0.9462763595797	0.788148231156472	AL	NA	NA	ENSMUSG00000001240	ENSMUST00000122006	ENSMUST00000122006,ENSMUST00000128260
ENSMUSG00000001247;SE:7:30959314-30962098:30962244-30965969:-	0.642674172845122	1	0.854804625647712	0.999999999543051	0.739736545394621	0.908536831788999	0.665559149967249	1	0.866917042918338	0.999999999587025	0.758739461921153	0.864395910641198	SE	other SE	NA	ENSMUSG00000001247	ENSMUST00000108116	ENSMUST00000098553,ENSMUST00000108116
ENSMUSG00000001247;SE:7:30962244-30962811:30962867-30965969:-	0.454342249958681	0.511680114847502	0.524263240717462	0.272925135831627	0.507268254457549	0.440356088668032	0.463439137795861	0.520828618020602	0.53339180004385	0.280254718059103	0.516422128827418	0.449403127108887	SE	other SE	NA	ENSMUSG00000001247	ENSMUST00000001279,ENSMUST00000205961	ENSMUST00000001279,ENSMUST00000108116,ENSMUST00000205961
ENSMUSG00000001248;A3:7:31142654-31142804:31142575-31142804:-	0.757992553707566	0.771993551913028	0.763771311708347	0.872862761010303	0.571301325617569	0.959879802527958	0.825170213313672	0.865898569629896	0.814150706483071	0.798950065866655	0.796252866602142	0.965534606138388	A3	NA	NA	ENSMUSG00000001248	ENSMUST00000001280,ENSMUST00000085636,ENSMUST00000185985,ENSMUST00000186634,ENSMUST00000187679,ENSMUST00000186723	ENSMUST00000001280,ENSMUST00000186723,ENSMUST00000187679,ENSMUST00000185514,ENSMUST00000185985,ENSMUST00000186634,ENSMUST00000085636
ENSMUSG00000001248;A5:7:31134517-31135597:31134517-31135708:-	0.577491567361669	0.658227574269985	0.518107787755605	0.535166520711763	0.417588390973593	0.370952196302031	0.476429917525698	0.499323688922669	0.454570627240632	0.472383599510932	0.424498964686124	0.391422304248933	A5	NA	NA	ENSMUSG00000001248	ENSMUST00000001280	ENSMUST00000202814,ENSMUST00000001280
ENSMUSG00000001248;AF:7:31143873-31150896:31150903:31143873-31154867:31155117:-	0.995450563809355	0.980937201879432	0.994181371627017	1	0.986129677231879	0.984046325892984	0.991060118618067	0.978459612994057	0.992468318960676	1	0.983583912867114	0.977317669085932	AF	NA	NA	ENSMUSG00000001248	ENSMUST00000001280,ENSMUST00000085636,ENSMUST00000185985,ENSMUST00000186634,ENSMUST00000185514	ENSMUST00000001280,ENSMUST00000186723,ENSMUST00000185514,ENSMUST00000185985,ENSMUST00000186634,ENSMUST00000085636
ENSMUSG00000001248;MX:7:31134331-31134414:31134517-31135597:31134331-31134579:31134580-31135597:-	0.980253271625288	1	1	1	1	1	0.981257228447662	1	1	1	1	1	MX	NA	NA	ENSMUSG00000001248	ENSMUST00000001280	ENSMUST00000001280,ENSMUST00000085636
ENSMUSG00000001248;SE:7:31138257-31138752:31138950-31139397:-	0.767334296802558	0.743430101759423	0.60901015345832	0.764947653869355	0.811376529891467	0.409612712401835	0.807225667687379	0.864781471686957	0.680377007661975	0.904136821427479	0.770161998079564	0.708818461322143	SE	other SE	NA	ENSMUSG00000001248	ENSMUST00000001280,ENSMUST00000085636,ENSMUST00000185985,ENSMUST00000186634	ENSMUST00000001280,ENSMUST00000185985,ENSMUST00000186634,ENSMUST00000206432,ENSMUST00000085636
ENSMUSG00000001249;AF:7:31110773-31110863:31110902:31110773-31110962:31111094:-	NA	NA	NA	NA	NA	NA	NA	NA	NA	NA	NA	NA	AF	NA	NA	ENSMUSG00000001249	ENSMUST00000039435	ENSMUST00000039435,ENSMUST00000164929
ENSMUSG00000001249;AF:7:31110773-31110863:31110902:31110773-31114678:31114690:-	NA	NA	NA	NA	NA	NA	NA	NA	NA	NA	NA	NA	AF	NA	NA	ENSMUSG00000001249	ENSMUST00000039435	ENSMUST00000108102,ENSMUST00000039435
ENSMUSG00000001249;AF:7:31110773-31110962:31111094:31110773-31114678:31114690:-	NA	NA	NA	NA	NA	NA	NA	NA	NA	NA	NA	NA	AF	NA	NA	ENSMUSG00000001249	ENSMUST00000164929	ENSMUST00000108102,ENSMUST00000164929
ENSMUSG00000001249;AL:7:31098813:31098908-31099215:31099038:31099073-31099215:-	NA	NA	NA	NA	NA	NA	NA	NA	NA	NA	NA	NA	AL	NA	NA	ENSMUSG00000001249	ENSMUST00000171259	ENSMUST00000168884,ENSMUST00000108102,ENSMUST00000039435,ENSMUST00000171259
ENSMUSG00000001249;AL:7:31098813:31098908-31099215:31099107:31099130-31099215:-	NA	NA	NA	NA	NA	NA	NA	NA	NA	NA	NA	NA	AL	NA	NA	ENSMUSG00000001249	ENSMUST00000171259	ENSMUST00000171225,ENSMUST00000171259
ENSMUSG00000001249;AL:7:31099038:31099073-31099215:31099107:31099130-31099215:-	NA	NA	NA	NA	NA	NA	NA	NA	NA	NA	NA	NA	AL	NA	NA	ENSMUSG00000001249	ENSMUST00000039435,ENSMUST00000168884,ENSMUST00000108102	ENSMUST00000168884,ENSMUST00000108102,ENSMUST00000039435,ENSMUST00000171225
ENSMUSG00000001249;SE:7:31109192-31110714:31110773-31114678:-	NA	NA	NA	NA	NA	NA	NA	NA	NA	NA	NA	NA	SE	other SE	NA	ENSMUSG00000001249	ENSMUST00000108102	ENSMUST00000108102,ENSMUST00000168884,ENSMUST00000165124
ENSMUSG00000001260;A3:5:70774482-70777118:70774359-70777118:-	1	1	1	0.973717063779517	1	1	1	1	1	0.974301318404554	1	1	A3	NA	NA	ENSMUSG00000001260	ENSMUST00000031119	ENSMUST00000031119,ENSMUST00000199705
ENSMUSG00000001280;A3:15:102407932-102408216:102407932-102409158:+	0.524816091372937	0.668029198701357	0.686270774065095	0.629353794887563	0.661920978486332	0.65989340972087	0.394394713386174	0.598286895667579	0.674320065523836	0.444365809642227	0.565512199011012	0.445985173661372	A3	NA	NA	ENSMUSG00000001280	ENSMUST00000165924,ENSMUST00000001326	ENSMUST00000165924,ENSMUST00000163709,ENSMUST00000001326
ENSMUSG00000001285;MX:15:102334361-102336832:102336984-102337329:102334361-102337101:102337223-102337329:+	0	0.629742701683998	0	1	0.324393225526559	0	0	0.608393326806044	0	1	0.356606257628603	0	MX	NA	NA	ENSMUSG00000001285	ENSMUST00000171244	ENSMUST00000171244,ENSMUST00000001331
ENSMUSG00000001285;SE:15:102334361-102336832:102336984-102337101:+	0.944026248064951	0.954820343488349	0.962690889633206	1	0.95017778671201	0.985808563769618	0.946510159344894	0.958420033005668	0.964440302758155	1	0.954259187914511	0.983310160302518	SE	other SE	ENSG00000139637;SE:12:53696977-53699692:53699844-53699982:+	ENSMUSG00000001285	ENSMUST00000113682	ENSMUST00000113682,ENSMUST00000001331
ENSMUSG00000001285;SE:15:102336984-102337101:102337223-102337329:+	1	0.925515727613072	1	0.952776933071171	0.975441758410654	1	1	0.936855541204914	1	0.962083673528722	0.974120125623274	1	SE	other SE	ENSG00000139637;SE:12:53696977-53699982:53700104-53700464:+	ENSMUSG00000001285	ENSMUST00000113682	ENSMUST00000113682,ENSMUST00000171244
ENSMUSG00000001288;AF:15:102241984-102246060:102246210:102241984-102252419:102252602:-	NA	0.621608452739	0.724115477573966	0.375212451620312	0.651636619995879	0.402910245733456	0.879454565528092	0.708320096079508	0.71354041912921	0.3685679300308	0.593125988691154	0.396086106344333	AF	NA	NA	ENSMUSG00000001288	ENSMUST00000063339	ENSMUST00000043172,ENSMUST00000063339,ENSMUST00000135466
ENSMUSG00000001289;SE:15:102326260-102326433:102326535-102328522:+	0.957105795723702	1	1	0.993865323951744	0.991828328722212	0.939017172618845	0.968146438429321	1	1	0.990305742247836	0.987204333357428	0.943643084631253	SE	other SE	ENSG00000123349;SE:12:53689423-53689623:53689725-53691634,53690214:+	ENSMUSG00000001289	ENSMUST00000001335	ENSMUST00000001335,ENSMUST00000170627
ENSMUSG00000001289;SE:15:102326535-102326818:102326849-102328522:+	0.665035318382017	0.524502414084424	0.446640177109063	0.58159622594192	0.480500460680454	0.566012840831775	0.654462553171151	0.616057436691423	0.593954863097947	0.709916988652434	0.621459765829352	0.623245261116754	SE	microexon	ENSG00000123349;SE:12:53689725-53690028:53690059-53691634:+	ENSMUSG00000001289	ENSMUST00000166658	ENSMUST00000166658,ENSMUST00000001335
ENSMUSG00000001300;SE:8:8622444-8623148:8623240-8639206:-	0.999999979461819	0.882599836420775	0.757420930865532	0.848498285244053	0.776694478231868	0.592164365611444	0.999999984676677	0.91956881930599	0.804943330825786	0.774590646043318	0.68818437303206	0.72182099418003	SE	other SE	NA	ENSMUSG00000001300	ENSMUST00000001319	ENSMUST00000152698,ENSMUST00000001319
ENSMUSG00000001323;SE:11:74909205-74909694:74909768-74910201:-	0.407840210662198	0.82274603608448	0.865093211219343	0.492214268980282	0.400648017179315	0.364390987304881	0.431207411620451	0.814473476652371	0.851108452798115	0.404555375136377	0.37958218124164	0.386895349666081	SE	other SE	NA	ENSMUSG00000001323	ENSMUST00000065211,ENSMUST00000108448,ENSMUST00000121738	ENSMUST00000121738,ENSMUST00000065211,ENSMUST00000108447,ENSMUST00000108448
ENSMUSG00000001366;AF:9:78104354-78108291:78108293:78104354-78109002:78109007:-	1	0.99999999092427	1	0.999999999902635	1	NA	1	0.999999991032122	1	0.999999999904683	1	0.999999999589685	AF	NA	NA	ENSMUSG00000001366	ENSMUST00000085311,ENSMUST00000159099	ENSMUST00000085311,ENSMUST00000159099,ENSMUST00000001402
ENSMUSG00000001366;SE:9:78101686-78104271:78104354-78108291:-	0.454897840359871	0.776986741117711	0.544725138767963	0.594131786564187	1	NA	0.545387023184254	0.478813674106035	0.457487711124553	0.635316667575289	0.584490244374739	0.569448942912848	SE	other SE	NA	ENSMUSG00000001366	ENSMUST00000085311,ENSMUST00000159099	ENSMUST00000085311,ENSMUST00000162625,ENSMUST00000159099
ENSMUSG00000001376;AL:6:3600317-3601368:3601379:3600317-3602660:3602776:+	0	0	0	0	0.00814633344850279	0	0	0	0	0	0.00891747705427136	0	AL	NA	NA	ENSMUSG00000001376	ENSMUST00000164052	ENSMUST00000164052,ENSMUST00000001412
ENSMUSG00000001403;AL:2:164772226-164772504:164772559:164772226-164777190:164777221:+	0.779659693363486	1	0.834648316898867	0.988102110861946	1	0.99143298529068	0.791988741437969	1	0.844514158107987	0.986725108381657	1	0.991758726513971	AL	NA	NA	ENSMUSG00000001403	ENSMUST00000088248	ENSMUST00000001439,ENSMUST00000088248
ENSMUSG00000001416;SE:3:88309347-88311673:88311822-88313242:+	1	1	1	1	0.986266528721926	1	1	1	1	1	0.986434615567576	1	SE	other SE	NA	ENSMUSG00000001416	ENSMUST00000168062,ENSMUST00000001452,ENSMUST00000164166	ENSMUST00000163735,ENSMUST00000168062,ENSMUST00000164166,ENSMUST00000001452
ENSMUSG00000001416;SE:3:88321145-88321310:88321363-88321444:+	0.60173443994481	0.391845302891483	0.481144275595426	0.36248837997485	0.620857677695192	0.541301743137205	0.549983026309094	0.433733990698549	0.439898529825765	0.366041147877985	0.567633693223527	0.552853232343987	SE	other SE	NA	ENSMUSG00000001416	ENSMUST00000168971	ENSMUST00000164166,ENSMUST00000001452,ENSMUST00000168971
ENSMUSG00000001418;A3:3:88328113-88328176:88328113-88328203:+	0.549808944132973	0.414959472953756	0.387427277162271	0.5758277984167	0.560976388714896	0	0.495551776420655	0.512671141988543	0.534862791893703	0.445788536703766	0.481444669693666	0.561248087826408	A3	NA	NA	ENSMUSG00000001418	ENSMUST00000154381	ENSMUST00000177005,ENSMUST00000154381,ENSMUST00000176425,ENSMUST00000001454
ENSMUSG00000001418;MX:3:88325201-88325677:88325931-88326411:88325201-88326115:88326312-88326411:+	0.312083968625689	0.117501540810483	0.098953601560546	0.126242847401647	0.149937629855629	1.44152909618295e-09	0.222557891313661	0.104995593184813	0.0757768868111133	0.116553884262955	0.12941384948731	1.28037383013634e-09	MX	NA	NA	ENSMUSG00000001418	ENSMUST00000001454	ENSMUST00000176425,ENSMUST00000001454
ENSMUSG00000001418;SE:3:88325201-88325677:88325931-88326115:+	0.788699830233919	0.757103771069993	0.759746831483566	0.685385449154815	0.475633993570199	0.666088381977527	0.726087866259731	0.719865240198859	0.701490505872027	0.665723853323308	0.451669003752189	0.669360465823031	SE	other SE	NA	ENSMUSG00000001418	ENSMUST00000177005	ENSMUST00000177005,ENSMUST00000176425
ENSMUSG00000001418;SE:3:88325201-88325931:88326015-88326115:+	0	0.467842649105462	0.380879855924321	0.594915210886678	0.2241661013653	0.664039625758759	0	0.254679890349497	0.302428683074255	0.404492106882238	0.0797848338149428	0.404114678907122	SE	other SE	NA	ENSMUSG00000001418	ENSMUST00000131666	ENSMUST00000176425,ENSMUST00000131666
ENSMUSG00000001418;SE:3:88325931-88326115:88326312-88326411:+	0.891630060677662	0.959033510390336	0.966437190263101	0.9378027122531	0.837201157301999	0.999999999277358	0.902532489289817	0.956340934062401	0.966286623389841	0.937870101268021	0.847124242833681	0.999999999367542	SE	other SE	NA	ENSMUSG00000001418	ENSMUST00000177005	ENSMUST00000177005,ENSMUST00000001454
ENSMUSG00000001419;MX:3:88156525-88158034:88158171-88159122:88156525-88158221:88158355-88159122:+	0.966142620249536	0.973759658392242	0.991597601212304	0.982431705099119	0.865389953055626	0.93827370634977	0.961926775452171	0.969095697615972	0.994664295811355	0.980648180382495	0.849663910710262	0.92386928403997	MX	NA	NA	ENSMUSG00000001419	ENSMUST00000119251,ENSMUST00000001455,ENSMUST00000107559	ENSMUST00000001455,ENSMUST00000107559,ENSMUST00000107558,ENSMUST00000119251
ENSMUSG00000001419;SE:3:88161381-88161781:88161801-88162958:+	0.541956219589241	0.764464330260697	0.772493905557016	0.479114188991401	0.0888610049475977	0.440918213518763	0.543853766500941	0.76566430615831	0.775399656158306	0.468572773620819	0.088630856763666	0.438296282610209	SE	microexon	NA	ENSMUSG00000001419	ENSMUST00000107559	ENSMUST00000001455,ENSMUST00000107559,ENSMUST00000107558,ENSMUST00000119251
ENSMUSG00000001424;SE:6:28520265-28523727:28523805-28526053:+	1	1	1	1	1	1	1	1	1	1	1	1	SE	other SE	NA	ENSMUSG00000001424	ENSMUST00000001460,ENSMUST00000167201	ENSMUST00000001460,ENSMUST00000167201,ENSMUST00000164915
ENSMUSG00000001435;A5:10:77096535-77112218:77096535-77112959:-	1	0	NA	0.822552213864054	0	0.402622515897866	1	0	-1	0.48479297795752	0	0.264518334499477	A5	NA	NA	ENSMUSG00000001435	ENSMUST00000072755,ENSMUST00000149744	ENSMUST00000105409,ENSMUST00000149744,ENSMUST00000072755
ENSMUSG00000001436;AL:10:77038579-77041816:77041847:77038579-77042898:77042956:+	1	NA	NA	1	NA	1	1	-1	-1	1	-1	1	AL	NA	NA	ENSMUSG00000001436	ENSMUST00000133059	ENSMUST00000133059,ENSMUST00000130703
ENSMUSG00000001436;AL:10:77038579-77041816:77042330:77038579-77042898:77042956:+	NA	1	NA	NA	NA	NA	-1	1	-1	-1	-1	-1	AL	NA	NA	ENSMUSG00000001436	ENSMUST00000132984	ENSMUST00000132984,ENSMUST00000130703
ENSMUSG00000001436;AL:10:77038579-77041816:77042361:77038579-77042898:77042956:+	NA	1	NA	NA	NA	NA	-1	1	-1	-1	-1	-1	AL	NA	NA	ENSMUSG00000001436	ENSMUST00000136150	ENSMUST00000136150,ENSMUST00000130703
ENSMUSG00000001436;AL:10:77044902-77049540:77049803:77044902-77060644:77060664:+	1	0.502465257564519	0.861544087065641	0.59619765650611	0.513310400169193	0.341409079374012	0.593681236721219	0.544323962710021	0.410846584469106	0.517019181709537	0.601917465034034	0.307016947316853	AL	NA	NA	ENSMUSG00000001436	ENSMUST00000144234,ENSMUST00000105410	ENSMUST00000105410,ENSMUST00000144234,ENSMUST00000131031
ENSMUSG00000001441;A5:11:97244535-97248202:97244535-97248232:-	1	1	1	1	1	1	1	1	1	1	1	1	A5	NA	NA	ENSMUSG00000001441	ENSMUST00000172108,ENSMUST00000167806,ENSMUST00000001480	ENSMUST00000172108,ENSMUST00000167806,ENSMUST00000168743,ENSMUST00000001480
ENSMUSG00000001441;SE:11:97236169-97238094:97238258-97240929:-	0.993760503863215	1	0.992401840007569	0.973373309005729	0.994012242570622	0.984401503159858	0.988845627033659	1	0.994464887738147	0.969043264357124	0.992813607163955	0.979888398158302	SE	other SE	NA	ENSMUSG00000001441	ENSMUST00000172108,ENSMUST00000167806,ENSMUST00000165216,ENSMUST00000001480	ENSMUST00000167806,ENSMUST00000165216,ENSMUST00000163164,ENSMUST00000172108,ENSMUST00000001480
ENSMUSG00000001441;SE:11:97242803-97244428:97244535-97248202:-	0.50713029268908	0.594484350396499	0.707658909121644	0.616710103847091	0.39533196129592	0.45491259500075	0.534275550714374	0.587353700708322	0.698931364200392	0.634090617907179	0.432981604053893	0.440291438867703	SE	other SE	ENSG00000174093;SE:17:36359042-36361697:36361804-36365055:-	ENSMUSG00000001441	ENSMUST00000172108,ENSMUST00000167806,ENSMUST00000001480	ENSMUST00000172108,ENSMUST00000167806,ENSMUST00000165216,ENSMUST00000001480
ENSMUSG00000001441;SE:11:97248323-97250628:97250743-97258274:-	0	0.0314662147539811	0.0169364169229682	0.0188146508920268	0	0	0	0.0270906086510739	0.0142884543952315	0.0232699147151606	0	0.0478525564412512	SE	other SE	ENSG00000174093;SE:17:36365176-36367407:36367522-36375100:-	ENSMUSG00000001441	ENSMUST00000154372	ENSMUST00000167806,ENSMUST00000154372,ENSMUST00000165216,ENSMUST00000172108,ENSMUST00000001480,ENSMUST00000168743
ENSMUSG00000001472;AL:8:123400697-123401076:123401231:123400697-123403147:123403152:+	0.119887422788737	0.0329547766298963	0.0141473834616758	0.197384970937045	0.483252620657438	0.482919394653058	0.129205807045698	0.0324615459669324	0.014633830668696	0.206604145128735	0.500135720037388	0.493665202098714	AL	NA	NA	ENSMUSG00000001472	ENSMUST00000057934	ENSMUST00000108840,ENSMUST00000057934
ENSMUSG00000001482;SE:8:123446184-123447317:123447363-123447788:+	0.519966916195931	0.583649662086859	0.336463742680796	0.284554549231082	0.62955816914691	0.765356703706597	0.44168338135006	0.422562625860985	0.0837635021179039	0.365236602780848	0.618988344986459	0.854918261054937	SE	microexon	NA	ENSMUSG00000001482	ENSMUST00000132063,ENSMUST00000108832	ENSMUST00000108832,ENSMUST00000132063,ENSMUST00000128424,ENSMUST00000001522
ENSMUSG00000001507;AF:11:95068839-95076131:95076336:95068839-95076768:95076797:-	0.965791570382965	1	1	1	1	1	0.952294090613478	1	1	1	1	1	AF	NA	NA	ENSMUSG00000001507	ENSMUST00000120375,ENSMUST00000001548	ENSMUST00000120375,ENSMUST00000145671,ENSMUST00000001548
ENSMUSG00000001507;AL:11:95045611:95045763-95046921:95046483:95046590-95046921:-	0.844283018734601	0.795062289975431	0.767221829176395	0.548789136578131	0.702289869846625	0.588526007387091	0.824455082988767	0.798042066324714	0.778218064146884	0.557637242452422	0.718203721966101	0.539252794228971	AL	NA	NA	ENSMUSG00000001507	ENSMUST00000120375	ENSMUST00000107739,ENSMUST00000120375,ENSMUST00000001548
ENSMUSG00000001517;A3:6:128371085-128372531:128371085-128372534:+	NA	0	NA	0.768190870593191	0.618466446378021	0.852970303262906	1	0	-1	0.727465654997988	0.631383187060274	0.861766227895385	A3	NA	NA	ENSMUSG00000001517	ENSMUST00000203258	ENSMUST00000203258,ENSMUST00000112148
ENSMUSG00000001517;A3:6:128372012-128372531:128372012-128372534:+	NA	1	0	0.0546767099063863	0.0342360362336597	0.0401409957649623	0	1	0.5283189830594	0.0641745963902713	0.0559416759651592	0.0522056963529185	A3	NA	NA	ENSMUSG00000001517	ENSMUST00000203040	ENSMUST00000073316,ENSMUST00000203040
ENSMUSG00000001517;SE:6:128371085-128371968:128372012-128372531:+	NA	1	NA	0.116851025336904	0.115659845851325	0.170184660002713	0	1	1	0.166025048796785	0.174567412363548	0.169064180860735	SE	microexon	NA	ENSMUSG00000001517	ENSMUST00000203040	ENSMUST00000203258,ENSMUST00000203040
ENSMUSG00000001517;SE:6:128371085-128371968:128372012-128372534:+	NA	0	1	0.883460775496581	0.856742851862108	0.966044507653048	1	0	1	0.885700730546406	0.859414678730568	0.958381834136208	SE	microexon	NA	ENSMUSG00000001517	ENSMUST00000073316	ENSMUST00000073316,ENSMUST00000112148
ENSMUSG00000001518;A5:6:128414284-128415896:128414284-128415918:-	0.878337760538388	0.751494980159208	0.656200906855725	0.809081590598906	0.971140876811953	0.994744000061539	0.873708672944337	0.707326111802199	0.727317039969005	0.817190798703888	0.953734425206078	0.981676394513805	A5	NA	NA	ENSMUSG00000001518	ENSMUST00000001559,ENSMUST00000203374,ENSMUST00000142615	ENSMUST00000203026,ENSMUST00000142615,ENSMUST00000001559,ENSMUST00000203374
ENSMUSG00000001518;SE:6:128414284-128415896:128416064-128416257:-	0.335445010288714	0.296072800161816	0.423182413021115	0.506824857034689	0.42321596135433	1	0.524914617516079	0.360637933906521	0.568933988780726	0.493508207431518	0.506596384977233	0.640551428089839	SE	other SE	NA	ENSMUSG00000001518	ENSMUST00000001559,ENSMUST00000203374,ENSMUST00000142615	ENSMUST00000203853,ENSMUST00000142615,ENSMUST00000001559,ENSMUST00000203374
ENSMUSG00000001518;SE:6:128414284-128415918:128416064-128416257:-	0.0653483241283771	0.122102278524778	0.27765324055232	0.195171196998545	0.0213393808813167	1	0.137713212763895	0.189228766489906	0.331025729192951	0.178961656288277	0.0474439461201379	0.032192077090569	SE	other SE	NA	ENSMUSG00000001518	ENSMUST00000203026	ENSMUST00000203853,ENSMUST00000203026
ENSMUSG00000001518;SE:6:128416298-128417617:128417712-128424718:-	0.771125936563367	0.858910087404537	0.755241780287958	0.726614590333515	0.707296526280781	0.696709080842568	0.660497291230494	0.837022549996305	0.665420201113245	0.733476170930915	0.656627919851536	0.820320552770073	SE	other SE	NA	ENSMUSG00000001518	ENSMUST00000001559,ENSMUST00000142615,ENSMUST00000203853,ENSMUST00000203026	ENSMUST00000203853,ENSMUST00000203026,ENSMUST00000142615,ENSMUST00000203374,ENSMUST00000001559
ENSMUSG00000001520;A3:6:128400301-128404931:128400301-128404935:+	0.349457615845819	0.280766970428925	0.387520949354632	0.313628372603794	0	NA	0.374532070610639	0.411191379509183	0.47493895692752	0.199696770686282	0	0.186516905434855	A3	NA	NA	ENSMUSG00000001520	ENSMUST00000147155	ENSMUST00000123867,ENSMUST00000204836,ENSMUST00000001561,ENSMUST00000147155,ENSMUST00000120405
ENSMUSG00000001520;AL:6:128407738-128407984:128408073:128407738-128408205:128408214:+	1	1	1	1	1	NA	1	1	1	1	1	1	AL	NA	NA	ENSMUSG00000001520	ENSMUST00000001561	ENSMUST00000123867,ENSMUST00000001561
ENSMUSG00000001520;AL:6:128407738-128407984:128408073:128407738-128408205:128408417:+	0.489725069346513	0.52804149630815	0.546425573445269	0.531940140841722	0.463429163042383	NA	0.400537959685795	0.383835710082058	0.345360903868358	0.47596759264951	0.408376392730287	0.406048643703763	AL	NA	NA	ENSMUSG00000001520	ENSMUST00000001561	ENSMUST00000120405,ENSMUST00000001561
ENSMUSG00000001520;AL:6:128407738-128407984:128408073:128407738-128416273:128416427:+	0.946858675716312	0.966509624126452	1	0.970291498397317	0.926817468075615	NA	0.933502070734578	0.942458164012216	1	0.924488112530301	0.892602255903656	1	AL	NA	NA	ENSMUSG00000001520	ENSMUST00000001561	ENSMUST00000204836,ENSMUST00000001561
ENSMUSG00000001520;AL:6:128407738-128408205:128408214:128407738-128416273:128416427:+	0	0	NA	0	0	NA	0	0	-1	0	0	-1	AL	NA	NA	ENSMUSG00000001520	ENSMUST00000123867	ENSMUST00000123867,ENSMUST00000204836
ENSMUSG00000001520;AL:6:128407738-128408205:128408417:128407738-128416273:128416427:+	0.948889407818908	0.962678478600797	1	0.966373258014304	0.936156323164882	NA	0.954566018225296	0.963359704916847	1	0.930935803082361	0.923316339860898	1	AL	NA	NA	ENSMUSG00000001520	ENSMUST00000120405	ENSMUST00000120405,ENSMUST00000204836
ENSMUSG00000001521;AF:6:128337785-128348123:128348178:128337785-128355738:128355778:-	0	0	0.48556072987706	0	0	0.141093864997861	0	0	0.245023624867411	0	0	0.0819835717144839	AF	NA	NA	ENSMUSG00000001521	ENSMUST00000133134	ENSMUST00000001562,ENSMUST00000133134
ENSMUSG00000001524;A5:17:35670962-35671226:35670962-35671230:-	NA	NA	NA	NA	NA	NA	NA	NA	NA	NA	NA	NA	A5	NA	NA	ENSMUSG00000001524	ENSMUST00000001565,ENSMUST00000160734,ENSMUST00000160039	ENSMUST00000160734,ENSMUST00000160752,ENSMUST00000160039,ENSMUST00000001565
ENSMUSG00000001555;SE:11:100416025-100420400:100420545-100420891:+	0.869768043657551	1	1	1	1	1	0.964318601923211	1	1	1	1	1	SE	other SE	ENSG00000141756;SE:17:39969531-39973310:39973455-39974341:+	ENSMUSG00000001555	ENSMUST00000001595,ENSMUST00000107400	ENSMUST00000107400,ENSMUST00000001595,ENSMUST00000134815
ENSMUSG00000001576;AL:17:26641704-26654827:26654910:26641704-26655067:26655171:+	0.217867088666477	0.253520701834389	0.279345550789272	0.146990749361298	0.249507257991751	0.298525138264243	0.228831595369078	0.249209670955964	0.207728082243811	0.0993925169891658	0.260417573189816	0.215326076747784	AL	NA	NA	ENSMUSG00000001576	ENSMUST00000167070	ENSMUST00000167070,ENSMUST00000167662
ENSMUSG00000001583;A3:11:69853296-69853581:69853281-69853581:-	NA	NA	NA	NA	NA	NA	0.000196942369050655	0.000123632206893322	-1	8.02082215388837e-05	0.000161314008893923	7.49831062958178e-05	A3	NA	NA	ENSMUSG00000001583	ENSMUST00000108628	ENSMUST00000108628,ENSMUST00000001626
ENSMUSG00000001604;A5:4:136254642-136255150:136254570-136255150:+	0	NA	0	NA	NA	NA	0	0	0	0.292367225633868	0	-1	A5	NA	NA	ENSMUSG00000001604	ENSMUST00000143942	ENSMUST00000102533,ENSMUST00000143942
ENSMUSG00000001627;AL:12:40213219:40213259-40216190:40213980:40214135-40216190:-	NA	1	NA	1	NA	NA	-1	1	-1	1	-1	-1	AL	NA	NA	ENSMUSG00000001627	ENSMUST00000171530	ENSMUST00000171530,ENSMUST00000169926
ENSMUSG00000001627;AL:12:40213219:40213259-40216190:40214037:40214135-40216190:-	0	0.375970734513955	0	1	0	0	0	0.171282582206624	0	1	0	0	AL	NA	NA	ENSMUSG00000001627	ENSMUST00000171530	ENSMUST00000171530,ENSMUST00000165027
ENSMUSG00000001627;AL:12:40213219:40213259-40216190:40214094:40214135-40216190:-	0	0.947551931004212	0	0.0221479354118445	0	0	0	0.892113361093268	0	0.0413920149055045	0	0	AL	NA	NA	ENSMUSG00000001627	ENSMUST00000171530	ENSMUST00000171530,ENSMUST00000169319
ENSMUSG00000001627;RI:12:40217158:40217242-40217378:40217482:-	0	0	0	0	0	0	0	0	0	0	0	0	RI	NA	NA	ENSMUSG00000001627	ENSMUST00000171553	ENSMUST00000171530,ENSMUST00000171553,ENSMUST00000001672
ENSMUSG00000001627;SE:12:40204014-40204297:40204425-40206989:-	1	0.485099428096254	0.327798991902409	0.404979618286008	0.21473734502249	0.164044457517596	0.307212548092829	0.319591372513018	0.264795273627733	0.398719878338961	0.268930187501909	0.301179565777524	SE	other SE	NA	ENSMUSG00000001627	ENSMUST00000001672	ENSMUST00000001672,ENSMUST00000164047
ENSMUSG00000001627;SE:12:40213259-40213978:40214135-40216190:-	1	0.861554189944974	1	0.989795275251951	1	1	1	0.972036782107869	1	0.986997855307708	1	1	SE	other SE	NA	ENSMUSG00000001627	ENSMUST00000001672	ENSMUST00000171530,ENSMUST00000001672
ENSMUSG00000001630;A3:6:146775491-146775573:146775491-146775594:+	0.108187098370104	0	0	0	0	0	0.109880233518052	0	0	0	0	0	A3	NA	NA	ENSMUSG00000001630	ENSMUST00000111644	ENSMUST00000001675,ENSMUST00000111644
ENSMUSG00000001632;A3:6:113318721-113319038:113318721-113319041:+	NA	NA	NA	NA	NA	NA	NA	NA	NA	NA	NA	NA	A3	NA	NA	ENSMUSG00000001632	ENSMUST00000204198,ENSMUST00000113121,ENSMUST00000113119	ENSMUST00000113121,ENSMUST00000113117,ENSMUST00000113122,ENSMUST00000204198,ENSMUST00000113119,ENSMUST00000204626,ENSMUST00000203577
ENSMUSG00000001632;A5:6:113317694-113318412:113317676-113318412:+	NA	NA	NA	NA	NA	NA	NA	NA	NA	NA	NA	NA	A5	NA	NA	ENSMUSG00000001632	ENSMUST00000113121,ENSMUST00000204626,ENSMUST00000203577	ENSMUST00000113121,ENSMUST00000113117,ENSMUST00000113122,ENSMUST00000204198,ENSMUST00000204626,ENSMUST00000113119,ENSMUST00000203577
ENSMUSG00000001632;RI:6:113321729:113321865-113321968:113322086:+	NA	NA	NA	NA	NA	NA	NA	NA	NA	NA	NA	NA	RI	NA	NA	ENSMUSG00000001632	ENSMUST00000113119,ENSMUST00000113117,ENSMUST00000203577	ENSMUST00000113121,ENSMUST00000113117,ENSMUST00000113122,ENSMUST00000204198,ENSMUST00000113119,ENSMUST00000204626,ENSMUST00000203577
ENSMUSG00000001632;SE:6:113319361-113319668:113319952-113320434:+	NA	NA	NA	NA	NA	NA	NA	NA	NA	NA	NA	NA	SE	other SE	ENSG00000156983;SE:3:9785585-9785908:9786192-9786692:+	ENSMUSG00000001632	ENSMUST00000113122,ENSMUST00000113121,ENSMUST00000113119,ENSMUST00000113117,ENSMUST00000204626,ENSMUST00000203577	ENSMUST00000113121,ENSMUST00000113117,ENSMUST00000113122,ENSMUST00000204626,ENSMUST00000113119,ENSMUST00000204198,ENSMUST00000203577
ENSMUSG00000001642;SE:6:34312807-34316581:34316649-34317340:-	0	0	0	0	0	0	0	0	0	0	0	0	SE	other SE	NA	ENSMUSG00000001642	ENSMUST00000154655	ENSMUST00000154655,ENSMUST00000102980
ENSMUSG00000001665;A5:10:75778188-75780632:75778188-75780847:-	0.266358412241834	0	0.0326907012186874	0	NA	0	0.292616638985354	0.227492617994712	0.0910915349246336	0.161714851911998	0.582559339464016	0.276170588985515	A5	NA	NA	ENSMUSG00000001665	ENSMUST00000174187	ENSMUST00000173537,ENSMUST00000174187,ENSMUST00000001715
ENSMUSG00000001665;SE:10:75775010-75775490:75775497-75775871:-	0	0	0.166841143587218	0.395940472266314	NA	0	0	0	0.105558742549227	0.334249178737333	0.0700556846751803	0	SE	microexon	NA	ENSMUSG00000001665	ENSMUST00000173537	ENSMUST00000173537,ENSMUST00000001715
ENSMUSG00000001672;AL:8:109948028:109948662-109959713:109954134:109954741-109959713:-	NA	1	NA	NA	NA	NA	0.59173049926039	0.489276447017705	-1	-1	0.658124898669064	0.743224221106925	AL	NA	NA	ENSMUSG00000001672	ENSMUST00000001722	ENSMUST00000001722,ENSMUST00000051430
ENSMUSG00000001674;A3:1:121559327-121560132:121559270-121560132:-	0.951127554253127	1	1	0.89314620541145	0.593174207193646	0.700705640936479	0.955350573996989	1	1	0.879566825970478	0.717487461366202	0.767731166399583	A3	NA	NA	ENSMUSG00000001674	ENSMUST00000001724	ENSMUST00000134417,ENSMUST00000001724
ENSMUSG00000001729;SE:12:112656991-112657068:112657196-112657268:-	1	1	1	0.967748368629501	0.999999997180495	0.954697002024447	1	1	1	0.970041783976118	0.999999997244408	0.944466012482869	SE	other SE	NA	ENSMUSG00000001729	ENSMUST00000001780	ENSMUST00000128300,ENSMUST00000001780
ENSMUSG00000001750;A5:19:3904295-3904585:3904295-3904614:-	NA	NA	NA	NA	NA	NA	NA	NA	NA	NA	NA	NA	A5	NA	NA	ENSMUSG00000001750	ENSMUST00000145791,ENSMUST00000126070,ENSMUST00000001801	ENSMUST00000001801,ENSMUST00000145791,ENSMUST00000126070,ENSMUST00000135070
ENSMUSG00000001750;SE:19:3899119-3901891:3902035-3902344:-	NA	NA	NA	NA	NA	NA	NA	NA	NA	NA	NA	NA	SE	other SE	NA	ENSMUSG00000001750	ENSMUST00000145791,ENSMUST00000126070,ENSMUST00000001801	ENSMUST00000001801,ENSMUST00000132164,ENSMUST00000145791,ENSMUST00000126070
ENSMUSG00000001763;A3:6:29709998-29710587:29709998-29710590:+	0.652321582488277	0.771158780721488	0.712461608808191	0.762518385816567	0.485013229563948	NA	0.653367960753782	0.802121913906163	0.71982676527168	0.850097151718665	0.486166021215693	0.482425952319885	A3	NA	NA	ENSMUSG00000001763	ENSMUST00000046750	ENSMUST00000046750,ENSMUST00000115250
ENSMUSG00000001773;SE:7:86746197-86746785:86746883-86756938:-	0.833714411672151	0.774168651446046	0.752676719052382	0.867595836148048	0.813609509058891	0.883456892832985	0.800543990701554	0.773187131300507	0.756443313693303	0.873155940678994	0.761291543828939	0.860545405225102	SE	other SE	NA	ENSMUSG00000001773	ENSMUST00000001824	ENSMUST00000107271,ENSMUST00000001824
ENSMUSG00000001785;A5:10:85874633-85876298:85874595-85876298:+	0.650831470704149	0.881937646748451	1	0.692840463030218	1	0.662072411024291	0.916889279978155	0.931961400742366	1	0.684856967315868	1	0.815131013657937	A5	NA	NA	ENSMUSG00000001785	ENSMUST00000001836	ENSMUST00000168509,ENSMUST00000001836
ENSMUSG00000001786;A3:10:86022144-86024416:86022144-86024568:+	NA	NA	NA	NA	NA	NA	NA	NA	NA	NA	NA	NA	A3	NA	NA	ENSMUSG00000001786	ENSMUST00000130320	ENSMUST00000130320,ENSMUST00000147168
ENSMUSG00000001786;AF:10:86022023:86022144-86024568:86022294:86022330-86024568:+	NA	NA	NA	NA	NA	NA	NA	NA	NA	NA	NA	NA	AF	NA	NA	ENSMUSG00000001786	ENSMUST00000147168	ENSMUST00000120344,ENSMUST00000147168
ENSMUSG00000001786;AF:10:86022023:86022144-86029009:86024537:86024710-86029009:+	NA	NA	NA	NA	NA	NA	NA	NA	NA	NA	NA	NA	AF	NA	NA	ENSMUSG00000001786	ENSMUST00000001837	ENSMUST00000001837,ENSMUST00000117597
ENSMUSG00000001786;AL:10:86022144-86024568:86024592:86022144-86029009:86029054:+	NA	NA	NA	NA	NA	NA	NA	NA	NA	NA	NA	NA	AL	NA	NA	ENSMUSG00000001786	ENSMUST00000147168	ENSMUST00000001837,ENSMUST00000147168
ENSMUSG00000001786;SE:10:86022144-86024416:86024710-86029009:+	NA	NA	NA	NA	NA	NA	NA	NA	NA	NA	NA	NA	SE	other SE	ENSG00000100225;SE:22:32871111-32874968:32875262-32879884:+	ENSMUSG00000001786	ENSMUST00000130320	ENSMUST00000001837,ENSMUST00000130320
ENSMUSG00000001794;AF:7:30192900-30193030:30193034:30192900-30193878:30194086:-	0.509240506753784	0.753845614628726	0.762821375928578	0.813413601472891	0.543241703819446	0.657680977076394	0.861981679965582	0.889055322444484	0.881745898101961	0.875262218262962	0.89563899786871	0.851066970865683	AF	NA	NA	ENSMUSG00000001794	ENSMUST00000108196	ENSMUST00000001845,ENSMUST00000108196,ENSMUST00000126116
ENSMUSG00000001802;SE:7:35206175-35211435:35211497-35213140:-	0.858415861859558	0.872338391231474	0.615685363572789	0.656465744493832	0.793068557986824	0.609026029794512	0.86195456517525	0.875579753232086	0.60230377524144	0.663071251195603	0.789770047453581	0.61600995099272	SE	other SE	NA	ENSMUSG00000001802	ENSMUST00000122409	ENSMUST00000118444,ENSMUST00000122409
ENSMUSG00000001829;SE:7:101706586-101711411:101711500-101722705:+	0.0204988719149996	0	0	0	0.0357142879275473	0	0.0214779182821306	0	0	0	0.03662931506859	0	SE	other SE	NA	ENSMUSG00000001829	ENSMUST00000106998	ENSMUST00000106998,ENSMUST00000001884,ENSMUST00000209579
ENSMUSG00000001833;MX:9:25252699-25264203:25264207-25265394:25252699-25265302:25265306-25265394:+	0.99999975881521	0.999998473575276	0.999999636524433	0.988501229906615	0.99995601183178	0.999997746633728	0.999999743255558	0.999998404484926	0.999999619723516	0.989361514818674	0.999954320164743	0.99999760031024	MX	NA	NA	ENSMUSG00000001833	ENSMUST00000165594	ENSMUST00000115272,ENSMUST00000165594
ENSMUSG00000001844;A5:5:143320475-143321755:143320475-143321769:-	NA	NA	NA	NA	NA	NA	NA	NA	NA	NA	NA	NA	A5	NA	NA	ENSMUSG00000001844	ENSMUST00000159813	ENSMUST00000159941,ENSMUST00000159813,ENSMUST00000162941,ENSMUST00000161915,ENSMUST00000001900
ENSMUSG00000001847;SE:5:143508158-143509597:143509653-143514669:-	0.0059255818780597	0.00638507412376683	0.00564388124247605	0.00814264826111014	0.00775390569592725	0.00662321864937738	0.00708972691994425	0.00753008199370316	0.00661552556338259	0.00984318101988518	0.00915516712501672	0.00806068477527264	SE	other SE	NA	ENSMUSG00000001847	ENSMUST00000100489	ENSMUST00000100489,ENSMUST00000080537
ENSMUSG00000001855;A3:2:32038172-32039320:32038172-32039323:+	0.564282500089933	0.371756655720508	0.318704317397884	0.426008891119443	0.524357325902589	0.564432962344901	0.780574593249624	0.387317891744782	0.542189995575918	0.664290983984507	0.831268185951178	0.708765076539853	A3	NA	NA	ENSMUSG00000001855	ENSMUST00000138012	ENSMUST00000065398,ENSMUST00000138012
ENSMUSG00000001855;SE:2:32002678-32002881:32003030-32004313:+	1	1	1	0.700787154108207	0.409623599200875	0.521314587842187	1	1	1	0.884390568616908	0.478671936041969	0.890608626381047	SE	other SE	NA	ENSMUSG00000001855	ENSMUST00000065398	ENSMUST00000065398,ENSMUST00000126301
ENSMUSG00000001855;SE:2:32042569-32047403:32047574-32051009:+	1	0.798731116352889	0.957748301867291	0.831102793799761	0.782026114108643	0.640698841048163	0.325561323105724	0.329412639829823	0.368024648856589	0.306568689584006	0.309037304317576	0.342429975811879	SE	other SE	NA	ENSMUSG00000001855	ENSMUST00000065398,ENSMUST00000138012	ENSMUST00000065398,ENSMUST00000152791,ENSMUST00000138012
ENSMUSG00000001864;SE:2:31962281-31965071:31965112-31969630:+	0.891672032491308	1	1	1	0.854243088964067	0.965034650397497	0.907713593535799	1	1	1	0.854225873382962	0.967301068496104	SE	microexon	NA	ENSMUSG00000001864	ENSMUST00000001920	ENSMUST00000001920,ENSMUST00000148056
ENSMUSG00000001870;A3:17:75274034-75276396:75274034-75276555:+	0.116208108686555	0.2225668555072	0.222979827582561	0.267755274477933	0.159261868180643	0.225585963393789	0.0229846907851691	0.242825598694968	0.150383714619558	0.237089609928615	0.16479024379157	0.24938479360131	A3	NA	NA	ENSMUSG00000001870	ENSMUST00000001927,ENSMUST00000135447,ENSMUST00000112516	ENSMUST00000112516,ENSMUST00000112514,ENSMUST00000135447,ENSMUST00000001927
ENSMUSG00000001901;A3:11:106023918-106025688:106023918-106025794:+	NA	NA	NA	NA	NA	NA	NA	NA	NA	NA	NA	NA	A3	NA	NA	ENSMUSG00000001901	ENSMUST00000145539	ENSMUST00000145539,ENSMUST00000001965,ENSMUST00000106903
ENSMUSG00000001901;RI:11:106018752:106018906-106019066:106019151:+	NA	NA	NA	NA	NA	NA	NA	NA	NA	NA	NA	NA	RI	NA	NA	ENSMUSG00000001901	ENSMUST00000145539,ENSMUST00000001965	ENSMUST00000145539,ENSMUST00000001965,ENSMUST00000106903
ENSMUSG00000001909;A3:8:84690572-84690773:84690572-84690785:+	NA	1	1	1	1	NA	1	1	1	1	1	0.95745816793126	A3	NA	NA	ENSMUSG00000001909	ENSMUST00000131700	ENSMUST00000143427,ENSMUST00000131700
ENSMUSG00000001909;A3:8:84690572-84690802:84690572-84690811:+	0.0336160927918313	0.026835792600672	0	0.0561356541006506	0.0264892488382252	0.0627219168414721	0.0364562274072644	0.0240523589921738	0	0.0864318800721082	0.0223301549830851	0.0591399525063411	A3	NA	NA	ENSMUSG00000001909	ENSMUST00000177423,ENSMUST00000175784,ENSMUST00000152301	ENSMUST00000177084,ENSMUST00000125370,ENSMUST00000177423,ENSMUST00000152301,ENSMUST00000109767,ENSMUST00000177531,ENSMUST00000001974,ENSMUST00000175784,ENSMUST00000109768
ENSMUSG00000001909;A5:8:84697348-84697425:84697338-84697425:+	0.830917703550899	0.261593845356661	0.378201847152393	0.821625931249926	0	0	0.560831893676092	0.365044277081356	0.327301045652975	0.432430965533921	0.51265325756016	0.452944093304829	A5	NA	NA	ENSMUSG00000001909	ENSMUST00000175884	ENSMUST00000125370,ENSMUST00000175884,ENSMUST00000109767,ENSMUST00000001974,ENSMUST00000109768
ENSMUSG00000001909;RI:8:84699341:84699470-84699603:84699761:+	0.247207096171027	0.0745052558998931	0.0848796122137901	0.282912013500724	0.364346242461607	0.306647089159346	0.24458353718328	0.108274515922153	0.0530241539520726	0.134728295176325	0.226450454202348	0.277769030761788	RI	NA	NA	ENSMUSG00000001909	ENSMUST00000136423	ENSMUST00000125370,ENSMUST00000136423,ENSMUST00000109767,ENSMUST00000001974,ENSMUST00000109768
ENSMUSG00000001909;SE:8:84696975-84697115:84697201-84697269:+	1	1	0.999999999957009	0.99074237214169	0.892557375587608	1	1	1	0.999999999954379	0.966674878096416	0.959733376160291	1	SE	other SE	NA	ENSMUSG00000001909	ENSMUST00000109768,ENSMUST00000001974,ENSMUST00000109767,ENSMUST00000175884	ENSMUST00000125370,ENSMUST00000175884,ENSMUST00000109767,ENSMUST00000001974,ENSMUST00000109768
ENSMUSG00000001911;A3:8:84726605-84727124:84726602-84727124:-	0.872433900498381	0.854765377687124	0.874059400670959	0.905323467455578	0.871944988301963	0.893212465857677	0.89386264007277	0.865019742360709	0.879240123606307	0.905888653285664	0.873720212701503	0.874369858272838	A3	NA	NA	ENSMUSG00000001911	ENSMUST00000109764,ENSMUST00000076715,ENSMUST00000099070,ENSMUST00000126806	ENSMUST00000099070,ENSMUST00000109764,ENSMUST00000126806,ENSMUST00000076715,ENSMUST00000109762
ENSMUSG00000001911;AF:8:84772315-84773354:84773356:84772315-84799998:84800024:-	0.685562293849702	0.594012240592485	0.536099753155181	0.638233348983105	0.779042961458321	0.750991790932944	0.713249601876025	0.620091636335076	0.576671908596729	0.694713274953412	0.801514584848958	0.712583098094321	AF	NA	NA	ENSMUSG00000001911	ENSMUST00000109764,ENSMUST00000109762	ENSMUST00000099070,ENSMUST00000109764,ENSMUST00000126806,ENSMUST00000076715,ENSMUST00000109762
ENSMUSG00000001911;SE:8:84713857-84716141:84716288-84721643:-	0.557996194348083	0.448777618279609	0.41015915382614	0.543556816438684	0.650987949760285	0.644204256790621	0.607112241948795	0.485111378695785	0.455912032203036	0.600601928239076	0.675234797550462	0.586952956367159	SE	other SE	NA	ENSMUSG00000001911	ENSMUST00000109764,ENSMUST00000126806	ENSMUST00000099070,ENSMUST00000109764,ENSMUST00000126806,ENSMUST00000076715,ENSMUST00000109762
ENSMUSG00000001911;SE:8:84721818-84723728:84723850-84726469:-	0.869279671427797	0.801226443363333	0.709572861333244	0.845176677228611	0.827012459795386	0.893212465857677	0.891165623921732	0.813893489427437	0.72757284690293	0.855371642306479	0.833579249896023	0.874369858272838	SE	other SE	NA	ENSMUSG00000001911	ENSMUST00000109764,ENSMUST00000099070,ENSMUST00000126806	ENSMUST00000099070,ENSMUST00000109764,ENSMUST00000126806,ENSMUST00000076715,ENSMUST00000109762
ENSMUSG00000001930;A5:6:125657341-125658716:125657268-125658716:+	0.724354429165375	0.930260871356551	0.603107434481695	0.723529643854216	0.875558443665032	0.611626825852451	0.907215403248684	0.473261962649043	0.588682387820171	0.600495020451965	0.881393328327791	0.709422424694624	A5	NA	NA	ENSMUSG00000001930	ENSMUST00000112254	ENSMUST00000112254,ENSMUST00000147101
ENSMUSG00000001930;AF:6:125546976:125547029-125554453:125553191:125553199-125554453:+	NA	NA	0	0	0	0	-1	-1	0	0	0	0	AF	NA	NA	ENSMUSG00000001930	ENSMUST00000100941	ENSMUST00000112253,ENSMUST00000100941
ENSMUSG00000001964;A5:X:74255033-74255208:74255004-74255208:+	NA	NA	NA	NA	NA	NA	NA	NA	NA	NA	NA	NA	A5	NA	NA	ENSMUSG00000001964	ENSMUST00000002029,ENSMUST00000088313,ENSMUST00000119197	ENSMUST00000152288,ENSMUST00000088313,ENSMUST00000119197,ENSMUST00000002029
ENSMUSG00000001964;AL:X:74256924-74257007:74257334:74256924-74260782:74260806:+	0.851841598259957	0.764559251675431	0.854876879839975	0.87444315427859	1	0.999999385146661	0.899757152900075	0.809299214548056	0.883793861765392	0.900243204132494	1	0.999996118284694	AL	NA	NA	ENSMUSG00000001964	ENSMUST00000002029,ENSMUST00000096424	ENSMUST00000096424,ENSMUST00000088313,ENSMUST00000002029
ENSMUSG00000001964;SE:X:74255033-74255208:74255315-74255453:+	1	1	1	0.999999999878318	0.963683631977702	0.999999999920535	1	1	1	0.999999999867257	0.966165710326125	0.999999999931167	SE	other SE	ENSG00000102119;SE:X:153607926-153608050:153608154-153608302:+	ENSMUSG00000001964	ENSMUST00000002029,ENSMUST00000088313,ENSMUST00000119197	ENSMUST00000096424,ENSMUST00000088313,ENSMUST00000119197,ENSMUST00000002029
ENSMUSG00000001964;SE:X:74255876-74256878:74256924-74260782:+	1	0.825863519781814	1	0.805388418560355	0	0.000232683177504541	1	0.78511282187417	1	0.776598256944134	0	0.00020593820161659	SE	microexon	NA	ENSMUSG00000001964	ENSMUST00000088313	ENSMUST00000088313,ENSMUST00000119197
ENSMUSG00000001986;AL:X:41654924-41669501:41669533:41654924-41672219:41672461:+	0.0251596806626991	0	0.0407980718923385	0	0.161849798929398	0.0551758450665648	0.0230670981639284	0	0.0339113377751507	0	0.163859748229682	0.0530133204542091	AL	NA	NA	ENSMUSG00000001986	ENSMUST00000139965	ENSMUST00000165288,ENSMUST00000115103,ENSMUST00000139965
ENSMUSG00000001986;MX:X:41654253-41654810:41654924-41672219:41654253-41669501:41669615-41672219:+	0.267245331287918	0.152966818157978	0.251462748060367	0.0749940623899494	0.0278138142086535	0.0722287603616457	0.267245241988	0.154282178977916	0.251989011264435	0.0628839727190166	0.0281791846915378	0.0771736804008146	MX	NA	NA	ENSMUSG00000001986	ENSMUST00000115103,ENSMUST00000165288	ENSMUST00000115103,ENSMUST00000165288,ENSMUST00000076349
ENSMUSG00000001986;SE:X:41654253-41654810:41654924-41669501:+	0.00932511778232807	0	0.0140873170260855	0	0.00549425372262959	0.00452581983689493	0.00853798996641685	0	0.0116868145167802	0	0.00565033905509772	0.00465974280240752	SE	other SE	ENSG00000125675;SE:X:122598963-122599525:122599639-122613914:+	ENSMUSG00000001986	ENSMUST00000139965	ENSMUST00000139965,ENSMUST00000076349
ENSMUSG00000001998;A3:2:127043543-127043647:127043543-127043679:+	1	1	1	1	1	1	1	1	1	1	1	1	A3	NA	NA	ENSMUSG00000001998	ENSMUST00000110394,ENSMUST00000002063	ENSMUST00000002063,ENSMUST00000175663,ENSMUST00000110394
ENSMUSG00000001998;SE:2:127035210-127037786:127037859-127043421:+	1	1	1	1	1	1	1	1	1	1	1	1	SE	other SE	ENSG00000081014;SE:15:51223168-51226821:51226894-51233639:+	ENSMUSG00000001998	ENSMUST00000175663,ENSMUST00000110394,ENSMUST00000002063	ENSMUST00000002063,ENSMUST00000175663,ENSMUST00000110394,ENSMUST00000177372
ENSMUSG00000001999;AL:2:127086942-127087267:127087337:127086942-127090244:127090349:+	0.699924960883626	1	0.67015465755154	0.682377245864036	0.704715522203313	0.308837522136271	0.671446862996159	1	0.640302596921062	0.653059616765912	0.676482725352769	0.281351987606498	AL	NA	NA	ENSMUSG00000001999	ENSMUST00000110389	ENSMUST00000110389,ENSMUST00000135529
ENSMUSG00000001999;AL:2:127086942-127087267:127087337:127086942-127092039:127092146:+	0.207524011537472	0.43206013100738	1	0.264550648406385	0.999999992597517	0.156452900755302	0.265153083633222	0.47809834301052	1	0.282894864504801	0.999999996346225	0.260027617386946	AL	NA	NA	ENSMUSG00000001999	ENSMUST00000110389	ENSMUST00000110389,ENSMUST00000142737
ENSMUSG00000001999;AL:2:127086942-127090244:127090349:127086942-127092039:127092146:+	0.100937076015673	0	1	0.143420379978794	0.999999982333495	0.293322625562839	0.150065022385834	0	1	0.173264913168516	0.999999992359865	0.473011296299911	AL	NA	NA	ENSMUSG00000001999	ENSMUST00000135529	ENSMUST00000135529,ENSMUST00000142737
ENSMUSG00000002014;A3:X:73787306-73788835:73787306-73788838:+	0.727942575137912	0.748875959578846	0.785647981613321	0.695854217911843	0.710468968042682	0.684424278549836	0.741629389740868	0.741044993907098	0.781404104337526	0.692357067056898	0.738135101785056	0.745296042296744	A3	NA	NA	ENSMUSG00000002014	ENSMUST00000166518	ENSMUST00000166518,ENSMUST00000002090
ENSMUSG00000002020;SE:12:84791944-84792957:84793082-84793619:-	1	1	1	0.580419410847369	1	1	1	1	1	0.825359712230216	0.850020669053065	0.870184416635854	SE	other SE	NA	ENSMUSG00000002020	ENSMUST00000002073,ENSMUST00000163189,ENSMUST00000110254	ENSMUST00000165141,ENSMUST00000002073,ENSMUST00000163189,ENSMUST00000110254
ENSMUSG00000002020;SE:12:84799491-84803787:84803915-84804357:-	1	0	0	1	0.894666678783128	1	1	0	0	1	0.855562988698038	1	SE	other SE	NA	ENSMUSG00000002020	ENSMUST00000002073	ENSMUST00000002073,ENSMUST00000163189,ENSMUST00000110254
ENSMUSG00000002028;A3:9:44841084-44841563:44841080-44841563:-	1	1	1	1	1	1	1	1	1	1	1	1	A3	NA	NA	ENSMUSG00000002028	ENSMUST00000114689,ENSMUST00000002095	ENSMUST00000114689,ENSMUST00000152241,ENSMUST00000002095
ENSMUSG00000002028;A5:9:44833045-44833898:44833045-44833907:-	9.4812318181657e-05	7.04973177274595e-05	0.0324625003871345	0.0019813096222148	0.0803716957017642	0.468265704004984	9.48853257136124e-05	7.0551582710479e-05	0.0324867155604928	0.00198282830083844	0.0804285107531221	0.46845747432669	A5	NA	NA	ENSMUSG00000002028	ENSMUST00000114689	ENSMUST00000114689,ENSMUST00000002095
ENSMUSG00000002028;SE:9:44853006-44878705:44878803-44880849:-	0	0	0	0	0	0	0	0	0	0	0	0	SE	other SE	NA	ENSMUSG00000002028	ENSMUST00000128768	ENSMUST00000114689,ENSMUST00000002095,ENSMUST00000128768
ENSMUSG00000002033;SE:9:44974390-44975247:44975270-44980266:-	1	NA	NA	NA	NA	NA	1	-1	0	1	-1	-1	SE	microexon	NA	ENSMUSG00000002033	ENSMUST00000002101	ENSMUST00000002101,ENSMUST00000160886
ENSMUSG00000002043;AL:7:19515297-19515846:19515874:19515297-19515962:19516062:+	NA	0.737884981132211	0.629832059412165	0.938221233933978	0.321553253828199	0.182795226238876	0.655634911428903	0.654328982884152	0.715210715810404	0.47277980974504	0.599979089909654	0.717502884152636	AL	NA	NA	ENSMUSG00000002043	ENSMUST00000002112,ENSMUST00000135972	ENSMUST00000002112,ENSMUST00000135972,ENSMUST00000108455
ENSMUSG00000002043;SE:7:19508832-19514201:19514268-19514422:+	NA	NA	NA	NA	NA	NA	NA	NA	NA	NA	NA	NA	SE	other SE	NA	ENSMUSG00000002043	ENSMUST00000002112,ENSMUST00000108455	ENSMUST00000002112,ENSMUST00000136873,ENSMUST00000108455,ENSMUST00000147114
ENSMUSG00000002043;SE:7:19514539-19515007:19515090-19515204:+	NA	0.454036192153812	0.370167940587835	0.102320868198196	0.679806070497501	1	0.344365088571097	0.546985817745096	0.284789284189596	0.579258990883899	0.400658397088489	0.332757803959216	SE	other SE	NA	ENSMUSG00000002043	ENSMUST00000002112,ENSMUST00000108455	ENSMUST00000002112,ENSMUST00000135972,ENSMUST00000108455
ENSMUSG00000002058;A3:11:78348259-78348465:78348259-78348531:+	0.0693094052015934	0.0294649051175585	0.0953700479697308	0.0129143894324517	0.0804472991980966	0.0918987416568516	0.0679040366129796	0.0152842092608228	0.0842445998245128	0.015481258906132	0.0592600104157031	0.0436268642975511	A3	NA	NA	ENSMUSG00000002058	ENSMUST00000108295	ENSMUST00000100755,ENSMUST00000002127,ENSMUST00000108295
ENSMUSG00000002058;AF:11:78343567:78343786-78347218:78346735:78346759-78347218:+	0.629226345711588	0.368722177349579	0.257211093290987	0.27104926298383	0.4350905070296	0.751401548752894	0.554954113852367	0.189449039826318	0.206190908622864	0.290222965907654	0.291206282432765	0.321602835573559	AF	NA	NA	ENSMUSG00000002058	ENSMUST00000002127,ENSMUST00000108295	ENSMUST00000100755,ENSMUST00000002127,ENSMUST00000108295
ENSMUSG00000002059;A3:11:78191455-78191575:78191455-78191611:+	NA	1	0.872315747267976	0.904039031994104	0.968081956835366	0.899744662314733	0.999999894352528	1	0.862504767681062	0.891280264727399	0.971526229030851	0.928940540196178	A3	NA	NA	ENSMUSG00000002059	ENSMUST00000150941,ENSMUST00000002128,ENSMUST00000108322,ENSMUST00000056241	ENSMUST00000108322,ENSMUST00000156435,ENSMUST00000056241,ENSMUST00000150941,ENSMUST00000002128
ENSMUSG00000002059;A5:11:78191289-78191365:78191265-78191365:+	NA	1	1	1	1	1	1	1	1	1	1	1	A5	NA	NA	ENSMUSG00000002059	ENSMUST00000150941,ENSMUST00000002128,ENSMUST00000108322,ENSMUST00000156435	ENSMUST00000108322,ENSMUST00000156435,ENSMUST00000056241,ENSMUST00000150941,ENSMUST00000002128
ENSMUSG00000002059;AF:11:78188440:78188511-78189571:78188922:78189390-78189571:+	0	0.538439209295024	0	0.486359320718868	0.2814328793815	0.0458078579206345	0.223669386612138	0.428463822122117	0	0.294095052697299	0.305699198105954	0.321148168739117	AF	NA	NA	ENSMUSG00000002059	ENSMUST00000150941	ENSMUST00000207728,ENSMUST00000150941
ENSMUSG00000002059;AF:11:78188440:78188511-78189571:78189337:78189390-78189571:+	NA	0.211673448164412	0	0.146575065849962	0.141239348308733	0.164110922885751	0.128116560481043	0.273347771747666	0	0.149800267945644	0.144367440606632	0.167646202415252	AF	NA	NA	ENSMUSG00000002059	ENSMUST00000150941	ENSMUST00000056241,ENSMUST00000108322,ENSMUST00000002128,ENSMUST00000150941
ENSMUSG00000002076;SE:17:31946811-31987348:31987451-32007676:-	NA	NA	NA	NA	NA	NA	NA	NA	NA	NA	NA	NA	SE	other SE	NA	ENSMUSG00000002076	ENSMUST00000002145	ENSMUST00000133308,ENSMUST00000002145
ENSMUSG00000002100;A3:2:91122342-91122636:91122342-91122639:+	0.299265958144774	NA	NA	NA	NA	NA	0.299439061402979	-1	-1	-1	-1	-1	A3	NA	NA	ENSMUSG00000002100	ENSMUST00000169776	ENSMUST00000169776,ENSMUST00000111430
ENSMUSG00000002100;SE:2:91121955-91122340:91122342-91122636:+	0.112347835600602	0	0	NA	NA	NA	0.12778784897971	0	0	0	0	0	SE	microexon	NA	ENSMUSG00000002100	ENSMUST00000169776	ENSMUST00000137942,ENSMUST00000169776
ENSMUSG00000002102;A3:2:91056042-91056642:91056042-91056658:+	0.0416139169326067	0.137848721834879	0.167550824267941	0.215900073319221	0.0130959806701425	0.0704068222636486	0.0528045937004782	0.179665798809566	0.176953133442385	0.164104260533487	0.0154579192362654	0.0500874335186277	A3	NA	NA	ENSMUSG00000002102	ENSMUST00000146506	ENSMUST00000146506,ENSMUST00000185715,ENSMUST00000067663,ENSMUST00000111441,ENSMUST00000002171
ENSMUSG00000002102;SE:2:91054658-91054979:91055104-91055458:+	1	1	1	0.995744616044251	0.999999995246014	1	1	1	1	0.995483888449146	0.999999995118494	1	SE	other SE	NA	ENSMUSG00000002102	ENSMUST00000067663,ENSMUST00000002171,ENSMUST00000146506,ENSMUST00000185715	ENSMUST00000146506,ENSMUST00000185715,ENSMUST00000067663,ENSMUST00000111441,ENSMUST00000002171
ENSMUSG00000002103;A3:2:91203696-91204228:91203696-91204240:+	0.0700856909835777	0.15825031772793	0.127554792816706	0.134226299834991	0	0.220031994244566	0.0642798075915163	0.179569390069215	0.137397496700195	0.141255780304312	0	0.291519093442649	A3	NA	NA	ENSMUSG00000002103	ENSMUST00000155418	ENSMUST00000155418,ENSMUST00000002172,ENSMUST00000150403
ENSMUSG00000002103;SE:2:91205908-91206010:91206108-91206188:+	1	0.999999956082507	0.999740490806388	1	1	1	1	0.999999952022058	0.999724932566828	1	1	1	SE	other SE	NA	ENSMUSG00000002103	ENSMUST00000002172	ENSMUST00000150403,ENSMUST00000002172
ENSMUSG00000002104;SE:2:91036885-91041854:91042012-91042960:+	NA	0.536060994665889	1	NA	NA	NA	0.55318671130028	0.530915211488198	1	1	0.999999982269478	0	SE	other SE	NA	ENSMUSG00000002104	ENSMUST00000111445,ENSMUST00000050323	ENSMUST00000111446,ENSMUST00000111445,ENSMUST00000050323
ENSMUSG00000002105;A3:2:91065739-91066013:91065700-91066013:-	0.216051418420066	0.213078692146058	0	0.144380190474934	0.483795993027728	0.420844763659907	0.22344052164427	0.225615624379098	0	0.149786766217726	0.386026994988954	0.431383459988021	A3	NA	NA	ENSMUSG00000002105	ENSMUST00000111436	ENSMUST00000111436,ENSMUST00000073575
ENSMUSG00000002105;SE:2:91064804-91064906:91065007-91065582:-	0.380618502762121	0.576733490752599	0.352411625944362	0.26851190876956	0.223176213532504	1	0.272325696149187	0.283786117288019	0.272628790893267	0.33983200978414	0.316350185797566	0.249247230315761	SE	other SE	NA	ENSMUSG00000002105	ENSMUST00000073575,ENSMUST00000111436	ENSMUST00000079976,ENSMUST00000111436,ENSMUST00000073575
ENSMUSG00000002107;A3:2:6553982-6560671:6553964-6560671:-	0.501813013159029	0.532632910575591	0.618855387044069	0.24475610097861	0.379711994449824	0.273883397534566	0.490631545867648	0.523609222958126	0.619721036070221	0.242097358509237	0.389308115568338	0.268892592227792	A3	NA	NA	ENSMUSG00000002107	ENSMUST00000142941	ENSMUST00000142941,ENSMUST00000114924,ENSMUST00000182706,ENSMUST00000100429,ENSMUST00000002176,ENSMUST00000114934,ENSMUST00000183091,ENSMUST00000183209,ENSMUST00000170438,ENSMUST00000182851
ENSMUSG00000002107;A5:2:6553964-6560659:6553964-6560671:-	0.338890348764365	0.0575590025156944	0.0681212146692318	0.200465273843357	0.237463736315131	0.277782417012593	0.315016536077692	0.0571731271326873	0.0427051998742665	0.206197686242386	0.248087418675502	0.271814002731071	A5	NA	NA	ENSMUSG00000002107	ENSMUST00000182879,ENSMUST00000114927,ENSMUST00000150624,ENSMUST00000182404	ENSMUST00000182404,ENSMUST00000114924,ENSMUST00000182706,ENSMUST00000182879,ENSMUST00000100429,ENSMUST00000002176,ENSMUST00000114934,ENSMUST00000183091,ENSMUST00000114927,ENSMUST00000183209,ENSMUST00000170438,ENSMUST00000150624,ENSMUST00000182851
ENSMUSG00000002107;AF:2:6721613-6872356:6872597:6721613-6884852:6884904:-	0.999999988848261	0.999999999917413	0.676817274423213	0.999983688402148	0.551355192770044	0.399104890613409	0.999999985868912	0.999999999893617	0.603017675185624	0.999980021320043	0.512743226643961	0.467731733996086	AF	NA	NA	ENSMUSG00000002107	ENSMUST00000183984	ENSMUST00000183091,ENSMUST00000182851,ENSMUST00000183984
ENSMUSG00000002107;AF:2:6721613-6872356:6872597:6721613-6884852:6884958:-	0.341754564826636	0.360490630587921	0.383934669325047	0.552542233009617	1	1	0.283315148674077	0.298833382907629	0.30507792214272	0.511379878998497	1	1	AF	NA	NA	ENSMUSG00000002107	ENSMUST00000183984	ENSMUST00000170438,ENSMUST00000114924,ENSMUST00000114934,ENSMUST00000183984
ENSMUSG00000002107;SE:2:6547213-6549832:6549975-6553785:-	0.919381139800764	0.861811593229228	0.975073687530232	0.874420357318342	0.785443824251193	0.807445344631878	0.921016518141983	0.859914776899355	0.975618182200804	0.883337382780461	0.803578070159485	0.801756349369153	SE	other SE	NA	ENSMUSG00000002107	ENSMUST00000002176,ENSMUST00000100429,ENSMUST00000114927,ENSMUST00000142941,ENSMUST00000150624,ENSMUST00000182851,ENSMUST00000114924,ENSMUST00000114934,ENSMUST00000182706	ENSMUST00000142941,ENSMUST00000114924,ENSMUST00000182706,ENSMUST00000182879,ENSMUST00000100429,ENSMUST00000002176,ENSMUST00000114934,ENSMUST00000183091,ENSMUST00000114927,ENSMUST00000183209,ENSMUST00000170438,ENSMUST00000150624,ENSMUST00000182851
ENSMUSG00000002107;SE:2:6553964-6554280:6554320-6560659:-	0.406598567675463	0.774079057989939	0.774077074553013	0.470380213008502	0.399314599033695	0.304777288651975	0.369002738798343	0.722790428623735	0.798417470955998	0.398527959610263	0.327302971390958	0.378509878542998	SE	microexon	NA	ENSMUSG00000002107	ENSMUST00000183984	ENSMUST00000182404,ENSMUST00000182879,ENSMUST00000183984,ENSMUST00000114927,ENSMUST00000150624
ENSMUSG00000002108;SE:2:91190284-91190462:91190641-91190739:-	NA	NA	NA	NA	NA	NA	NA	NA	NA	NA	NA	NA	SE	other SE	NA	ENSMUSG00000002108	ENSMUST00000111356,ENSMUST00000002177,ENSMUST00000111354	ENSMUST00000111356,ENSMUST00000002177,ENSMUST00000111355,ENSMUST00000111354
ENSMUSG00000002111;A3:2:91096993-91099400:91096993-91099430:+	0	0	0	0.168555889881205	0	0.523459763157896	0.290130663019394	0	0	0.194328432289821	0.1892737575966	0.238922906620134	A3	NA	NA	ENSMUSG00000002111	ENSMUST00000132741	ENSMUST00000132741,ENSMUST00000002180
ENSMUSG00000002111;AF:2:91082504:91082523-91099430:91096949:91096993-91099430:+	0	0.521830860228309	0.357589414661808	0.158681122293245	0	0	0.408209956376605	0.599454140855578	0.407791102276866	0.46668329939437	0.340385366128788	6.92850594434066e-09	AF	NA	NA	ENSMUSG00000002111	ENSMUST00000169852	ENSMUST00000169852,ENSMUST00000002180
ENSMUSG00000002147;SE:10:127647823-127648106:127648189-127650696:+	1	0.999988931652508	0.96396421885337	1	1	1	1	0.999996897128727	0.955080512263066	1	1	1	SE	other SE	NA	ENSMUSG00000002147	ENSMUST00000092074	ENSMUST00000092074,ENSMUST00000120279
ENSMUSG00000002205;MX:7:44757895-44759700:44759894-44762991:44757895-44760878:44760942-44762991:+	1	1.09582274370362e-08	0	0	NA	0.274143978954168	1	8.90532334850953e-09	0	0	-1	0.474105396807596	MX	NA	NA	ENSMUSG00000002205	ENSMUST00000147952	ENSMUST00000147952,ENSMUST00000144515
ENSMUSG00000002205;SE:7:44757895-44759700:44759894-44760878:+	1	0.957719876556437	0.883181180055599	0.906079038990956	1	0.78206532980499	1	0.955630755845495	0.913735098202068	0.925511366866162	1	0.796782426467402	SE	other SE	NA	ENSMUSG00000002205	ENSMUST00000165957,ENSMUST00000002275	ENSMUST00000002275,ENSMUST00000144515,ENSMUST00000165957
ENSMUSG00000002205;SE:7:44759894-44760878:44760942-44762991:+	0.736988579701457	0.999999999516231	1	1	1	0.904774775605062	0.912379266012706	0.999999999586532	1	1	1	0.813053680423862	SE	other SE	NA	ENSMUSG00000002205	ENSMUST00000165957,ENSMUST00000002275	ENSMUST00000147952,ENSMUST00000002275,ENSMUST00000165957
ENSMUSG00000002227;A3:3:104818156-104818357:104818121-104818357:-	NA	0.999079359124707	NA	NA	0	NA	-1	0.99126273820975	1	1	0.54265543883919	1	A3	NA	NA	ENSMUSG00000002227	ENSMUST00000136148	ENSMUST00000166979,ENSMUST00000106775,ENSMUST00000136148
ENSMUSG00000002233;A3:3:104793030-104793870:104793030-104793911:+	1	1	1	1	1	1	1	1	1	1	1	1	A3	NA	NA	ENSMUSG00000002233	ENSMUST00000196817,ENSMUST00000002303,ENSMUST00000106787	ENSMUST00000176347,ENSMUST00000002303,ENSMUST00000196817,ENSMUST00000106787
ENSMUSG00000002240;SE:5:87835733-87837608:87837631-87841258:+	NA	NA	NA	NA	NA	NA	-1	-1	-1	-1	-1	-1	SE	microexon	NA	ENSMUSG00000002240	ENSMUST00000101056	ENSMUST00000101056,ENSMUST00000002310
ENSMUSG00000002279;A3:17:25645316-25654420:25645316-25654526:+	1	0.877930940601093	0.938556911370132	0.961452568079423	1	1	1	0.915035014515533	0.952835756092016	0.977655861327842	1	1	A3	NA	NA	ENSMUSG00000002279	ENSMUST00000063344,ENSMUST00000116641	ENSMUST00000116641,ENSMUST00000063344,ENSMUST00000154842
ENSMUSG00000002279;MX:17:25585852-25588676:25588686-25612296:25585852-25603763:25603773-25612296:+	1	1	1	1	1	1	1	1	1	1	1	1	MX	NA	NA	ENSMUSG00000002279	ENSMUST00000116641,ENSMUST00000154842	ENSMUST00000116641,ENSMUST00000154842,ENSMUST00000063344
ENSMUSG00000002280;A3:17:25775141-25776949:25775141-25776966:+	0.360618142672701	0.421464758242282	0.213236146311809	0.33891339562033	0.0409493439784298	0	0.18786512519329	0.350678563082162	0.0773205496263178	0.282916672406701	0.0365680288335364	0.123657678727328	A3	NA	NA	ENSMUSG00000002280	ENSMUST00000131458	ENSMUST00000134108,ENSMUST00000002350,ENSMUST00000131458
ENSMUSG00000002280;A3:17:25780952-25781193:25780952-25781241:+	0.318771804429324	0	0.030196874474096	0.10558650837846	0.352180678205704	0.467000902480744	0.32713857167782	0	0.032897047891394	0.109255607084459	0.36095932696915	0.476537291536882	A3	NA	NA	ENSMUSG00000002280	ENSMUST00000134108	ENSMUST00000134108,ENSMUST00000002350
ENSMUSG00000002289;A3:17:33780647-33780783:33780643-33780783:-	1	1	1	1	1	1	1	1	1	1	1	1	A3	NA	NA	ENSMUSG00000002289	ENSMUST00000002360	ENSMUST00000173869,ENSMUST00000002360
ENSMUSG00000002297;A3:5:8404916-8405802:8404913-8405802:-	NA	1	0	0.892510024064027	0.883522085755051	0.968271693305647	0.151252082813302	1	0	0.89267052060621	0.88369456082615	0.96832312521006	A3	NA	NA	ENSMUSG00000002297	ENSMUST00000171808,ENSMUST00000168500	ENSMUST00000171808,ENSMUST00000168500,ENSMUST00000002368
ENSMUSG00000002297;AL:5:8397220:8398162-8399688:8398567:8398669-8399688:-	NA	0.337052271488439	1	1	1	1	1	0.781666416547213	0.714008235568332	0.812697892265875	0.904273211449217	0.898964166947403	AL	NA	NA	ENSMUSG00000002297	ENSMUST00000002368,ENSMUST00000171808	ENSMUST00000163141,ENSMUST00000171808,ENSMUST00000002368
ENSMUSG00000002297;SE:5:8398162-8399688:8399812-8403080:-	NA	0.830996707093016	1	1	1	1	1	0.804613008043467	1	1	1	1	SE	other SE	NA	ENSMUSG00000002297	ENSMUST00000002368,ENSMUST00000171808	ENSMUST00000171808,ENSMUST00000168500,ENSMUST00000002368
ENSMUSG00000002307;A5:17:33912807-33913273:33912693-33913273:+	1	1	1	1	1	1	1	1	1	1	1	1	A5	NA	NA	ENSMUSG00000002307	ENSMUST00000079421,ENSMUST00000170075,ENSMUST00000174146	ENSMUST00000174146,ENSMUST00000170075,ENSMUST00000079421,ENSMUST00000174541
ENSMUSG00000002308;AF:17:33843171:33843291-33846016:33843553:33843631-33846016:+	0.909236620404586	0.643135922064634	0.475466173560708	0.76022728358528	0.889185093138505	0.840833977703973	0.881315625800315	0.607249192925234	0.460430007148088	0.771242043532853	0.865249604917883	0.850594623492476	AF	NA	NA	ENSMUSG00000002308	ENSMUST00000002379	ENSMUST00000087559,ENSMUST00000002379
ENSMUSG00000002319;SE:14:55634194-55634280:55634409-55635005:-	1	1	1	1	0.82867799119018	0.753188580513397	1	1	1	1	0.96146047227481	0.911314546146125	SE	other SE	ENSG00000196497;SE:14:24656785-24656873:24657002-24657422:-	ENSMUSG00000002319	ENSMUST00000047131,ENSMUST00000135221	ENSMUST00000047131,ENSMUST00000135221,ENSMUST00000148351
ENSMUSG00000002320;A3:14:55638132-55640385:55638070-55640385:-	1	1	1	0.923500222357692	0.942710481156612	0.985143281042546	1	1	1	0.984635367980309	0.979379449782816	0.985537806197544	A3	NA	NA	ENSMUSG00000002320	ENSMUST00000120041,ENSMUST00000122358,ENSMUST00000121937,ENSMUST00000121791,ENSMUST00000002391,ENSMUST00000132338	ENSMUST00000120041,ENSMUST00000149726,ENSMUST00000002391,ENSMUST00000121937,ENSMUST00000122358,ENSMUST00000121791,ENSMUST00000132338
ENSMUSG00000002320;A5:14:55636612-55637859:55636612-55637910:-	1	0.933693853409846	0.929715771333723	0.980964751072781	0.987075929565865	0.974516121326398	1	0.935449129932149	0.926742959782029	0.978872577314206	0.985523561155209	0.975298247821958	A5	NA	NA	ENSMUSG00000002320	ENSMUST00000120041,ENSMUST00000122358,ENSMUST00000121791,ENSMUST00000002391	ENSMUST00000120041,ENSMUST00000002391,ENSMUST00000121937,ENSMUST00000122358,ENSMUST00000121791
ENSMUSG00000002342;A3:8:70177338-70177452:70177338-70177527:+	1	1	1	1	1	1	1	1	1	1	1	1	A3	NA	NA	ENSMUSG00000002342	ENSMUST00000147656,ENSMUST00000002413	ENSMUST00000147656,ENSMUST00000149105,ENSMUST00000002413
ENSMUSG00000002345;AF:8:70139736:70139772-70141864:70140341:70140356-70141864:+	0.187691722182609	0.650872781620507	0.587675399387872	0.786106777635362	0.619229472514855	0.512998089147904	0.585935054148165	0.674392070242887	0.592175573796461	0.682997005547357	0.627002581471633	0.463295367756333	AF	NA	NA	ENSMUSG00000002345	ENSMUST00000123760,ENSMUST00000129668,ENSMUST00000002418	ENSMUST00000123760,ENSMUST00000129668,ENSMUST00000110139,ENSMUST00000002418
ENSMUSG00000002393;A3:8:71378527-71380991:71378483-71380991:-	0	0	0	0	0.0208436257671271	0	0	0	0	0	0.0121635544998847	0	A3	NA	NA	ENSMUSG00000002393	ENSMUST00000124732	ENSMUST00000002466,ENSMUST00000124732
ENSMUSG00000002393;A3:8:71378556-71380991:71378483-71380991:-	0.0105441434244539	0.032132296664293	0.0824900470893332	0.0733662126902061	0	0.0221887698858637	0.00928867420384999	0.0334502015088291	0.0280254531205747	0.0827359817112243	0	0.0186975969035958	A3	NA	NA	ENSMUSG00000002393	ENSMUST00000137058	ENSMUST00000002466,ENSMUST00000137058
ENSMUSG00000002393;A3:8:71378556-71380991:71378527-71380991:-	1	1	1	1	0	1	1	1	1	1	0	1	A3	NA	NA	ENSMUSG00000002393	ENSMUST00000137058	ENSMUST00000137058,ENSMUST00000124732
ENSMUSG00000002396;SE:8:71371985-71372468:71372633-71372749:+	0.47361639547867	0.356369815062553	0.638457205653992	1	0.408168773606199	0.382714577965112	0.664639191514015	0.417414637418662	0.54976825310791	0.871840439248183	0.603035561935835	0.436375664289788	SE	other SE	ENSG00000099330;SE:19:17338008-17338649:17338814-17339065:+	ENSMUSG00000002396	ENSMUST00000002469	ENSMUST00000002469,ENSMUST00000110051
ENSMUSG00000002409;A3:7:28185436-28185714:28185436-28185834:+	0.465470506817405	0.308513385629883	0.505799680470276	0.547452920795672	0.456560104040555	0.392492251071262	0.386426266161306	0.255740970025411	0.500700972737299	0.57948137129947	0.375221062784836	0.246493645071701	A3	NA	NA	ENSMUSG00000002409	ENSMUST00000172467,ENSMUST00000085901	ENSMUST00000172761,ENSMUST00000172467,ENSMUST00000085901
ENSMUSG00000002413;RI:6:39677378:39677472-39677572:39677641:-	0.231753217523035	0.626864687393585	0.630759233110032	0.577421166294508	0.451967320039223	0.252068880827544	0.506286566761006	0.65210811884888	0.635718863090266	0.549346099606621	0.473844882052493	0.343804937175003	RI	NA	NA	ENSMUSG00000002413	ENSMUST00000101497	ENSMUST00000101497,ENSMUST00000002487
ENSMUSG00000002413;SE:6:39644380-39646725:39646844-39648450:-	0.768246782476965	0.373135312606415	0.369240766889968	0.422578833705492	0.548032679960777	0.747931119172456	0.493713433238994	0.347891881151121	0.364281136909734	0.450653900393379	0.526155117947507	0.656195062824997	SE	other SE	NA	ENSMUSG00000002413	ENSMUST00000002487	ENSMUST00000101497,ENSMUST00000002487
ENSMUSG00000002413;SE:6:39648486-39648821:39648856-39651605:-	0.768246782476965	0.373135312606415	0.369240766889968	0.422578833705492	0.548032679960777	0.747931119172456	0.493713433238994	0.347891881151121	0.364281136909734	0.450653900393379	0.526155117947507	0.656195062824997	SE	microexon	NA	ENSMUSG00000002413	ENSMUST00000002487	ENSMUST00000101497,ENSMUST00000002487
ENSMUSG00000002458;AL:2:181688692:181688718-181689377:181689110:181689295-181689377:-	NA	NA	NA	NA	NA	NA	NA	NA	NA	NA	NA	NA	AL	NA	NA	ENSMUSG00000002458	ENSMUST00000144476	ENSMUST00000108778,ENSMUST00000144476,ENSMUST00000108776,ENSMUST00000002532,ENSMUST00000165416,ENSMUST00000108771,ENSMUST00000108772
ENSMUSG00000002459;AF:1:4916980-4923847:4923965:4916980-5019311:5019379:-	NA	NA	NA	NA	NA	NA	NA	NA	NA	NA	NA	NA	AF	NA	NA	ENSMUSG00000002459	ENSMUST00000119256	ENSMUST00000119256,ENSMUST00000170566
ENSMUSG00000002459;AF:1:4923989-5019311:5019379:4923989-5070010:5070177:-	1	0.98624131437	0.918890455315199	0.966998438821325	0.947040809413937	0.97800266454139	1	0.9818146506914	0.921760853997687	0.962612095877973	0.910170379612821	0.956950006842472	AF	NA	NA	ENSMUSG00000002459	ENSMUST00000002533	ENSMUST00000147158,ENSMUST00000002533
ENSMUSG00000002459;SE:1:4916980-4923847:4923989-5019311:-	NA	NA	NA	NA	NA	NA	NA	NA	NA	NA	NA	NA	SE	other SE	NA	ENSMUSG00000002459	ENSMUST00000002533	ENSMUST00000170566,ENSMUST00000002533
ENSMUSG00000002459;SE:1:4923989-5020738:5021037-5070010:-	1	0.805490439431828	0.577239203245586	0.540779111051623	0.659012496649423	0.193468726575973	1	0.531231643014833	0.133316976181772	0.29222108459966	0.233378555501019	0.334452693160761	SE	other SE	NA	ENSMUSG00000002459	ENSMUST00000118000	ENSMUST00000147158,ENSMUST00000118000
ENSMUSG00000002475;A3:18:10645223-10647726:10645181-10647726:-	0	0	0	0	0.0370607286652059	0.0388695683931989	0	0	0	0	0.0392846718518624	0.0430688280400256	A3	NA	NA	ENSMUSG00000002475	ENSMUST00000117726	ENSMUST00000117726,ENSMUST00000144150
ENSMUSG00000002475;A3:18:10645235-10647726:10645181-10647726:-	0.669215118945277	0.828870390051157	0.705325077110633	0.606563852479973	0.48845643517358	0.574291851967089	0.637013324765824	0.7848527145486	0.753835240236628	0.630941946066012	0.509939597206167	0.549022914036212	A3	NA	NA	ENSMUSG00000002475	ENSMUST00000117828,ENSMUST00000002549	ENSMUST00000117828,ENSMUST00000144150,ENSMUST00000002549
ENSMUSG00000002475;A3:18:10645235-10647726:10645223-10647726:-	1	1	1	1	0.961255446642999	0.970894260904092	1	1	1	1	0.962188873492886	0.96434829734075	A3	NA	NA	ENSMUSG00000002475	ENSMUST00000117828,ENSMUST00000002549	ENSMUST00000117828,ENSMUST00000117726,ENSMUST00000002549
ENSMUSG00000002486;A3:5:114714801-114715553:114714801-114715622:+	1	1	1	1	1	NA	1	1	1	1	1	1	A3	NA	NA	ENSMUSG00000002486	ENSMUST00000094441	ENSMUST00000131679,ENSMUST00000094441
ENSMUSG00000002489;AL:16:89787161:89787165-89793002:89789125:89789591-89793002:-	0	0.245785072129814	0.156345761187174	0.100422786982856	0.034193888058062	0	0.304786686130649	0.283999757701412	0.127521450949009	0.0778356797796142	0.0370939148907395	0.483397047127479	AL	NA	NA	ENSMUSG00000002489	ENSMUST00000144691	ENSMUST00000002588,ENSMUST00000164263,ENSMUST00000114122,ENSMUST00000163370,ENSMUST00000144691,ENSMUST00000114124
ENSMUSG00000002524;SE:15:76072568-76074607:76074657-76075542:-	0.406157833736885	0.732470544568222	0.49957651940641	0.43764944836123	0.331001649280849	0.585727838195692	0.431364430653468	0.726112053018336	0.49231553874785	0.427453572418499	0.316728149131868	0.572765760593457	SE	microexon	ENSG00000179950;SE:8:144900704-144902836:144902886-144903767:-	ENSMUSG00000002524	ENSMUST00000100527	ENSMUST00000002599,ENSMUST00000100527
ENSMUSG00000002546;AF:2:32288081:32288194-32292093:32288313:32288396-32292093:+	0.329878396718061	0.0858392527946799	0	0.160386790311513	0	0.0866082806217825	0.127738630643775	0.0554553763353952	0	0.0764517279326559	0	0.0513523212877148	AF	NA	NA	ENSMUSG00000002546	ENSMUST00000139494	ENSMUST00000113377,ENSMUST00000139494,ENSMUST00000100194
ENSMUSG00000002546;AF:2:32288081:32288194-32292093:32288333:32288396-32292093:+	1	1	NA	1	NA	1	1	1	-1	1	-1	1	AF	NA	NA	ENSMUSG00000002546	ENSMUST00000139494	ENSMUST00000131712,ENSMUST00000139494
ENSMUSG00000002546;AF:2:32288081:32288194-32292093:32288346:32288396-32292093:+	0.195539030551996	0.107178569939773	0	0.224576644719443	0	0.0628845237643458	0.0486640508456506	0.06702098371935	0	0.0966422830845285	0	0.0322832130638191	AF	NA	NA	ENSMUSG00000002546	ENSMUST00000139494	ENSMUST00000081670,ENSMUST00000139494
ENSMUSG00000002546;AF:2:32288081:32288194-32292093:32288351:32288396-32292093:+	0.279248572278546	0.176772899562718	0	0.426634273839097	0	0.0884281961888693	0.233637575953598	0.159988178486274	0	0.397313911153809	0	0.103766564446679	AF	NA	NA	ENSMUSG00000002546	ENSMUST00000139494	ENSMUST00000139494,ENSMUST00000147707
ENSMUSG00000002546;AF:2:32288081:32288194-32292093:32288355:32288396-32292093:+	1	0.177892773720824	0	0.17046761520547	0	0.999863857094971	1	0.17365883592843	0	0.149608443445057	0	0.99989175226947	AF	NA	NA	ENSMUSG00000002546	ENSMUST00000139494	ENSMUST00000129193,ENSMUST00000139494
ENSMUSG00000002546;SE:2:32292215-32293315:32293395-32296626:+	0.997472906852851	0.765567476864699	0.703021263302985	0.47640790233777	0.097021345348494	0.517466003055264	0.995828068370266	0.814237669594712	0.665838082369572	0.53123028849152	0.0762479518711426	0.342865533995421	SE	other SE	NA	ENSMUSG00000002546	ENSMUST00000139494,ENSMUST00000100194,ENSMUST00000147707	ENSMUST00000113377,ENSMUST00000139494,ENSMUST00000129193,ENSMUST00000100194,ENSMUST00000147707
ENSMUSG00000002546;SE:2:32292215-32296626:32296721-32296965:+	0.00343564482201502	0.370659463969343	0.477982276002613	0.653642776968328	0.601901298943558	0.414405836537917	0.00236506588476423	0.27230042425789	0.484779310748853	0.504236581300125	0.569761378295001	0.381280271995742	SE	other SE	NA	ENSMUSG00000002546	ENSMUST00000113377,ENSMUST00000129193	ENSMUST00000129193,ENSMUST00000081670,ENSMUST00000113377,ENSMUST00000131712
ENSMUSG00000002546;SE:2:32297577-32297754:32297834-32298600:+	0.704230703813118	0.67165903098905	0.7107150012349	0.583152868018994	0.929675269222195	0.711701120701303	0.889400158605629	0.755655107806723	0.772581466137178	0.748467772976393	0.954678180384818	0.848700560919909	SE	other SE	NA	ENSMUSG00000002546	ENSMUST00000113377,ENSMUST00000100194,ENSMUST00000081670	ENSMUST00000081670,ENSMUST00000113377,ENSMUST00000131712,ENSMUST00000129193,ENSMUST00000100194,ENSMUST00000147707
ENSMUSG00000002578;A3:10:128642793-128645721:128642733-128645721:-	NA	NA	NA	NA	NA	NA	NA	NA	NA	NA	NA	NA	A3	NA	NA	ENSMUSG00000002578	ENSMUST00000139442,ENSMUST00000153650	ENSMUST00000139442,ENSMUST00000156052,ENSMUST00000153650
ENSMUSG00000002578;AF:10:128642733-128643875:128643896:128642733-128645721:128645796:-	NA	NA	NA	NA	NA	NA	NA	NA	NA	NA	NA	NA	AF	NA	NA	ENSMUSG00000002578	ENSMUST00000119614	ENSMUST00000156052,ENSMUST00000119614
ENSMUSG00000002578;SE:10:128642733-128643875:128643968-128645721:-	NA	NA	NA	NA	NA	NA	NA	NA	NA	NA	NA	NA	SE	other SE	NA	ENSMUSG00000002578	ENSMUST00000065334,ENSMUST00000133342	ENSMUST00000133342,ENSMUST00000156052,ENSMUST00000065334
ENSMUSG00000002588;SE:6:5171869-5175742:5175823-5181439:-	NA	NA	NA	NA	NA	NA	-1	-1	1	-1	-1	-1	SE	other SE	NA	ENSMUSG00000002588	ENSMUST00000177159	ENSMUST00000177159,ENSMUST00000176945
ENSMUSG00000002588;SE:6:5175823-5177210:5177410-5181439:-	NA	NA	NA	NA	NA	NA	1	-1	0	-1	-1	-1	SE	other SE	NA	ENSMUSG00000002588	ENSMUST00000002663	ENSMUST00000177159,ENSMUST00000002663
ENSMUSG00000002602;SE:7:25770765-25773099:25773125-25773343:-	0.999999992168779	0.666920353012186	1	0.966461948639269	0.999977247578069	0.946981157453489	0.999999992254534	0.668474400804443	1	0.965994648755667	0.999977117422949	0.945596777462959	SE	microexon	NA	ENSMUSG00000002602	ENSMUST00000002677	ENSMUST00000085948,ENSMUST00000002677
ENSMUSG00000002603;AF:7:25687869:25688223-25692377:25689041:25689180-25692377:+	NA	NA	NA	NA	NA	NA	NA	NA	NA	NA	NA	NA	AF	NA	NA	ENSMUSG00000002603	ENSMUST00000002678	ENSMUST00000169009,ENSMUST00000002678
ENSMUSG00000002635;SE:7:34184811-34186294:34186442-34189349:-	1	0.946040891217864	0.90001258909094	1	0.95340161483881	0.853550781926637	1	0.952497952550713	0.906414862210351	1	0.949403038942674	0.893023837793899	SE	other SE	NA	ENSMUSG00000002635	ENSMUST00000002710	ENSMUST00000002710,ENSMUST00000148381
ENSMUSG00000002661;SE:17:56997567-56998389:56998562-56998671:+	0.804878048723693	1	1	0.806112113599233	1	0.806757025855928	0.868174774470809	1	1	0.855980939861978	1	0.608628608352391	SE	other SE	NA	ENSMUSG00000002661	ENSMUST00000002737	ENSMUST00000074141,ENSMUST00000002737
ENSMUSG00000002679;SE:12:81574552-81579570:81579685-81581801:-	1	1	1	1	1	1	1	1	1	1	1	1	SE	other SE	ENSG00000133997;SE:14:71052500-71057983:71058098-71059597:-	ENSMUSG00000002679	ENSMUST00000002756,ENSMUST00000161211	ENSMUST00000161598,ENSMUST00000161211,ENSMUST00000002756
ENSMUSG00000002718;A3:2:166929023-166929785:166929023-166929895:+	1	1	0.999999999743282	0.956626372534955	1	1	1	1	0.999999999862296	0.98583725545136	1	1	A3	NA	NA	ENSMUSG00000002718	ENSMUST00000002790,ENSMUST00000168599,ENSMUST00000163437	ENSMUST00000002790,ENSMUST00000169290,ENSMUST00000168599,ENSMUST00000163437
ENSMUSG00000002718;SE:2:166927336-166927443:166927610-166927713:+	0.99999999995265	1	1	1	0.999999999862592	1	0.999999999951208	1	1	1	0.999999999867945	1	SE	other SE	ENSG00000124207;SE:20:47686834-47688823:47688990-47689105:+	ENSMUSG00000002718	ENSMUST00000169290,ENSMUST00000002790	ENSMUST00000002790,ENSMUST00000168599,ENSMUST00000169290
ENSMUSG00000002718;SE:2:166936026-166937342:166937439-166939635:+	1	0.540520844614229	0.50766147043865	0.542886929609312	0.384477577657504	0.664428504828714	0.853971708637762	0.745454611523039	0.760025538719802	0.815692608107708	0.84477744311384	0.804039785306056	SE	other SE	NA	ENSMUSG00000002718	ENSMUST00000002790,ENSMUST00000168599,ENSMUST00000163437	ENSMUST00000002790,ENSMUST00000164974,ENSMUST00000168599,ENSMUST00000163437
ENSMUSG00000002728;A3:2:145908615-145911673:145908615-145911697:+	0.993135389141353	0.983538513058844	1	1	1	1	0.992990085000211	0.990814516928506	1	1	1	1	A3	NA	NA	ENSMUSG00000002728	ENSMUST00000149461,ENSMUST00000110000,ENSMUST00000002805	ENSMUST00000169732,ENSMUST00000002805,ENSMUST00000110000,ENSMUST00000149461
ENSMUSG00000002728;A3:2:145911763-145912367:145911763-145912393:+	NA	NA	NA	NA	NA	NA	NA	NA	NA	NA	NA	NA	A3	NA	NA	ENSMUSG00000002728	ENSMUST00000149461	ENSMUST00000150316,ENSMUST00000110000,ENSMUST00000149461
ENSMUSG00000002728;A5:2:145911793-145912393:145911763-145912393:+	NA	NA	NA	NA	NA	NA	NA	NA	NA	NA	NA	NA	A5	NA	NA	ENSMUSG00000002728	ENSMUST00000169732,ENSMUST00000002805	ENSMUST00000150316,ENSMUST00000002805,ENSMUST00000110000,ENSMUST00000169732
ENSMUSG00000002728;AL:2:145903362-145908591:145908720:145903362-145911697:145911751:+	NA	NA	NA	NA	NA	NA	NA	NA	NA	NA	NA	NA	AL	NA	NA	ENSMUSG00000002728	ENSMUST00000134759	ENSMUST00000134759,ENSMUST00000165635
ENSMUSG00000002728;SE:2:145903362-145908591:145908615-145911697:+	NA	NA	NA	NA	NA	NA	NA	NA	NA	NA	NA	NA	SE	microexon	NA	ENSMUSG00000002728	ENSMUST00000169732	ENSMUST00000165635,ENSMUST00000169732
ENSMUSG00000002767;A3:17:46646398-46647390:46646398-46647396:+	1	1	1	1	1	1	1	1	1	1	1	1	A3	NA	NA	ENSMUSG00000002767	ENSMUST00000113429,ENSMUST00000002844	ENSMUST00000002844,ENSMUST00000113430,ENSMUST00000113429
ENSMUSG00000002767;A3:17:46648587-46648659:46648587-46648670:+	0.880697236521268	0.907164364396311	0.859476649022254	0.770609698461423	0.778873916262569	0.939088818303188	0.966888498902938	0.952933537862769	0.949866541859405	0.81933588620463	0.919269377194042	0.953352995120767	A3	NA	NA	ENSMUSG00000002767	ENSMUST00000002844,ENSMUST00000113430	ENSMUST00000002844,ENSMUST00000113430,ENSMUST00000113429
ENSMUSG00000002778;A5:7:45881752-45882977:45881559-45882977:+	0.61330584374951	0.475524959672144	0.543427679783405	0.506191615119012	0.624087385236992	0.640344877379608	0.626561549527064	0.588208468172914	0.576092832845147	0.48832874947903	0.661807757961789	0.659340078697679	A5	NA	NA	ENSMUSG00000002778	ENSMUST00000002855,ENSMUST00000211234	ENSMUST00000002855,ENSMUST00000211716,ENSMUST00000211234
ENSMUSG00000002781;SE:7:45897666-45899632:45899736-45906918:+	0.946854256269729	1	1	0.932314030884885	1	1	0.956724853004368	1	1	0.909679550290472	1	1	SE	other SE	NA	ENSMUSG00000002781	ENSMUST00000069772,ENSMUST00000209292,ENSMUST00000209350	ENSMUST00000210503,ENSMUST00000069772,ENSMUST00000209292,ENSMUST00000209350
ENSMUSG00000002781;SE:7:45907112-45908107:45908237-45909322:+	0.968791680309172	0.811788119943098	0.854174758440796	0.927103763969691	0.880571918040876	1	0.968527392129263	0.83967042315895	0.912140250613688	0.904245439948061	0.814510873328751	1	SE	other SE	NA	ENSMUSG00000002781	ENSMUST00000210503,ENSMUST00000069772,ENSMUST00000209350	ENSMUST00000069772,ENSMUST00000210503,ENSMUST00000209350,ENSMUST00000209292
ENSMUSG00000002797;A3:6:54986968-54989500:54986960-54989500:-	1	1	1	1	1	NA	1	1	1	1	1	1	A3	NA	NA	ENSMUSG00000002797	ENSMUST00000204301	ENSMUST00000204301,ENSMUST00000203208
ENSMUSG00000002797;A5:6:54986968-54989412:54986968-54989500:-	0.227023734916049	0.428482260866565	0.624033303117131	0.438508086709707	0.562700576098628	NA	0.583426494324346	0.653926984570884	0.678782567569447	0.638899674921458	0.626311463520766	0.508646013751643	A5	NA	NA	ENSMUSG00000002797	ENSMUST00000131475	ENSMUST00000204301,ENSMUST00000131475
ENSMUSG00000002814;SE:11:60762541-60763366:60763425-60776922:-	1	1	1	1	1	1	1	1	1	1	1	1	SE	other SE	ENSG00000177302;SE:17:18210280-18212196:18212255-18217913:-	ENSMUSG00000002814	ENSMUST00000117743,ENSMUST00000002891,ENSMUST00000120417,ENSMUST00000102668	ENSMUST00000117743,ENSMUST00000130068,ENSMUST00000002891,ENSMUST00000120417,ENSMUST00000102668
ENSMUSG00000002845;A3:16:38582124-38585176:38582124-38585380:+	NA	0.993918364545125	1	0.87462710789268	0.623159439766598	NA	0.455428514789139	0.994279346448146	1	0.659567242598917	0.777324498175895	0.752334834713923	A3	NA	NA	ENSMUSG00000002845	ENSMUST00000163884,ENSMUST00000002924,ENSMUST00000166854,ENSMUST00000169554	ENSMUST00000163884,ENSMUST00000166854,ENSMUST00000169554,ENSMUST00000002924,ENSMUST00000171687
ENSMUSG00000002845;AF:16:38564189:38564301-38585176:38582109:38582124-38585176:+	NA	NA	1	1	NA	NA	1	1	1	1	-1	1	AF	NA	NA	ENSMUSG00000002845	ENSMUST00000163948	ENSMUST00000163948,ENSMUST00000169554
ENSMUSG00000002845;SE:16:38564301-38573054:38573276-38575743:+	NA	NA	NA	NA	NA	NA	NA	NA	NA	NA	NA	NA	SE	other SE	NA	ENSMUSG00000002845	ENSMUST00000163884,ENSMUST00000171687,ENSMUST00000002924	ENSMUST00000171687,ENSMUST00000002924,ENSMUST00000163133,ENSMUST00000163884
ENSMUSG00000002845;SE:16:38586408-38588183:38588303-38590912:+	NA	1	1	1	1	NA	1	1	1	1	1	1	SE	other SE	NA	ENSMUSG00000002845	ENSMUST00000163884,ENSMUST00000171687,ENSMUST00000002924	ENSMUST00000171687,ENSMUST00000169554,ENSMUST00000002924,ENSMUST00000163884
ENSMUSG00000002870;A3:6:88892217-88892945:88892195-88892945:-	0	0	0	0	0	0	0	0	0	0	0	0	A3	NA	NA	ENSMUSG00000002870	ENSMUST00000205165	ENSMUST00000058011,ENSMUST00000205165
ENSMUSG00000002870;SE:6:88893513-88897287:88897516-88898645:-	NA	NA	NA	NA	NA	NA	NA	NA	NA	NA	NA	NA	SE	other SE	NA	ENSMUSG00000002870	ENSMUST00000058011	ENSMUST00000058011,ENSMUST00000203935
ENSMUSG00000002871;A3:6:88908072-88908184:88908072-88908251:+	NA	NA	NA	NA	NA	NA	NA	NA	NA	NA	NA	NA	A3	NA	NA	ENSMUSG00000002871	ENSMUST00000203345,ENSMUST00000153874,ENSMUST00000128790,ENSMUST00000203648,ENSMUST00000055022,ENSMUST00000204765,ENSMUST00000203185,ENSMUST00000129979,ENSMUST00000150236	ENSMUST00000150236,ENSMUST00000128790,ENSMUST00000153874,ENSMUST00000203345,ENSMUST00000152585,ENSMUST00000055022,ENSMUST00000204765,ENSMUST00000123257,ENSMUST00000203648,ENSMUST00000203185,ENSMUST00000129979
ENSMUSG00000002871;AL:6:88908072-88908251:88908257:88908072-88909290:88909299:+	NA	NA	NA	NA	NA	NA	NA	NA	NA	NA	NA	NA	AL	NA	NA	ENSMUSG00000002871	ENSMUST00000152585	ENSMUST00000152585,ENSMUST00000203694
ENSMUSG00000002871;MX:6:88910261-88910341:88910401-88910797:88910261-88910548:88910650-88910797:+	0	NA	0.683344055173638	0	0	NA	0	-1	0.670197094893961	0	0	0	MX	NA	NA	ENSMUSG00000002871	ENSMUST00000203648	ENSMUST00000129979,ENSMUST00000203648
ENSMUSG00000002871;SE:6:88908072-88908184:88908316-88909290:+	NA	NA	NA	NA	NA	NA	NA	NA	NA	NA	NA	NA	SE	other SE	NA	ENSMUSG00000002871	ENSMUST00000203345,ENSMUST00000153874,ENSMUST00000128790,ENSMUST00000203648,ENSMUST00000055022,ENSMUST00000204765,ENSMUST00000203185,ENSMUST00000129979,ENSMUST00000150236	ENSMUST00000150236,ENSMUST00000128790,ENSMUST00000153874,ENSMUST00000203345,ENSMUST00000055022,ENSMUST00000204765,ENSMUST00000203694,ENSMUST00000203648,ENSMUST00000203185,ENSMUST00000129979
ENSMUSG00000002871;SE:6:88908072-88908251:88908316-88909290:+	NA	NA	NA	NA	NA	NA	NA	NA	NA	NA	NA	NA	SE	other SE	NA	ENSMUSG00000002871	ENSMUST00000123257	ENSMUST00000123257,ENSMUST00000203694
ENSMUSG00000002871;SE:6:88910261-88910341:88910401-88910548:+	0.967878710071316	1	0.962777768693944	0.954446222367526	0.988997478347044	NA	0.962288406760439	1	0.969133540928268	0.929198195244045	0.983152387211011	0.968396841804455	SE	other SE	NA	ENSMUSG00000002871	ENSMUST00000055022,ENSMUST00000204765,ENSMUST00000203185	ENSMUST00000129979,ENSMUST00000055022,ENSMUST00000204765,ENSMUST00000203185
ENSMUSG00000002871;SE:6:88910261-88910341:88910401-88910797:+	NA	NA	1	NA	NA	NA	-1	-1	1	-1	-1	-1	SE	other SE	NA	ENSMUSG00000002871	ENSMUST00000203648	ENSMUST00000150236,ENSMUST00000203648
ENSMUSG00000002871;SE:6:88910261-88910548:88910650-88910797:+	1	NA	1	1	1	NA	1	-1	1	1	1	1	SE	other SE	NA	ENSMUSG00000002871	ENSMUST00000129979	ENSMUST00000129979,ENSMUST00000150236
ENSMUSG00000002871;SE:6:88910401-88910548:88910650-88910797:+	1	1	0.922993601040019	1	1	NA	1	1	0.939212390600687	1	1	1	SE	other SE	NA	ENSMUSG00000002871	ENSMUST00000055022,ENSMUST00000204765,ENSMUST00000203185	ENSMUST00000055022,ENSMUST00000204765,ENSMUST00000203648,ENSMUST00000203185
ENSMUSG00000002881;A3:1:52464947-52466890:52464944-52466890:-	0.705565250960502	1	0.638910826258476	0.856685487736981	0.885717447069057	0.771281946740435	0.706059703444318	1	0.633135572367625	0.85697778379642	0.885958269632847	0.771702475444358	A3	NA	NA	ENSMUSG00000002881	ENSMUST00000069792	ENSMUST00000186764,ENSMUST00000069792
ENSMUSG00000002881;SE:1:52464947-52466890:52466979-52479238:-	1	1	1	1	1	1	1	1	1	1	1	1	SE	other SE	NA	ENSMUSG00000002881	ENSMUST00000069792	ENSMUST00000069792,ENSMUST00000170269
ENSMUSG00000002885;A3:8:83734410-83741107:83734352-83741107:-	NA	NA	NA	NA	NA	NA	NA	NA	NA	NA	NA	NA	A3	NA	NA	ENSMUSG00000002885	ENSMUST00000149368	ENSMUST00000149368,ENSMUST00000166939,ENSMUST00000109802,ENSMUST00000002964,ENSMUST00000075843
ENSMUSG00000002885;A5:8:83734125-83734296:83734125-83734302:-	0.999999998718053	0.999845398403123	1	0.922757110949571	0.916677636789863	0.999999979672459	0.999999998843479	0.999854404957684	1	0.922323809604499	0.912672849789155	0.999999981906073	A5	NA	NA	ENSMUSG00000002885	ENSMUST00000002964,ENSMUST00000075843,ENSMUST00000109802	ENSMUST00000166939,ENSMUST00000109802,ENSMUST00000002964,ENSMUST00000075843
ENSMUSG00000002885;SE:8:83729525-83730111:83730257-83733414:-	0.999995831676052	0.999839726497806	0.99969047759153	0.75443700364687	0.878713218330893	0.99999966200045	0.999996120484292	0.99984904719272	0.999697147048196	0.752044887208162	0.881446129256965	0.999999685591992	SE	other SE	ENSG00000127507;SE:19:14876616-14877047:14877193-14877790:-	ENSMUSG00000002885	ENSMUST00000109802	ENSMUST00000166939,ENSMUST00000002964,ENSMUST00000109802
ENSMUSG00000002885;SE:8:83730257-83731903:83732037-83733414:-	0.448105380339051	0	0.626276190662679	0.74282343169692	0.310821402896437	0.666775276641801	0.46340577228339	0	0.614298396332974	0.744567928941184	0.256902233400871	0.680338270194025	SE	other SE	NA	ENSMUSG00000002885	ENSMUST00000075843	ENSMUST00000109802,ENSMUST00000075843
ENSMUSG00000002900;A5:12:31265601-31266691:31265579-31266691:+	1	0.589093692057208	1	1	1	1	0.829382314848568	0.778137845471414	1	1	1	1	A5	NA	NA	ENSMUSG00000002900	ENSMUST00000164919,ENSMUST00000002979,ENSMUST00000169088	ENSMUST00000170495,ENSMUST00000164919,ENSMUST00000169088,ENSMUST00000002979
ENSMUSG00000002908;MX:8:70846564-70846764:70846772-70848175:70846564-70848053:70848064-70848175:-	7.38263077807269e-08	NA	NA	NA	0	NA	7.3670285130016e-08	-1	-1	-1	0	0.99999998537396	MX	NA	NA	ENSMUSG00000002908	ENSMUST00000110078	ENSMUST00000110081,ENSMUST00000110078
ENSMUSG00000002948;SE:8:4239033-4240688:4240735-4243304:+	0.506990999491031	0.2046726514472	0.293486803452863	0.222221803765812	0	0.26756633372443	0.44428340919283	0.198960800786409	0.276832812800548	0.229724511389525	0	0.275546145899695	SE	microexon	ENSG00000076984;SE:19:7968953-7970693:7970740-7974640:+	ENSMUSG00000002948	ENSMUST00000062686,ENSMUST00000003027	ENSMUST00000062686,ENSMUST00000110999,ENSMUST00000110998,ENSMUST00000003027
ENSMUSG00000002948;SE:8:4244775-4244861:4245003-4245543:+	0.783302803598662	0.661184231194719	0.809781619888445	0.631109986270793	0.855919054833531	0.595477204774735	0.835779478237718	0.763790001773634	0.881298649811732	0.73389045494887	0.935518244618725	0.652366312385395	SE	other SE	NA	ENSMUSG00000002948	ENSMUST00000110998,ENSMUST00000062686,ENSMUST00000003027,ENSMUST00000110999,ENSMUST00000110996,ENSMUST00000110994,ENSMUST00000110995	ENSMUST00000110999,ENSMUST00000110998,ENSMUST00000110994,ENSMUST00000110995,ENSMUST00000129866,ENSMUST00000003027,ENSMUST00000110996,ENSMUST00000062686
ENSMUSG00000002957;AF:7:141562360:141562426-141588286:141562725:141562752-141588286:+	1	0.778395633292022	1	0.999068610911745	1	1	1	0.828578652062674	1	0.999143415182162	1	1	AF	NA	NA	ENSMUSG00000002957	ENSMUST00000003038	ENSMUST00000003038,ENSMUST00000201261
ENSMUSG00000002963;A3:7:44862427-44862499:44862427-44862503:+	0.928894431338232	0.879228339375497	0.887186332391351	0.505653126411754	0.962700364712901	0.944631227037276	0.840750633947761	0.908481208849837	0.914835830285648	0.842127362368411	0.854813496604179	0.853274861383491	A3	NA	NA	ENSMUSG00000002963	ENSMUST00000107876,ENSMUST00000003044,ENSMUST00000098478	ENSMUST00000003044,ENSMUST00000098478,ENSMUST00000200892,ENSMUST00000107876
ENSMUSG00000002963;A3:7:44862427-44862499:44862427-44862569:+	0.668618880697611	0.486503364424027	0.639412047881249	0.719685269577859	0.885666972345822	0.828092736605194	0.459028373756648	0.573438267939763	0.715950464240271	0.513504235323775	0.647743492813526	0.630815724075289	A3	NA	NA	ENSMUSG00000002963	ENSMUST00000107876,ENSMUST00000003044,ENSMUST00000098478	ENSMUST00000003044,ENSMUST00000098478,ENSMUST00000202646,ENSMUST00000107876
ENSMUSG00000002963;A3:7:44862427-44862503:44862427-44862569:+	0.133786709750502	0.115154063190701	0.18399613301322	0.715100684726779	0.230847285236292	0.220181522720233	0.138467326078579	0.119272582636999	0.190047511138196	0.165189346534629	0.237990363873568	0.227092347417458	A3	NA	NA	ENSMUSG00000002963	ENSMUST00000200892	ENSMUST00000200892,ENSMUST00000202646
ENSMUSG00000002963;AL:7:44857554-44858102:44858127:44857554-44858453:44858460:+	NA	NA	NA	NA	NA	NA	NA	NA	NA	NA	NA	NA	AL	NA	NA	ENSMUSG00000002963	ENSMUST00000155050	ENSMUST00000139003,ENSMUST00000124168,ENSMUST00000155050
ENSMUSG00000002963;SE:7:44857554-44858163:44858209-44858453:+	NA	NA	NA	NA	NA	NA	NA	NA	NA	NA	NA	NA	SE	microexon	NA	ENSMUSG00000002963	ENSMUST00000123015,ENSMUST00000201882,ENSMUST00000107876,ENSMUST00000003044,ENSMUST00000098478	ENSMUST00000201882,ENSMUST00000123015,ENSMUST00000124168,ENSMUST00000098478,ENSMUST00000107876,ENSMUST00000139003,ENSMUST00000003044
ENSMUSG00000002963;SE:7:44858749-44859723:44859802-44859888:+	0.649709007945237	0.836181802930246	0.876245539969419	0.915466134989473	0.827585475651878	0.653711463417071	0.661582113777891	0.925158373882675	0.855867428296043	0.862743750358317	0.880095560118873	0.815262393529267	SE	other SE	NA	ENSMUSG00000002963	ENSMUST00000201882,ENSMUST00000107876,ENSMUST00000003044,ENSMUST00000098478	ENSMUST00000201882,ENSMUST00000123015,ENSMUST00000098478,ENSMUST00000107876,ENSMUST00000003044
ENSMUSG00000002963;SE:7:44859945-44860077:44860184-44860360:+	0.938652881493956	0.893363238044999	1	0.904401984430403	0.931933084545501	0.729043541339996	0.94404190122885	0.897244277242144	1	0.904927163013791	0.932011045816805	0.744972373707979	SE	other SE	NA	ENSMUSG00000002963	ENSMUST00000201882,ENSMUST00000107876,ENSMUST00000003044	ENSMUST00000003044,ENSMUST00000098478,ENSMUST00000201882,ENSMUST00000107876
ENSMUSG00000002963;SE:7:44861239-44861318:44861414-44861500:+	0.584073394551657	1	0.851437174515425	0.727998409361952	0.851806120190442	0.505763978166928	0.681670400529289	1	0.921543422836871	0.883351441908055	0.85746727370562	0.674620921203024	SE	other SE	NA	ENSMUSG00000002963	ENSMUST00000201882,ENSMUST00000107876,ENSMUST00000003044,ENSMUST00000098478,ENSMUST00000208666	ENSMUST00000201882,ENSMUST00000208666,ENSMUST00000208385,ENSMUST00000098478,ENSMUST00000107876,ENSMUST00000003044
ENSMUSG00000002963;SE:7:44861561-44861649:44861758-44862194:+	0.824756161507301	0.936551131299746	1	0.999998051572489	0.99999999356255	1	0.869347262287583	0.925069114341593	1	0.999998077867373	0.999999995320158	1	SE	other SE	NA	ENSMUSG00000002963	ENSMUST00000107876,ENSMUST00000003044,ENSMUST00000098478,ENSMUST00000202646,ENSMUST00000200892	ENSMUST00000201882,ENSMUST00000202646,ENSMUST00000098478,ENSMUST00000107876,ENSMUST00000200892,ENSMUST00000003044
ENSMUSG00000002968;A3:7:44880470-44880923:44880464-44880923:-	0.600106097128563	0.812087103258026	0.15297019317635	0.887858969014188	0.553714216329429	0.637179911818453	0.521044434436688	0.795762160884213	0.153513074262898	0.895559520644084	0.603921501696776	0.57823114220831	A3	NA	NA	ENSMUSG00000002968	ENSMUST00000207278	ENSMUST00000207278,ENSMUST00000207848
ENSMUSG00000002968;A3:7:44884250-44884563:44884247-44884563:-	0.151013202992663	0.244742809035042	0.20039650615297	0.271337489370515	5.08200549189552e-11	0.0957549656855968	0.144211445917803	0.254378187647488	0.170346843379328	0.22441288241678	4.02638942166598e-11	0.139957036585865	A3	NA	NA	ENSMUSG00000002968	ENSMUST00000209191	ENSMUST00000208253,ENSMUST00000208551,ENSMUST00000209191,ENSMUST00000207278,ENSMUST00000207654,ENSMUST00000003049
ENSMUSG00000002968;A3:7:44889517-44891783:44889466-44891783:-	NA	NA	NA	0.383515416475847	0.832323429406156	0.29177650884611	0	-1	-1	0.421860798851949	0.814760401204687	0.339781293130906	A3	NA	NA	ENSMUSG00000002968	ENSMUST00000207654	ENSMUST00000207490,ENSMUST00000207654
ENSMUSG00000002968;A5:7:44891907-44892065:44891907-44892099:-	0.351680991037339	0.237973344796271	0.214772133679912	0.0633390251014503	0.21024623506244	0.136065503656667	0.261203590406469	0.195686165253925	0.166888892482595	0.256958777073286	0.140792861798538	0.0875795182518112	A5	NA	NA	ENSMUSG00000002968	ENSMUST00000208556	ENSMUST00000208556,ENSMUST00000208551,ENSMUST00000208253,ENSMUST00000207654,ENSMUST00000003049
ENSMUSG00000002968;AL:7:44878028:44878290-44879927:44879420:44879514-44879927:-	0.457100382658171	0.332204285069421	0.306977994471102	0.418137123516954	0.492171275417687	0.419077007899986	0.518579453740112	0.366084485134928	0.34324491893591	0.463135403281236	0.486828248042087	0.387216378309361	AL	NA	NA	ENSMUSG00000002968	ENSMUST00000208253	ENSMUST00000208253,ENSMUST00000207278,ENSMUST00000003049
ENSMUSG00000002968;AL:7:44880311:44880464-44880923:44880634:44880638-44880923:-	0.617662712729575	0.158883296766375	0.717420703864823	0.117230144693539	0.999999999868873	0.690856103191357	0.67558777618748	0.154320803870488	0.743268738851158	0.121993340322193	0.999999999873714	0.676868996770435	AL	NA	NA	ENSMUSG00000002968	ENSMUST00000207848	ENSMUST00000209191,ENSMUST00000207848
ENSMUSG00000002968;SE:7:44880470-44880567:44880638-44880923:-	0.568776947575756	0.735465035285605	0.885090178275725	0.607089177746797	0.51648865959528	0.582829958409687	0.618233894382054	0.757435538646784	0.892197272838269	0.653844320458451	0.510251265820134	0.530728825983255	SE	other SE	NA	ENSMUSG00000002968	ENSMUST00000208253,ENSMUST00000003049,ENSMUST00000208551	ENSMUST00000208253,ENSMUST00000208551,ENSMUST00000207278,ENSMUST00000003049
ENSMUSG00000002968;SE:7:44886270-44889287:44889466-44891783:-	0	0	0	0.00931430430894254	0.00214849650548866	0.0155145168959242	0.0400023014244814	0	0	0.00858409658882201	0.00329858368104073	0.0149476848226947	SE	other SE	NA	ENSMUSG00000002968	ENSMUST00000207490	ENSMUST00000207490,ENSMUST00000208551,ENSMUST00000003049,ENSMUST00000208253
ENSMUSG00000002968;SE:7:44886270-44889287:44889517-44891783:-	0	0	0	0.00581490180500189	0.0105747825952464	0.00645057475145543	0	0	0	0.00627827380908759	0.014347698850301	0.00774903823359506	SE	other SE	NA	ENSMUSG00000002968	ENSMUST00000207654	ENSMUST00000208253,ENSMUST00000208551,ENSMUST00000207654,ENSMUST00000003049
ENSMUSG00000002968;SE:7:44886270-44891783:44891907-44892099:-	0.672916761278879	0.949067704539125	1	0.877313497632862	1	0.503094600781457	0.721471138114039	0.966720687843032	1	0.723829955065906	1	0.639298363172203	SE	other SE	NA	ENSMUSG00000002968	ENSMUST00000208253,ENSMUST00000003049,ENSMUST00000208551	ENSMUST00000208253,ENSMUST00000207788,ENSMUST00000208551,ENSMUST00000003049
ENSMUSG00000002980;SE:7:19768573-19769298:19769352-19770407:-	NA	NA	NA	NA	NA	NA	NA	NA	NA	NA	NA	NA	SE	other SE	NA	ENSMUSG00000002980	ENSMUST00000133427	ENSMUST00000003061,ENSMUST00000133427,ENSMUST00000155244
ENSMUSG00000002983;AL:7:19616435:19616437-19619514:19617773:19617919-19619514:-	NA	NA	NA	NA	NA	NA	-1	-1	-1	-1	-1	-1	AL	NA	NA	ENSMUSG00000002983	ENSMUST00000208087	ENSMUST00000208087,ENSMUST00000153309
ENSMUSG00000002983;AL:7:19616435:19616437-19619514:19617837:19617919-19619514:-	NA	0	NA	NA	NA	NA	-1	0	-1	-1	-1	-1	AL	NA	NA	ENSMUSG00000002983	ENSMUST00000208087	ENSMUST00000208087,ENSMUST00000141586
ENSMUSG00000002983;SE:7:19616437-19617762:19617919-19619514:-	1	1	1	1	1	1	1	1	1	1	1	1	SE	other SE	NA	ENSMUSG00000002983	ENSMUST00000094762,ENSMUST00000049912,ENSMUST00000098754	ENSMUST00000094762,ENSMUST00000208087,ENSMUST00000098754,ENSMUST00000049912
ENSMUSG00000002983;SE:7:19619842-19622926:19622934-19627923:-	0.62006638427374	0.00130128087495924	0.998857634683167	0.433355698247941	0.78842531015523	0.49955106167208	0.621505782767656	0.0013092499906702	0.998864593247985	0.434857167884589	0.789443138450355	0.501079412307537	SE	microexon	NA	ENSMUSG00000002983	ENSMUST00000094762,ENSMUST00000208087	ENSMUST00000094762,ENSMUST00000208087,ENSMUST00000049912
ENSMUSG00000002985;A3:7:19697647-19698188:19697614-19698188:-	0.918660529844755	0.882501272616654	0.887538335000508	0.944421951483881	0.958806885592699	0.938299642413618	0.891149091490602	0.856569902933828	0.864010773573377	0.914323533603106	0.939656795227116	0.911585164705698	A3	NA	NA	ENSMUSG00000002985	ENSMUST00000174064,ENSMUST00000173739,ENSMUST00000174355,ENSMUST00000003066,ENSMUST00000172983,ENSMUST00000174144,ENSMUST00000174710,ENSMUST00000174191	ENSMUST00000172808,ENSMUST00000172983,ENSMUST00000174191,ENSMUST00000003066,ENSMUST00000174144,ENSMUST00000174355,ENSMUST00000174710,ENSMUST00000173739,ENSMUST00000174064
ENSMUSG00000002996;AF:12:31944012-31949575:31949601:31944012-31950196:31950210:-	NA	NA	NA	NA	NA	NA	NA	NA	NA	NA	NA	NA	AF	NA	NA	ENSMUSG00000002996	ENSMUST00000175686	ENSMUST00000176103,ENSMUST00000175686,ENSMUST00000167458,ENSMUST00000172314
ENSMUSG00000002996;AL:12:31930681:31931005-31933357:31933016:31933031-31933357:-	NA	NA	NA	NA	NA	NA	NA	NA	NA	NA	NA	NA	AL	NA	NA	ENSMUSG00000002996	ENSMUST00000167458	ENSMUST00000167458,ENSMUST00000175686
ENSMUSG00000002996;AL:12:31930813:31931005-31933357:31933016:31933031-31933357:-	NA	NA	NA	NA	NA	NA	NA	NA	NA	NA	NA	NA	AL	NA	NA	ENSMUSG00000002996	ENSMUST00000176643	ENSMUST00000175686,ENSMUST00000176643
ENSMUSG00000003038;A5:4:133966479-133966760:133966479-133966766:-	NA	NA	NA	NA	NA	NA	NA	NA	NA	NA	NA	NA	A5	NA	NA	ENSMUSG00000003038	ENSMUST00000100472	ENSMUST00000100472,ENSMUST00000136327,ENSMUST00000102552,ENSMUST00000105893,ENSMUST00000123234,ENSMUST00000102553
ENSMUSG00000003038;AF:4:133967001-133967164:133967243:133967001-133967275:133967307:-	NA	NA	NA	NA	NA	NA	NA	NA	NA	NA	NA	NA	AF	NA	NA	ENSMUSG00000003038	ENSMUST00000123234	ENSMUST00000105893,ENSMUST00000123234
ENSMUSG00000003038;AF:4:133967001-133967164:133967243:133967001-133967795:133967809:-	NA	NA	NA	NA	NA	NA	NA	NA	NA	NA	NA	NA	AF	NA	NA	ENSMUSG00000003038	ENSMUST00000123234	ENSMUST00000100472,ENSMUST00000136327,ENSMUST00000102552,ENSMUST00000123234,ENSMUST00000102553
ENSMUSG00000003038;AF:4:133967001-133967275:133967307:133967001-133967795:133967809:-	NA	NA	NA	NA	NA	NA	NA	NA	NA	NA	NA	NA	AF	NA	NA	ENSMUSG00000003038	ENSMUST00000105893	ENSMUST00000100472,ENSMUST00000136327,ENSMUST00000102552,ENSMUST00000105893,ENSMUST00000102553
ENSMUSG00000003051;A3:1:135257286-135257615:135257226-135257615:-	NA	NA	NA	NA	NA	NA	0	0	-1	-1	0	0	A3	NA	NA	ENSMUSG00000003051	ENSMUST00000003135	ENSMUST00000185752,ENSMUST00000003135
ENSMUSG00000003053;A3:19:39290891-39291038:39290891-39291057:+	NA	NA	NA	NA	NA	NA	-1	-1	-1	-1	-1	-1	A3	NA	NA	ENSMUSG00000003053	ENSMUST00000177087	ENSMUST00000176624,ENSMUST00000003137,ENSMUST00000177087
ENSMUSG00000003053;AF:19:39273320:39273370-39290729:39287118:39287285-39290729:+	NA	NA	NA	NA	NA	NA	-1	-1	-1	-1	-1	-1	AF	NA	NA	ENSMUSG00000003053	ENSMUST00000176624	ENSMUST00000176624,ENSMUST00000003137,ENSMUST00000177087
ENSMUSG00000003062;AL:13:19358996:19359051-19367744:19365206:19365345-19367744:-	0.990442256415312	0.983495954714902	1	0.991363113365596	0.986297539910204	0.992116671489714	0.988878076309596	0.97993778670203	1	0.989324224350492	0.983070130193186	0.989294643297954	AL	NA	NA	ENSMUSG00000003062	ENSMUST00000039694	ENSMUST00000039694,ENSMUST00000200323
ENSMUSG00000003068;A3:10:80127102-80127904:80127102-80127958:+	0.999589639277315	0.940436274336672	1	0.962558340957023	1	0.877332774143475	0.999632524630452	0.951174431139907	1	0.961612484406545	1	0.900716030282831	A3	NA	NA	ENSMUSG00000003068	ENSMUST00000144883,ENSMUST00000003152,ENSMUST00000105370	ENSMUST00000152592,ENSMUST00000144883,ENSMUST00000003152,ENSMUST00000105370
ENSMUSG00000003068;A5:10:80116907-80124802:80116716-80124802:+	NA	NA	NA	NA	NA	NA	NA	NA	NA	NA	NA	NA	A5	NA	NA	ENSMUSG00000003068	ENSMUST00000144883,ENSMUST00000003152	ENSMUST00000144883,ENSMUST00000003152,ENSMUST00000105371
ENSMUSG00000003068;AL:10:80128100-80128391:80128509:80128100-80129905:80130095:+	0.0439198641409512	0	0.0120432095103582	0.0516099886241758	0.0700672583503797	0.0730780266263691	0.0438226269812846	0	0.0111732253065721	0.0592544653110704	0.0607180169893819	0.0656118934199632	AL	NA	NA	ENSMUSG00000003068	ENSMUST00000144883	ENSMUST00000152592,ENSMUST00000144883,ENSMUST00000003152,ENSMUST00000105370
ENSMUSG00000003072;SE:10:80143985-80145219:80145307-80145423:+	NA	NA	NA	NA	NA	NA	NA	NA	NA	NA	NA	NA	SE	other SE	NA	ENSMUSG00000003072	ENSMUST00000105367,ENSMUST00000003156	ENSMUST00000003156,ENSMUST00000105367,ENSMUST00000105366
ENSMUSG00000003099;SE:7:17008712-17008993:17009058-17009875:-	0.966490580178929	0.974422633657025	0.970600333346821	0.92677666264863	0.777790352629658	0.84851703789215	0.96509683660151	0.974546780215117	0.9709604280049	0.92064497730093	0.779042192548264	0.843002265517406	SE	other SE	NA	ENSMUSG00000003099	ENSMUST00000003183	ENSMUST00000142597,ENSMUST00000003183
ENSMUSG00000003119;A3:11:98245669-98249683:98245669-98249710:+	0.405024029130275	0.642720390058035	0.161353310922143	4.72327564122575e-09	0.421986779753405	0.444161687288857	0.406558705146381	0.644180895704045	0.14568120216611	4.75344002233601e-09	0.423540215756129	0.445734017193887	A3	NA	NA	ENSMUSG00000003119	ENSMUST00000107538	ENSMUST00000107539,ENSMUST00000107538
ENSMUSG00000003123;A5:7:25383680-25384362:25383680-25384373:-	0.372266512673422	0.192832335051182	0.065936210719129	0.454608791892386	0	0	0.252701404647814	0.339449921370484	0.187680616300929	0.273538183294583	0	0.292290888111292	A5	NA	NA	ENSMUSG00000003123	ENSMUST00000205923	ENSMUST00000003207,ENSMUST00000206861,ENSMUST00000205923,ENSMUST00000054301,ENSMUST00000149349
ENSMUSG00000003123;AF:7:25388653-25395501:25395609:25388653-25397598:25398516:-	0.97645276699825	1	0.986564023840125	0.986104148237466	1	1	0.968092293263912	1	0.981726361314322	0.981104094943655	1	1	AF	NA	NA	ENSMUSG00000003123	ENSMUST00000003207	ENSMUST00000003207,ENSMUST00000149349
ENSMUSG00000003134;SE:1:39405519-39406752:39406870-39426068:-	1	1	1	1	1	1	1	1	1	1	1	1	SE	other SE	NA	ENSMUSG00000003134	ENSMUST00000054462,ENSMUST00000193823	ENSMUST00000054462,ENSMUST00000192531,ENSMUST00000193823
ENSMUSG00000003153;AF:6:122740480-122742099:122742113:122740480-122742376:122742390:-	NA	NA	NA	NA	NA	NA	NA	NA	NA	NA	NA	NA	AF	NA	NA	ENSMUSG00000003153	ENSMUST00000170724	ENSMUST00000170724,ENSMUST00000166135,ENSMUST00000168801,ENSMUST00000032476
ENSMUSG00000003153;AF:6:122740480-122742099:122742113:122740480-122779918:122779948:-	NA	NA	NA	NA	NA	NA	NA	NA	NA	NA	NA	NA	AF	NA	NA	ENSMUSG00000003153	ENSMUST00000170724	ENSMUST00000170724,ENSMUST00000171541
ENSMUSG00000003153;AF:6:122740480-122742099:122742113:122740480-122797802:122797822:-	0	0.766523090132332	0.801297820065909	0.248406762240376	0	0.179192383254673	0	0.698785580089922	0.736279718072796	0.15734254125303	0	0.163028947407728	AF	NA	NA	ENSMUSG00000003153	ENSMUST00000170724	ENSMUST00000170724,ENSMUST00000165884
ENSMUSG00000003153;AF:6:122740480-122742376:122742390:122740480-122779918:122779948:-	NA	NA	NA	NA	NA	NA	NA	NA	NA	NA	NA	NA	AF	NA	NA	ENSMUSG00000003153	ENSMUST00000032476,ENSMUST00000166135,ENSMUST00000168801	ENSMUST00000166135,ENSMUST00000171541,ENSMUST00000168801,ENSMUST00000032476
ENSMUSG00000003153;AF:6:122740480-122742376:122742390:122740480-122797802:122797822:-	NA	NA	NA	NA	NA	NA	NA	NA	NA	NA	NA	NA	AF	NA	NA	ENSMUSG00000003153	ENSMUST00000032476,ENSMUST00000166135,ENSMUST00000168801	ENSMUST00000166135,ENSMUST00000168801,ENSMUST00000165884,ENSMUST00000032476
ENSMUSG00000003153;AF:6:122740480-122779918:122779948:122740480-122797802:122797822:-	NA	NA	NA	NA	NA	NA	NA	NA	NA	NA	NA	NA	AF	NA	NA	ENSMUSG00000003153	ENSMUST00000171541	ENSMUST00000171541,ENSMUST00000165884
ENSMUSG00000003153;AL:6:122737218:122737298-122740388:122739833:122739993-122740388:-	NA	NA	NA	NA	NA	NA	NA	NA	NA	NA	NA	NA	AL	NA	NA	ENSMUSG00000003153	ENSMUST00000166135	ENSMUST00000166135,ENSMUST00000170724
ENSMUSG00000003153;AL:6:122737218:122737298-122740388:122739892:122739993-122740388:-	NA	NA	NA	NA	NA	NA	NA	NA	NA	NA	NA	NA	AL	NA	NA	ENSMUSG00000003153	ENSMUST00000166135	ENSMUST00000166135,ENSMUST00000168801
ENSMUSG00000003153;SE:6:122737298-122739833:122739993-122740388:-	NA	NA	NA	NA	NA	NA	NA	NA	NA	NA	NA	NA	SE	other SE	ENSG00000173262;SE:12:7982602-7984200:7984360-7985318:-	ENSMUSG00000003153	ENSMUST00000032476,ENSMUST00000165884	ENSMUST00000166135,ENSMUST00000165884,ENSMUST00000032476
ENSMUSG00000003161;AF:5:8046210:8046215-8057538:8056589:8056639-8057538:+	0.315615391183188	0.320608176258603	0.238400418198552	0.583329086351817	0.465764192987379	0.350007274854555	0.326469753071755	0.326106866981886	0.225744019213902	0.553795705469226	0.510159784423605	0.341076330047016	AF	NA	NA	ENSMUSG00000003161	ENSMUST00000088786	ENSMUST00000088786,ENSMUST00000148633
ENSMUSG00000003166;A3:16:17858579-17859404:17858570-17859404:-	0.36214338712983	0.371950361643795	0.34884192890647	0.507430315246732	0.597585479352442	0.778138671178563	0.332035025921807	0.367921190117245	0.349905473325033	0.510104555003704	0.589144595346879	0.783324421916549	A3	NA	NA	ENSMUSG00000003166	ENSMUST00000012152,ENSMUST00000117082	ENSMUST00000012152,ENSMUST00000066127,ENSMUST00000117082,ENSMUST00000117945
ENSMUSG00000003166;A3:16:17859526-17872563:17859523-17872563:-	1	1	1	1	0.910240919143287	1	1	1	1	1	0.911664386558831	1	A3	NA	NA	ENSMUSG00000003166	ENSMUST00000117945,ENSMUST00000012152,ENSMUST00000066127	ENSMUST00000012152,ENSMUST00000066127,ENSMUST00000117082,ENSMUST00000117945
ENSMUSG00000003166;SE:16:17845135-17849591:17849794-17856752:-	1	1	1	1	1	0.96275051602601	1	1	1	1	1	0.968012212840092	SE	other SE	NA	ENSMUSG00000003166	ENSMUST00000117945,ENSMUST00000012152,ENSMUST00000117082	ENSMUST00000012152,ENSMUST00000066127,ENSMUST00000117082,ENSMUST00000117945
ENSMUSG00000003184;A5:7:45001022-45001673:45000816-45001673:+	0.589558387675546	1	1	1	1	1	0.729365844442202	1	1	1	1	1	A5	NA	NA	ENSMUSG00000003184	ENSMUST00000003284,ENSMUST00000209066,ENSMUST00000107834	ENSMUST00000003284,ENSMUST00000209066,ENSMUST00000208958,ENSMUST00000107834
ENSMUSG00000003184;SE:7:45000546-45000645:45001022-45001673:+	0.209802256336569	0.40632357771227	0.363053228224263	0.252991193678445	0.279973545514707	1	0.285773571213461	0.289271686159697	0.205401118366642	0.364838761702047	0.245510079994484	0.249383780904351	SE	other SE	NA	ENSMUSG00000003184	ENSMUST00000003284,ENSMUST00000209066,ENSMUST00000107834	ENSMUST00000207128,ENSMUST00000003284,ENSMUST00000209066,ENSMUST00000107834
ENSMUSG00000003184;SE:7:45001022-45001673:45001788-45002164:+	0.150545422267409	0.26340911866391	0.521911950631249	0.447974158583956	0.114289979517011	0.163770788688705	0.267679234995067	0.38161858690814	0.323534105832305	0.296485710062353	0.257119488136962	0.21593399907684	SE	other SE	NA	ENSMUSG00000003184	ENSMUST00000003284,ENSMUST00000209066,ENSMUST00000107834	ENSMUST00000207129,ENSMUST00000003284,ENSMUST00000209066,ENSMUST00000107834
ENSMUSG00000003190;A3:7:44994476-44996544:44994449-44996544:-	0.329371408925308	0	0.497786712388963	0.187782013270584	0.588239156599715	NA	0.135739815716957	0	0.300374463542191	0.0886389181664512	0.382259283012642	0.192853077077613	A3	NA	NA	ENSMUSG00000003190	ENSMUST00000207443	ENSMUST00000003290,ENSMUST00000207443,ENSMUST00000207755
ENSMUSG00000003190;AL:7:44993024:44993031-44994363:44994190:44994271-44994363:-	0	NA	0	0.33105154406776	0	NA	0.624966217657852	-1	0	0.589933649079809	0	0	AL	NA	NA	ENSMUSG00000003190	ENSMUST00000207755	ENSMUST00000207755,ENSMUST00000207443
ENSMUSG00000003190;SE:7:44993031-44994180:44994271-44994363:-	1	1	1	0.88558463500975	1	NA	0.738272774250811	1	1	0.860078966929063	1	1	SE	other SE	NA	ENSMUSG00000003190	ENSMUST00000003290	ENSMUST00000003290,ENSMUST00000207755
ENSMUSG00000003199;A3:17:56012492-56014941:56012492-56015028:+	1	0.981358964606816	1	1	1	0.98410512519025	1	0.979151003172842	1	1	1	0.984688663648219	A3	NA	NA	ENSMUSG00000003199	ENSMUST00000149441,ENSMUST00000159996,ENSMUST00000153197	ENSMUST00000153197,ENSMUST00000149441,ENSMUST00000159340,ENSMUST00000159996
ENSMUSG00000003199;AF:17:56005803:56005814-56010277:56009333:56009586-56010277:+	1	0.955306670358402	1	NA	NA	7.08096083089862e-07	1	0.946786136941426	1	-1	-1	2.98161265681507e-07	AF	NA	NA	ENSMUSG00000003199	ENSMUST00000133998	ENSMUST00000133998,ENSMUST00000159340
ENSMUSG00000003199;RI:17:56012271:56012343-56012416:56012492:+	0.133082725325832	0.190838506105108	0.0401542640181077	0.101046638123346	0.0967180577347013	0.0638825171093793	0.178537611906409	0.16663421451311	0.0383972745336294	0.107808413344867	0.138116904524309	0.0867550382913037	RI	NA	NA	ENSMUSG00000003199	ENSMUST00000153197	ENSMUST00000153197,ENSMUST00000149441,ENSMUST00000159340,ENSMUST00000159996
ENSMUSG00000003199;SE:17:56011962-56012271:56012492-56014941:+	1	1	1	1	1	1	1	1	1	1	1	1	SE	other SE	NA	ENSMUSG00000003199	ENSMUST00000153197	ENSMUST00000153197,ENSMUST00000162883
ENSMUSG00000003199;SE:17:56015278-56015471:56015560-56015904:+	1	1	1	1	1	1	1	1	1	1	1	1	SE	other SE	ENSG00000008382;SE:19:4357582-4358080:4358169-4359160:+	ENSMUSG00000003199	ENSMUST00000149441,ENSMUST00000162883,ENSMUST00000159340	ENSMUST00000149441,ENSMUST00000159996,ENSMUST00000162883,ENSMUST00000159340
ENSMUSG00000003233;A3:16:20526156-20526267:20526156-20526318:+	0.999995483242528	1	0.875923478542068	1	0.999999999477135	0.999999523316306	0.999995418000537	1	0.874750986168919	1	0.999999999499937	0.999999338180163	A3	NA	NA	ENSMUSG00000003233	ENSMUST00000003318,ENSMUST00000171572	ENSMUST00000003318,ENSMUST00000171572,ENSMUST00000171774
ENSMUSG00000003235;A3:16:20508819-20508938:20508819-20508961:+	0.219679808422745	0.435464568342627	0.427348128345257	0.490555987834308	0.523518329681187	0.293761927458205	0.508751619141277	0.448753212232263	0.46582455689957	0.402179190113649	0.655284005349944	0.567611320819706	A3	NA	NA	ENSMUSG00000003235	ENSMUST00000148714	ENSMUST00000148714,ENSMUST00000003320
ENSMUSG00000003269;A3:7:45808452-45810127:45808449-45810127:-	0.0106087857484524	0.00048802562562853	0.000734749586294717	4.95029974492908e-06	0.00118016490828181	0.000315643976741243	0.0106662361847088	0.000475925097218903	0.000690727835148554	4.90509211179404e-06	0.0011299246465358	0.000295513483719316	A3	NA	NA	ENSMUSG00000003269	ENSMUST00000056820	ENSMUST00000107729,ENSMUST00000056820,ENSMUST00000211783
ENSMUSG00000003269;A3:7:45808478-45810123:45808449-45810123:-	1	1	1	0.972718996779785	0.994184040426948	1	1	1	1	0.994980326167952	0.995092737639697	1	A3	NA	NA	ENSMUSG00000003269	ENSMUST00000210853	ENSMUST00000209245,ENSMUST00000210853
ENSMUSG00000003269;A5:7:45808449-45810123:45808449-45810127:-	0	0	0	0.122478098655225	0.0245065654571238	0	0	0	0	0.024981759555418	0.0204547582209265	0	A5	NA	NA	ENSMUSG00000003269	ENSMUST00000209245	ENSMUST00000107729,ENSMUST00000209245,ENSMUST00000211783
ENSMUSG00000003269;SE:7:45812298-45812847:45812913-45813009:-	0.612251044715338	0.726340363835406	0.69634612483282	0.860177184441249	0.35190906492501	0.715029587980705	0.707761979869503	0.875052262975333	0.875627507508326	0.761050931390755	0.829709021580066	0.710020453017969	SE	other SE	NA	ENSMUSG00000003269	ENSMUST00000211783,ENSMUST00000107729,ENSMUST00000056820,ENSMUST00000210853,ENSMUST00000210137,ENSMUST00000209245,ENSMUST00000211263	ENSMUST00000210898,ENSMUST00000211783,ENSMUST00000211263,ENSMUST00000056820,ENSMUST00000210853,ENSMUST00000209245,ENSMUST00000210137,ENSMUST00000107729
ENSMUSG00000003271;AF:7:45742196-45742311:45742360:45742196-45759392:45759453:-	NA	1	1	NA	0	1	0.833098271267644	1	1	-1	0	1	AF	NA	NA	ENSMUSG00000003271	ENSMUST00000210147	ENSMUST00000210147,ENSMUST00000075571
ENSMUSG00000003271;AF:7:45742196-45742311:45742360:45742196-45783784:45783941:-	NA	0.837179233021815	0.803131520498257	0	0	0.223192812545721	0.576759613209617	0.716216623827673	0.653607153886435	0	0	0.134145960110824	AF	NA	NA	ENSMUSG00000003271	ENSMUST00000210147	ENSMUST00000210147,ENSMUST00000209739
ENSMUSG00000003271;AF:7:45742196-45759392:45759453:45742196-45783784:45783941:-	NA	0	0	0	6.09912563600989e-07	0	0.214457805907173	0	0	0	5.45751418017642e-07	0	AF	NA	NA	ENSMUSG00000003271	ENSMUST00000075571	ENSMUST00000209739,ENSMUST00000075571
ENSMUSG00000003271;RI:7:45742054:45742196-45742311:45742360:-	NA	0.265753007243807	0.41171010171131	1	1	0.888826555890301	0.495568130303729	0.388479124069061	0.551409163919727	1	1	0.93720338561261	RI	NA	NA	ENSMUSG00000003271	ENSMUST00000210754	ENSMUST00000210147,ENSMUST00000210754
ENSMUSG00000003273;SE:7:45701366-45702434:45702619-45702833:+	1	1	1	0.988790973035041	1	1	1	1	1	0.98246020360285	1	1	SE	other SE	NA	ENSMUSG00000003273	ENSMUST00000003360	ENSMUST00000003360,ENSMUST00000209796
ENSMUSG00000003273;SE:7:45702928-45703062:45703134-45703459:+	1	1	1	0.988790973035041	1	1	1	1	1	0.98246020360285	1	1	SE	other SE	NA	ENSMUSG00000003273	ENSMUST00000003360	ENSMUST00000003360,ENSMUST00000209796
ENSMUSG00000003279;A3:17:70718225-70761075:70718225-70761159:+	0.772504205540503	0.759426248723707	0.753370449685575	0.582504137151076	0.478127472290363	0.353438290654618	0.78240445590326	0.742187112917011	0.745244887594508	0.543730686330833	0.501316000929645	0.365572817977925	A3	NA	NA	ENSMUSG00000003279	ENSMUST00000146730,ENSMUST00000155016,ENSMUST00000140728,ENSMUST00000097288	ENSMUST00000140728,ENSMUST00000155016,ENSMUST00000097288,ENSMUST00000133717,ENSMUST00000135938,ENSMUST00000146730
ENSMUSG00000003279;A5:17:70522268-70593167:70522262-70593167:+	0.273498798346359	0.34816781557141	0.352405731934049	0.251380413762243	0.26708591299522	0.360340587988346	0.271722032371084	0.351108953932513	0.342275920377811	0.25229076283843	0.269590616430088	0.354115468087693	A5	NA	NA	ENSMUSG00000003279	ENSMUST00000133717	ENSMUST00000133717,ENSMUST00000140728,ENSMUST00000148486
ENSMUSG00000003279;AF:17:70516022:70516996-70593167:70522188:70522262-70593167:+	0.408884450962126	0.424141281227718	0.414159845653511	0.230440188396075	0.112251365422891	0.273199444524358	0.305961293410787	0.358067020921972	0.358252116313159	0.196324290369593	0.0749144649562027	0.159701733670655	AF	NA	NA	ENSMUSG00000003279	ENSMUST00000146730,ENSMUST00000133983,ENSMUST00000060072,ENSMUST00000155016,ENSMUST00000135938	ENSMUST00000148486,ENSMUST00000140728,ENSMUST00000155016,ENSMUST00000060072,ENSMUST00000135938,ENSMUST00000133983,ENSMUST00000146730
ENSMUSG00000003279;AF:17:70516022:70516996-70593167:70522188:70522268-70593167:+	0.64756751723378	0.57964269875992	0.565050759971676	0.471390344315054	0.257598155216568	0.400216332877787	0.541612043163005	0.507600542345734	0.517545235038757	0.419945757150696	0.17992752277778	0.257414327248691	AF	NA	NA	ENSMUSG00000003279	ENSMUST00000146730,ENSMUST00000133983,ENSMUST00000060072,ENSMUST00000155016,ENSMUST00000135938	ENSMUST00000155016,ENSMUST00000060072,ENSMUST00000133717,ENSMUST00000135938,ENSMUST00000133983,ENSMUST00000146730
ENSMUSG00000003279;AF:17:70516022:70516996-70593167:70561821:70561871-70593167:+	0.514484055464096	0.703698346580938	0.562109754103155	0.639144053062641	0.295535585245574	0.618055070771363	0.36253903298678	0.619144935467829	0.498091233565106	0.607521996743998	0.187828623021288	0.429605922645317	AF	NA	NA	ENSMUSG00000003279	ENSMUST00000146730,ENSMUST00000133983,ENSMUST00000060072,ENSMUST00000155016,ENSMUST00000135938	ENSMUST00000155016,ENSMUST00000060072,ENSMUST00000097288,ENSMUST00000135938,ENSMUST00000133983,ENSMUST00000146730
ENSMUSG00000003279;AF:17:70522188:70522262-70593167:70561821:70561871-70593167:+	0.605045082994092	0.763283714249233	0.644860604886294	0.855385215105562	0.768400123257474	0.81149460891878	0.563335015242846	0.744536858799743	0.6399906227208	0.863696321078655	0.740651560515594	0.798507120329629	AF	NA	NA	ENSMUSG00000003279	ENSMUST00000148486,ENSMUST00000140728	ENSMUST00000097288,ENSMUST00000148486,ENSMUST00000140728
ENSMUSG00000003279;AF:17:70522188:70522268-70593167:70561821:70561871-70593167:+	0.365768929096695	0.632664562260854	0.497010683346132	0.665124358652174	0.547318290918884	0.708036103425373	0.324932555155182	0.61194990529084	0.480548604216322	0.681332881717007	0.513161258725719	0.684815685558068	AF	NA	NA	ENSMUSG00000003279	ENSMUST00000133717	ENSMUST00000097288,ENSMUST00000133717
ENSMUSG00000003279;SE:17:70662809-70718196:70718225-70761075:+	0.545254073791399	0.823840687678961	0.736278978551321	0.319036775662859	0.233826914976695	0.191483502087869	0.605399825005451	0.819439561250638	0.717820240097905	0.286782749975085	0.259263467965779	0.219027799883727	SE	microexon	NA	ENSMUSG00000003279	ENSMUST00000146730,ENSMUST00000155016,ENSMUST00000140728,ENSMUST00000097288	ENSMUST00000148486,ENSMUST00000140728,ENSMUST00000155016,ENSMUST00000060072,ENSMUST00000097288,ENSMUST00000133983,ENSMUST00000146730
ENSMUSG00000003309;A3:9:21302771-21305282:21302765-21305282:-	1	0.002321272369239	0	NA	NA	NA	1	0.00233423934981767	0	0.00174811347123738	-1	0.00167102720261207	A3	NA	NA	ENSMUSG00000003309	ENSMUST00000115433	ENSMUST00000003397,ENSMUST00000115433
ENSMUSG00000003316;A3:8:111160810-111161426:111160741-111161426:-	0.372595432399958	0.261760048983843	0.297052518654905	0.380785138285415	0.40200576379978	0.478148801906427	0.512108866565071	0.321827594729946	0.348418207161481	0.443355816785659	0.600681176957745	0.637725741808516	A3	NA	NA	ENSMUSG00000003316	ENSMUST00000168741	ENSMUST00000169020,ENSMUST00000168741,ENSMUST00000003404
ENSMUSG00000003316;SE:8:111200222-111201526:111201558-111258771:-	0.999999981200034	0.999999995136736	0.999999999591998	0.999999999496191	0.999999998559332	0.999999992331481	0.999999981409162	0.99999999510665	0.999999999582429	0.999999999492596	0.999999998560874	0.999999992336542	SE	microexon	ENSG00000090863;SE:16:74542823-74566019:74566051-74640555:-	ENSMUSG00000003316	ENSMUST00000169020,ENSMUST00000164283	ENSMUST00000169020,ENSMUST00000164283,ENSMUST00000003404
ENSMUSG00000003344;A3:10:80644813-80645340:80644795-80645340:-	0.15438531615878	0.19295135016136	0.32986407463842	0.164241299370103	0.10639530362141	0.10269828970086	0.182680066669593	0.184756392422822	0.314939162612883	0.167742017157783	0.198732539396558	0.311213916112901	A3	NA	NA	ENSMUSG00000003344	ENSMUST00000131876	ENSMUST00000131876,ENSMUST00000126980,ENSMUST00000003434
ENSMUSG00000003345;RI:10:80638010:80638079-80638161:80638309:+	0.0181011555607857	0.115799903538346	0.0647250864107161	0.107636481683875	0.0786622006476003	0.229834513339893	0.0194735517472871	0.110580924573036	0.0713052564054722	0.115001864627347	0.0842325685035202	0.125854982611177	RI	NA	NA	ENSMUSG00000003345	ENSMUST00000079773	ENSMUST00000079773,ENSMUST00000085435
ENSMUSG00000003346;AL:10:80583841:80584063-80585608:80584142:80584322-80585608:-	0	1	1	1	0.468205866902584	0.597450115141154	0	1	1	1	0.656440328171837	0.547254598545087	AL	NA	NA	ENSMUSG00000003346	ENSMUST00000189605	ENSMUST00000189605,ENSMUST00000191440
ENSMUSG00000003346;SE:10:80584063-80584143:80584322-80585608:-	1	0.999999936922084	0.922718164351341	0.958670658199961	0.885662737648801	0.953133234360659	1	0.999999940541767	0.924092331300478	0.931526600498938	0.827992569435803	0.967521387740682	SE	other SE	NA	ENSMUSG00000003346	ENSMUST00000003436	ENSMUST00000003436,ENSMUST00000189605
ENSMUSG00000003352;AF:15:98632479:98632520-98639488:98635169:98635213-98639488:+	0.356045394382531	0.307485804624512	0.269786572342129	0.365881711831231	0.418123477346635	0.191112329709366	0.355496471005908	0.321245987810234	0.275633550595968	0.371094685571056	0.417541500749858	0.190742184331125	AF	NA	NA	ENSMUSG00000003352	ENSMUST00000109150	ENSMUST00000003442,ENSMUST00000109150
ENSMUSG00000003363;AL:7:27541245:27541268-27541914:27541740:27541828-27541914:-	NA	NA	NA	NA	NA	NA	NA	NA	NA	NA	NA	NA	AL	NA	NA	ENSMUSG00000003363	ENSMUST00000131106	ENSMUST00000131106,ENSMUST00000150964
ENSMUSG00000003363;SE:7:27541268-27541686:27541828-27541914:-	NA	NA	NA	NA	NA	NA	NA	NA	NA	NA	NA	NA	SE	other SE	NA	ENSMUSG00000003363	ENSMUST00000117095,ENSMUST00000117611,ENSMUST00000127240	ENSMUST00000117611,ENSMUST00000131106,ENSMUST00000117095,ENSMUST00000127240
ENSMUSG00000003378;A5:7:25065470-25067985:25065470-25068010:-	0	0.321814281194624	0.270890140587569	0.177470373677016	0.0241217796091201	0.0204806471760876	0	0.234785539713282	0.132191518821957	0.0906222557582568	0.0186550311742182	0.0403590011544878	A5	NA	NA	ENSMUSG00000003378	ENSMUST00000205328	ENSMUST00000205328,ENSMUST00000206134,ENSMUST00000003468
ENSMUSG00000003402;A5:9:22011596-22011674:22011575-22011674:+	NA	NA	NA	NA	NA	NA	NA	NA	NA	NA	NA	NA	A5	NA	NA	ENSMUSG00000003402	ENSMUST00000115331	ENSMUST00000003493,ENSMUST00000115331
ENSMUSG00000003411;A5:4:108929553-108940626:108929526-108940626:+	0	0	0	0	0	0	0	0	0	0	0	0	A5	NA	NA	ENSMUSG00000003411	ENSMUST00000106651	ENSMUST00000003502,ENSMUST00000106650,ENSMUST00000106651
ENSMUSG00000003420;A3:7:45102671-45103003:45102593-45103003:-	NA	NA	NA	NA	NA	NA	NA	NA	NA	NA	NA	NA	A3	NA	NA	ENSMUSG00000003420	ENSMUST00000003512,ENSMUST00000210642	ENSMUST00000209830,ENSMUST00000210642,ENSMUST00000211085,ENSMUST00000003512
ENSMUSG00000003420;A5:7:45102185-45102402:45102185-45102414:-	0.331685754089845	0	0.121777300372304	0	0	0	0.363012173494891	0	0.131281391591012	0	0	0	A5	NA	NA	ENSMUSG00000003420	ENSMUST00000210642	ENSMUST00000210642,ENSMUST00000211085,ENSMUST00000003512
ENSMUSG00000003421;A3:7:45076428-45076552:45076428-45076627:+	0.844293894132354	0.819244152587271	0.842301766042251	0.935261129006479	1	0.948435566989575	0.818492441733106	0.819928915983104	0.829873792057007	0.929218904149493	1	0.942186482086439	A3	NA	NA	ENSMUSG00000003421	ENSMUST00000211465,ENSMUST00000003513	ENSMUST00000003513,ENSMUST00000107829,ENSMUST00000211465
ENSMUSG00000003421;A5:7:45074687-45076069:45074681-45076069:+	0.956463090377675	0.90679856150434	0.974914395764469	0.921803299027019	0.922504257679566	0.905054436620122	0.956417821337703	0.909819239344625	0.978821351964046	0.92249611094145	0.923316613163898	0.899481471920156	A5	NA	NA	ENSMUSG00000003421	ENSMUST00000210088,ENSMUST00000210520,ENSMUST00000107829,ENSMUST00000003513,ENSMUST00000209243	ENSMUST00000210088,ENSMUST00000211465,ENSMUST00000210520,ENSMUST00000003513,ENSMUST00000107829,ENSMUST00000209243
ENSMUSG00000003421;AL:7:45076428-45076552:45076597:45076428-45076821:45076847:+	1	0.0983562734596822	1	1	1	1	1	0.100570736807546	1	1	1	1	AL	NA	NA	ENSMUSG00000003421	ENSMUST00000210088	ENSMUST00000209243,ENSMUST00000210088
ENSMUSG00000003421;AL:7:45076428-45076552:45076733:45076428-45076821:45076847:+	1	0.683917490298312	1	1	1	1	1	0.568843941854016	1	1	1	1	AL	NA	NA	ENSMUSG00000003421	ENSMUST00000211465	ENSMUST00000209243,ENSMUST00000211465
ENSMUSG00000003421;RI:7:45076069:45076228-45076310:45076428:+	0.017198143141179	0.00622870070415103	0.0155365904524819	0.0153980855913971	0.0582573574414899	0.0332076533757434	0.0233653605355881	0.0115568570510602	0.0258664144533093	0.0198636828670143	0.0627309994246347	0.0368191607136542	RI	NA	NA	ENSMUSG00000003421	ENSMUST00000210088	ENSMUST00000210088,ENSMUST00000211465,ENSMUST00000003513,ENSMUST00000107829,ENSMUST00000209243
ENSMUSG00000003421;SE:7:45076228-45076310:45076428-45076821:+	0	0.149203140064986	0	0	NA	0	0	0.167934444296199	0	0	-1	0	SE	other SE	NA	ENSMUSG00000003421	ENSMUST00000209243	ENSMUST00000210520,ENSMUST00000209243
ENSMUSG00000003421;SE:7:45076428-45076552:45076739-45076821:+	1	0.918536129573584	1	1	1	1	1	0.850793261652481	1	1	1	1	SE	other SE	NA	ENSMUSG00000003421	ENSMUST00000003513	ENSMUST00000003513,ENSMUST00000209243
ENSMUSG00000003421;SE:7:45076428-45076627:45076739-45076821:+	1	0.74780398547239	1	1	NA	1	1	0.606614783356701	1	1	-1	1	SE	other SE	NA	ENSMUSG00000003421	ENSMUST00000107829	ENSMUST00000107829,ENSMUST00000209243
ENSMUSG00000003429;A3:7:45122558-45122829:45122548-45122829:-	1	1	0.989678986165846	0.994956276342245	1	0.995054741615511	1	1	0.992584084329046	0.995555270015739	1	0.995002267715858	A3	NA	NA	ENSMUSG00000003429	ENSMUST00000209838,ENSMUST00000003521	ENSMUST00000209838,ENSMUST00000211725,ENSMUST00000003521
ENSMUSG00000003429;A5:7:45122958-45123163:45122958-45123196:-	0.995016302599482	1	0.997033516279518	0.998080876133813	0.992877007138467	0.997322717041905	0.995505023831821	1	0.997248994786733	0.998020673923486	0.992846555976267	0.997631882018792	A5	NA	NA	ENSMUSG00000003429	ENSMUST00000003521,ENSMUST00000211725	ENSMUST00000209838,ENSMUST00000211725,ENSMUST00000003521
ENSMUSG00000003452;A5:6:149519223-149520353:149519113-149520353:+	1	0.999999695068297	0.999999996827888	0.873825204551003	1	1	1	0.999999717494738	0.999999996745476	0.892149119366876	1	1	A5	NA	NA	ENSMUSG00000003452	ENSMUST00000003544	ENSMUST00000003544,ENSMUST00000173408
ENSMUSG00000003452;AL:6:149519113-149520353:149520373:149519113-149520381:149520436:+	NA	4.5026608554517e-07	1.00307747791861e-06	0.119083219934991	0	NA	0	2.21829058870787e-07	1.08213138164002e-06	0.05596833849014	0	0	AL	NA	NA	ENSMUSG00000003452	ENSMUST00000173408	ENSMUST00000172926,ENSMUST00000173408
ENSMUSG00000003452;AL:6:149519113-149520353:149520373:149519113-149550350:149550394:+	0	2.82885216442211e-07	1.25556485784445e-08	0.999993283023358	0	0	0	2.92292162741164e-07	1.24250960256193e-08	0.999993212433107	0	0	AL	NA	NA	ENSMUSG00000003452	ENSMUST00000173408	ENSMUST00000086829,ENSMUST00000173408
ENSMUSG00000003452;AL:6:149519113-149520353:149520373:149519113-149556644:149556661:+	NA	0.193316448853388	7.14715205902783e-09	0.182716780087336	0	NA	-1	0.193521194800226	7.15655054220661e-09	0.182913222458711	0	-1	AL	NA	NA	ENSMUSG00000003452	ENSMUST00000173408	ENSMUST00000111513,ENSMUST00000173408
ENSMUSG00000003452;AL:6:149519113-149520381:149520436:149519113-149550350:149550394:+	0	0.385848305248254	0.0123623737430183	0.99999909198704	0.800188640450358	0	0.905015294282478	0.568527731088886	0.0113517055892745	0.999999597586307	0.795830637599522	0.64700164768652	AL	NA	NA	ENSMUSG00000003452	ENSMUST00000172926	ENSMUST00000086829,ENSMUST00000172926
ENSMUSG00000003452;AL:6:149519113-149520381:149520436:149519113-149556644:149556661:+	NA	0.999998121102844	0.00707480770042151	0.623185733058531	0.752218780388391	NA	1	0.99999907555186	0.00656992764557757	0.790615602522025	0.749362266099595	1	AL	NA	NA	ENSMUSG00000003452	ENSMUST00000172926	ENSMUST00000111513,ENSMUST00000172926
ENSMUSG00000003452;AL:6:149519113-149550350:149550394:149519113-149556644:149556661:+	1	0.999998819559083	0.362748025821346	1.50169575848969e-06	0.431191198100339	1	1	0.999998781904916	0.365472356652618	1.5194741950786e-06	0.43408031075929	1	AL	NA	NA	ENSMUSG00000003452	ENSMUST00000086829	ENSMUST00000086829,ENSMUST00000111513
ENSMUSG00000003458;AL:1:172075035:172075036-172081213:172075739:172075740-172081213:-	NA	NA	NA	NA	NA	NA	NA	NA	NA	NA	NA	NA	AL	NA	NA	ENSMUSG00000003458	ENSMUST00000146137	ENSMUST00000140643,ENSMUST00000146137
ENSMUSG00000003476;AL:6:55091281:55091418-55092513:55092029:55092133-55092513:-	NA	NA	NA	1	NA	NA	-1	-1	-1	1	1	1	AL	NA	NA	ENSMUSG00000003476	ENSMUST00000114374,ENSMUST00000003568	ENSMUST00000164012,ENSMUST00000114374,ENSMUST00000003568
ENSMUSG00000003476;SE:6:55102868-55103168:55103274-55104724:-	NA	0	NA	1	NA	NA	-1	0	-1	1	0.568330309202	0.282556063419512	SE	other SE	NA	ENSMUSG00000003476	ENSMUST00000114374,ENSMUST00000003568,ENSMUST00000164012	ENSMUST00000164012,ENSMUST00000114374,ENSMUST00000095898,ENSMUST00000003568
ENSMUSG00000003500;A5:6:29206153-29206306:29206153-29206375:-	0.74957000243853	0.876010919631089	0.799711402442847	0.72350441842081	0.847002984059109	1	0.76699030972736	0.903007035980416	0.823326899777165	0.842966464915924	0.856274335678667	1	A5	NA	NA	ENSMUSG00000003500	ENSMUST00000160878,ENSMUST00000078155,ENSMUST00000159124,ENSMUST00000162099,ENSMUST00000162739	ENSMUST00000162739,ENSMUST00000162215,ENSMUST00000159124,ENSMUST00000078155,ENSMUST00000160878,ENSMUST00000162099
ENSMUSG00000003500;AF:6:29209268-29212069:29212166:29209268-29216072:29216241:-	0.93378159254163	0.980163619148145	0.992170810951862	0.976914008755293	0.958756786436026	0.740008197505234	0.927597202286238	0.960818078220531	0.989832812719035	0.971193765416201	0.939827812207299	0.892488217921807	AF	NA	NA	ENSMUSG00000003500	ENSMUST00000160878,ENSMUST00000078155,ENSMUST00000159124,ENSMUST00000162099,ENSMUST00000162215,ENSMUST00000160749	ENSMUST00000160749,ENSMUST00000162739,ENSMUST00000162215,ENSMUST00000159124,ENSMUST00000078155,ENSMUST00000160878,ENSMUST00000162099
ENSMUSG00000003500;SE:6:29201219-29201888:29201904-29202447:-	0.147270535131443	0.355782248815462	0.261509393558981	0.317861795950018	0.583012807280856	0.440049248455437	0.486735395189003	0.458582753599741	0.366415004091548	0.460313459877154	0.569284570237811	0.414007947872141	SE	microexon	NA	ENSMUSG00000003500	ENSMUST00000162242	ENSMUST00000162739,ENSMUST00000159124,ENSMUST00000162242,ENSMUST00000078155,ENSMUST00000160878,ENSMUST00000162099
ENSMUSG00000003500;SE:6:29206512-29206923:29206997-29207095:-	1	1	1	1	1	1	1	1	1	1	1	1	SE	other SE	ENSG00000106348;SE:7:128040593-128040871:128040945-128041069:-	ENSMUSG00000003500	ENSMUST00000078155,ENSMUST00000159124,ENSMUST00000162099,ENSMUST00000162739,ENSMUST00000162215	ENSMUST00000162739,ENSMUST00000162215,ENSMUST00000159124,ENSMUST00000078155,ENSMUST00000160878,ENSMUST00000162099
ENSMUSG00000003505;A5:7:18346127-18349082:18346127-18349298:-	NA	NA	NA	NA	NA	NA	0	-1	-1	0	-1	-1	A5	NA	NA	ENSMUSG00000003505	ENSMUST00000003597	ENSMUST00000182983,ENSMUST00000003597
ENSMUSG00000003505;SE:7:18351105-18353305:18353667-18354754:-	NA	NA	NA	NA	NA	NA	-1	-1	-1	-1	-1	-1	SE	other SE	NA	ENSMUSG00000003505	ENSMUST00000003597	ENSMUST00000098783,ENSMUST00000003597
ENSMUSG00000003518;AF:11:101974939-101981617:101981688:101974939-101984612:101984736:-	NA	NA	NA	NA	NA	NA	NA	NA	NA	NA	NA	NA	AF	NA	NA	ENSMUSG00000003518	ENSMUST00000125794	ENSMUST00000125794,ENSMUST00000143177
ENSMUSG00000003518;AF:11:101974939-101981617:101981764:101974939-101984612:101984736:-	NA	NA	NA	NA	NA	NA	NA	NA	NA	NA	NA	NA	AF	NA	NA	ENSMUSG00000003518	ENSMUST00000151678	ENSMUST00000143177,ENSMUST00000151678
ENSMUSG00000003518;AL:11:101974737:101974939-101981617:101980640:101980722-101981617:-	NA	NA	NA	NA	NA	NA	NA	NA	NA	NA	NA	NA	AL	NA	NA	ENSMUSG00000003518	ENSMUST00000151678,ENSMUST00000003612,ENSMUST00000107172,ENSMUST00000107173	ENSMUST00000107172,ENSMUST00000151678,ENSMUST00000107173,ENSMUST00000003612,ENSMUST00000176261
ENSMUSG00000003518;SE:11:101974939-101981617:101981843-101984612:-	NA	NA	NA	NA	NA	NA	NA	NA	NA	NA	NA	NA	SE	other SE	NA	ENSMUSG00000003518	ENSMUST00000003612,ENSMUST00000107172,ENSMUST00000107173	ENSMUST00000107173,ENSMUST00000107172,ENSMUST00000003612,ENSMUST00000143177
ENSMUSG00000003526;A3:16:18077590-18077791:18077529-18077791:-	NA	NA	NA	NA	NA	NA	NA	NA	NA	NA	NA	NA	A3	NA	NA	ENSMUSG00000003526	ENSMUST00000136776,ENSMUST00000003620	ENSMUST00000003620,ENSMUST00000136776,ENSMUST00000141635
ENSMUSG00000003526;AL:16:18060713:18060757-18088888:18084546:18084755-18088888:-	0.674655816232294	0.329588838643165	0.481232943483756	0.8376454576317	0.445848940809259	NA	0.482988212304589	0.26091604649977	0.42201082293659	0.46594419106559	0.463982486453343	0.682181054865655	AL	NA	NA	ENSMUSG00000003526	ENSMUST00000139861	ENSMUST00000132241,ENSMUST00000139861
ENSMUSG00000003526;SE:16:18077590-18077791:18077883-18079187:-	0.715598097637218	0.64563152189814	0.932691398439949	1	0.535592610610733	NA	0.771521759374041	0.643165351356177	0.938582176304212	1	0.604265318913359	0.65570395974408	SE	other SE	NA	ENSMUSG00000003526	ENSMUST00000136776,ENSMUST00000003620	ENSMUST00000003620,ENSMUST00000136776,ENSMUST00000126087
ENSMUSG00000003528;A5:16:17926740-17927154:17926740-17927246:-	0.857737182166024	0.61487323177883	0.551553825120899	0.521467918593709	0.510284693924993	0.569783410024641	0.603396026744913	0.403341796513859	0.463350733460961	0.560169740802338	0.393875401314475	0.661926645415932	A5	NA	NA	ENSMUSG00000003528	ENSMUST00000003622	ENSMUST00000131507,ENSMUST00000003622
ENSMUSG00000003531;A3:16:18069524-18070082:18069524-18070091:+	0.305511576824521	0.413019520779812	0.357016217788564	0.384162366004404	0.262544033929978	NA	0.268973685747268	0.393792194151782	0.319755209447755	0.358086500230814	0.19848716561334	0.29332374255447	A3	NA	NA	ENSMUSG00000003531	ENSMUST00000066027,ENSMUST00000155387	ENSMUST00000066027,ENSMUST00000143343,ENSMUST00000155387,ENSMUST00000153123,ENSMUST00000151266,ENSMUST00000076757
ENSMUSG00000003531;AF:16:18065159:18065184-18066696:18066490:18066599-18066696:+	0.27659442352279	0.591035922171275	0.29530252880206	0.427653765040473	0.444932466963172	NA	0.381104952425282	0.61155870697773	0.340671886508522	0.468578700332005	0.560227066994974	0.42722976430571	AF	NA	NA	ENSMUSG00000003531	ENSMUST00000143343,ENSMUST00000076757	ENSMUST00000076757,ENSMUST00000143343,ENSMUST00000066027,ENSMUST00000151266
ENSMUSG00000003531;RI:16:18066490:18066599-18066696:18066856:+	0.030081260238779	0.0463902682396293	0.0354797684439059	0.0265151444553453	0.12878978860393	NA	0.0374177823133912	0.0222191929841682	0.0506146518625485	0.0327524998933887	0.0782397088143483	0.0339928992961345	RI	NA	NA	ENSMUSG00000003531	ENSMUST00000155387	ENSMUST00000066027,ENSMUST00000155387,ENSMUST00000151266
ENSMUSG00000003534;AL:17:35690017:35690180-35691447:35691135:35691230-35691447:-	1	NA	NA	1	1	1	1	-1	-1	1	1	1	AL	NA	NA	ENSMUSG00000003534	ENSMUST00000155957	ENSMUST00000155957,ENSMUST00000145900
ENSMUSG00000003534;SE:17:35685550-35686481:35686591-35687145:-	0.692997398701593	0.749099128155992	0.571093193387938	0.833925339031786	0.860878602529058	0.720647439051607	0.656320418443808	0.752658394445701	0.572812215506673	0.827396287740336	0.855092442761233	0.729569236976677	SE	other SE	NA	ENSMUSG00000003534	ENSMUST00000117301,ENSMUST00000119825,ENSMUST00000003628,ENSMUST00000166980	ENSMUST00000166980,ENSMUST00000097333,ENSMUST00000003628,ENSMUST00000117301,ENSMUST00000119825,ENSMUST00000155628
ENSMUSG00000003534;SE:17:35690180-35691128:35691230-35691447:-	0.97580500657573	1	1	0.930832001497936	0.915362220341295	0.979429781779232	0.982769416101327	1	1	0.995694938254636	0.985071411487781	0.985395826572478	SE	other SE	NA	ENSMUSG00000003534	ENSMUST00000117301,ENSMUST00000119825,ENSMUST00000003628,ENSMUST00000166980,ENSMUST00000097333,ENSMUST00000155628,ENSMUST00000148065,ENSMUST00000134995,ENSMUST00000146472	ENSMUST00000166980,ENSMUST00000146472,ENSMUST00000097333,ENSMUST00000155957,ENSMUST00000003628,ENSMUST00000117301,ENSMUST00000148065,ENSMUST00000119825,ENSMUST00000134995,ENSMUST00000155628
ENSMUSG00000003545;A3:7:19307440-19309306:19307323-19309306:-	0.656121273594244	1	1	0.879154517689441	0.5768456576286	1	0.637230795109908	1	1	0.864744780003863	0.338946195416354	1	A3	NA	NA	ENSMUSG00000003545	ENSMUST00000003640,ENSMUST00000207334,ENSMUST00000208505,ENSMUST00000208446	ENSMUST00000208505,ENSMUST00000207716,ENSMUST00000208326,ENSMUST00000208446,ENSMUST00000003640,ENSMUST00000207334
ENSMUSG00000003545;SE:7:19305302-19306559:19306666-19307120:-	1	1	1	1	1	0.79692637366459	1	1	1	1	1	0.776947745596629	SE	other SE	NA	ENSMUSG00000003545	ENSMUST00000003640,ENSMUST00000208326,ENSMUST00000208446	ENSMUST00000208505,ENSMUST00000207716,ENSMUST00000208326,ENSMUST00000208446,ENSMUST00000003640,ENSMUST00000207334
ENSMUSG00000003549;A3:7:19350792-19352629:19350792-19352633:+	0.66031844291575	0.772045421786629	0.72751443934365	0.512158178339088	0.721931143862218	0.672527730770798	0.736682381174437	0.706307177920419	0.781949173829486	0.656735018327479	0.838661856119135	0.686170295113468	A3	NA	NA	ENSMUSG00000003549	ENSMUST00000160369,ENSMUST00000003645	ENSMUST00000003645,ENSMUST00000176818,ENSMUST00000160369
ENSMUSG00000003549;A3:7:19352705-19354326:19352705-19354331:+	NA	NA	NA	NA	NA	NA	NA	NA	NA	NA	NA	NA	A3	NA	NA	ENSMUSG00000003549	ENSMUST00000160369,ENSMUST00000003645	ENSMUST00000003645,ENSMUST00000177486,ENSMUST00000160369
ENSMUSG00000003549;SE:7:19345717-19347083:19347158-19348401:+	0.573521399019846	0.291640376739984	0.150157458381746	0.496340610274803	0.209152136290199	0.271607818937866	0.542773406926697	0.489264906996783	0.380837661613566	0.50032062029328	0.43674266494768	0.379003064203565	SE	other SE	NA	ENSMUSG00000003549	ENSMUST00000161378	ENSMUST00000003645,ENSMUST00000161378,ENSMUST00000160369
ENSMUSG00000003573;A3:8:70291428-70291517:70291428-70291526:+	NA	NA	NA	NA	NA	NA	NA	NA	NA	NA	NA	NA	A3	NA	NA	ENSMUSG00000003573	ENSMUST00000110124,ENSMUST00000003669	ENSMUST00000140212,ENSMUST00000110124,ENSMUST00000003669
ENSMUSG00000003581;A3:11:4136797-4137212:4136797-4137309:+	1	1	1	1	1	1	1	1	1	1	1	1	A3	NA	NA	ENSMUSG00000003581	ENSMUST00000003677	ENSMUST00000145705,ENSMUST00000003677
ENSMUSG00000003581;AL:11:4136797-4137212:4137217:4136797-4137309:4137368:+	1	NA	NA	NA	1	NA	1	-1	-1	-1	1	-1	AL	NA	NA	ENSMUSG00000003581	ENSMUST00000124670	ENSMUST00000124670,ENSMUST00000145705
ENSMUSG00000003581;SE:11:4135563-4135814:4135957-4136560:+	0.872239908869192	1	1	1	0.859469894443204	1	0.910358691471029	1	1	1	0.925404467686583	1	SE	other SE	NA	ENSMUSG00000003581	ENSMUST00000145705,ENSMUST00000003677	ENSMUST00000124670,ENSMUST00000145705,ENSMUST00000003677
ENSMUSG00000003617;A3:3:19973929-19974859:19973929-19974862:+	0.108246270956901	3.71178240666777e-07	0	0.411868047237514	0.48705058842102	0.999939164689144	0.108047300633416	3.71248113367076e-07	0	0.389444296629754	0.488931378547064	0.999938870923368	A3	NA	NA	ENSMUSG00000003617	ENSMUST00000091309,ENSMUST00000108329	ENSMUST00000091309,ENSMUST00000108328,ENSMUST00000108325,ENSMUST00000003714,ENSMUST00000108329
ENSMUSG00000003617;AL:3:19989218-19992509:19992522:19989218-20005467:20005555:+	NA	NA	NA	NA	NA	NA	NA	NA	NA	NA	NA	NA	AL	NA	NA	ENSMUSG00000003617	ENSMUST00000091309,ENSMUST00000108325	ENSMUST00000091309,ENSMUST00000108328,ENSMUST00000108325,ENSMUST00000173779,ENSMUST00000003714,ENSMUST00000108329
ENSMUSG00000003644;A3:4:133865431-133865763:133865398-133865763:-	0.900743349353247	1	1	1	1	1	0.894524411538708	1	1	1	1	1	A3	NA	NA	ENSMUSG00000003644	ENSMUST00000137486,ENSMUST00000174481,ENSMUST00000157067,ENSMUST00000168974,ENSMUST00000105894	ENSMUST00000174481,ENSMUST00000137486,ENSMUST00000105894,ENSMUST00000168974,ENSMUST00000157067,ENSMUST00000003741
ENSMUSG00000003644;AF:4:133872003-133872844:133872969:133872003-133874608:133874667:-	0.391650749521524	NA	NA	0	NA	NA	0.399570848791879	-1	-1	0	-1	-1	AF	NA	NA	ENSMUSG00000003644	ENSMUST00000137486	ENSMUST00000137486,ENSMUST00000168974
ENSMUSG00000003662;SE:2:127243037-127244913:127245000-127245723:-	1	0.993888035408703	1	1	1	1	1	0.994338895883326	1	1	1	1	SE	other SE	NA	ENSMUSG00000003662	ENSMUST00000003759	ENSMUST00000174030,ENSMUST00000003759
ENSMUSG00000003662;SE:2:127243037-127245723:127245924-127246413:-	NA	0.0563858231889938	0	0	0	0	-1	0.0674734865870312	0	0	0	0	SE	other SE	NA	ENSMUSG00000003662	ENSMUST00000174030	ENSMUST00000174863,ENSMUST00000174030
ENSMUSG00000003662;SE:2:127246713-127247010:127247158-127247482:-	NA	NA	NA	NA	NA	NA	NA	NA	NA	NA	NA	NA	SE	other SE	NA	ENSMUSG00000003662	ENSMUST00000003759,ENSMUST00000174863,ENSMUST00000174030	ENSMUST00000174030,ENSMUST00000174863,ENSMUST00000003759,ENSMUST00000172636
ENSMUSG00000003680;SE:19:8778733-8778851:8778925-8782001:-	1	1	0.860513139828724	1	1	1	1	1	0.865974871039443	1	1	1	SE	other SE	NA	ENSMUSG00000003680	ENSMUST00000177056,ENSMUST00000003777,ENSMUST00000176610,ENSMUST00000177216	ENSMUST00000189739,ENSMUST00000176496,ENSMUST00000177056,ENSMUST00000177216,ENSMUST00000003777,ENSMUST00000176610
ENSMUSG00000003762;SE:7:27243396-27250287:27250428-27250536:+	1	0.964350885442515	1	0.992196541259199	0.955658251987983	1	1	0.970784341095862	1	0.994060579515439	0.942226778386771	1	SE	other SE	NA	ENSMUSG00000003762	ENSMUST00000003860,ENSMUST00000108378	ENSMUST00000128090,ENSMUST00000003860,ENSMUST00000108378
ENSMUSG00000003778;SE:18:34608055-34608418:34608627-34609805:-	0.853316539282891	0.735367982793811	0.90159492421121	0.816576909333108	0.740488270191311	0.744692195494589	0.862058279536921	0.741001762539152	0.900574526220274	0.815378276744449	0.748201372455116	0.751738550535833	SE	other SE	ENSG00000112983;SE:5:137501797-137502207:137502416-137503623:-	ENSMUSG00000003778	ENSMUST00000003876,ENSMUST00000097626,ENSMUST00000115765	ENSMUST00000097626,ENSMUST00000115765,ENSMUST00000003876,ENSMUST00000115766
ENSMUSG00000003778;SE:18:34609949-34610410:34610628-34611132:-	0.434805872111805	0.641373373941834	0.581441928757265	0.526788184322269	0.439663723581916	0.474445652689989	0.430662859715206	0.641581799707413	0.593092111767287	0.520196497070741	0.419546666319838	0.516294710939479	SE	other SE	ENSG00000112983;SE:5:137503767-137504159:137504377-137504911:-	ENSMUSG00000003778	ENSMUST00000003876,ENSMUST00000115766,ENSMUST00000115765	ENSMUST00000115766,ENSMUST00000115765,ENSMUST00000003876,ENSMUST00000097626
ENSMUSG00000003808;A3:8:84867648-84867750:84867648-84867753:+	0.783814748700899	0.91698366318424	0.953228323869486	0.828087068505933	0.873100300153244	0.883425092202083	0.76207625025779	0.916897886012274	0.952401902533646	0.828408679737763	0.873350886698654	0.883657778729239	A3	NA	NA	ENSMUSG00000003808	ENSMUST00000003906	ENSMUST00000003906,ENSMUST00000109754
ENSMUSG00000003808;A5:8:84861043-84861127:84860957-84861127:+	0.810381979146689	1	1	0.933386854054454	0.786178500799162	0.781629668856039	0.951037681147955	1	1	0.860395085620503	0.947192961512196	0.917995283773127	A5	NA	NA	ENSMUSG00000003808	ENSMUST00000003906,ENSMUST00000109754	ENSMUST00000003906,ENSMUST00000156970,ENSMUST00000109754
ENSMUSG00000003810;A3:4:116308337-116308647:116308334-116308647:-	0.333142909814451	0.418879466319264	0.227687124590992	0.597871589257867	0.546697919111151	0.670114191522413	0.331184527998202	0.424149438406962	0.23142673977244	0.592955099775572	0.546814686204278	0.649914943776587	A3	NA	NA	ENSMUSG00000003810	ENSMUST00000003908,ENSMUST00000106485	ENSMUST00000106485,ENSMUST00000106484,ENSMUST00000106486,ENSMUST00000003908
ENSMUSG00000003810;A3:4:116391634-116405363:116391631-116405363:-	NA	1	1	NA	NA	NA	-1	1	1	-1	-1	-1	A3	NA	NA	ENSMUSG00000003810	ENSMUST00000123072	ENSMUST00000144281,ENSMUST00000123072
ENSMUSG00000003810;SE:4:116330469-116333413:116333433-116337422:-	0.666857090185548	0.694507533933997	0.787529444298734	0.402128410742133	0.453302080888849	0.329885808477588	0.668815472001798	0.625652082407136	0.780121876870607	0.407044900224428	0.453185313795722	0.350085056223413	SE	microexon	NA	ENSMUSG00000003810	ENSMUST00000106484,ENSMUST00000106486,ENSMUST00000123072	ENSMUST00000106485,ENSMUST00000106486,ENSMUST00000123072,ENSMUST00000144281,ENSMUST00000106484,ENSMUST00000003908
ENSMUSG00000003812;A5:8:84908874-84908985:84908870-84908985:+	NA	0.279806653046568	0	0	0.0963744937645414	0	0.0549722633182161	0.361520223262197	0	0	0.1156645034365	0	A5	NA	NA	ENSMUSG00000003812	ENSMUST00000109744	ENSMUST00000003910,ENSMUST00000145292,ENSMUST00000109744,ENSMUST00000134569
ENSMUSG00000003812;MX:8:84909162-84909257:84909335-84909772:84909162-84909526:84909690-84909772:+	NA	1	0	NA	NA	NA	-1	1	0	-1	-1	-1	MX	NA	NA	ENSMUSG00000003812	ENSMUST00000134569	ENSMUST00000145292,ENSMUST00000134569
ENSMUSG00000003812;SE:8:84909162-84909257:84909335-84909526:+	NA	1	0.999999990104072	1	1	1	1	1	0.999999991802171	1	1	1	SE	other SE	NA	ENSMUSG00000003812	ENSMUST00000003910,ENSMUST00000109744	ENSMUST00000003910,ENSMUST00000145292,ENSMUST00000109744
ENSMUSG00000003812;SE:8:84909335-84909526:84909690-84909772:+	NA	0.775684834228242	1	1	1	1	1	0.816937186629998	1	1	1	1	SE	other SE	NA	ENSMUSG00000003812	ENSMUST00000003910,ENSMUST00000109744	ENSMUST00000003910,ENSMUST00000134569,ENSMUST00000109744
ENSMUSG00000003813;A3:8:84837593-84837689:84837590-84837689:-	0.666215860645028	0.513329436071343	0.570131903502531	0.462811011920256	0.50460256688841	0.549530536695916	0.599415168423228	0.444635981592374	0.566266895577815	0.499582453494582	0.483583923868975	0.445911267122784	A3	NA	NA	ENSMUSG00000003813	ENSMUST00000144675,ENSMUST00000109761,ENSMUST00000128035	ENSMUST00000144675,ENSMUST00000128035,ENSMUST00000003911,ENSMUST00000109761
ENSMUSG00000003813;A5:8:84835674-84835755:84835674-84835820:-	1	0.999999997712744	1	1	1	1	1	0.999999997859071	1	1	1	1	A5	NA	NA	ENSMUSG00000003813	ENSMUST00000003911,ENSMUST00000109761	ENSMUST00000128035,ENSMUST00000003911,ENSMUST00000109761
ENSMUSG00000003813;AL:8:84834304:84834324-84835755:84835564:84835674-84835755:-	0.563033119428321	0.459468444273876	0.306560754296351	0.30868129569008	0.50442360368499	0.549530530659304	0.486771027071709	0.384627117010282	0.299634812609875	0.352949094061577	0.483402922218576	0.445911258994422	AL	NA	NA	ENSMUSG00000003813	ENSMUST00000144675	ENSMUST00000144675,ENSMUST00000003911,ENSMUST00000109761
ENSMUSG00000003824;A3:8:84872253-84872702:84872253-84872720:+	NA	NA	NA	NA	NA	NA	NA	NA	NA	NA	NA	NA	A3	NA	NA	ENSMUSG00000003824	ENSMUST00000170296	ENSMUST00000136026,ENSMUST00000003922,ENSMUST00000170296
ENSMUSG00000003824;SE:8:84872832-84883431:84883584-84885935:+	NA	NA	NA	NA	NA	NA	NA	NA	NA	NA	NA	NA	SE	other SE	NA	ENSMUSG00000003824	ENSMUST00000136026,ENSMUST00000170296	ENSMUST00000136026,ENSMUST00000003922,ENSMUST00000170296
ENSMUSG00000003847;A3:8:107358766-107361744:107358766-107361747:+	0.603915684153468	0.598193797781573	0.529539530495111	0.648583113867169	0.587765381276607	0.60193804991152	0.558619562425573	0.481778978924496	0.468537582461849	0.546531293841088	0.556937655876749	0.591315599276812	A3	NA	NA	ENSMUSG00000003847	ENSMUST00000169453,ENSMUST00000151114,ENSMUST00000125721,ENSMUST00000075922,ENSMUST00000077440	ENSMUST00000169453,ENSMUST00000075922,ENSMUST00000151114,ENSMUST00000125721,ENSMUST00000077440,ENSMUST00000147588
ENSMUSG00000003847;SE:8:107293898-107295581:107295634-107324639:+	0.706336522309634	0.841772589197681	0	0.822210198060364	0.813265414167132	0	0.344249925026362	0.483869507558148	0	0.209888025486384	0.580406267418096	0	SE	other SE	ENSG00000102908;SE:16:69600277-69602398:69602451-69660306:+	ENSMUSG00000003847	ENSMUST00000133026,ENSMUST00000169453,ENSMUST00000151114	ENSMUST00000169453,ENSMUST00000075922,ENSMUST00000151114,ENSMUST00000125721,ENSMUST00000154474,ENSMUST00000133026
ENSMUSG00000003847;SE:8:107347857-107351427:107351599-107355515:+	1	0.484790264537571	0.517767533885405	0.577203803176418	1	1	0.487296629248485	0.610240317388053	0.594881214019728	0.663310870949066	0.732331552004427	0.658105322865756	SE	other SE	ENSG00000102908;SE:16:69689702-69693630:69693802-69703880:+	ENSMUSG00000003847	ENSMUST00000169453,ENSMUST00000151114,ENSMUST00000125721,ENSMUST00000075922,ENSMUST00000077440	ENSMUST00000169453,ENSMUST00000075922,ENSMUST00000151114,ENSMUST00000126333,ENSMUST00000125721,ENSMUST00000077440
ENSMUSG00000003848;A5:8:107421612-107424738:107421612-107424752:-	NA	NA	NA	NA	NA	NA	NA	NA	NA	NA	NA	NA	A5	NA	NA	ENSMUSG00000003848	ENSMUST00000003946,ENSMUST00000169311	ENSMUST00000169311,ENSMUST00000165266,ENSMUST00000003946
ENSMUSG00000003863;SE:7:45342501-45343553:45343579-45343741:-	0.720392463954193	0.799227499071898	0.774722286941618	0.710888149057218	0.404606879833356	0.758745487753348	0.700166659300031	0.762522758811243	0.742375109341246	0.665188527491374	0.340452881477635	0.606979654100311	SE	microexon	NA	ENSMUSG00000003863	ENSMUST00000211067,ENSMUST00000003961	ENSMUST00000210248,ENSMUST00000211067,ENSMUST00000003961
ENSMUSG00000003865;SE:7:45436713-45438102:45438293-45439479:+	0.691196390176659	0.555720298205852	0.882806958422869	0.718836012013841	0.487054939534103	0.377300684676336	0.600598856756469	0.541785631482265	0.882453506279358	0.708896934292899	0.383391970653272	0.401080152095269	SE	other SE	NA	ENSMUSG00000003865	ENSMUST00000003964	ENSMUST00000003964,ENSMUST00000211150
ENSMUSG00000003868;A3:7:45422206-45422385:45422134-45422385:-	0.550566076739466	0.685500874461352	0.441049996402267	0.605738775850151	0.438256468264162	0.663038753386431	0.680545606795872	0.738371097705702	0.592175893659416	0.687940359695439	0.530237166027146	0.658235336440455	A3	NA	NA	ENSMUSG00000003868	ENSMUST00000211214,ENSMUST00000107771	ENSMUST00000107771,ENSMUST00000209426,ENSMUST00000211214
ENSMUSG00000003868;A3:7:45429595-45429909:45429535-45429909:-	1	0.999999996819648	0.999698861476668	0.998830418282007	1	1	1	0.999999997469578	0.999710131210171	0.999061925536145	1	1	A3	NA	NA	ENSMUSG00000003868	ENSMUST00000211214,ENSMUST00000107771,ENSMUST00000211666,ENSMUST00000211440	ENSMUST00000211440,ENSMUST00000210439,ENSMUST00000211214,ENSMUST00000107771,ENSMUST00000211666
ENSMUSG00000003868;SE:7:45422005-45422092:45422134-45422385:-	NA	NA	NA	NA	NA	NA	NA	NA	NA	NA	NA	NA	SE	microexon	NA	ENSMUSG00000003868	ENSMUST00000209426	ENSMUST00000209426,ENSMUST00000210271
ENSMUSG00000003868;SE:7:45422005-45422092:45422206-45422385:-	NA	NA	NA	NA	NA	NA	NA	NA	NA	NA	NA	NA	SE	other SE	NA	ENSMUSG00000003868	ENSMUST00000211214,ENSMUST00000107771	ENSMUST00000107771,ENSMUST00000210271,ENSMUST00000211214
ENSMUSG00000003868;SE:7:45425250-45428479:45428545-45428653:-	1	0.837430230132398	0.525804323081064	1	1	0.999874257263854	1	0.875936380707765	0.644115026522796	1	1	0.99993132890935	SE	other SE	NA	ENSMUSG00000003868	ENSMUST00000211214,ENSMUST00000107771,ENSMUST00000210439,ENSMUST00000211666	ENSMUST00000211440,ENSMUST00000210439,ENSMUST00000211214,ENSMUST00000107771,ENSMUST00000211666
ENSMUSG00000003872;A3:7:45368490-45369141:45368467-45369141:-	NA	NA	NA	NA	NA	NA	NA	NA	NA	NA	NA	NA	A3	NA	NA	ENSMUSG00000003872	ENSMUST00000210865	ENSMUST00000003971,ENSMUST00000210865
ENSMUSG00000003873;A3:7:45461966-45463399:45461962-45463399:-	0.988733487085897	0.981942979598575	1	0.988889525977885	0.994335226996603	0.984643001216683	0.983594267023094	0.981858540778058	1	0.989735537015849	0.994338836202775	0.9846288888594	A3	NA	NA	ENSMUSG00000003873	ENSMUST00000033093,ENSMUST00000210392	ENSMUST00000210392,ENSMUST00000033093,ENSMUST00000211365
ENSMUSG00000003873;A3:7:45466306-45466742:45466271-45466742:-	0.516069260354668	0.577400105861143	0.433120586533433	0.30215467025082	0.449652871295215	0.486961304308966	0.639717202659485	0.589687000877415	0.426710654808842	0.452240763080033	0.498736897783693	0.520596140582392	A3	NA	NA	ENSMUSG00000003873	ENSMUST00000210019	ENSMUST00000210019,ENSMUST00000211195,ENSMUST00000033093,ENSMUST00000211365
ENSMUSG00000003873;SE:7:45465324-45465977:45466123-45466220:-	0.977854949649378	1	0.761504244859736	0.925667017478207	0.9332957396357	0.88354020030576	0.986740588729043	1	0.790435598858365	0.956225514193176	0.962227584224736	0.946953775287915	SE	other SE	NA	ENSMUSG00000003873	ENSMUST00000033093,ENSMUST00000210392,ENSMUST00000211365,ENSMUST00000210019	ENSMUST00000210392,ENSMUST00000211365,ENSMUST00000210019,ENSMUST00000211195,ENSMUST00000033093
ENSMUSG00000003923;AF:10:71237031-71237840:71237940:71237031-71238235:71238251:-	1	0.803605840281198	0.99998961451316	0.999999998127987	1	1	1	0.755397343819679	0.999986902788384	0.999999998423812	1	1	AF	NA	NA	ENSMUSG00000003923	ENSMUST00000092430	ENSMUST00000092430,ENSMUST00000105432
ENSMUSG00000003992;SE:13:91564694-91642302:91642391-91664118:+	0.463915158315435	0.477259892910544	0.591047442010008	0.435829523838815	0.470429257108133	0.3599850294136	0.460684764865511	0.484423399888039	0.590134353077297	0.447480668495884	0.401414332646584	0.385028998861727	SE	other SE	NA	ENSMUSG00000003992	ENSMUST00000004094	ENSMUST00000004094,ENSMUST00000042122
ENSMUSG00000004018;A3:11:26468717-26468801:26468717-26468816:+	NA	1	0.999999879462719	1	1	NA	1	1	0.999999881411984	1	1	1	A3	NA	NA	ENSMUSG00000004018	ENSMUST00000004120,ENSMUST00000134445	ENSMUST00000004120,ENSMUST00000134445,ENSMUST00000109509
ENSMUSG00000004018;A3:11:26469768-26470807:26469768-26470877:+	NA	0.0706773624195552	0	0	0	NA	0.1164177854699	0.0930557149752551	0	0	0	0.113666637217825	A3	NA	NA	ENSMUSG00000004018	ENSMUST00000134445	ENSMUST00000004120,ENSMUST00000134445,ENSMUST00000109509
ENSMUSG00000004018;SE:11:26399709-26403322:26403378-26407548:+	NA	0.486874678462238	0.587921584216621	0.704069739649216	0.611532442000471	NA	0.999999455886384	0.639571665256581	0.618648522611455	0.71973975634178	0.830592164197823	0.682695110686527	SE	other SE	NA	ENSMUSG00000004018	ENSMUST00000004120,ENSMUST00000109509	ENSMUST00000004120,ENSMUST00000136830,ENSMUST00000109509
ENSMUSG00000004035;A5:3:107931390-107931534:107931390-107931552:-	0.501350391478616	NA	0.650375898895709	0	NA	NA	0.497353409086139	-1	0.499664293160415	0	-1	0	A5	NA	NA	ENSMUSG00000004035	ENSMUST00000106688	ENSMUST00000106688,ENSMUST00000124215
ENSMUSG00000004035;AF:3:107931390-107931534:107931557:107931390-107931619:107931654:-	0.031615479608312	0	0.0405188778782726	0	0	0	0.0704314098467849	0	0.0566025160143118	0	0	0	AF	NA	NA	ENSMUSG00000004035	ENSMUST00000106688	ENSMUST00000106688,ENSMUST00000106687,ENSMUST00000004137
ENSMUSG00000004035;AF:3:107931390-107931552:107931557:107931390-107931619:107931654:-	0.0314505229266879	0	0.0221977487630403	0.0336832711042406	0	0	0.0711276741334905	0	0.0566742639300507	0.0500308981385095	0	0.130958608906502	AF	NA	NA	ENSMUSG00000004035	ENSMUST00000124215	ENSMUST00000124215,ENSMUST00000106687,ENSMUST00000004137
ENSMUSG00000004035;SE:3:107926980-107928870:107928980-107929063:-	1	1	0.922354673245998	1	1	1	1	1	0.966967404540611	1	1	1	SE	other SE	NA	ENSMUSG00000004035	ENSMUST00000106688,ENSMUST00000004137	ENSMUST00000106688,ENSMUST00000106687,ENSMUST00000004137
ENSMUSG00000004040;A3:11:100889590-100889886:100889540-100889886:-	1	1	1	0.989139939877212	0.97827961683737	1	1	1	1	0.988968261139763	0.981753455245537	1	A3	NA	NA	ENSMUSG00000004040	ENSMUST00000127638,ENSMUST00000092671,ENSMUST00000138438	ENSMUST00000103114,ENSMUST00000092671,ENSMUST00000138438,ENSMUST00000127638
ENSMUSG00000004040;A3:11:100908089-100908660:100908011-100908660:-	0.797632563383882	0.980057414512171	0.99999748669389	0.997261555906585	0.577616117429266	0.857425367724159	0.788844916279569	0.979298878426448	0.999997491403462	0.997194407426815	0.561341666477033	0.851482040554167	A3	NA	NA	ENSMUSG00000004040	ENSMUST00000127638,ENSMUST00000092671,ENSMUST00000103114	ENSMUST00000103114,ENSMUST00000092671,ENSMUST00000138438,ENSMUST00000127638
ENSMUSG00000004040;A5:11:100889928-100893074:100889928-100893077:-	0.785171487888281	0.924969304173152	0.808700222225522	0.841108920145014	0.888348353228843	0.889001515007386	0.787758818619756	0.934834617193293	0.808920061018657	0.840735423791846	0.890047318438534	0.889907278787085	A5	NA	NA	ENSMUSG00000004040	ENSMUST00000127638,ENSMUST00000138438,ENSMUST00000103114	ENSMUST00000103114,ENSMUST00000092671,ENSMUST00000138438,ENSMUST00000127638
ENSMUSG00000004043;SE:11:100881185-100881738:100881789-100882062:+	0.677233237479533	0.342362880667581	0.291309288747073	0.595754110880144	0.205896927626157	0.547729244065075	0.676033048617667	0.341128715209974	0.290178576816271	0.452056811479397	0.205001147408995	0.39516088452621	SE	microexon	NA	ENSMUSG00000004043	ENSMUST00000004145,ENSMUST00000107356	ENSMUST00000004145,ENSMUST00000107357,ENSMUST00000107356
ENSMUSG00000004056;A3:7:27628990-27629296:27628990-27629335:+	1	1	1	0.995153711371425	0.986694919683296	1	1	1	1	0.992860249028046	0.983075323998629	1	A3	NA	NA	ENSMUSG00000004056	ENSMUST00000136962,ENSMUST00000108344,ENSMUST00000167435,ENSMUST00000108343,ENSMUST00000051356,ENSMUST00000085917	ENSMUST00000167435,ENSMUST00000051356,ENSMUST00000085917,ENSMUST00000108344,ENSMUST00000108342,ENSMUST00000136962,ENSMUST00000108343
ENSMUSG00000004056;SE:7:27608753-27616241:27616369-27618208:+	NA	NA	NA	NA	NA	NA	NA	NA	NA	NA	NA	NA	SE	other SE	NA	ENSMUSG00000004056	ENSMUST00000138459,ENSMUST00000142365,ENSMUST00000128540,ENSMUST00000136962,ENSMUST00000108342,ENSMUST00000108344,ENSMUST00000167435,ENSMUST00000108343,ENSMUST00000051356,ENSMUST00000085917	ENSMUST00000143499,ENSMUST00000128540,ENSMUST00000167435,ENSMUST00000142365,ENSMUST00000051356,ENSMUST00000085917,ENSMUST00000108344,ENSMUST00000108342,ENSMUST00000138459,ENSMUST00000136962,ENSMUST00000108343
ENSMUSG00000004056;SE:7:27634684-27636039:27636167-27636264:+	1	1	1	1	1	1	1	1	1	1	1	1	SE	other SE	NA	ENSMUSG00000004056	ENSMUST00000108344,ENSMUST00000167435,ENSMUST00000108343,ENSMUST00000051356	ENSMUST00000167435,ENSMUST00000051356,ENSMUST00000085917,ENSMUST00000108344,ENSMUST00000108343
ENSMUSG00000004069;AL:16:4702308-4705844:4705944:4702308-4706568:4706587:+	NA	NA	NA	NA	NA	NA	NA	NA	NA	NA	NA	NA	AL	NA	NA	ENSMUSG00000004069	ENSMUST00000060067	ENSMUST00000060067,ENSMUST00000115854
ENSMUSG00000004071;A3:16:4769018-4769640:4768967-4769640:-	1	1	1	1	1	1	1	1	1	1	1	1	A3	NA	NA	ENSMUSG00000004071	ENSMUST00000147225,ENSMUST00000004173,ENSMUST00000118703	ENSMUST00000004173,ENSMUST00000117713,ENSMUST00000147225,ENSMUST00000118703
ENSMUSG00000004071;AL:16:4750595:4750601-4768745:4768541:4768649-4768745:-	0	0	0	0	0	0	0	0	0	0	0	0	AL	NA	NA	ENSMUSG00000004071	ENSMUST00000147225	ENSMUST00000004173,ENSMUST00000117713,ENSMUST00000147225,ENSMUST00000118703
ENSMUSG00000004099;A3:9:20940554-20941373:20940551-20941373:-	0.45597370085278	0.651349787551179	0.601355111123251	0.529539825088602	0.566818496321619	0.674957296954744	0.39164198831628	0.640941600773368	0.585560083216741	0.516225517151104	0.540312063145692	0.655912395919898	A3	NA	NA	ENSMUSG00000004099	ENSMUST00000178110,ENSMUST00000004202	ENSMUST00000178110,ENSMUST00000177754,ENSMUST00000004202
ENSMUSG00000004105;A5:2:33229032-33242200:33228357-33242200:+	1	1	1	1	0.21432716088525	1	0.965475766262923	1	1	0.486935529140464	0.491133456187689	0.6754520568612	A5	NA	NA	ENSMUSG00000004105	ENSMUST00000004208	ENSMUST00000004208,ENSMUST00000193373
ENSMUSG00000004110;MX:1:154448942-154450846:154450857-154465719:154448942-154452228:154452239-154465719:-	1	1	1	1	1	1	1	1	1	1	1	1	MX	NA	NA	ENSMUSG00000004110	ENSMUST00000187541	ENSMUST00000187541,ENSMUST00000004214
ENSMUSG00000004113;A3:2:24607100-24607442:24606808-24607442:-	0.585126797306531	0.808487212897536	0.917236376125754	0.426343011735372	1	1	0.233147128343324	0.562093125752668	0.384014146467234	0.288746706926947	0.183349237456555	0.218939660797307	A3	NA	NA	ENSMUSG00000004113	ENSMUST00000070864,ENSMUST00000102939,ENSMUST00000100348,ENSMUST00000041342,ENSMUST00000114447	ENSMUST00000100348,ENSMUST00000114447,ENSMUST00000041342,ENSMUST00000070864,ENSMUST00000131861,ENSMUST00000102939
ENSMUSG00000004113;A3:2:24616946-24617674:24616913-24617674:-	0.644481561509522	0.589385338188842	0.696365799315876	0.486125173341228	0.450812593339386	1	0.386432626612417	0.506856709617928	0.370637248066241	0.427925427373276	0.235091503611477	0.338093356906385	A3	NA	NA	ENSMUSG00000004113	ENSMUST00000070864,ENSMUST00000102939,ENSMUST00000100348,ENSMUST00000041342,ENSMUST00000114447	ENSMUST00000100348,ENSMUST00000114447,ENSMUST00000041342,ENSMUST00000070864,ENSMUST00000133892,ENSMUST00000102939
ENSMUSG00000004113;A3:2:24679643-24685768:24679640-24685768:-	0.85305766486511	0.974882116238127	0.920319201352753	0.824800924191061	1	0.872752861443034	0.850451442939351	0.975242760329499	0.921273533533111	0.824465574459653	1	0.87469887986513	A3	NA	NA	ENSMUSG00000004113	ENSMUST00000102939,ENSMUST00000100348,ENSMUST00000041342,ENSMUST00000114447	ENSMUST00000100348,ENSMUST00000114447,ENSMUST00000041342,ENSMUST00000070864,ENSMUST00000102939
ENSMUSG00000004113;A3:2:24718122-24719045:24718119-24719045:-	0.459003496705101	0.633276562907175	0.777976726370877	0.465117395820936	0.556383369728957	0.476677324581083	0.457685302476119	0.636342289577536	0.778845495285207	0.465017947345884	0.556493241132794	0.4778354847866	A3	NA	NA	ENSMUSG00000004113	ENSMUST00000100348,ENSMUST00000114447	ENSMUST00000100348,ENSMUST00000114447,ENSMUST00000041342,ENSMUST00000070864,ENSMUST00000102939
ENSMUSG00000004113;MX:2:24622707-24625238:24625334-24631899:24622707-24626823:24626919-24631899:-	1	0.788117032997832	0.761324475427432	0.706514641897143	0.37199466118153	1	0.502677714239022	0.663407310392116	0.520963224967054	0.526408302899316	0.437856893581325	0.353891126659823	MX	NA	NA	ENSMUSG00000004113	ENSMUST00000070864,ENSMUST00000102939,ENSMUST00000100348,ENSMUST00000041342,ENSMUST00000114447	ENSMUST00000100348,ENSMUST00000114447,ENSMUST00000041342,ENSMUST00000070864,ENSMUST00000155356,ENSMUST00000102939
ENSMUSG00000004113;SE:2:24617786-24618255:24618362-24622599:-	0.85305766486511	0.974882116238127	0.920319201352753	0.824800924191061	1	0.872752861443034	0.850451442939351	0.975242760329499	0.921273533533111	0.824465574459653	1	0.87469887986513	SE	other SE	NA	ENSMUSG00000004113	ENSMUST00000102939,ENSMUST00000100348,ENSMUST00000041342,ENSMUST00000114447	ENSMUST00000100348,ENSMUST00000114447,ENSMUST00000041342,ENSMUST00000070864,ENSMUST00000102939
ENSMUSG00000004113;SE:2:24622707-24625238:24625334-24631899:-	0.520502558172672	0.520176613170537	0.469616970260424	1	0.631893905105091	1	0.360593461691376	0.355039208088333	0.340695580989407	0.471126147291982	0.679472417057777	0.352560484320767	SE	other SE	NA	ENSMUSG00000004113	ENSMUST00000070864,ENSMUST00000102939,ENSMUST00000100348,ENSMUST00000041342,ENSMUST00000114447	ENSMUST00000100348,ENSMUST00000114447,ENSMUST00000041342,ENSMUST00000070864,ENSMUST00000102939,ENSMUST00000125798
ENSMUSG00000004113;SE:2:24622707-24626823:24626919-24631899:-	0	0.22568086371622	0.217271750984589	1	0.743457922720493	NA	0.358127586161017	0.218321142011695	0.322108653093651	0.444885944345324	0.731296929369391	0.498543885933849	SE	other SE	NA	ENSMUSG00000004113	ENSMUST00000155356	ENSMUST00000155356,ENSMUST00000125798
ENSMUSG00000004113;SE:2:24639210-24642853:24642858-24648479:-	0.147359717871761	0.152057168610092	0.090918692139233	0.175199156503734	7.35927395800685e-11	0.127247139167754	0.149980416059833	0.15088982129875	0.0899619501802031	0.17553450611103	7.3509505098349e-11	0.125301120746332	SE	microexon	NA	ENSMUSG00000004113	ENSMUST00000070864,ENSMUST00000102939	ENSMUST00000100348,ENSMUST00000114447,ENSMUST00000041342,ENSMUST00000070864,ENSMUST00000102939
ENSMUSG00000004113;SE:2:24654480-24656711:24656722-24657291:-	0.852640282128239	0.847942831389908	0.909081307860767	0.824800843496266	0.999999999926407	0.872752860832246	0.850019583940168	0.84911017870125	0.910038049819797	0.82446549388897	0.99999999992649	0.874698879253668	SE	microexon	NA	ENSMUSG00000004113	ENSMUST00000100348,ENSMUST00000041342,ENSMUST00000114447	ENSMUST00000100348,ENSMUST00000114447,ENSMUST00000041342,ENSMUST00000070864,ENSMUST00000102939
ENSMUSG00000004113;SE:2:24679643-24682976:24683038-24685768:-	0	0.325608038712526	0.21776651841208	0	0	0	0.247418087100659	0.233704327023623	0.124915881461268	0.169795563447387	0.569174220160719	0.465605923860617	SE	other SE	NA	ENSMUSG00000004113	ENSMUST00000124183	ENSMUST00000100348,ENSMUST00000124183,ENSMUST00000114447,ENSMUST00000041342,ENSMUST00000102939
ENSMUSG00000004151;A5:12:38831269-38835069:38831259-38835069:+	1	0.95676168811312	1	0.922721314416224	0.914771863145737	0.901828970625324	1	0.98082342239237	1	0.946170829966158	0.913329019045487	0.93538063460928	A5	NA	NA	ENSMUSG00000004151	ENSMUST00000160996,ENSMUST00000160244,ENSMUST00000095767,ENSMUST00000162563,ENSMUST00000160856,ENSMUST00000161980,ENSMUST00000159334	ENSMUST00000160996,ENSMUST00000161980,ENSMUST00000162563,ENSMUST00000160244,ENSMUST00000159334,ENSMUST00000161513,ENSMUST00000095767,ENSMUST00000160856
ENSMUSG00000004151;AF:12:38780935:38780979-38781799:38781210:38781302-38781799:+	NA	NA	NA	NA	NA	NA	NA	NA	NA	NA	NA	NA	AF	NA	NA	ENSMUSG00000004151	ENSMUST00000161164,ENSMUST00000160996,ENSMUST00000160244,ENSMUST00000095767,ENSMUST00000162563,ENSMUST00000160856	ENSMUST00000160996,ENSMUST00000162563,ENSMUST00000161164,ENSMUST00000160244,ENSMUST00000161513,ENSMUST00000095767,ENSMUST00000160856
ENSMUSG00000004151;AF:12:38783742:38783802-38827778:38824681:38824758-38827778:+	1	NA	NA	1.64882787405202e-08	1	0.705726503760231	1	-1	-1	1.94186246967636e-08	1	0.799611520464262	AF	NA	NA	ENSMUSG00000004151	ENSMUST00000161980	ENSMUST00000163063,ENSMUST00000161980
ENSMUSG00000004151;SE:12:38783285-38793171:38793224-38827778:+	0.9999999994551	0.727274242327099	0.75599807346259	0.806510505803178	0.684274156615879	0.779771667775815	0.999999999410921	0.697013604953552	0.74929112799715	0.787224098083149	0.647682028691809	0.7547567168514	SE	other SE	NA	ENSMUSG00000004151	ENSMUST00000160244,ENSMUST00000095767,ENSMUST00000162563,ENSMUST00000161513	ENSMUST00000160996,ENSMUST00000162563,ENSMUST00000160244,ENSMUST00000095767,ENSMUST00000160856,ENSMUST00000161513
ENSMUSG00000004151;SE:12:38783802-38793171:38793224-38827778:+	0.760450994692377	1	1	0.999999997542821	1.86791465939281e-05	0.655293775029544	0.769389160996115	1	1	0.999999997342869	1.65548276352377e-05	0.582585967326848	SE	other SE	NA	ENSMUSG00000004151	ENSMUST00000160701,ENSMUST00000159334	ENSMUST00000159334,ENSMUST00000161980,ENSMUST00000160701
ENSMUSG00000004151;SE:12:38827907-38831081:38831259-38835069:+	0	0.636301710857379	0	0.999997285998265	0.999951060488916	0.381345786820745	0	0.434059692102274	0	0.999995788119995	0.999956698091366	0.289511870111971	SE	other SE	NA	ENSMUSG00000004151	ENSMUST00000161513	ENSMUST00000160701,ENSMUST00000161513
ENSMUSG00000004151;SE:12:38827907-38831081:38831269-38835069:+	0.99999284592724	0.974819331612891	0.882755731478342	0.999999772699508	0.99999544016532	0.849907248921629	0.999990723437346	0.975141825789142	0.890810690473222	0.999999760378466	0.999995890674755	0.855039138691538	SE	other SE	NA	ENSMUSG00000004151	ENSMUST00000160996,ENSMUST00000160244,ENSMUST00000095767,ENSMUST00000162563,ENSMUST00000160856,ENSMUST00000161980,ENSMUST00000159334	ENSMUST00000160701,ENSMUST00000160996,ENSMUST00000161980,ENSMUST00000162563,ENSMUST00000160244,ENSMUST00000159334,ENSMUST00000095767,ENSMUST00000160856
ENSMUSG00000004151;SE:12:38835316-38852220:38852288-38854160:+	0.999999535170896	1	1	1	1	1	0.999999628165444	1	1	1	1	1	SE	other SE	NA	ENSMUSG00000004151	ENSMUST00000095767,ENSMUST00000162563,ENSMUST00000160856,ENSMUST00000161980,ENSMUST00000160701,ENSMUST00000159334	ENSMUST00000161980,ENSMUST00000162563,ENSMUST00000160244,ENSMUST00000159334,ENSMUST00000095767,ENSMUST00000160856,ENSMUST00000160701
ENSMUSG00000004207;A3:10:60296002-60299092:60296002-60299098:+	0.0979370080645118	0.0390997634433722	0.0187479333501146	0.0574045698656249	0.158590651249895	0.0809317209522029	0.0994230590900029	0.0393779354115687	0.0192236677596832	0.0571107611889417	0.159444711003161	0.0804322505013622	A3	NA	NA	ENSMUSG00000004207	ENSMUST00000004316	ENSMUST00000105465,ENSMUST00000004316,ENSMUST00000165878
ENSMUSG00000004207;AF:10:60277743:60277782-60291639:60284501:60284531-60291639:+	0.999134443472876	0.954321148146427	0.969247220469179	0.984448841176472	0.963424943889279	0.98925831880405	0.999087489947718	0.953701675509668	0.968250582045653	0.983698110515308	0.96177612714133	0.98873694957972	AF	NA	NA	ENSMUSG00000004207	ENSMUST00000105465,ENSMUST00000179238,ENSMUST00000177779,ENSMUST00000004316	ENSMUST00000004316,ENSMUST00000165878,ENSMUST00000179238,ENSMUST00000177779,ENSMUST00000105465
ENSMUSG00000004207;SE:10:60296002-60297537:60297545-60299098:+	0.771552459475814	0.842435099162073	0.765490040743899	0.551619347427358	0.395164137361128	0.470304635745906	0.770314303838224	0.842526337991818	0.762327081593258	0.547243484391131	0.395599135013784	0.469135127204029	SE	microexon	NA	ENSMUSG00000004207	ENSMUST00000179238	ENSMUST00000105465,ENSMUST00000165878,ENSMUST00000179238
ENSMUSG00000004221;A3:X:74434014-74437164:74434014-74437167:+	0.999999988000916	1	0.922756050862871	0.893945057868457	1	1	0.999999991999905	1	0.91245323886096	0.916690702240214	1	1	A3	NA	NA	ENSMUSG00000004221	ENSMUST00000004330,ENSMUST00000138564,ENSMUST00000149525,ENSMUST00000114130,ENSMUST00000130802,ENSMUST00000135165,ENSMUST00000164101,ENSMUST00000114128,ENSMUST00000114133,ENSMUST00000114127	ENSMUST00000180230,ENSMUST00000004330,ENSMUST00000149525,ENSMUST00000138564,ENSMUST00000114130,ENSMUST00000114129,ENSMUST00000114133,ENSMUST00000135165,ENSMUST00000114127,ENSMUST00000130802,ENSMUST00000164101,ENSMUST00000064407,ENSMUST00000114128
ENSMUSG00000004221;AF:X:74427864:74427902-74432805:74428205:74428207-74432805:+	0.57206929473103	0.532985363583618	0.458349024599117	0.463339072773679	0.780196261900244	0.471952717627777	0.36483922232457	0.719121931571528	0.564715767552209	0.376609586864671	0.703968289365118	0.350981565932789	AF	NA	NA	ENSMUSG00000004221	ENSMUST00000004330	ENSMUST00000004330,ENSMUST00000138564
ENSMUSG00000004221;AF:X:74427864:74427902-74432805:74429357:74429377-74432805:+	0.631274219572206	0.844058697452326	1	1	1	1	0.635132717212437	0.867328727851085	1	1	1	1	AF	NA	NA	ENSMUSG00000004221	ENSMUST00000004330	ENSMUST00000114130,ENSMUST00000004330,ENSMUST00000149525
ENSMUSG00000004221;AF:X:74428205:74428207-74432805:74429357:74429377-74432805:+	0.561533561671188	0.825866228430762	1	1	1	1	0.751890718542177	0.718580915949633	1	1	1	1	AF	NA	NA	ENSMUSG00000004221	ENSMUST00000138564	ENSMUST00000114130,ENSMUST00000149525,ENSMUST00000138564
ENSMUSG00000004231;A3:19:44757436-44760875:44757436-44760878:+	1	NA	NA	NA	NA	NA	1	-1	-1	-1	-1	-1	A3	NA	NA	ENSMUSG00000004231	ENSMUST00000174490	ENSMUST00000004340,ENSMUST00000174490
ENSMUSG00000004231;A5:19:44790802-44815908:44790778-44815908:+	1	NA	NA	NA	NA	NA	1	-1	0	-1	-1	-1	A5	NA	NA	ENSMUSG00000004231	ENSMUST00000174490	ENSMUST00000173346,ENSMUST00000174490
ENSMUSG00000004231;SE:19:44790802-44796628:44796696-44815908:+	0	NA	NA	NA	NA	NA	0	-1	-1	-1	-1	-1	SE	other SE	ENSG00000075891;SE:10:102541122-102546700:102546768-102566187:+	ENSMUSG00000004231	ENSMUST00000004340	ENSMUST00000004340,ENSMUST00000174490
ENSMUSG00000004233;AL:3:99205310-99205400:99205409:99205310-99216459:99216519:+	NA	0.691203855293878	NA	1	NA	NA	-1	0.702765801923746	-1	1	-1	0	AL	NA	NA	ENSMUSG00000004233	ENSMUST00000135960	ENSMUST00000198044,ENSMUST00000135960
ENSMUSG00000004233;AL:3:99205310-99205400:99205409:99205310-99235479:99235527:+	NA	1	0	1	NA	NA	-1	1	0	1	-1	-1	AL	NA	NA	ENSMUSG00000004233	ENSMUST00000135960	ENSMUST00000145650,ENSMUST00000135960
ENSMUSG00000004233;AL:3:99205310-99216459:99216519:99205310-99235479:99235527:+	NA	1	0	NA	NA	NA	-1	1	0	-1	-1	1	AL	NA	NA	ENSMUSG00000004233	ENSMUST00000198044	ENSMUST00000198044,ENSMUST00000145650
ENSMUSG00000004233;SE:3:99141188-99187481:99187738-99204536:+	NA	0.808306075929862	1	1	1	1	1	0.863896033739494	1	1	1	0.553509202178645	SE	other SE	NA	ENSMUSG00000004233	ENSMUST00000135960,ENSMUST00000004343,ENSMUST00000145650	ENSMUST00000145650,ENSMUST00000135960,ENSMUST00000198044,ENSMUST00000004343
ENSMUSG00000004233;SE:3:99205310-99214656:99214774-99216459:+	NA	0.664234271393133	1	1	1	1	1	0.799316634371625	1	1	1	0.553509202178645	SE	other SE	NA	ENSMUSG00000004233	ENSMUST00000004343	ENSMUST00000198044,ENSMUST00000004343
ENSMUSG00000004266;A5:6:124725358-124727316:124725358-124727385:-	NA	NA	NA	NA	NA	NA	NA	NA	NA	NA	NA	NA	A5	NA	NA	ENSMUSG00000004266	ENSMUST00000174787	ENSMUST00000174265,ENSMUST00000174787,ENSMUST00000112484,ENSMUST00000004377,ENSMUST00000171549
ENSMUSG00000004266;A5:6:124725358-124727316:124725358-124727400:-	NA	NA	NA	NA	NA	NA	NA	NA	NA	NA	NA	NA	A5	NA	NA	ENSMUSG00000004266	ENSMUST00000174787	ENSMUST00000174787,ENSMUST00000172690
ENSMUSG00000004266;A5:6:124725358-124727385:124725358-124727400:-	NA	NA	NA	NA	NA	NA	NA	NA	NA	NA	NA	NA	A5	NA	NA	ENSMUSG00000004266	ENSMUST00000112484,ENSMUST00000004377,ENSMUST00000171549,ENSMUST00000174265	ENSMUST00000174265,ENSMUST00000112484,ENSMUST00000004377,ENSMUST00000171549,ENSMUST00000172690
ENSMUSG00000004266;AF:6:124732860-124732946:124732953:124732860-124738499:124738512:-	NA	1	1	0.973562808979832	NA	1	1	1	1	0.973465587949458	1	1	AF	NA	NA	ENSMUSG00000004266	ENSMUST00000112484,ENSMUST00000173647	ENSMUST00000004377,ENSMUST00000112484,ENSMUST00000173647,ENSMUST00000171549
ENSMUSG00000004266;SE:6:124732494-124732738:124732860-124738499:-	0	0	0	0.169219474792455	0	0	0	0	0	0.180813781435522	0	0	SE	other SE	NA	ENSMUSG00000004266	ENSMUST00000004377,ENSMUST00000171549	ENSMUST00000004377,ENSMUST00000171549,ENSMUST00000174265
ENSMUSG00000004268;SE:6:124705656-124705741:124705842-124711876:-	0.762188284269086	0.751890015788937	0.675084957277225	0.670455175157441	0.892656111757345	0.567317823593237	0.864458099980275	0.811469512584966	0.765890700240962	0.702308211154106	0.877087398888707	0.804621991869816	SE	other SE	NA	ENSMUSG00000004268	ENSMUST00000004379	ENSMUST00000004379,ENSMUST00000203238
ENSMUSG00000004270;SE:6:124698177-124699239:124699345-124700007:+	0.875583560089728	0.616458368883348	0.748104009553597	0.894103224819861	0.795521289392943	1	0.961466970174744	0.667224748387588	0.713718869539445	0.922946826800887	0.928139865421227	1	SE	other SE	NA	ENSMUSG00000004270	ENSMUST00000004381	ENSMUST00000128721,ENSMUST00000004381
ENSMUSG00000004285;AF:6:29467817:29467974-29470067:29468068:29468167-29470067:+	NA	NA	NA	NA	NA	NA	NA	NA	NA	NA	NA	NA	AF	NA	NA	ENSMUSG00000004285	ENSMUST00000004396	ENSMUST00000004396,ENSMUST00000143101
ENSMUSG00000004285;AF:6:29467817:29467974-29470067:29469213:29469226-29470067:+	NA	NA	NA	NA	NA	NA	NA	NA	NA	NA	NA	NA	AF	NA	NA	ENSMUSG00000004285	ENSMUST00000004396	ENSMUST00000149646,ENSMUST00000004396
ENSMUSG00000004285;AF:6:29468068:29468167-29470067:29469213:29469226-29470067:+	NA	NA	NA	NA	NA	NA	NA	NA	NA	NA	NA	NA	AF	NA	NA	ENSMUSG00000004285	ENSMUST00000143101	ENSMUST00000149646,ENSMUST00000143101
ENSMUSG00000004319;AF:8:60941414-60954543:60954621:60941414-60975732:60975891:-	0.333361101293557	0.640628683894796	0.608748640756868	0.695159874498233	0.815153571022562	0.864175583114835	0.456668622507002	0.648344800917429	0.651689958590725	0.731373372186826	0.809925638976554	0.837316335550307	AF	NA	NA	ENSMUSG00000004319	ENSMUST00000110302,ENSMUST00000056508	ENSMUST00000110302,ENSMUST00000004430,ENSMUST00000110301,ENSMUST00000056508
ENSMUSG00000004319;SE:8:60913175-60914753:60914828-60919340:-	0.518347747086268	0.397295068871849	0.468311712208716	0.477103445398929	0.573270629338917	0.645606439132178	0.497779619748057	0.416168012773196	0.479794889005143	0.485729884127808	0.580485120100641	0.644921870189744	SE	other SE	NA	ENSMUSG00000004319	ENSMUST00000110302,ENSMUST00000004430	ENSMUST00000110302,ENSMUST00000110301,ENSMUST00000056508,ENSMUST00000004430,ENSMUST00000093490
ENSMUSG00000004328;A3:7:17054827-17056260:17054813-17056260:-	NA	NA	NA	NA	NA	NA	NA	NA	NA	NA	NA	NA	A3	NA	NA	ENSMUSG00000004328	ENSMUST00000037762,ENSMUST00000108492	ENSMUST00000037762,ENSMUST00000108492,ENSMUST00000153833
ENSMUSG00000004328;AF:7:17056450-17056577:17056596:17056450-17062356:17062381:-	NA	NA	NA	NA	NA	NA	NA	NA	NA	NA	NA	NA	AF	NA	NA	ENSMUSG00000004328	ENSMUST00000037762	ENSMUST00000037762,ENSMUST00000108492,ENSMUST00000153833
ENSMUSG00000004328;SE:7:17052006-17053758:17053813-17054682:-	NA	NA	NA	NA	NA	NA	NA	NA	NA	NA	NA	NA	SE	other SE	NA	ENSMUSG00000004328	ENSMUST00000153833	ENSMUST00000037762,ENSMUST00000108492,ENSMUST00000153833
ENSMUSG00000004347;AF:6:56181797-56361745:56361845:56181797-56369541:56369557:-	NA	NA	NA	NA	NA	0	-1	-1	-1	-1	-1	0	AF	NA	NA	ENSMUSG00000004347	ENSMUST00000164037	ENSMUST00000164037,ENSMUST00000170774
ENSMUSG00000004347;AF:6:56345152-56361745:56361845:56345152-56369541:56369557:-	1	0	0	2.97394266919056e-06	0.451239997286813	1	1	0	0	3.54415812559533e-06	0.494938451497074	1	AF	NA	NA	ENSMUSG00000004347	ENSMUST00000044505,ENSMUST00000114327,ENSMUST00000168944,ENSMUST00000166102,ENSMUST00000164752	ENSMUST00000166102,ENSMUST00000164752,ENSMUST00000166890,ENSMUST00000168944,ENSMUST00000114327,ENSMUST00000044505
ENSMUSG00000004347;AL:6:56072209:56072375-56091363:56082178:56082188-56091363:-	1	1	1	1	1	0.698016244761347	1	1	1	1	1	0.728604578107589	AL	NA	NA	ENSMUSG00000004347	ENSMUST00000044505,ENSMUST00000203372	ENSMUST00000203372,ENSMUST00000168944,ENSMUST00000170774,ENSMUST00000114327,ENSMUST00000044505
ENSMUSG00000004347;AL:6:56072209:56072375-56091363:56082523:56082575-56091363:-	NA	NA	NA	NA	NA	NA	NA	NA	NA	NA	NA	NA	AL	NA	NA	ENSMUSG00000004347	ENSMUST00000044505,ENSMUST00000203372	ENSMUST00000203372,ENSMUST00000203462,ENSMUST00000044505
ENSMUSG00000004347;AL:6:56082178:56082188-56091363:56082523:56082575-56091363:-	NA	NA	NA	NA	NA	NA	NA	NA	NA	NA	NA	NA	AL	NA	NA	ENSMUSG00000004347	ENSMUST00000114327,ENSMUST00000168944,ENSMUST00000170774	ENSMUST00000168944,ENSMUST00000114327,ENSMUST00000203462,ENSMUST00000170774
ENSMUSG00000004347;SE:6:56181797-56345126:56345152-56361745:-	1	NA	NA	1	1	1	1	-1	-1	1	1	1	SE	microexon	NA	ENSMUSG00000004347	ENSMUST00000044505,ENSMUST00000114327,ENSMUST00000168944,ENSMUST00000166102,ENSMUST00000164752	ENSMUST00000166102,ENSMUST00000164752,ENSMUST00000168944,ENSMUST00000114327,ENSMUST00000044505,ENSMUST00000164037
ENSMUSG00000004347;SE:6:56181797-56345126:56345152-56369541:-	NA	1	1	1	1	0	-1	1	1	1	1	0	SE	microexon	NA	ENSMUSG00000004347	ENSMUST00000166890	ENSMUST00000166890,ENSMUST00000170774
ENSMUSG00000004359;AL:10:88675667:88676070-88677500:88676949:88676965-88677500:-	NA	NA	NA	NA	NA	NA	-1	-1	-1	0	0.780279835330225	1	AL	NA	NA	ENSMUSG00000004359	ENSMUST00000004473	ENSMUST00000133724,ENSMUST00000004473
ENSMUSG00000004359;AL:10:88675890:88676070-88677500:88676949:88676965-88677500:-	NA	NA	NA	NA	NA	NA	-1	-1	-1	0	0	-1	AL	NA	NA	ENSMUSG00000004359	ENSMUST00000138734	ENSMUST00000133724,ENSMUST00000138734
ENSMUSG00000004364;A5:1:80304193-80322859:80304193-80322987:-	NA	NA	NA	NA	NA	NA	NA	NA	NA	NA	NA	NA	A5	NA	NA	ENSMUSG00000004364	ENSMUST00000163119	ENSMUST00000163119,ENSMUST00000170897
ENSMUSG00000004364;SE:1:80304193-80322859:80323056-80340246:-	0.411548142529823	0.793725104334782	0.742226568923523	0.734568931907234	0.509874759421309	0.570975405567606	0.362799861916653	0.770821705538011	0.71621468759174	0.728957651698638	0.473640032069596	0.555988005060988	SE	other SE	ENSG00000036257;SE:2:225400358-225422376:225422573-225449661:-	ENSMUSG00000004364	ENSMUST00000163119	ENSMUST00000163119,ENSMUST00000164108
ENSMUSG00000004364;SE:1:80304193-80322987:80323056-80340246:-	NA	NA	NA	NA	NA	NA	NA	NA	NA	NA	NA	NA	SE	other SE	NA	ENSMUSG00000004364	ENSMUST00000170897	ENSMUST00000170897,ENSMUST00000164108
ENSMUSG00000004393;A3:11:6266971-6267418:6266917-6267418:-	0.967941311747898	0.863089930428979	0.936064640713595	0.964504140826109	0.939447132356765	0.955049486488562	0.965192839947265	0.894525359316682	0.918732680184044	0.957746637786938	0.990188249574477	0.974841834020606	A3	NA	NA	ENSMUSG00000004393	ENSMUST00000004507	ENSMUST00000151446,ENSMUST00000004507
ENSMUSG00000004415;A3:5:136836757-136847484:136836751-136847484:-	NA	0.471276915731774	0.127719956129367	0	1	0	1.62307519258114e-10	0.47261244561554	0.00379239774934214	0	1	0	A3	NA	NA	ENSMUSG00000004415	ENSMUST00000057497	ENSMUST00000111103,ENSMUST00000057497
ENSMUSG00000004451;AL:1:119471709:119471825-119475895:119472323:119472424-119475895:-	0.918332888660659	1	1	0.983411102929345	0.957313059054033	1	0.937285704257927	1	1	0.986485642907279	0.965597340913186	1	AL	NA	NA	ENSMUSG00000004451	ENSMUST00000004565	ENSMUST00000142945,ENSMUST00000004565
ENSMUSG00000004455;A5:5:122172955-122173146:122172803-122173146:+	NA	NA	NA	NA	NA	NA	NA	NA	NA	NA	NA	NA	A5	NA	NA	ENSMUSG00000004455	ENSMUST00000102528,ENSMUST00000086294,ENSMUST00000197730	ENSMUST00000102528,ENSMUST00000134719,ENSMUST00000086294,ENSMUST00000197730,ENSMUST00000151184
ENSMUSG00000004455;AF:5:122168936:122169149-122172732:122171924:122171926-122172732:+	NA	NA	NA	NA	NA	NA	NA	NA	NA	NA	NA	NA	AF	NA	NA	ENSMUSG00000004455	ENSMUST00000133568	ENSMUST00000151184,ENSMUST00000133568
ENSMUSG00000004455;SE:5:122169149-122171822:122171926-122172732:+	0.388568393623661	0.651432105747815	0.723928252655121	0.766729766311605	0.929241910955052	0.702567214479887	0.895992139119839	0.85087174322862	0.835808827539003	0.982514553800662	0.91413164735326	0.754165007788667	SE	other SE	NA	ENSMUSG00000004455	ENSMUST00000128309,ENSMUST00000132555,ENSMUST00000102528,ENSMUST00000086294	ENSMUST00000102528,ENSMUST00000132555,ENSMUST00000086294,ENSMUST00000197730,ENSMUST00000128309,ENSMUST00000133568
ENSMUSG00000004500;AL:7:12966299-12968795:12968935:12966299-12969364:12969387:+	NA	NA	NA	NA	NA	NA	NA	NA	NA	NA	NA	NA	AL	NA	NA	ENSMUSG00000004500	ENSMUST00000128293	ENSMUST00000124387,ENSMUST00000128293
ENSMUSG00000004500;SE:7:12966299-12968795:12968921-12969364:+	NA	NA	NA	NA	NA	NA	NA	NA	NA	NA	NA	NA	SE	other SE	NA	ENSMUSG00000004500	ENSMUST00000038701	ENSMUST00000124387,ENSMUST00000038701
ENSMUSG00000004508;A3:7:97302459-97303024:97302459-97303027:+	0.711329138956364	0.815171484065808	1	0.860127181299886	0.920777870240525	0.815701266044896	0.711671078207324	0.815422620210246	1	0.860328023103891	0.915626233882936	0.815951872967018	A3	NA	NA	ENSMUSG00000004508	ENSMUST00000004622	ENSMUST00000004622,ENSMUST00000206791
ENSMUSG00000004542;SE:7:18792779-18794033:18794392-18796804:-	NA	NA	NA	NA	NA	NA	-1	-1	-1	0	-1	1	SE	other SE	NA	ENSMUSG00000004542	ENSMUST00000004657	ENSMUST00000004657,ENSMUST00000182853
ENSMUSG00000004552;SE:1:131672345-131672445:131672543-131674781:+	NA	NA	NA	NA	NA	NA	-1	-1	-1	0	0	0	SE	other SE	NA	ENSMUSG00000004552	ENSMUST00000073350	ENSMUST00000073350,ENSMUST00000112411
ENSMUSG00000004558;SE:14:51910785-51911086:51911127-51911466:-	0.308238687040768	0.234750838044595	0.319257448236745	0.213491911194722	0.216437633702245	0.131367222253957	0.300413049181528	0.23058485032922	0.318296297714507	0.220387608817361	0.20864607681894	0.13233616755046	SE	microexon	ENSG00000165795;SE:14:21490656-21491023:21491064-21491400:-	ENSMUSG00000004558	ENSMUST00000004673	ENSMUST00000004673,ENSMUST00000111632
ENSMUSG00000004561;A3:14:51885304-51885388:51885304-51885404:+	NA	NA	NA	NA	NA	NA	NA	NA	NA	NA	NA	NA	A3	NA	NA	ENSMUSG00000004561	ENSMUST00000165100,ENSMUST00000164252,ENSMUST00000047899,ENSMUST00000164902,ENSMUST00000167984	ENSMUST00000165100,ENSMUST00000164252,ENSMUST00000164902,ENSMUST00000047899,ENSMUST00000167984,ENSMUST00000168217
ENSMUSG00000004561;A3:14:51885522-51886811:51885522-51886898:+	0.100238377824726	0.100058447169045	0	0.0856064659601278	0.0447694574154795	0	0.0840500614620267	0.086765162988486	0	0.0747564932557205	0.0479480453371757	0.16261348153457	A3	NA	NA	ENSMUSG00000004561	ENSMUST00000165568	ENSMUST00000165100,ENSMUST00000164252,ENSMUST00000165568,ENSMUST00000164902,ENSMUST00000047899
ENSMUSG00000004561;RI:14:51891367:51891551-51891627:51891732:+	0.0653825177990412	0	0	0.170848079805657	0.194871849621866	0.154449267885579	0.0692323740757624	0	0	0.143381465528054	0.204676673120125	0.162630690245538	RI	NA	NA	ENSMUSG00000004561	ENSMUST00000164902	ENSMUST00000047899,ENSMUST00000164902
ENSMUSG00000004561;SE:14:51888836-51889147:51889217-51889528:+	0.850859295378507	1	1	0.933217886373656	1	0.863743790556526	0.891713182470201	1	1	0.968664661267177	1	0.947213545518761	SE	other SE	NA	ENSMUSG00000004561	ENSMUST00000047899,ENSMUST00000164902,ENSMUST00000165568	ENSMUST00000165100,ENSMUST00000164252,ENSMUST00000165568,ENSMUST00000047899,ENSMUST00000164902
ENSMUSG00000004562;A3:14:51990215-51990882:51990215-51990904:+	0	0	0	0	0	0.00594757684696273	0	0	0	0	0	0.0037849077569128	A3	NA	NA	ENSMUSG00000004562	ENSMUST00000183208	ENSMUST00000183208,ENSMUST00000182909,ENSMUST00000100639,ENSMUST00000182760,ENSMUST00000093813,ENSMUST00000182061,ENSMUST00000182905
ENSMUSG00000004562;A3:14:51991697-51991785:51991697-51991812:+	0	0	0	0	0	0	0	0	0	0	0	0	A3	NA	NA	ENSMUSG00000004562	ENSMUST00000182760	ENSMUST00000182909,ENSMUST00000100639,ENSMUST00000182760,ENSMUST00000093813,ENSMUST00000182061,ENSMUST00000182905
ENSMUSG00000004562;A3:14:52004116-52004600:52004116-52004612:+	0.436514000672524	0.845478523944818	0.793240445761804	0.763740522122026	0.785990403271691	0.591591463374263	0.763487260479973	0.789366779451404	0.74782215368244	0.750942239107203	0.806438554923575	0.79696252124988	A3	NA	NA	ENSMUSG00000004562	ENSMUST00000182667,ENSMUST00000182828	ENSMUST00000182909,ENSMUST00000182828,ENSMUST00000182667,ENSMUST00000182217,ENSMUST00000182760,ENSMUST00000093813
ENSMUSG00000004562;A5:14:51989938-51990048:51989749-51990048:+	1	1	1	1	1	0.994052423153037	1	1	1	1	1	0.996215092243087	A5	NA	NA	ENSMUSG00000004562	ENSMUST00000182905,ENSMUST00000093813,ENSMUST00000100639,ENSMUST00000182909,ENSMUST00000182760,ENSMUST00000182061	ENSMUST00000183208,ENSMUST00000182909,ENSMUST00000100639,ENSMUST00000182760,ENSMUST00000093813,ENSMUST00000182061,ENSMUST00000182905
ENSMUSG00000004562;AF:14:51984989:51984991-51987403:51987220:51987222-51987403:+	0.402977270520943	1	1	0.399510935144775	1	1	0.757737765712614	1	1	0.749419091971094	1	1	AF	NA	NA	ENSMUSG00000004562	ENSMUST00000183208,ENSMUST00000182905,ENSMUST00000093813,ENSMUST00000100639,ENSMUST00000182909,ENSMUST00000182760,ENSMUST00000182061	ENSMUST00000183208,ENSMUST00000182193,ENSMUST00000182909,ENSMUST00000100639,ENSMUST00000182760,ENSMUST00000093813,ENSMUST00000182061,ENSMUST00000182905
ENSMUSG00000004562;AL:14:51985426-51986932:51986938:51985426-51987403:51987532:+	NA	NA	NA	NA	NA	NA	NA	NA	NA	NA	NA	NA	AL	NA	NA	ENSMUSG00000004562	ENSMUST00000182649	ENSMUST00000182649,ENSMUST00000182338
ENSMUSG00000004562;MX:14:52002462-52003654:52003758-52004612:52002462-52003973:52004116-52004612:+	0.584660419251286	0.721445313474231	0.680178368867871	0.665624127509867	0.763871514925606	0.434293203610733	0.500021271512863	0.547235445159237	0.531580150727877	0.457944742596539	0.40733057177152	0.480663947170924	MX	NA	NA	ENSMUSG00000004562	ENSMUST00000100639,ENSMUST00000182061	ENSMUST00000182217,ENSMUST00000100639,ENSMUST00000182061
ENSMUSG00000004562;SE:14:51984991-51985305:51985426-51987403:+	0	0	0	0.0823332918468973	0	0	0.107129085453772	0	0	0.150022507817948	0.0995422442422401	0.0274334369600278	SE	other SE	NA	ENSMUSG00000004562	ENSMUST00000182338	ENSMUST00000183208,ENSMUST00000182909,ENSMUST00000182338,ENSMUST00000100639,ENSMUST00000182760,ENSMUST00000093813,ENSMUST00000182061,ENSMUST00000182905
ENSMUSG00000004562;SE:14:52002462-52003654:52003758-52003973:+	0.436514067542447	0.357828357556267	0.517022078729188	0.54650062874377	0.639814753905965	0.412427999068901	0.631585371453889	0.430378817028095	0.519667031663625	0.442336415444729	0.562184762933218	0.490787228504892	SE	other SE	NA	ENSMUSG00000004562	ENSMUST00000093813,ENSMUST00000182909,ENSMUST00000182760,ENSMUST00000182667	ENSMUST00000182909,ENSMUST00000182667,ENSMUST00000182217,ENSMUST00000182760,ENSMUST00000093813
ENSMUSG00000004562;SE:14:52003758-52003973:52004116-52004612:+	8.43038345831837e-08	1.76719163073466e-10	8.16351000527724e-11	4.10465304313725e-09	1.6470395303185e-07	1.98892267371306e-05	8.45854789306443e-08	1.81628352355229e-10	8.32306982016986e-11	4.41312658573395e-09	1.68084157891635e-07	1.96099975996463e-05	SE	other SE	ENSG00000165801;SE:14:21555264-21555479:21555622-21556127:+	ENSMUSG00000004562	ENSMUST00000093813,ENSMUST00000182909,ENSMUST00000182760	ENSMUST00000182909,ENSMUST00000100639,ENSMUST00000182760,ENSMUST00000093813,ENSMUST00000182061
ENSMUSG00000004562;SE:14:52004742-52004879:52004899-52004989:+	0.43129470625814	0.128428029834791	0.305421475204027	0.318892927109937	0.407349488052239	0.238692234812041	0.186534601465745	0.0914297684626731	0.222503461624191	0.173305875143038	0.116913472285569	0.158188424311893	SE	microexon	NA	ENSMUSG00000004562	ENSMUST00000100639	ENSMUST00000182909,ENSMUST00000100639,ENSMUST00000182828,ENSMUST00000182667,ENSMUST00000182217,ENSMUST00000182760,ENSMUST00000093813,ENSMUST00000182061
ENSMUSG00000004565;A3:8:3523867-3523999:3523867-3524011:+	0.465948071699729	0.447891920447462	0.630176959135941	0.500871444184838	0.386989937392532	0.536230179533543	0.487471234353633	0.481647079541159	0.668971066546238	0.552195220082644	0.423038730472964	0.535922607548791	A3	NA	NA	ENSMUSG00000004565	ENSMUST00000004681,ENSMUST00000111070	ENSMUST00000004681,ENSMUST00000208002,ENSMUST00000111070,ENSMUST00000207941
ENSMUSG00000004565;A3:8:3541592-3542298:3541592-3542313:+	0.76850520395069	0.538203082740463	0.523707806734266	0.791446390855107	0.345068689080072	1	0.382140732951187	0.497678954607721	0.472347071230247	0.431202823615069	0.294425921108492	0.466343546712037	A3	NA	NA	ENSMUSG00000004565	ENSMUST00000208002,ENSMUST00000004681,ENSMUST00000111070,ENSMUST00000207941	ENSMUST00000004681,ENSMUST00000208002,ENSMUST00000207336,ENSMUST00000111070,ENSMUST00000207941
ENSMUSG00000004565;AF:8:3515463:3515465-3516681:3516545:3516568-3516681:+	NA	NA	NA	NA	NA	NA	NA	NA	NA	NA	NA	NA	AF	NA	NA	ENSMUSG00000004565	ENSMUST00000208310	ENSMUST00000208002,ENSMUST00000207146,ENSMUST00000208762,ENSMUST00000208310
ENSMUSG00000004565;MX:8:3537520-3537767:3537883-3541291:3537520-3537969:3538085-3541291:+	0.184387171128686	0.411666287155982	0.293932233851191	0.416543501304725	0.461327927529024	0	0.481671496991623	0.416827666345827	0.329551967988439	0.392547583201458	0.380589680093806	0.560991723731552	MX	NA	NA	ENSMUSG00000004565	ENSMUST00000207421	ENSMUST00000004681,ENSMUST00000208002,ENSMUST00000111070,ENSMUST00000207421
ENSMUSG00000004565;SE:8:3537520-3537767:3537883-3541291:+	0.426791200509252	0.362116353672876	0.445712593272318	0.734182580044809	0.676987416924281	0	0.79533815530923	0.399111946204511	0.533668778823441	0.763176228550054	0.624556615740265	0.783979176235456	SE	other SE	NA	ENSMUSG00000004565	ENSMUST00000207421	ENSMUST00000207421,ENSMUST00000207941
ENSMUSG00000004565;SE:8:3537520-3537969:3538085-3541291:+	0.767089082154328	0.44791240593354	0.658890309676624	0.794607754366576	0.709912529181361	0.737143769592631	0.807018953432633	0.481669011607901	0.699536430451667	0.832965072371524	0.730267541021053	0.73958635911985	SE	other SE	NA	ENSMUSG00000004565	ENSMUST00000208002,ENSMUST00000004681,ENSMUST00000111070	ENSMUST00000004681,ENSMUST00000208002,ENSMUST00000111070,ENSMUST00000207941
ENSMUSG00000004567;A3:8:3512865-3514783:3512865-3514790:+	0.773511325215514	0.860357487632017	1	1	1	1	0.975765569223377	0.970651870084174	1	1	1	1	A3	NA	NA	ENSMUSG00000004567	ENSMUST00000004683,ENSMUST00000161842	ENSMUST00000004683,ENSMUST00000161842,ENSMUST00000208359
ENSMUSG00000004567;AL:8:3505943-3506909:3506941:3505943-3512650:3512784:+	1	NA	1	1	0	0.934939968685669	1	-1	1	1	0	0.893449250407749	AL	NA	NA	ENSMUSG00000004567	ENSMUST00000160338	ENSMUST00000208306,ENSMUST00000160338
ENSMUSG00000004567;AL:8:3512865-3514783:3514941:3512865-3515014:3515067:+	0.324104302023638	0.179053392401781	0.228013816343479	0.404689905197136	0.386713815143356	0	0.410851389854207	0.182308710886852	0.340205314991053	0.38883462973944	0.440584000636732	0.399761775780426	AL	NA	NA	ENSMUSG00000004567	ENSMUST00000161842	ENSMUST00000161842,ENSMUST00000208943
ENSMUSG00000004567;SE:8:3512865-3514783:3514913-3515014:+	0.384463618102232	0.425211046085259	0.440590129465789	0.401815868299588	0.401504763473185	0.507112698539768	0.291904408316398	0.34621541376784	0.425659013428534	0.316314187607305	0.245726825188696	0.213991765049225	SE	other SE	NA	ENSMUSG00000004567	ENSMUST00000004683	ENSMUST00000004683,ENSMUST00000208943
ENSMUSG00000004567;SE:8:3512865-3514790:3514913-3515014:+	0.244308963865998	0.13455156410859	0	0	0	0	0.0268193677380717	0.0222463798680329	0	0	0	0	SE	other SE	NA	ENSMUSG00000004567	ENSMUST00000208359	ENSMUST00000208943,ENSMUST00000208359
ENSMUSG00000004591;A5:3:142820646-142821519:142820646-142821567:-	0.999999999907486	1	0.999999988896353	1	1	1	0.999999999909022	1	0.999999989464158	1	1	1	A5	NA	NA	ENSMUSG00000004591	ENSMUST00000043812,ENSMUST00000173830	ENSMUST00000043812,ENSMUST00000174422,ENSMUST00000173830
ENSMUSG00000004591;SE:3:142811602-142811914:142812057-142820537:-	0.983671649648881	0.624086504438745	0.325747204226032	0.682315247218856	0.844877399293988	0.820920913670435	0.984512938150097	0.618969767856444	0.306023660911009	0.66484767404447	0.838319128944232	0.730793787525611	SE	other SE	NA	ENSMUSG00000004591	ENSMUST00000043812,ENSMUST00000174422,ENSMUST00000174680	ENSMUST00000043812,ENSMUST00000174680,ENSMUST00000174422,ENSMUST00000173830
ENSMUSG00000004591;SE:3:142812057-142820537:142820646-142821519:-	NA	NA	NA	NA	NA	NA	NA	NA	NA	NA	NA	NA	SE	other SE	NA	ENSMUSG00000004591	ENSMUST00000043812	ENSMUST00000043812,ENSMUST00000173615
ENSMUSG00000004591;SE:3:142820646-142821519:142821704-142828881:-	1	1	1	1	1	1	1	1	1	1	1	1	SE	other SE	NA	ENSMUSG00000004591	ENSMUST00000043812,ENSMUST00000173830	ENSMUST00000043812,ENSMUST00000174680,ENSMUST00000173830
ENSMUSG00000004591;SE:3:142820646-142821567:142821704-142828881:-	1	NA	1	NA	NA	NA	1	-1	1	-1	-1	-1	SE	other SE	NA	ENSMUSG00000004591	ENSMUST00000174422	ENSMUST00000174680,ENSMUST00000174422
ENSMUSG00000004591;SE:3:142839362-142853414:142853714-142881611:-	NA	NA	NA	NA	NA	NA	NA	NA	NA	NA	NA	NA	SE	other SE	NA	ENSMUSG00000004591	ENSMUST00000043812,ENSMUST00000174422,ENSMUST00000173830	ENSMUST00000173913,ENSMUST00000043812,ENSMUST00000174422,ENSMUST00000173830
ENSMUSG00000004609;SE:7:43529008-43529473:43529555-43529866:-	NA	0.361365722906578	0.498207536419708	0.255040513723976	NA	0.592175533610406	0.808651738229611	0.415691473412777	0.555219920107289	0.300912848421493	0.665628356083836	0.646095430023611	SE	other SE	NA	ENSMUSG00000004609	ENSMUST00000004728	ENSMUST00000004728,ENSMUST00000205503,ENSMUST00000039861
ENSMUSG00000004609;SE:7:43529008-43529866:43529932-43530212:-	NA	0.673347143655387	0.5900280220245	1	NA	1	0.336366046325159	0.387080160550947	0.180579706431464	0.348280439982105	0.291073377496891	0.268043513479952	SE	other SE	NA	ENSMUSG00000004609	ENSMUST00000205503,ENSMUST00000039861	ENSMUST00000206371,ENSMUST00000205503,ENSMUST00000039861
ENSMUSG00000004610;A3:7:43456637-43457570:43456637-43457676:+	1	1	1	1	1	1	1	1	1	1	1	1	A3	NA	NA	ENSMUSG00000004610	ENSMUST00000004729	ENSMUST00000206411,ENSMUST00000004729
ENSMUSG00000004610;AL:7:43454580-43456479:43456573:43454580-43457570:43457737:+	0.247149557628952	0.446540749407368	0.30705814414272	0.630181099711953	0.225308217250832	0.345362865971032	0.371368564639143	0.517988858666603	0.384679934085435	0.638325729302804	0.367043269959671	0.452083167695152	AL	NA	NA	ENSMUSG00000004610	ENSMUST00000206196	ENSMUST00000206196,ENSMUST00000205363
ENSMUSG00000004610;AL:7:43456637-43457570:43457664:43456637-43457676:43457717:+	NA	1	NA	1	NA	1	-1	1	-1	1	-1	1	AL	NA	NA	ENSMUSG00000004610	ENSMUST00000206286	ENSMUST00000206411,ENSMUST00000206286
ENSMUSG00000004610;SE:7:43452499-43452799:43452957-43454518:+	1	0.903073526995325	1	0.966353947616434	1	0.999999993969381	1	0.922726137797364	1	0.999605625363496	1	0.99999999430894	SE	other SE	NA	ENSMUSG00000004610	ENSMUST00000206196,ENSMUST00000004729,ENSMUST00000206411	ENSMUST00000206196,ENSMUST00000206411,ENSMUST00000004729,ENSMUST00000206286
ENSMUSG00000004610;SE:7:43454580-43456479:43456637-43457570:+	0.468805126484606	0.575441142953602	0.491129608286383	0.728803368820838	0.413303358521525	0.502343650295661	0.617926638826502	0.66580202552088	0.6279108628265	0.76493107770244	0.591209216449799	0.646310893204165	SE	other SE	NA	ENSMUSG00000004610	ENSMUST00000206286,ENSMUST00000004729	ENSMUST00000205363,ENSMUST00000004729,ENSMUST00000206286
ENSMUSG00000004612;SE:7:43437683-43437775:43437909-43438039:+	0	NA	NA	NA	NA	NA	0	0	1	1	1	-1	SE	other SE	NA	ENSMUSG00000004612	ENSMUST00000070518	ENSMUST00000206741,ENSMUST00000070518
ENSMUSG00000004626;A3:8:3633367-3633831:3633367-3633848:+	0	0.293002828713709	0.470797647434825	0.362035290932297	0	NA	0.219577849635422	0.309684726651762	0.355102856389046	0.241793571597171	0.320576226870426	0.432729889572313	A3	NA	NA	ENSMUSG00000004626	ENSMUST00000159911	ENSMUST00000159911,ENSMUST00000160708,ENSMUST00000004745
ENSMUSG00000004626;A3:8:3641820-3641895:3641820-3641898:+	0.752626780610937	0.165210140533909	0.32303772527426	0	0.0570743428065958	NA	0.277421110858806	0.192100436854456	0.426130146936101	0.23092291891642	0.36028740319696	0.397715547836777	A3	NA	NA	ENSMUSG00000004626	ENSMUST00000004745,ENSMUST00000159370	ENSMUST00000159370,ENSMUST00000160708,ENSMUST00000004745
ENSMUSG00000004626;A5:8:3631278-3632220:3631204-3632220:+	NA	NA	NA	NA	NA	NA	NA	NA	NA	NA	NA	NA	A5	NA	NA	ENSMUSG00000004626	ENSMUST00000159888	ENSMUST00000160708,ENSMUST00000004745,ENSMUST00000159911,ENSMUST00000159888,ENSMUST00000162867
ENSMUSG00000004626;A5:8:3632600-3633291:3632581-3633291:+	0	0.293002828713709	0.470797647434825	0.362035290932297	0	NA	0.219577849635422	0.309684726651762	0.355102856389046	0.241793571597171	0.320576226870426	0.432729889572313	A5	NA	NA	ENSMUSG00000004626	ENSMUST00000159911	ENSMUST00000159911,ENSMUST00000160708,ENSMUST00000004745
ENSMUSG00000004626;SE:8:3632269-3632500:3632581-3633291:+	NA	NA	NA	NA	NA	NA	NA	NA	NA	NA	NA	NA	SE	other SE	NA	ENSMUSG00000004626	ENSMUST00000160708,ENSMUST00000004745	ENSMUST00000160708,ENSMUST00000162867,ENSMUST00000004745
ENSMUSG00000004626;SE:8:3632269-3632500:3632600-3633291:+	NA	NA	NA	NA	NA	NA	NA	NA	NA	NA	NA	NA	SE	other SE	NA	ENSMUSG00000004626	ENSMUST00000159911	ENSMUST00000159911,ENSMUST00000162867
ENSMUSG00000004626;SE:8:3639617-3641111:3641206-3641735:+	0.257733582190269	0.891267812270634	0.807783006230269	1	1	NA	0.752899017770652	0.864042837108347	0.684978560228141	0.76907708108358	0.678507185591487	0.713352538131118	SE	other SE	NA	ENSMUSG00000004626	ENSMUST00000160708,ENSMUST00000004745	ENSMUST00000159370,ENSMUST00000160708,ENSMUST00000004745
ENSMUSG00000004630;AF:8:3624900-3625002:3625004:3624900-3625470:3625520:-	0.578450254871778	NA	NA	NA	NA	NA	0.505264558972095	0	0	0	0	0	AF	NA	NA	ENSMUSG00000004630	ENSMUST00000133459	ENSMUST00000144977,ENSMUST00000136105,ENSMUST00000128566,ENSMUST00000133459
ENSMUSG00000004630;AL:8:3623442:3623558-3624508:3623734:3623754-3624508:-	0.67738557809464	NA	NA	NA	NA	NA	0.602074636455555	0.454059285789736	0.622977573739916	0.593495574874513	0.353795856597768	0.484155610677469	AL	NA	NA	ENSMUSG00000004630	ENSMUST00000142431,ENSMUST00000004749,ENSMUST00000133459,ENSMUST00000136105	ENSMUST00000142431,ENSMUST00000004749,ENSMUST00000133459,ENSMUST00000144977,ENSMUST00000136105
ENSMUSG00000004631;AL:6:4674619:4674632-4678067:4677202:4677233-4678067:-	0.9034979849548	1	1	1	1	0.772702473432331	0.902799383435012	1	1	1	1	0.826905830119728	AL	NA	NA	ENSMUSG00000004631	ENSMUST00000115577,ENSMUST00000115579,ENSMUST00000126151,ENSMUST00000090686	ENSMUST00000133306,ENSMUST00000101677,ENSMUST00000126151,ENSMUST00000115579,ENSMUST00000115577,ENSMUST00000090686
ENSMUSG00000004631;SE:6:4674632-4677163:4677197-4678067:-	0.599186249793842	0.697314208358425	0.583045704095319	0.499707018032089	0.604408311941166	0.587339093570308	0.606124608404913	0.655890254865155	0.560834899917442	0.509011388679352	0.599576734401899	0.508435735063842	SE	microexon	ENSG00000127990;SE:7:94214827-94217090:94217124-94218001:-	ENSMUSG00000004631	ENSMUST00000004750	ENSMUST00000004750,ENSMUST00000126151,ENSMUST00000115579,ENSMUST00000115577,ENSMUST00000090686
ENSMUSG00000004631;SE:6:4689767-4690469:4690495-4691429:-	0.425412225392632	0.302685791641575	0.416954295829052	0.425794839803679	0.2958363818409	0.476239181601601	0.418533584706533	0.344109745134845	0.439165100006132	0.418857058875995	0.296671541791994	0.53900019614604	SE	microexon	ENSG00000127990;SE:7:94228275-94229009:94229035-94229958:-	ENSMUSG00000004631	ENSMUST00000115577,ENSMUST00000115579,ENSMUST00000126151,ENSMUST00000133306	ENSMUST00000004750,ENSMUST00000133306,ENSMUST00000101677,ENSMUST00000126151,ENSMUST00000115579,ENSMUST00000115577,ENSMUST00000090686
ENSMUSG00000004631;SE:6:4718078-4719374:4719496-4746980:-	0.965120787195399	0.971510593276124	0.99901203259086	0.836438230302846	0.807085348078892	0.943514019874736	0.969586053524467	0.967222483957944	0.998865211615943	0.827175784227897	0.81605085127062	0.846691524487741	SE	other SE	ENSG00000127990;SE:7:94257671-94259031:94259153-94285302:-	ENSMUSG00000004631	ENSMUST00000004750,ENSMUST00000115579,ENSMUST00000090686,ENSMUST00000133306,ENSMUST00000101677	ENSMUST00000004750,ENSMUST00000133306,ENSMUST00000101677,ENSMUST00000115579,ENSMUST00000126151,ENSMUST00000090686
ENSMUSG00000004631;SE:6:4719496-4730006:4730113-4746980:-	0.0713261021499912	0.0585409996470163	0.0130189899387441	0.0699415477320759	0.0395056585040095	0.0153811526445203	0.0759645502415225	0.0720661025696186	0.0152171894514388	0.0506179741732578	0.0456499889518343	0.0550566034075854	SE	other SE	ENSG00000127990;SE:7:94259153-94268653:94268760-94285302:-	ENSMUSG00000004631	ENSMUST00000115577	ENSMUST00000004750,ENSMUST00000133306,ENSMUST00000101677,ENSMUST00000115579,ENSMUST00000115577,ENSMUST00000090686
ENSMUSG00000004633;AF:6:54265187:54265204-54273076:54267258:54267260-54273076:+	NA	0	0	0	NA	NA	-1	0	0	0	-1	-1	AF	NA	NA	ENSMUSG00000004633	ENSMUST00000146114	ENSMUST00000146114,ENSMUST00000114402
ENSMUSG00000004633;AF:6:54265187:54265204-54273076:54269444:54269446-54273076:+	0	0	0	0	0	0	0	0	0	0	0	0	AF	NA	NA	ENSMUSG00000004633	ENSMUST00000146114	ENSMUST00000146114,ENSMUST00000114401
ENSMUSG00000004633;AF:6:54267258:54267260-54273076:54269444:54269446-54273076:+	0	0.36431793734883	0.695298702399698	8.9120148297585e-08	0	0	0	0.360197071274762	0.674028877040766	7.60570103399075e-08	0	0	AF	NA	NA	ENSMUSG00000004633	ENSMUST00000114402	ENSMUST00000114401,ENSMUST00000114402
ENSMUSG00000004633;AL:6:54194081-54195708:54195872:54194081-54218524:54218553:+	NA	NA	NA	NA	NA	NA	NA	NA	NA	NA	NA	NA	AL	NA	NA	ENSMUSG00000004633	ENSMUST00000127323	ENSMUST00000127323,ENSMUST00000133315
ENSMUSG00000004633;MX:6:54286178-54290267:54290440-54298045:54286178-54293038:54293115-54298045:+	NA	NA	1	NA	0	0	-1	-1	1	-1	0	0	MX	NA	NA	ENSMUSG00000004633	ENSMUST00000204115	ENSMUST00000204115,ENSMUST00000203941
ENSMUSG00000004633;MX:6:54290440-54293038:54293115-54300073:54290440-54298045:54298150-54300073:+	1	1	2.27404401076539e-08	1	NA	NA	1	1	1.88400535159467e-08	1	-1	-1	MX	NA	NA	ENSMUSG00000004633	ENSMUST00000203091	ENSMUST00000204115,ENSMUST00000203091
ENSMUSG00000004633;SE:6:54194081-54215662:54215693-54218524:+	NA	NA	NA	NA	NA	NA	NA	NA	NA	NA	NA	NA	SE	microexon	NA	ENSMUSG00000004633	ENSMUST00000046856	ENSMUST00000046856,ENSMUST00000133315
ENSMUSG00000004633;SE:6:54286178-54290267:54290440-54293038:+	0.999139937065918	0.912839061400953	1	0.978122823024613	0.96352870826027	0.999986602938299	0.998489669638932	0.918448670851834	1	0.981022451813736	0.958640917380406	0.99997395731985	SE	other SE	ENSG00000106069;SE:7:29535652-29539483:29539656-29544360:+	ENSMUSG00000004633	ENSMUST00000046856,ENSMUST00000146114,ENSMUST00000114402,ENSMUST00000114401,ENSMUST00000203091,ENSMUST00000067741,ENSMUST00000204921	ENSMUST00000204746,ENSMUST00000114402,ENSMUST00000046856,ENSMUST00000067741,ENSMUST00000146114,ENSMUST00000114401,ENSMUST00000203941,ENSMUST00000204921,ENSMUST00000203091
ENSMUSG00000004633;SE:6:54290440-54293038:54293115-54298045:+	NA	NA	0	NA	1	1	-1	-1	0	-1	1	1	SE	other SE	NA	ENSMUSG00000004633	ENSMUST00000204921	ENSMUST00000204115,ENSMUST00000204921
ENSMUSG00000004633;SE:6:54293115-54295784:54295921-54298045:+	1	1	1	1	0.963211675787755	0.978194444606176	1	1	1	1	0.95824468168451	0.961633542923474	SE	other SE	ENSG00000106069;SE:7:29544437-29546844:29546981-29548917:+	ENSMUSG00000004633	ENSMUST00000046856,ENSMUST00000146114,ENSMUST00000114402,ENSMUST00000114401,ENSMUST00000067741,ENSMUST00000204746	ENSMUST00000204746,ENSMUST00000114402,ENSMUST00000067741,ENSMUST00000046856,ENSMUST00000146114,ENSMUST00000114401,ENSMUST00000203941,ENSMUST00000204921
ENSMUSG00000004633;SE:6:54293115-54298045:54298150-54300073:+	0	0	0	0	1	1	0	0	0	0	1	1	SE	other SE	NA	ENSMUSG00000004633	ENSMUST00000204921,ENSMUST00000203941	ENSMUST00000204921,ENSMUST00000203941,ENSMUST00000203091
ENSMUSG00000004637;AL:8:114712251-114718098:114718103:114712251-114874601:114874645:+	NA	NA	NA	NA	NA	NA	-1	-1	-1	-1	-1	-1	AL	NA	NA	ENSMUSG00000004637	ENSMUST00000160862	ENSMUST00000109108,ENSMUST00000160862
ENSMUSG00000004637;AL:8:114712251-114718098:114718103:114712251-115351638:115351823:+	0	0	0	0	0	0	0	0	0	0	0	0	AL	NA	NA	ENSMUSG00000004637	ENSMUST00000160862	ENSMUST00000004756,ENSMUST00000160862
ENSMUSG00000004637;AL:8:114712251-114874601:114874645:114712251-115351638:115351823:+	0	0	0	0	0	0	0	0	0	0	0	0	AL	NA	NA	ENSMUSG00000004637	ENSMUST00000109108	ENSMUST00000109108,ENSMUST00000004756
ENSMUSG00000004642;AL:5:33635137:33635175-33641901:33640815:33640928-33641901:-	0.76997011860579	0.654640861452971	0.585151081510882	0.542748492387127	0.545429954588123	0.655291310675188	0.765191921357228	0.853514985082257	0.747167143905492	0.685249853383157	0.665076465460217	0.631768668111426	AL	NA	NA	ENSMUSG00000004642	ENSMUST00000075670	ENSMUST00000101354,ENSMUST00000075670,ENSMUST00000057551
ENSMUSG00000004642;SE:5:33645637-33646010:33646069-33649743:-	NA	NA	NA	NA	NA	NA	NA	NA	NA	NA	NA	NA	SE	other SE	NA	ENSMUSG00000004642	ENSMUST00000075670,ENSMUST00000057551,ENSMUST00000139518,ENSMUST00000151081	ENSMUST00000151081,ENSMUST00000139518,ENSMUST00000057551,ENSMUST00000101354,ENSMUST00000075670
ENSMUSG00000004654;A5:6:55384834-55385394:55384823-55385394:+	NA	NA	NA	NA	NA	NA	-1	0	-1	0	1	0	A5	NA	NA	ENSMUSG00000004654	ENSMUST00000203241	ENSMUST00000203241,ENSMUST00000063578
ENSMUSG00000004661;AL:9:57792519:57792685-57796107:57794865:57795034-57796107:-	NA	NA	NA	NA	NA	NA	NA	NA	NA	NA	NA	NA	AL	NA	NA	ENSMUSG00000004661	ENSMUST00000171949	ENSMUST00000098686,ENSMUST00000171949
ENSMUSG00000004661;SE:9:57792685-57794936:57795034-57796107:-	NA	NA	NA	NA	NA	NA	NA	NA	NA	NA	NA	NA	SE	other SE	NA	ENSMUSG00000004661	ENSMUST00000171444,ENSMUST00000004780	ENSMUST00000004780,ENSMUST00000171444,ENSMUST00000171949
ENSMUSG00000004661;SE:9:57798225-57805431:57805539-57810165:-	NA	NA	NA	NA	NA	NA	NA	NA	NA	NA	NA	NA	SE	other SE	NA	ENSMUSG00000004661	ENSMUST00000164035	ENSMUST00000004780,ENSMUST00000164035,ENSMUST00000098686,ENSMUST00000171444,ENSMUST00000170477
ENSMUSG00000004665;SE:10:79992580-79993214:79993330-79993428:+	0.763755576067404	0.961379847571105	1	1	0.81181578166918	0.89725419018623	0.742941452697999	0.950557422471006	1	1	0.815849271205509	0.91254182732007	SE	other SE	ENSG00000064666;SE:19:1032695-1036129:1036245-1036415:+	ENSMUSG00000004665	ENSMUST00000004784	ENSMUST00000004784,ENSMUST00000105374
ENSMUSG00000004668;AF:11:9191966:9192034-9216158:9193529:9193531-9216158:+	NA	1	1	NA	NA	NA	1	1	1	1	1	1	AF	NA	NA	ENSMUSG00000004668	ENSMUST00000042740	ENSMUST00000151522,ENSMUST00000042740
ENSMUSG00000004677;A3:8:71354135-71354514:71354135-71354517:+	0.770239879781202	0.67842964931431	0.738006920162644	0.814930531809719	0.859347856879547	0.855469944942289	0.784843147406662	0.696568558805682	0.749589831425223	0.806137359961033	0.857099858634763	0.855521943092639	A3	NA	NA	ENSMUSG00000004677	ENSMUST00000168839,ENSMUST00000170242	ENSMUST00000170242,ENSMUST00000071935,ENSMUST00000168839
ENSMUSG00000004677;A3:8:71359452-71359558:71359452-71359664:+	0.770239879781202	0.67842964931431	0.738006920162644	0.814930531809719	0.859347856879547	0.855469944942289	0.784843147406662	0.696568558805682	0.749589831425223	0.806137359961033	0.857099858634763	0.855521943092639	A3	NA	NA	ENSMUSG00000004677	ENSMUST00000170242	ENSMUST00000170242,ENSMUST00000071935,ENSMUST00000168839
ENSMUSG00000004677;A5:8:71350195-71350927:71350189-71350927:+	0.770239879781202	0.67842964931431	0.738006920162644	0.814930531809719	0.859347856879547	0.855469944942289	0.784843147406662	0.696568558805682	0.749589831425223	0.806137359961033	0.857099858634763	0.855521943092639	A5	NA	NA	ENSMUSG00000004677	ENSMUST00000168839,ENSMUST00000170242	ENSMUST00000170242,ENSMUST00000071935,ENSMUST00000168839
ENSMUSG00000004677;RI:8:71348331:71348901-71348935:71349194:+	0.770239879781202	0.67842964931431	0.738006920162644	0.814930531809719	0.859347856879547	0.855469944942289	0.784843147406662	0.696568558805682	0.749589831425223	0.806137359961033	0.857099858634763	0.855521943092639	RI	NA	NA	ENSMUSG00000004677	ENSMUST00000168839,ENSMUST00000170242	ENSMUST00000170242,ENSMUST00000071935,ENSMUST00000168839
ENSMUSG00000004677;SE:8:71358236-71358616:71358663-71358963:+	0.770239879781202	0.67842964931431	0.738006920162644	0.814930531809719	0.859347856879547	0.855469944942289	0.784843147406662	0.696568558805682	0.749589831425223	0.806137359961033	0.857099858634763	0.855521943092639	SE	microexon	ENSG00000099331;SE:19:17320518-17321142:17321189-17321524:+	ENSMUSG00000004677	ENSMUST00000170242	ENSMUST00000170242,ENSMUST00000071935,ENSMUST00000168839
ENSMUSG00000004698;A3:12:34433231-34437137:34433222-34437137:-	NA	NA	NA	NA	NA	NA	NA	NA	NA	NA	NA	NA	A3	NA	NA	ENSMUSG00000004698	ENSMUST00000209990,ENSMUST00000209750,ENSMUST00000211752,ENSMUST00000211107	ENSMUST00000211752,ENSMUST00000209990,ENSMUST00000110819,ENSMUST00000209667,ENSMUST00000209463,ENSMUST00000210724,ENSMUST00000209902,ENSMUST00000209750,ENSMUST00000211107
ENSMUSG00000004698;SE:12:34312711-34373878:34374138-34389245:-	NA	NA	NA	NA	NA	NA	NA	NA	NA	NA	NA	NA	SE	other SE	NA	ENSMUSG00000004698	ENSMUST00000209902,ENSMUST00000209990,ENSMUST00000209750,ENSMUST00000211752	ENSMUST00000211752,ENSMUST00000209990,ENSMUST00000210724,ENSMUST00000209902,ENSMUST00000209750
ENSMUSG00000004698;SE:12:34402867-34407766:34407897-34429498:-	NA	NA	NA	NA	NA	NA	NA	NA	NA	NA	NA	NA	SE	other SE	NA	ENSMUSG00000004698	ENSMUST00000209902,ENSMUST00000209750,ENSMUST00000210724,ENSMUST00000211752,ENSMUST00000211107,ENSMUST00000110819	ENSMUST00000211752,ENSMUST00000209990,ENSMUST00000110819,ENSMUST00000209667,ENSMUST00000210724,ENSMUST00000209902,ENSMUST00000209750,ENSMUST00000211107
ENSMUSG00000004707;AL:1:171589063:171589125-171593423:171591777:171591785-171593423:-	NA	1	NA	0.999999934285559	NA	NA	1	1	0.488347831003135	0.999999936296537	1	1	AL	NA	NA	ENSMUSG00000004707	ENSMUST00000068878,ENSMUST00000004827	ENSMUST00000111277,ENSMUST00000068878,ENSMUST00000004827
ENSMUSG00000004707;SE:1:171602062-171604990:171605319-171607200:-	NA	0	NA	1	NA	NA	0	0	1	1	0.75602963712054	0.255715475749722	SE	other SE	NA	ENSMUSG00000004707	ENSMUST00000068878,ENSMUST00000111277	ENSMUST00000111277,ENSMUST00000068878,ENSMUST00000004827
ENSMUSG00000004771;A5:9:64716988-64725453:64716988-64725502:-	0	0	0	0	0.00289901416218909	0	0	0	0	0	0.00270514207046726	0	A5	NA	NA	ENSMUSG00000004771	ENSMUST00000168366	ENSMUST00000167569,ENSMUST00000168366,ENSMUST00000171100,ENSMUST00000172298
ENSMUSG00000004771;AF:9:64725582-64726624:64726696:64725582-64737584:64737623:-	0.392116013804249	0.61291372868327	0.500654695397758	0.443018493730453	0.455439570919703	0.475516471179251	0.270948377637291	0.325877235031878	0.328133214641043	0.323195452074596	0.321808312885716	0.306969818049324	AF	NA	NA	ENSMUSG00000004771	ENSMUST00000171100	ENSMUST00000167569,ENSMUST00000171100
ENSMUSG00000004771;AF:9:64725582-64726624:64726710:64725582-64737584:64737623:-	0	0	0	0	0.00531079945178231	0	0	0	0	0	0.003983706373392	0	AF	NA	NA	ENSMUSG00000004771	ENSMUST00000168366	ENSMUST00000167569,ENSMUST00000168366
ENSMUSG00000004771;SE:9:64716988-64725453:64725582-64726624:-	0	0	0	0	0.999999953419948	0	0	0	0	0	0.999999966526346	0	SE	other SE	NA	ENSMUSG00000004771	ENSMUST00000168366	ENSMUST00000168366,ENSMUST00000004892
ENSMUSG00000004771;SE:9:64716988-64725502:64725582-64726624:-	0.999999890761828	0.99999999855626	0.999999975983482	0.999999999979562	0.999999999702648	0.999999999961695	0.999999892400282	0.999999998663057	0.999999984368916	0.999999999979788	0.999999999717864	0.99999999997732	SE	other SE	NA	ENSMUSG00000004771	ENSMUST00000172298,ENSMUST00000171100	ENSMUST00000172298,ENSMUST00000004892,ENSMUST00000171100
ENSMUSG00000004788;A5:12:85219942-85220097:85219933-85220097:+	1	0.977811899533511	1	1	1	1	1	0.981533707750424	1	1	1	1	A5	NA	NA	ENSMUSG00000004788	ENSMUST00000136495,ENSMUST00000004910	ENSMUST00000140900,ENSMUST00000004910,ENSMUST00000136495
ENSMUSG00000004788;SE:12:85222839-85223381:85223518-85224555:+	0.978754439015934	0.946009389480364	0.970794110329696	0.980928873510031	1	0.976312878133641	0.982364774092353	0.946844489516712	0.970574055064217	0.980243044648114	1	0.976753394753107	SE	other SE	NA	ENSMUSG00000004788	ENSMUST00000004910	ENSMUST00000004910,ENSMUST00000136495
ENSMUSG00000004815;A3:5:108656131-108656424:108656085-108656424:-	1	0.618030907873894	0.657752404388671	0.808256992708918	1	1	1	0.868392053545741	0.829736965468808	0.80254464997453	0.893010837951151	0.917094450124347	A3	NA	NA	ENSMUSG00000004815	ENSMUST00000053913	ENSMUST00000132179,ENSMUST00000153238,ENSMUST00000132708,ENSMUST00000053913
ENSMUSG00000004842;A3:16:65520770-65523485:65520770-65523563:+	NA	NA	NA	NA	NA	NA	0	0	-1	0	0	0	A3	NA	NA	ENSMUSG00000004842	ENSMUST00000004964,ENSMUST00000176038	ENSMUST00000004964,ENSMUST00000176038,ENSMUST00000176330
ENSMUSG00000004849;AF:5:137043242-137044980:137045036:137043242-137045513:137045614:-	0	0	0	0.967052749952093	0	0.940014735093315	0	0	0	0.928390913377158	0	0.894179752348191	AF	NA	NA	ENSMUSG00000004849	ENSMUST00000129356	ENSMUST00000150603,ENSMUST00000129356
ENSMUSG00000004849;AF:5:137043242-137044980:137045036:137043242-137046008:137046010:-	0	0	0	0.0474621632366554	0	0.0450798728417763	0	0	0	0.0286001481684855	0	0.0395821352210248	AF	NA	NA	ENSMUSG00000004849	ENSMUST00000129356	ENSMUST00000144303,ENSMUST00000111080,ENSMUST00000129356
ENSMUSG00000004849;AF:5:137043242-137045513:137045614:137043242-137046008:137046010:-	0.00110485249356687	0.00243847706113888	0.00271987630786163	0.00169471888551735	0.0030273877284934	0.00300344175333734	0.00189707019869621	0.00350595310215403	0.00388679117038383	0.00226580411208082	0.00431184313408629	0.00485366589209654	AF	NA	NA	ENSMUSG00000004849	ENSMUST00000150603	ENSMUST00000150603,ENSMUST00000144303,ENSMUST00000111080
ENSMUSG00000004865;SE:17:28599869-28600243:28600456-28600869:-	0.931216015089634	0.899486568355903	1	0.922935448599416	1	0.956240836778811	0.959131324864854	0.923827408552153	1	0.956718883737028	1	0.930455565202512	SE	other SE	NA	ENSMUSG00000004865	ENSMUST00000130643	ENSMUST00000004987,ENSMUST00000130643
ENSMUSG00000004880;A3:1:181821627-181825622:181821597-181825622:-	1	0.901641710535499	1	1	1	1	1	0.872189673355188	1	1	1	1	A3	NA	NA	ENSMUSG00000004880	ENSMUST00000005003	ENSMUST00000194415,ENSMUST00000005003
ENSMUSG00000004891;RI:3:87975421:87976580-87976713:87980027:+	0.543764147240258	1	0	0.918273768125804	0.760744329025684	0.826238792570944	0.549903001007923	1	0	0.918152543597397	0.762017815453925	0.824757137823975	RI	NA	NA	ENSMUSG00000004891	ENSMUST00000090973	ENSMUST00000160694,ENSMUST00000090973
ENSMUSG00000004894;A3:3:88024118-88024330:88024009-88024330:-	NA	NA	NA	NA	NA	NA	NA	NA	NA	NA	NA	NA	A3	NA	NA	ENSMUSG00000004894	ENSMUST00000005014	ENSMUST00000160150,ENSMUST00000005014
ENSMUSG00000004896;A3:3:87927755-87927924:87927715-87927924:-	0.645646498348923	0.399323768242379	0.0527950321046428	0.92406963347719	0.143884517148741	0.731979371989755	0.467740915640191	0.197833431608454	0.208134298975564	0.440741027859648	0.414816338677431	0.445174051515234	A3	NA	NA	ENSMUSG00000004896	ENSMUST00000005016,ENSMUST00000160143,ENSMUST00000164439	ENSMUST00000160074,ENSMUST00000160648,ENSMUST00000160143,ENSMUST00000005016,ENSMUST00000164439
ENSMUSG00000004896;SE:3:87924528-87924947:87925431-87926731:-	0.400354865811108	0.580085256969208	0.94279045436112	0.655034936804712	0.780051482374911	1	0.736719380257397	0.824213628549848	0.878249066381612	0.623736460123769	0.770541019843838	0.779127399461478	SE	other SE	NA	ENSMUSG00000004896	ENSMUST00000160074,ENSMUST00000005016	ENSMUST00000160074,ENSMUST00000160143,ENSMUST00000005016
ENSMUSG00000004933;A3:10:81258539-81259174:81258539-81259177:+	0.182455784400588	0.176993444929899	0.184385147610306	0.265705611163425	0.204506605182443	0.151098773192562	0.259345534972834	0.219436819286048	0.21682004524485	0.301021963638103	0.212877832838675	0.15548878902185	A3	NA	NA	ENSMUSG00000004933	ENSMUST00000128576,ENSMUST00000121205,ENSMUST00000120265	ENSMUST00000117488,ENSMUST00000128576,ENSMUST00000130282,ENSMUST00000105328,ENSMUST00000119547,ENSMUST00000121205,ENSMUST00000120265
ENSMUSG00000004933;SE:10:81259806-81260089:81260182-81260908:+	0.926360113817218	0.932642482022065	1	0.913128941354467	0.972340837456343	0.928221375103327	0.934177344261378	0.942440161163097	1	0.947850820793619	0.927356531638154	0.929571585140621	SE	other SE	NA	ENSMUSG00000004933	ENSMUST00000117488,ENSMUST00000119547,ENSMUST00000105328,ENSMUST00000121205,ENSMUST00000120265	ENSMUST00000117488,ENSMUST00000128576,ENSMUST00000105328,ENSMUST00000119547,ENSMUST00000121205,ENSMUST00000120265
ENSMUSG00000004934;A3:10:81155933-81157012:81155906-81157012:-	0	0	0	0	0.467966886585567	0.301867843790344	0.150219872095563	0	0	0	0.198859956527525	0.0651876180523552	A3	NA	NA	ENSMUSG00000004934	ENSMUST00000135765	ENSMUST00000005064,ENSMUST00000135765
ENSMUSG00000004945;AL:17:5411372:5411467-5433442:5432721:5432750-5433442:-	1	1	1	1	1	1	1	1	1	1	1	1	AL	NA	NA	ENSMUSG00000004945	ENSMUST00000005053	ENSMUST00000188282,ENSMUST00000005053
ENSMUSG00000004947;A3:5:136026607-136028499:136026607-136028502:+	1	1	0.13216516213033	1	0.744144589666135	0.593958374897455	1	1	0.132372759778722	1	0.744488494859748	0.594394683163219	A3	NA	NA	ENSMUSG00000004947	ENSMUST00000111142	ENSMUST00000005072,ENSMUST00000111142
ENSMUSG00000004947;SE:5:136021858-136026470:136026607-136028499:+	0.18087187982057	0.131609137711157	0.01841382812455	0.196657883451471	0.26920778132826	0.140436474147086	0.194092476998265	0.141852401468171	0.00891790834635363	0.210735319411785	0.286625561316032	0.15124719229223	SE	other SE	ENSG00000091073;SE:7:76121570-76126654:76126794-76129758:+	ENSMUSG00000004947	ENSMUST00000111142	ENSMUST00000111142,ENSMUST00000111145,ENSMUST00000111144
ENSMUSG00000004948;SE:5:135982757-135984162:135984265-135984348:+	NA	NA	NA	NA	NA	NA	1	-1	1	-1	1	-1	SE	other SE	NA	ENSMUSG00000004948	ENSMUST00000005073	ENSMUST00000131563,ENSMUST00000005073
ENSMUSG00000004952;SE:5:136101019-136101244:136101394-136101625:+	1	0.613178431133884	0.778171548861948	0.413018627517812	1	0.523166720079695	0.532331255205362	0.47187105817688	0.732828852481139	0.508788777512994	0.708685709313697	0.658556729629536	SE	other SE	NA	ENSMUSG00000004952	ENSMUST00000042135,ENSMUST00000100570	ENSMUST00000100570,ENSMUST00000042135,ENSMUST00000145294
ENSMUSG00000004952;SE:5:136102427-136102528:136102665-136103280:+	0.999999950801649	0.487664498422384	1	0.999999982913315	1	1	0.999999953875734	0.50379224892991	1	0.999999981410987	1	1	SE	other SE	NA	ENSMUSG00000004952	ENSMUST00000042135	ENSMUST00000100570,ENSMUST00000042135
ENSMUSG00000004980;SE:6:51464211-51464428:51464547-51465179:-	NA	NA	NA	NA	NA	NA	NA	NA	NA	NA	NA	NA	SE	other SE	NA	ENSMUSG00000004980	ENSMUST00000203954,ENSMUST00000090002,ENSMUST00000203220,ENSMUST00000114459	ENSMUST00000203954,ENSMUST00000069949,ENSMUST00000203220,ENSMUST00000204158,ENSMUST00000204188,ENSMUST00000114459,ENSMUST00000090002
ENSMUSG00000004980;SE:6:51467295-51467391:51467426-51469671:-	NA	NA	NA	NA	NA	NA	NA	NA	NA	NA	NA	NA	SE	microexon	ENSG00000122566;SE:7:26237352-26237451:26237486-26240192:-	ENSMUSG00000004980	ENSMUST00000203954,ENSMUST00000114459	ENSMUST00000203954,ENSMUST00000069949,ENSMUST00000203220,ENSMUST00000204158,ENSMUST00000204188,ENSMUST00000114459,ENSMUST00000090002
ENSMUSG00000004988;A3:6:117934384-117934426:117934351-117934426:-	NA	NA	NA	NA	NA	NA	0	-1	-1	0	-1	-1	A3	NA	NA	ENSMUSG00000004988	ENSMUST00000204950,ENSMUST00000203433	ENSMUST00000204214,ENSMUST00000203066,ENSMUST00000204950,ENSMUST00000203433,ENSMUST00000005114,ENSMUST00000203082
ENSMUSG00000004988;AL:6:117933695:117933717-117933844:117933732:117933748-117933844:-	NA	NA	NA	NA	NA	NA	0	-1	-1	0	-1	-1	AL	NA	NA	ENSMUSG00000004988	ENSMUST00000203066	ENSMUST00000204214,ENSMUST00000203066,ENSMUST00000203433,ENSMUST00000204950,ENSMUST00000005114,ENSMUST00000203082
ENSMUSG00000004994;SE:8:84258926-84259113:84259251-84260294:-	NA	1	0.834418808992341	0.906742984592128	1	1	1	1	0.884383183048135	0.944276186011779	1	1	SE	other SE	NA	ENSMUSG00000004994	ENSMUST00000098578	ENSMUST00000005120,ENSMUST00000098578
ENSMUSG00000004994;SE:8:84263944-84264309:84264362-84266836:-	NA	NA	NA	NA	NA	NA	NA	NA	NA	NA	NA	NA	SE	other SE	NA	ENSMUSG00000004994	ENSMUST00000098578,ENSMUST00000005120,ENSMUST00000172320	ENSMUST00000005120,ENSMUST00000098578,ENSMUST00000172320,ENSMUST00000163993
ENSMUSG00000004996;A5:8:84254087-84254176:84254087-84254185:-	0.25710393798853	0.224497622690533	0.177239313238865	0.402603523121113	0.485640475928172	0.594872757559192	0.0778323747348944	0.0305262325762673	0.0424808316247023	0.170110729198713	0.146756705112998	0.110876703616641	A5	NA	NA	ENSMUSG00000004996	ENSMUST00000126435	ENSMUST00000125498,ENSMUST00000126435
ENSMUSG00000004996;A5:8:84254352-84256244:84254352-84256308:-	0.595692756322713	0.822673917386032	0.647836676121415	1	0.996604749606172	0.883236105181303	0.932969234008783	0.983162962380721	0.941003736606526	1	0.999616303102538	0.948082985071269	A5	NA	NA	ENSMUSG00000004996	ENSMUST00000125498,ENSMUST00000126435	ENSMUST00000125498,ENSMUST00000005122,ENSMUST00000126435
ENSMUSG00000004996;AL:8:84251022:84251142-84253863:84251554:84251711-84253863:-	0.742896062011469	0.775502377309467	0.822760686761135	0.597396476878887	0.514359524071828	0.405127242440808	0.922167625265106	0.969473767423733	0.957519168375298	0.829889270801287	0.853243294887002	0.88912329638336	AL	NA	NA	ENSMUSG00000004996	ENSMUST00000125498	ENSMUST00000125498,ENSMUST00000126435
ENSMUSG00000005034;AF:3:146757768-146769934:146769940:146757768-146770516:146770525:-	0.569735406183407	0.667979118953181	0.605029628121072	0.6788624721794	0.381432769491281	0.443078354360085	0.568835835285373	0.666183384566484	0.605367542501903	0.678062106784077	0.380567618116222	0.397907112506499	AF	NA	NA	ENSMUSG00000005034	ENSMUST00000106137	ENSMUST00000106137,ENSMUST00000106138
ENSMUSG00000005034;AF:3:146757768-146769934:146769940:146757768-146781147:146781333:-	0.972240789833748	0.995413017492671	0.990652671581008	0.957545370853511	0.649560433030316	0.953013287293392	0.966327648702218	0.994382905089246	0.98957564349171	0.948667191806074	0.786389392173381	0.93268649423963	AF	NA	NA	ENSMUSG00000005034	ENSMUST00000106137	ENSMUST00000106137,ENSMUST00000005164
ENSMUSG00000005034;AF:3:146757768-146769934:146769940:146757768-146788716:146788836:-	0.965529426121975	0.989644863689869	0.990728848845183	0.97114211721083	0.913055844399033	0.972740884679681	0.965388928754044	0.990156210792981	0.991410151620099	0.972958203346279	0.886388666472032	0.972989342022908	AF	NA	NA	ENSMUSG00000005034	ENSMUST00000106137	ENSMUST00000106137,ENSMUST00000197616
ENSMUSG00000005034;AF:3:146757768-146769934:146769940:146757768-146812638:146812683:-	0.614556082288731	0.839108266159009	0.779843930501715	0.611921740956609	0.189843954514233	0.362392846105846	0.629661350405754	0.838273560864436	0.779917550580491	0.603256441270693	0.189468737922386	0.355587797116947	AF	NA	NA	ENSMUSG00000005034	ENSMUST00000106137	ENSMUST00000106137,ENSMUST00000102515
ENSMUSG00000005034;AF:3:146757768-146770516:146770525:146757768-146781147:146781333:-	0.963570406891886	0.990814273481069	0.985752259659046	0.914306435388334	0.75036855491345	0.962255561233837	0.956048543473482	0.988852550902235	0.984097524772452	0.897692786900718	0.856980844069714	0.954475067028869	AF	NA	NA	ENSMUSG00000005034	ENSMUST00000106138	ENSMUST00000005164,ENSMUST00000106138
ENSMUSG00000005034;AF:3:146757768-146770516:146770525:146757768-146788716:146788836:-	0.954860124523988	0.979382952368424	0.985867803748798	0.940896362908072	0.944538234736854	0.978191543596039	0.954836655030541	0.980545846388685	0.986883309511895	0.944699095441821	0.927001205394372	0.981984353410914	AF	NA	NA	ENSMUSG00000005034	ENSMUST00000106138	ENSMUST00000197616,ENSMUST00000106138
ENSMUSG00000005034;AF:3:146757768-146770516:146770525:146757768-146812638:146812683:-	0.546300173122236	0.721627515389682	0.69810503956191	0.427232451175754	0.275368478192268	0.41670474283798	0.563077468383895	0.722012245149449	0.697897319933938	0.419256084777592	0.275613374421456	0.455028545465321	AF	NA	NA	ENSMUSG00000005034	ENSMUST00000106138	ENSMUST00000106138,ENSMUST00000102515
ENSMUSG00000005034;AF:3:146757768-146781147:146781333:146757768-146788716:146788836:-	0.44436500990593	0.30574840937373	0.502064966365707	0.598724294908637	0.849977349635109	0.63760074466116	0.492883368840941	0.362325326250144	0.548699141861333	0.660658361394569	0.679412880255468	0.722206559053393	AF	NA	NA	ENSMUSG00000005034	ENSMUST00000005164	ENSMUST00000197616,ENSMUST00000005164
ENSMUSG00000005034;AF:3:146757768-146781147:146781333:146757768-146812638:146812683:-	0.04354114868045	0.023468972829152	0.0323418658834296	0.0653423606912719	0.112233021260659	0.0272583798335966	0.0559319956002667	0.028446546978624	0.0359870628967867	0.0760212826707471	0.0597058254306174	0.0382991906169999	AF	NA	NA	ENSMUSG00000005034	ENSMUST00000005164	ENSMUST00000005164,ENSMUST00000102515
ENSMUSG00000005034;AF:3:146757768-146788716:146788836:146757768-146812638:146812683:-	0.0538567590398686	0.0517469730096502	0.0320843608995548	0.0447580967969552	0.0218266445932662	0.0156775577334832	0.057454375305817	0.0490051259408329	0.0297893785875439	0.0405468584583639	0.0290900330360814	0.0150871763067461	AF	NA	NA	ENSMUSG00000005034	ENSMUST00000197616	ENSMUST00000197616,ENSMUST00000102515
ENSMUSG00000005043;A3:11:119347891-119349540:119347799-119349540:-	1	1	1	1	0	1	1	1	1	1	0	1	A3	NA	NA	ENSMUSG00000005043	ENSMUST00000005173	ENSMUST00000100172,ENSMUST00000005173
ENSMUSG00000005043;A3:11:119352806-119355397:119352724-119355397:-	0.343592345070656	1	1	0.750345086224339	1	1	0.686581840651825	1	1	0.741518778617543	0.301436240522431	0.536603564639907	A3	NA	NA	ENSMUSG00000005043	ENSMUST00000005173,ENSMUST00000100172	ENSMUST00000100172,ENSMUST00000136523,ENSMUST00000005173
ENSMUSG00000005045;SE:4:152376367-152376580:152376690-152376969:+	0.858032843716752	0.876156566466143	0.873776684986387	0.797590640738542	0.585684318041731	0.687440278103841	0.864652405991992	0.880493792676179	0.877195032951378	0.800323066784034	0.614407996196378	0.691034194018062	SE	other SE	NA	ENSMUSG00000005045	ENSMUST00000030775,ENSMUST00000005175	ENSMUST00000164662,ENSMUST00000005175,ENSMUST00000030775
ENSMUSG00000005045;SE:4:152385596-152385724:152385838-152385949:+	0.375992296330792	0.383546398617538	0.385310936157671	0.298795119474352	0.514361049323387	0.345799282042417	0.359665262505178	0.370355097577701	0.376183161988623	0.296663793937774	0.476692165556133	0.342480622721746	SE	other SE	NA	ENSMUSG00000005045	ENSMUST00000030775,ENSMUST00000164662	ENSMUST00000164662,ENSMUST00000005175,ENSMUST00000030775
ENSMUSG00000005069;A3:6:124404243-124404630:124404222-124404630:-	1	1	1	1	1	0.999970716657205	1	1	1	1	1	0.999971074299884	A3	NA	NA	ENSMUSG00000005069	ENSMUST00000112532,ENSMUST00000035861	ENSMUST00000112532,ENSMUST00000112530,ENSMUST00000035861
ENSMUSG00000005069;SE:6:124403907-124404133:124404222-124404630:-	0	0	0	0	0	1.14811012984333e-05	0	0	0	0	0	1.21234316373176e-05	SE	other SE	NA	ENSMUSG00000005069	ENSMUST00000112530	ENSMUST00000080557,ENSMUST00000112530,ENSMUST00000112531
ENSMUSG00000005069;SE:6:124403907-124404133:124404243-124404630:-	0.704336762675	0.624543230842438	0.568691417113306	0.453020760130541	0.392723218003579	0.281641384476333	0.718040708813664	0.632614521207965	0.571744377440379	0.467629440763968	0.364949395704359	0.295336041878919	SE	other SE	NA	ENSMUSG00000005069	ENSMUST00000112532,ENSMUST00000035861	ENSMUST00000080557,ENSMUST00000112532,ENSMUST00000112531,ENSMUST00000035861
ENSMUSG00000005078;A3:12:72086183-72089315:72086183-72089333:+	0.820559616418937	0.910150214913398	0.83400955868736	0.846944990998501	0.986530464554454	1	0.805393330794534	0.911204145187907	0.835366246731258	0.841049669083177	0.986855744516356	1	A3	NA	NA	ENSMUSG00000005078	ENSMUST00000057257	ENSMUST00000057257,ENSMUST00000117449
ENSMUSG00000005078;AF:12:72085667:72085673-72089315:72086180:72086183-72089315:+	0.182335467852055	0.313041070704361	0.145795822358092	0.33240343944062	0	0.0760820429701192	0.130814825071515	0.276768776620896	0.113661562941709	0.302455266870973	0	0.0786781077507069	AF	NA	NA	ENSMUSG00000005078	ENSMUST00000125764	ENSMUST00000125764,ENSMUST00000057257
ENSMUSG00000005087;SE:2:102828610-102831330:102831536-102853015:-	0	0	0	0.00697115747105222	0	0.0830137864653154	0	0	0	0.00838132166164887	0	0.074196326365658	SE	other SE	NA	ENSMUSG00000005087	ENSMUST00000111192	ENSMUST00000111192,ENSMUST00000099673
ENSMUSG00000005087;SE:2:102831536-102832483:102832572-102853015:-	NA	NA	NA	3.29293397133013e-08	NA	0	-1	-1	-1	3.56124215888451e-08	-1	0	SE	other SE	NA	ENSMUSG00000005087	ENSMUST00000111190	ENSMUST00000111192,ENSMUST00000111190
ENSMUSG00000005087;SE:2:102832572-102834234:102834335-102853015:-	1	NA	NA	0	NA	NA	1	-1	-1	0	-1	-1	SE	other SE	NA	ENSMUSG00000005087	ENSMUST00000111191	ENSMUST00000111190,ENSMUST00000111191
ENSMUSG00000005087;SE:2:102834335-102837813:102837938-102839358:-	0.102108349689669	1	0.00227325577836772	1	1	1	0.136394741237198	1	0.0022865709536557	1	1	1	SE	other SE	NA	ENSMUSG00000005087	ENSMUST00000005218,ENSMUST00000060516,ENSMUST00000111198	ENSMUST00000111198,ENSMUST00000005218,ENSMUST00000060516,ENSMUST00000111194
ENSMUSG00000005087;SE:2:102839477-102842261:102842377-102853015:-	0.99759382736668	NA	0.997726744221632	0	0	0	0.997579738566176	-1	0.997713429046344	0	0	0	SE	other SE	NA	ENSMUSG00000005087	ENSMUST00000111194	ENSMUST00000060516,ENSMUST00000111194
ENSMUSG00000005087;SE:2:102842377-102842836:102842949-102853015:-	0	1	0	NA	1	1	0	1	0	-1	1	1	SE	other SE	NA	ENSMUSG00000005087	ENSMUST00000111198	ENSMUST00000111198,ENSMUST00000111194
ENSMUSG00000005089;AF:2:102659285:102659301-102735944:102706476:102706483-102735944:+	0.996361342912011	0.846778304783755	0.95974164788859	0.867026671849132	0.591667304513892	1	0.996288960589264	0.84715110505687	0.960365777305067	0.866824031039189	0.593088460482522	1	AF	NA	NA	ENSMUSG00000005089	ENSMUST00000111213,ENSMUST00000080210	ENSMUST00000005220,ENSMUST00000080210,ENSMUST00000111213,ENSMUST00000111212
ENSMUSG00000005089;AL:2:102777655-102780717:102780749:102777655-102781463:102781531:+	0.489518141969836	0.326075750244921	0.368742019609249	0.398619977826392	0.572021613494946	0.470190270662722	0.548776432412481	0.394450742952174	0.423825370968284	0.475456830277942	0.662578771382329	0.545607680967915	AL	NA	NA	ENSMUSG00000005089	ENSMUST00000154446	ENSMUST00000154446,ENSMUST00000080210,ENSMUST00000111212
ENSMUSG00000005089;SE:2:102761209-102766933:102767067-102777427:+	0.972675171202733	0.887838256252507	0.893663475486357	0.88947359909531	0.840423964583788	0.756060209410242	0.97429264311685	0.917113560611727	0.915814634454565	0.921265754432064	0.868677444744386	0.807189305104396	SE	other SE	NA	ENSMUSG00000005089	ENSMUST00000111213,ENSMUST00000080210,ENSMUST00000005220,ENSMUST00000111212,ENSMUST00000154446	ENSMUST00000111212,ENSMUST00000005220,ENSMUST00000080210,ENSMUST00000136488,ENSMUST00000154446,ENSMUST00000111213
ENSMUSG00000005102;SE:2:118400647-118405047:118405149-118408352:+	0.999986111094129	0.84555134665217	0.614581573734339	0.484671104865528	0.999972039377355	NA	0.999967253257825	0.824072403136948	0.576189112441311	0.503020408506311	0.999957196955358	0.587416043828124	SE	other SE	NA	ENSMUSG00000005102	ENSMUST00000110877,ENSMUST00000005233	ENSMUST00000005233,ENSMUST00000110877,ENSMUST00000102527
ENSMUSG00000005107;AF:5:38477493-38480039:38480131:38477493-38483317:38483364:-	NA	NA	NA	NA	0	1	1	1	1	0	0	1	AF	NA	NA	ENSMUSG00000005107	ENSMUST00000067886,ENSMUST00000143758,ENSMUST00000156272,ENSMUST00000122970	ENSMUST00000122970,ENSMUST00000147664,ENSMUST00000143758,ENSMUST00000129099,ENSMUST00000067886,ENSMUST00000155634,ENSMUST00000067872,ENSMUST00000156272,ENSMUST00000005238
ENSMUSG00000005107;SE:5:38391824-38398702:38398889-38417175:-	NA	NA	NA	NA	1	1	1	1	0.558206955876511	1	1	1	SE	other SE	NA	ENSMUSG00000005107	ENSMUST00000067886,ENSMUST00000067872,ENSMUST00000129099,ENSMUST00000155634	ENSMUST00000122970,ENSMUST00000129099,ENSMUST00000067886,ENSMUST00000155634,ENSMUST00000067872
ENSMUSG00000005107;SE:5:38391824-38417175:38417307-38436540:-	NA	NA	NA	NA	NA	0	0	-1	1	0	-1	0	SE	other SE	NA	ENSMUSG00000005107	ENSMUST00000122970	ENSMUST00000122970,ENSMUST00000143758,ENSMUST00000005238
ENSMUSG00000005124;A5:15:66906680-66912829:66906487-66912829:+	NA	NA	NA	NA	NA	NA	NA	NA	NA	NA	NA	NA	A5	NA	NA	ENSMUSG00000005124	ENSMUST00000005255	ENSMUST00000005255,ENSMUST00000147079
ENSMUSG00000005125;A3:15:66948484-66959362:66948424-66959362:-	NA	NA	NA	NA	NA	NA	NA	NA	NA	NA	NA	NA	A3	NA	NA	ENSMUSG00000005125	ENSMUST00000005256,ENSMUST00000168979,ENSMUST00000170903,ENSMUST00000163496	ENSMUST00000168979,ENSMUST00000163496,ENSMUST00000005256,ENSMUST00000164070,ENSMUST00000170903
ENSMUSG00000005125;A5:15:66944834-66948451:66944834-66948463:-	NA	NA	NA	NA	NA	NA	NA	NA	NA	NA	NA	NA	A5	NA	NA	ENSMUSG00000005125	ENSMUST00000172447	ENSMUST00000172447,ENSMUST00000168542
ENSMUSG00000005125;SE:15:66944064-66944776:66944838-66946432:-	0.56937198603854	0.769822586530158	0.606720533817323	0.849629718555736	0.999688944298924	1	0.593278341235537	0.784263022050906	0.594932372202377	0.869630501824393	0.999242601612772	0.968528092747919	SE	other SE	NA	ENSMUSG00000005125	ENSMUST00000005256,ENSMUST00000168979,ENSMUST00000170903,ENSMUST00000163496,ENSMUST00000164675	ENSMUST00000164675,ENSMUST00000168979,ENSMUST00000163496,ENSMUST00000167817,ENSMUST00000005256,ENSMUST00000170903
ENSMUSG00000005142;A5:8:85083488-85084401:85083411-85084401:+	NA	NA	NA	NA	NA	NA	NA	NA	NA	NA	NA	NA	A5	NA	NA	ENSMUSG00000005142	ENSMUST00000034121	ENSMUST00000034121,ENSMUST00000209264
ENSMUSG00000005142;SE:8:85083488-85084401:85084503-85084641:+	NA	NA	NA	NA	NA	NA	NA	NA	NA	NA	NA	NA	SE	other SE	NA	ENSMUSG00000005142	ENSMUST00000034121	ENSMUST00000034121,ENSMUST00000209361
ENSMUSG00000005150;AL:8:85075265:85075343-85076024:85075828:85075937-85076024:-	NA	NA	NA	NA	NA	NA	NA	NA	NA	NA	NA	NA	AL	NA	NA	ENSMUSG00000005150	ENSMUST00000142201	ENSMUST00000142201,ENSMUST00000152785
ENSMUSG00000005150;SE:8:85075343-85075823:85075937-85076024:-	NA	NA	NA	NA	NA	NA	NA	NA	NA	NA	NA	NA	SE	other SE	NA	ENSMUSG00000005150	ENSMUST00000093357	ENSMUST00000142201,ENSMUST00000093357
ENSMUSG00000005198;SE:11:69735799-69735901:69736014-69736139:-	0.976215248270497	0.879560396283592	0.969302410716464	0.995863436705903	0.575342382599046	0.650668667025702	0.974884907520834	0.879253327915504	0.969373033902167	0.995879265519346	0.551145100941573	0.645659085512256	SE	other SE	NA	ENSMUSG00000005198	ENSMUST00000058470	ENSMUST00000071213,ENSMUST00000058470
ENSMUSG00000005220;AF:5:72471990-72503882:72504148:72471990-72504371:72504433:-	NA	1	NA	NA	NA	NA	-1	1	0	-1	1	-1	AF	NA	NA	ENSMUSG00000005220	ENSMUST00000005352	ENSMUST00000005352,ENSMUST00000175766
ENSMUSG00000005220;AF:5:72471990-72503882:72504148:72471990-72504371:72504439:-	0	0.977679592705242	0	NA	NA	NA	0	0.98045906562795	0	0	1	-1	AF	NA	NA	ENSMUSG00000005220	ENSMUST00000005352	ENSMUST00000167460,ENSMUST00000176974,ENSMUST00000005352,ENSMUST00000177290
ENSMUSG00000005220;SE:5:72356992-72358374:72358484-72360651:-	1	1	1	NA	NA	NA	1	1	1	1	1	-1	SE	other SE	ENSG00000145244;SE:4:47680071-47682158:47682268-47685748:-	ENSMUSG00000005220	ENSMUST00000005352,ENSMUST00000167460,ENSMUST00000177290	ENSMUST00000167460,ENSMUST00000176974,ENSMUST00000005352,ENSMUST00000177290
ENSMUSG00000005220;SE:5:72356992-72360651:72360758-72372098:-	NA	NA	NA	NA	NA	NA	-1	-1	0	-1	-1	-1	SE	other SE	NA	ENSMUSG00000005220	ENSMUST00000176974	ENSMUST00000175766,ENSMUST00000176974
ENSMUSG00000005220;SE:5:72435442-72454306:72454506-72471849:-	0	0.977679592705242	0	NA	NA	NA	0	0.98045906562795	0.999891303292334	0	1	-1	SE	other SE	ENSG00000145244;SE:4:47765603-47788742:47788942-47808920:-	ENSMUSG00000005220	ENSMUST00000005352,ENSMUST00000175766,ENSMUST00000167460,ENSMUST00000176974	ENSMUST00000167460,ENSMUST00000175766,ENSMUST00000177290,ENSMUST00000176974,ENSMUST00000005352
ENSMUSG00000005232;SE:2:69223043-69225812:69225927-69226568:+	NA	NA	NA	NA	NA	NA	0	-1	-1	-1	0	0	SE	other SE	ENSG00000152254;SE:2:169761126-169763174:169763289-169764078:+	ENSMUSG00000005232	ENSMUST00000005364	ENSMUST00000112317,ENSMUST00000005364
ENSMUSG00000005233;AF:2:69204921-69205026:69205164:69204921-69206064:69206157:-	1	1	NA	0.869716152378435	0.566076720211405	0.652716689906742	1	1	1	0.853482757119532	0.811681872915595	0.654926951628758	AF	NA	NA	ENSMUSG00000005233	ENSMUST00000112320,ENSMUST00000005365,ENSMUST00000149643	ENSMUST00000005365,ENSMUST00000127243,ENSMUST00000112320,ENSMUST00000149643
ENSMUSG00000005237;A5:11:69477348-69477645:69477348-69477663:-	NA	0.999992594964537	0.194285118822609	0.173604692641707	0.190907288634946	NA	1	0.99999260506132	0.194499247367118	0.173801075948164	0.191118920926431	0.172370679827165	A5	NA	NA	ENSMUSG00000005237	ENSMUST00000108659	ENSMUST00000035539,ENSMUST00000108659
ENSMUSG00000005262;A5:16:18814962-18815329:18814936-18815329:+	NA	NA	NA	NA	NA	NA	NA	NA	NA	NA	NA	NA	A5	NA	NA	ENSMUSG00000005262	ENSMUST00000163695,ENSMUST00000115578,ENSMUST00000005394	ENSMUST00000168822,ENSMUST00000171789,ENSMUST00000005394,ENSMUST00000163695,ENSMUST00000172013,ENSMUST00000115578
ENSMUSG00000005262;AL:16:18815361-18815852:18815898:18815361-18817903:18817933:+	NA	NA	NA	NA	NA	NA	NA	NA	NA	NA	NA	NA	AL	NA	NA	ENSMUSG00000005262	ENSMUST00000163695	ENSMUST00000172013,ENSMUST00000163695
ENSMUSG00000005262;AL:16:18815361-18815852:18815898:18815361-18821039:18821039:+	NA	NA	NA	NA	NA	NA	NA	NA	NA	NA	NA	NA	AL	NA	NA	ENSMUSG00000005262	ENSMUST00000163695	ENSMUST00000171789,ENSMUST00000163695
ENSMUSG00000005262;AL:16:18815361-18817903:18817933:18815361-18821039:18821039:+	NA	NA	NA	NA	NA	NA	NA	NA	NA	NA	NA	NA	AL	NA	NA	ENSMUSG00000005262	ENSMUST00000172013	ENSMUST00000171789,ENSMUST00000172013
ENSMUSG00000005262;SE:16:18815361-18817903:18818024-18821039:+	NA	NA	NA	NA	NA	NA	NA	NA	NA	NA	NA	NA	SE	other SE	NA	ENSMUSG00000005262	ENSMUST00000115578,ENSMUST00000005394	ENSMUST00000171789,ENSMUST00000005394,ENSMUST00000115578
ENSMUSG00000005267;AL:11:62713803:62715376-62724797:62722782:62722933-62724797:-	1	1	0.95108187205281	0.464476809402446	0.93514133476308	1	0.907095957307085	1	0.96039474897992	0.936435909518748	0.813443542760933	1	AL	NA	NA	ENSMUSG00000005267	ENSMUST00000005399,ENSMUST00000149228,ENSMUST00000185656	ENSMUST00000185656,ENSMUST00000128370,ENSMUST00000149228,ENSMUST00000005399
ENSMUSG00000005268;AL:15:10326545-10328281:10329264:10326545-10341774:10341809:+	NA	1	0.759518016008741	0.343990016667656	NA	NA	0.497337887368016	1	0.664523863683186	0.556922131191572	0.66265013742067	0.758620238534544	AL	NA	NA	ENSMUSG00000005268	ENSMUST00000124470	ENSMUST00000124470,ENSMUST00000128450,ENSMUST00000137867
ENSMUSG00000005268;AL:15:10326545-10328281:10329264:10326545-10345658:10345726:+	NA	1	1	1	NA	NA	1	1	1	1	1	1	AL	NA	NA	ENSMUSG00000005268	ENSMUST00000124470	ENSMUST00000124470,ENSMUST00000148257
ENSMUSG00000005268;AL:15:10326545-10328281:10329264:10326545-10346410:10346499:+	NA	1	1	1	NA	NA	1	1	1	1	1	1	AL	NA	NA	ENSMUSG00000005268	ENSMUST00000124470	ENSMUST00000128921,ENSMUST00000124470
ENSMUSG00000005268;AL:15:10326545-10341774:10341809:10326545-10345658:10345726:+	NA	NA	1	1	NA	NA	1	-1	1	1	1	1	AL	NA	NA	ENSMUSG00000005268	ENSMUST00000137867,ENSMUST00000128450	ENSMUST00000128450,ENSMUST00000148257,ENSMUST00000137867
ENSMUSG00000005268;AL:15:10326545-10341774:10341809:10326545-10346410:10346499:+	NA	NA	1	1	NA	NA	1	-1	1	1	1	1	AL	NA	NA	ENSMUSG00000005268	ENSMUST00000137867,ENSMUST00000128450	ENSMUST00000128921,ENSMUST00000128450,ENSMUST00000137867
ENSMUSG00000005268;AL:15:10326545-10345658:10345726:10326545-10346410:10346499:+	NA	NA	NA	NA	NA	NA	-1	-1	-1	-1	-1	-1	AL	NA	NA	ENSMUSG00000005268	ENSMUST00000148257	ENSMUST00000128921,ENSMUST00000148257
ENSMUSG00000005312;SE:13:58179668-58180822:58180905-58183182:-	0.488315372448902	0.547725316651442	0.544789230860255	0.61951223533579	0.722553718891852	0.786878874570655	0.502255918879948	0.553601257110371	0.552875305508554	0.626668919592701	0.726415115075292	0.818827389366628	SE	other SE	ENSG00000135018;SE:9:86280060-86281265:86281348-86284100:-	ENSMUSG00000005312	ENSMUST00000058735	ENSMUST00000058735,ENSMUST00000076454
ENSMUSG00000005338;SE:1:173346562-173349022:173349123-173367413:-	0.0537159357697958	0.0399471068346687	0.040260955212819	0.0899278746279313	0.045902430629993	0.152666655573298	0.0600998188674746	0.0331122379238295	0.0354317426791741	0.0940677746196979	0.0296879680039467	0.153214626060145	SE	other SE	NA	ENSMUSG00000005338	ENSMUST00000005470	ENSMUST00000005470,ENSMUST00000111220
ENSMUSG00000005354;AL:15:77915403:77915429-77924543:77915747:77915857-77924543:-	NA	NA	NA	NA	NA	NA	NA	NA	NA	NA	NA	NA	AL	NA	NA	ENSMUSG00000005354	ENSMUST00000174468	ENSMUST00000173631,ENSMUST00000109748,ENSMUST00000005487,ENSMUST00000174468
ENSMUSG00000005354;AL:15:77915403:77915429-77924543:77919697:77919846-77924543:-	NA	NA	NA	NA	NA	NA	NA	NA	NA	NA	NA	NA	AL	NA	NA	ENSMUSG00000005354	ENSMUST00000174468	ENSMUST00000174468,ENSMUST00000174529
ENSMUSG00000005354;AL:15:77915747:77915857-77924543:77919697:77919846-77924543:-	0.993506657982202	0.985143095710002	0.990189352900652	0.998232101939019	0.997810623941427	0.992411381394313	0.991832563733508	0.97901985771857	0.986681760602384	0.996993875005289	0.994378095166949	0.987577461017488	AL	NA	NA	ENSMUSG00000005354	ENSMUST00000173631,ENSMUST00000005487,ENSMUST00000109748	ENSMUST00000173631,ENSMUST00000109748,ENSMUST00000005487,ENSMUST00000174529
ENSMUSG00000005354;AL:15:77924483:77924666-77927692:77926626:77926719-77927692:-	0.296594374425215	NA	NA	NA	0.129689166182793	0.117140660088103	0.258443264312149	-1	-1	-1	0.162510151953173	0.121915244949203	AL	NA	NA	ENSMUSG00000005354	ENSMUST00000109747	ENSMUST00000109747,ENSMUST00000100486
ENSMUSG00000005362;A3:6:106795997-106799991:106795994-106799991:-	0.597206277725372	0.233868129158091	0.119573135254343	0.109201900763885	0.981558480479428	0.337890546834525	0.535970983546329	0.201893411174775	0.108764669030408	0.092267176921401	0.979206997535404	0.338480987391463	A3	NA	NA	ENSMUSG00000005362	ENSMUST00000113239	ENSMUST00000113239,ENSMUST00000013882
ENSMUSG00000005362;AF:6:106795994-106798947:106798977:106795994-106799991:106800057:-	0	0.0800443097268637	0	0	0	0	0	0.0733577048775316	0	0	0	0	AF	NA	NA	ENSMUSG00000005362	ENSMUST00000151484	ENSMUST00000151484,ENSMUST00000013882
ENSMUSG00000005364;SE:6:106715703-106716697:106716790-106731793:-	NA	NA	NA	NA	NA	NA	-1	-1	-1	-1	-1	-1	SE	other SE	NA	ENSMUSG00000005364	ENSMUST00000204659,ENSMUST00000167925	ENSMUST00000205004,ENSMUST00000167925,ENSMUST00000204659
ENSMUSG00000005371;A3:17:88014550-88015399:88014547-88015399:-	0.557473551063083	0.240999531755156	0.148306216874235	0.177628124659538	0.344112223022675	0.37078904015307	0.255386131419127	0.157434249483964	0.129091930134815	0.177798314086277	0.106459396476785	0.200236542814132	A3	NA	NA	ENSMUSG00000005371	ENSMUST00000005504	ENSMUST00000130379,ENSMUST00000005504
ENSMUSG00000005371;SE:17:87997635-87999533:87999627-88000772:-	0.629820045646548	0.592517894111076	0.579956696012816	0.851737523622048	0.877524948895478	0.521908350168119	0.671143508579227	0.581236072521339	0.597302361964817	0.672425384411371	0.774257797665646	0.666093793351387	SE	other SE	ENSG00000138081;SE:2:48046217-48047501:48047595-48049357:-	ENSMUSG00000005371	ENSMUST00000130379,ENSMUST00000005504	ENSMUST00000135639,ENSMUST00000130379,ENSMUST00000005504
ENSMUSG00000005373;A3:5:135132861-135133081:135132861-135133109:+	NA	0	0	0	0	NA	0	0	0	0	0	0	A3	NA	NA	ENSMUSG00000005373	ENSMUST00000129008	ENSMUST00000153519,ENSMUST00000005507,ENSMUST00000128691,ENSMUST00000129008
ENSMUSG00000005373;A3:5:135133873-135133947:135133873-135133954:+	NA	NA	NA	1	NA	NA	-1	-1	-1	1	-1	-1	A3	NA	NA	ENSMUSG00000005373	ENSMUST00000128691	ENSMUST00000153519,ENSMUST00000128691
ENSMUSG00000005373;A3:5:135133873-135133954:135133873-135133994:+	NA	0	0	0	0	NA	0	0	0	0	0	0	A3	NA	NA	ENSMUSG00000005373	ENSMUST00000153519	ENSMUST00000153519,ENSMUST00000005507,ENSMUST00000123370
ENSMUSG00000005373;AL:5:135132861-135133076:135133077:135132861-135133081:135133115:+	NA	NA	NA	NA	NA	NA	-1	-1	-1	-1	-1	-1	AL	NA	NA	ENSMUSG00000005373	ENSMUST00000142385	ENSMUST00000129008,ENSMUST00000142385
ENSMUSG00000005373;RI:5:135133754:135133873-135133994:135134121:+	NA	0	0	0	0	NA	0.578936350531879	0	0	0.275536868842365	0	0.744998280599631	RI	NA	NA	ENSMUSG00000005373	ENSMUST00000154840	ENSMUST00000123370,ENSMUST00000154840,ENSMUST00000005507
ENSMUSG00000005374;SE:5:135154498-135156368:135156519-135157532:+	1	1	0.856658593488774	1	0.776148835721514	1	1	1	0.891059141102323	1	0.882984088308712	1	SE	other SE	NA	ENSMUSG00000005374	ENSMUST00000153183,ENSMUST00000152013	ENSMUST00000005508,ENSMUST00000153183,ENSMUST00000152013
ENSMUSG00000005378;A3:5:135053722-135056028:135053638-135056028:-	0.0674622507467051	0.203647444166272	0.182552549333448	0.138451673766771	0.328462958590276	0.498517567308114	0.0805798189031557	0.371298333108328	0.329689220309395	0.323779250761234	0.373738404249893	0.377202067273616	A3	NA	NA	ENSMUSG00000005378	ENSMUST00000129691	ENSMUST00000129691,ENSMUST00000085984,ENSMUST00000071677
ENSMUSG00000005378;SE:5:135060830-135061073:135061155-135061249:-	0.57633148746975	0.810705326504762	0.880242153323343	0.652252558982947	0.295991836689652	0.405417947131921	0.804071704180579	0.799135936519479	0.946007402157995	0.796935809288557	0.721598998086349	0.736412418295786	SE	other SE	NA	ENSMUSG00000005378	ENSMUST00000085984,ENSMUST00000111205,ENSMUST00000071677,ENSMUST00000148549	ENSMUST00000071677,ENSMUST00000202478,ENSMUST00000111205,ENSMUST00000148549,ENSMUST00000085984
ENSMUSG00000005417;A3:11:59731592-59735830:59731592-59735944:+	1	1	1	0.995065359445787	1	0.977391161117758	1	1	1	0.994523361186239	1	0.977667160820982	A3	NA	NA	ENSMUSG00000005417	ENSMUST00000116371,ENSMUST00000072031,ENSMUST00000066330,ENSMUST00000133861,ENSMUST00000132620	ENSMUST00000066330,ENSMUST00000132620,ENSMUST00000108751,ENSMUST00000133861,ENSMUST00000072031,ENSMUST00000116371
ENSMUSG00000005417;A5:11:59737582-59741120:59737228-59741120:+	0.091152529474448	0.0705954579399858	0.0288449008720678	0.0939517485954166	0.113817258781996	0.0745303620896132	0.0873194453892619	0.0708456723993943	0.0308365147207569	0.104572762189767	0.126109742684714	0.0981094967460329	A5	NA	NA	ENSMUSG00000005417	ENSMUST00000133861	ENSMUST00000066330,ENSMUST00000132620,ENSMUST00000108751,ENSMUST00000133861,ENSMUST00000072031,ENSMUST00000116371
ENSMUSG00000005417;AL:11:59771702-59772152:59772181:59771702-59775516:59775584:+	0.38758206797399	0.188286410635449	0.223468944965269	0.1981218111299	0.266317164086029	0.285755167844567	0.470942095513889	0.288210045941456	0.374825645704474	0.284125084363187	0.294799731347004	0.315366068763853	AL	NA	NA	ENSMUSG00000005417	ENSMUST00000108751,ENSMUST00000116371,ENSMUST00000133861,ENSMUST00000156111	ENSMUST00000066330,ENSMUST00000132620,ENSMUST00000108751,ENSMUST00000133861,ENSMUST00000072031,ENSMUST00000156111,ENSMUST00000116371
ENSMUSG00000005417;SE:11:59741261-59741991:59742098-59743771:+	0.425394471647161	0.422574629682954	0.346549070257204	0.650281861505571	0.536531344921484	0.623926597101131	0.335682876245197	0.377263847648266	0.30543699478758	0.653129651428605	0.529599389439372	0.669639730070798	SE	other SE	ENSG00000133030;SE:17:17046079-17046870:17046983-17049350:+	ENSMUSG00000005417	ENSMUST00000108751,ENSMUST00000116371,ENSMUST00000072031,ENSMUST00000133861	ENSMUST00000066330,ENSMUST00000132620,ENSMUST00000108751,ENSMUST00000133861,ENSMUST00000072031,ENSMUST00000116371
ENSMUSG00000005417;SE:11:59755109-59757524:59761327-59764380:+	0.278261485700784	0.577425352279404	0.568635011197122	0.207275595872134	0.13482588043375	0.161718239187357	0.335969810030647	0.622736135955079	0.607484272192294	0.183004032311941	0.0730973545662898	0.0718698547199077	SE	other SE	ENSG00000133030;SE:17:17064670-17067423:17071229-17075032:+	ENSMUSG00000005417	ENSMUST00000066330	ENSMUST00000066330,ENSMUST00000132620,ENSMUST00000108751,ENSMUST00000133861,ENSMUST00000072031,ENSMUST00000116371
ENSMUSG00000005442;A3:7:25290965-25291052:25290965-25291055:+	0.221131002363693	0.248241921467818	0.340411070134284	0.316704532172553	0.292018209807272	0.19182021981675	0.274279097095852	0.287530903362538	0.428523074119967	0.34172310135291	0.336981725739402	0.214903072068011	A3	NA	NA	ENSMUSG00000005442	ENSMUST00000165239,ENSMUST00000005578	ENSMUST00000165239,ENSMUST00000163320,ENSMUST00000005578,ENSMUST00000169266
ENSMUSG00000005442;A3:7:25292314-25292414:25292314-25292417:+	0.512548623090798	0.371426003038574	0.296982123649683	0.484421220316508	0.497586699205116	0.611814395566279	0.616383629680759	0.439554535955686	0.374103154540721	0.5381837301815	0.574201249685425	0.685437258564146	A3	NA	NA	ENSMUSG00000005442	ENSMUST00000163320	ENSMUST00000169266,ENSMUST00000005578,ENSMUST00000163320
ENSMUSG00000005442;AF:7:25270846:25273633-25284849:25282850:25282916-25284849:+	0.266320374545509	0.380332075493607	0.362606806216033	0.198874247510939	0.210395090987612	0.196365384616971	0.109337273223389	0.272914560681776	0.197373771339311	0.120093168465589	0.0888170245751729	0.0996596693678438	AF	NA	NA	ENSMUSG00000005442	ENSMUST00000169266	ENSMUST00000169266,ENSMUST00000005578,ENSMUST00000165239,ENSMUST00000163320
ENSMUSG00000005469;AF:8:83973187:83973232-83980774:83977073:83977094-83980774:+	0.98832768887751	0.959023204665081	0.883236668869632	0.999996223484464	0.858962387427994	0.99999707513149	0.987306575475563	0.959515116155892	0.884273551395085	0.999996318493652	0.855255141385437	0.99999692589423	AF	NA	NA	ENSMUSG00000005469	ENSMUST00000005606	ENSMUST00000211558,ENSMUST00000005606
ENSMUSG00000005474;SE:5:136695459-136696652:136696740-136697933:+	NA	NA	NA	NA	NA	NA	-1	-1	-1	-1	-1	-1	SE	other SE	NA	ENSMUSG00000005474	ENSMUST00000196068	ENSMUST00000005611,ENSMUST00000196436,ENSMUST00000196068,ENSMUST00000197186
ENSMUSG00000005493;AF:3:153901588-153904668:153904716:153901588-153905672:153905984:-	NA	NA	NA	NA	NA	NA	-1	-1	-1	0	1	0	AF	NA	NA	ENSMUSG00000005493	ENSMUST00000188338	ENSMUST00000188338,ENSMUST00000005630
ENSMUSG00000005503;A5:6:52314271-52315738:52314216-52315738:+	1	NA	NA	NA	NA	NA	1	1	1	1	1	1	A5	NA	NA	ENSMUSG00000005503	ENSMUST00000031787	ENSMUST00000129243,ENSMUST00000031787
ENSMUSG00000005506;A3:2:91004862-91006620:91004862-91006632:+	0.788565092355382	1	0.925732803122261	0.86565804434936	0.906869285227813	0.800082565952792	0.785207481274811	1	0.927830169621654	0.880030611775129	0.910553005730623	0.828449662500009	A3	NA	NA	ENSMUSG00000005506	ENSMUST00000005643,ENSMUST00000111452,ENSMUST00000111455,ENSMUST00000068726,ENSMUST00000111451,ENSMUST00000177642,ENSMUST00000068747,ENSMUST00000111449	ENSMUST00000111452,ENSMUST00000177642,ENSMUST00000111449,ENSMUST00000111451,ENSMUST00000005643,ENSMUST00000068726,ENSMUST00000111455,ENSMUST00000111448,ENSMUST00000068747
ENSMUSG00000005506;A3:2:91008300-91009202:91008300-91009205:+	0.319155006797365	0.318357545395548	0.25387381817275	0.347615536881798	0.306641526167913	0.24696186482239	0.316626432449348	0.301568292928578	0.242245609817638	0.309388600170709	0.292441901759774	0.21135432262606	A3	NA	NA	ENSMUSG00000005506	ENSMUST00000068726,ENSMUST00000111448	ENSMUST00000111452,ENSMUST00000177642,ENSMUST00000111455,ENSMUST00000111449,ENSMUST00000111451,ENSMUST00000005643,ENSMUST00000111448,ENSMUST00000068726,ENSMUST00000068747
ENSMUSG00000005514;AF:5:135715885:135716063-135728662:135725728:135726041-135728662:+	0.995696216638967	0.938563179590594	0.973034608017861	0.98962217743574	0.938140501932562	0.969703037486759	0.98603141311935	0.958482384736708	0.983456678997421	0.954709228850159	0.966252774920533	0.959585699974465	AF	NA	NA	ENSMUSG00000005514	ENSMUST00000153515,ENSMUST00000153500,ENSMUST00000122113,ENSMUST00000005651	ENSMUST00000153500,ENSMUST00000153515,ENSMUST00000127096,ENSMUST00000122113,ENSMUST00000005651
ENSMUSG00000005534;AL:8:3153649:3153679-3158696:3155672:3156023-3158696:-	0	0.686548842688302	0.589514651809092	0.774157562594617	0.683273308145934	0	0.8502976476583	0.800366054210454	0.804501882683	0.84437099079921	0.891887645171901	0.88600672033296	AL	NA	NA	ENSMUSG00000005534	ENSMUST00000208839	ENSMUST00000208839,ENSMUST00000091291
ENSMUSG00000005534;SE:8:3174888-3181702:3181737-3184951:-	0	0.151082134615351	0.273241636785453	0.0520638889641889	0.0775353651705632	0.263147932607951	0	0.125246848765908	0.219709272454234	0.0425905791132637	0.07605010659685	0.247236840340343	SE	microexon	ENSG00000171105;SE:19:7143101-7150508:7150543-7152737:-	ENSMUSG00000005534	ENSMUST00000207100	ENSMUST00000207100,ENSMUST00000091291
ENSMUSG00000005540;A3:8:3690141-3691119:3690060-3691119:-	NA	NA	NA	NA	NA	NA	-1	-1	-1	-1	-1	-1	A3	NA	NA	ENSMUSG00000005540	ENSMUST00000005678	ENSMUST00000005678,ENSMUST00000207635
ENSMUSG00000005540;AF:8:3690141-3690327:3690345:3690141-3690809:3690827:-	NA	NA	NA	NA	NA	NA	0	0	0	-1	-1	-1	AF	NA	NA	ENSMUSG00000005540	ENSMUST00000208145	ENSMUST00000208603,ENSMUST00000208492,ENSMUST00000208145,ENSMUST00000208438
ENSMUSG00000005540;AF:8:3690141-3690327:3690345:3690141-3691119:3691140:-	NA	NA	NA	NA	NA	NA	-1	-1	-1	-1	-1	-1	AF	NA	NA	ENSMUSG00000005540	ENSMUST00000208145	ENSMUST00000005678,ENSMUST00000208145
ENSMUSG00000005540;AF:8:3690141-3690809:3690827:3690141-3691119:3691140:-	NA	NA	NA	NA	NA	NA	1	1	1	-1	-1	-1	AF	NA	NA	ENSMUSG00000005540	ENSMUST00000208492,ENSMUST00000208438,ENSMUST00000208603	ENSMUST00000208603,ENSMUST00000208492,ENSMUST00000005678,ENSMUST00000208438
ENSMUSG00000005540;MX:8:3688349-3688534:3688596-3689777:3688349-3688798:3688860-3689777:-	NA	NA	NA	NA	NA	NA	1	0.5	0	-1	-1	-1	MX	NA	NA	ENSMUSG00000005540	ENSMUST00000208603	ENSMUST00000208438,ENSMUST00000208603
ENSMUSG00000005540;SE:8:3688349-3688534:3688596-3688798:-	NA	NA	NA	NA	NA	NA	-1	0	0	1	-1	1	SE	other SE	NA	ENSMUSG00000005540	ENSMUST00000208145,ENSMUST00000208492,ENSMUST00000005678,ENSMUST00000207635,ENSMUST00000207463	ENSMUST00000208438,ENSMUST00000005678,ENSMUST00000207635,ENSMUST00000208492,ENSMUST00000208145,ENSMUST00000207463
ENSMUSG00000005540;SE:8:3688596-3688798:3688860-3689777:-	NA	NA	NA	NA	NA	NA	0	0	-1	1	-1	1	SE	other SE	NA	ENSMUSG00000005540	ENSMUST00000208145,ENSMUST00000208492,ENSMUST00000005678,ENSMUST00000207635,ENSMUST00000207463	ENSMUST00000005678,ENSMUST00000207635,ENSMUST00000208492,ENSMUST00000208145,ENSMUST00000208603,ENSMUST00000207463
ENSMUSG00000005540;SE:8:3689830-3690022:3690060-3691119:-	NA	NA	NA	NA	NA	NA	-1	-1	-1	0	-1	0	SE	microexon	NA	ENSMUSG00000005540	ENSMUST00000207635	ENSMUST00000207635,ENSMUST00000207463
ENSMUSG00000005540;SE:8:3689830-3690022:3690141-3691119:-	NA	NA	NA	NA	NA	NA	-1	-1	-1	0	-1	0	SE	other SE	NA	ENSMUSG00000005540	ENSMUST00000005678	ENSMUST00000005678,ENSMUST00000207463
ENSMUSG00000005547;SE:7:26835543-26835795:26835957-26836675:+	NA	NA	NA	NA	NA	NA	NA	NA	NA	NA	NA	NA	SE	other SE	NA	ENSMUSG00000005547	ENSMUST00000005685	ENSMUST00000005685,ENSMUST00000168869
ENSMUSG00000005553;A5:7:30720367-30720467:30720340-30720467:+	NA	NA	NA	NA	NA	NA	NA	NA	NA	NA	NA	NA	A5	NA	NA	ENSMUSG00000005553	ENSMUST00000005692	ENSMUST00000170371,ENSMUST00000005692
ENSMUSG00000005575;A5:7:13036660-13037555:13036660-13037621:-	0.0194739239790103	0.0236310521353306	0	0.0581346793107346	0.0057184290011107	0.0170519937893366	0.0291797184386077	0.0281966645643127	0	0.0345187926121665	0.0104726703494542	0.0254205204980081	A5	NA	NA	ENSMUSG00000005575	ENSMUST00000125964	ENSMUST00000125964,ENSMUST00000005714
ENSMUSG00000005575;RI:7:13035617:13035754-13035842:13035905:-	0.0531731923419189	0.06602182669058	0.0806045985791959	0.068719609208759	0.0298166035870855	0.0230036843497804	0.0641613076309301	0.0903830457275329	0.0934602379624593	0.0818505369918806	0.0444679868347592	0.0312842983683041	RI	NA	NA	ENSMUSG00000005575	ENSMUST00000123541	ENSMUST00000005714,ENSMUST00000125964,ENSMUST00000165394,ENSMUST00000123541
ENSMUSG00000005583;A3:13:83656352-83662307:83656352-83662380:+	1	1	1	1	1	1	1	1	1	1	1	1	A3	NA	NA	ENSMUSG00000005583	ENSMUST00000199450,ENSMUST00000005722,ENSMUST00000163888,ENSMUST00000199019,ENSMUST00000199105,ENSMUST00000185052,ENSMUST00000198217	ENSMUST00000199019,ENSMUST00000163888,ENSMUST00000198217,ENSMUST00000185052,ENSMUST00000197722,ENSMUST00000005722,ENSMUST00000199450,ENSMUST00000199105
ENSMUSG00000005583;A3:13:83656352-83662307:83656352-83662403:+	0.482616244637	0.388113164377336	0.424506429735515	0.40958905154234	0.412985501176921	0.399991055629186	0.542240518804076	0.384465467088657	0.438146903429193	0.426686120019234	0.407134894852336	0.408278179758712	A3	NA	NA	ENSMUSG00000005583	ENSMUST00000199450,ENSMUST00000005722,ENSMUST00000163888,ENSMUST00000199019,ENSMUST00000199105,ENSMUST00000185052,ENSMUST00000198217	ENSMUST00000198199,ENSMUST00000199019,ENSMUST00000163888,ENSMUST00000198217,ENSMUST00000197681,ENSMUST00000199210,ENSMUST00000197146,ENSMUST00000199432,ENSMUST00000185052,ENSMUST00000005722,ENSMUST00000199450,ENSMUST00000199105
ENSMUSG00000005583;A3:13:83656352-83662307:83656352-83662405:+	0.584093895739656	0.311944089524893	0.430861340068054	0.321089718246443	1	1	0.553905972982981	0.386654973324563	0.536983953595078	0.442520872854821	1	1	A3	NA	NA	ENSMUSG00000005583	ENSMUST00000199450,ENSMUST00000005722,ENSMUST00000163888,ENSMUST00000199019,ENSMUST00000199105,ENSMUST00000185052,ENSMUST00000198217	ENSMUST00000199019,ENSMUST00000163888,ENSMUST00000198217,ENSMUST00000197145,ENSMUST00000200138,ENSMUST00000185052,ENSMUST00000005722,ENSMUST00000199450,ENSMUST00000199105
ENSMUSG00000005583;A3:13:83656352-83662380:83656352-83662403:+	0	0	0	0	0	0	0	0	0	0	0	0	A3	NA	NA	ENSMUSG00000005583	ENSMUST00000197722	ENSMUST00000198199,ENSMUST00000197681,ENSMUST00000199210,ENSMUST00000197146,ENSMUST00000199432,ENSMUST00000197722
ENSMUSG00000005583;A3:13:83656352-83662380:83656352-83662405:+	0	0	0	0	NA	NA	0	0	0	0	-1	-1	A3	NA	NA	ENSMUSG00000005583	ENSMUST00000197722	ENSMUST00000197722,ENSMUST00000197145,ENSMUST00000200138
ENSMUSG00000005583;A3:13:83656352-83662403:83656352-83662405:+	0.60088771314152	0.416831104645182	0.506490417908013	0.405378485024186	1	1	0.511772680519024	0.502310534478416	0.597940863041214	0.516106240778782	1	1	A3	NA	NA	ENSMUSG00000005583	ENSMUST00000198199,ENSMUST00000199432,ENSMUST00000197681,ENSMUST00000197146,ENSMUST00000199210	ENSMUST00000198199,ENSMUST00000197681,ENSMUST00000197145,ENSMUST00000199210,ENSMUST00000200138,ENSMUST00000197146,ENSMUST00000199432
ENSMUSG00000005583;AL:13:83592981-83625265:83625384:83592981-83625470:83625535:+	NA	NA	NA	0	1	NA	-1	-1	-1	0	1	-1	AL	NA	NA	ENSMUSG00000005583	ENSMUST00000198064	ENSMUST00000198064,ENSMUST00000198069
ENSMUSG00000005583;AL:13:83592981-83625265:83625384:83592981-83625470:83625572:+	NA	NA	0	NA	1	NA	-1	-1	0	-1	1	-1	AL	NA	NA	ENSMUSG00000005583	ENSMUST00000198064	ENSMUST00000196207,ENSMUST00000198064
ENSMUSG00000005583;AL:13:83592981-83625265:83625393:83592981-83625470:83625535:+	1	1	1	0.732988683901391	NA	1	1	1	1	0.695236715437231	-1	1	AL	NA	NA	ENSMUSG00000005583	ENSMUST00000196493	ENSMUST00000198069,ENSMUST00000196493
ENSMUSG00000005583;AL:13:83592981-83625265:83625393:83592981-83625470:83625572:+	1	1	0.982284703776064	1	NA	1	1	1	0.977662027439288	1	-1	1	AL	NA	NA	ENSMUSG00000005583	ENSMUST00000196493	ENSMUST00000196207,ENSMUST00000196493
ENSMUSG00000005583;AL:13:83635469-83643579:83643589:83635469-83652814:83652863:+	1	1	1	1	NA	1	1	1	1	1	-1	1	AL	NA	NA	ENSMUSG00000005583	ENSMUST00000198360	ENSMUST00000198360,ENSMUST00000199167
ENSMUSG00000005583;AL:13:83635469-83643579:83643589:83635469-83652814:83652910:+	1	1	1	1	NA	1	1	1	1	1	-1	1	AL	NA	NA	ENSMUSG00000005583	ENSMUST00000198360	ENSMUST00000198360,ENSMUST00000197938
ENSMUSG00000005583;MX:13:83592981-83625265:83625408-83633055:83592981-83625470:83625607-83633055:+	1	0.975563892627634	0.98646438120293	0.974194798488983	1	0.921227034066276	1	0.973474294037488	0.98531736663151	0.968844051641063	1	0.916712072956969	MX	NA	NA	ENSMUSG00000005583	ENSMUST00000200394,ENSMUST00000195904,ENSMUST00000195984,ENSMUST00000197722,ENSMUST00000199450,ENSMUST00000199019,ENSMUST00000199105,ENSMUST00000199432,ENSMUST00000197681,ENSMUST00000197146	ENSMUST00000198199,ENSMUST00000200394,ENSMUST00000199019,ENSMUST00000197681,ENSMUST00000195904,ENSMUST00000199450,ENSMUST00000197146,ENSMUST00000199432,ENSMUST00000197722,ENSMUST00000197938,ENSMUST00000185052,ENSMUST00000199167,ENSMUST00000005722,ENSMUST00000196730,ENSMUST00000195984,ENSMUST00000199105
ENSMUSG00000005583;SE:13:83592981-83625265:83625324-83625470:+	NA	0	0	0	NA	0	-1	0	0	0	-1	0	SE	other SE	NA	ENSMUSG00000005583	ENSMUST00000163888	ENSMUST00000198199,ENSMUST00000198069,ENSMUST00000163888,ENSMUST00000196207,ENSMUST00000197938,ENSMUST00000185052,ENSMUST00000199167,ENSMUST00000005722,ENSMUST00000196730
ENSMUSG00000005583;SE:13:83592981-83625265:83625408-83633055:+	0.962275191806641	0.801939825348859	0.916999301091413	0.884324427295761	0.477038103907287	0.633674596336536	0.966930271110619	0.802494767269141	0.920471887556677	0.877148901866198	0.459472783348623	0.649082049301611	SE	other SE	NA	ENSMUSG00000005583	ENSMUST00000200394,ENSMUST00000195904,ENSMUST00000195984,ENSMUST00000197722,ENSMUST00000199450,ENSMUST00000199019,ENSMUST00000199105,ENSMUST00000199432,ENSMUST00000197681,ENSMUST00000197146	ENSMUST00000200394,ENSMUST00000199019,ENSMUST00000197681,ENSMUST00000195904,ENSMUST00000199450,ENSMUST00000198217,ENSMUST00000199210,ENSMUST00000197146,ENSMUST00000199432,ENSMUST00000197722,ENSMUST00000195984,ENSMUST00000199105
ENSMUSG00000005583;SE:13:83592981-83625470:83625607-83633055:+	0	0.0920806166083429	0.13163892029367	0.168401226962426	0	0.128854730304341	0	0.0996789532898921	0.147100899272949	0.186730711357979	0	0.143873570221252	SE	other SE	NA	ENSMUSG00000005583	ENSMUST00000196730,ENSMUST00000199167,ENSMUST00000197938,ENSMUST00000198199,ENSMUST00000005722,ENSMUST00000185052	ENSMUST00000198199,ENSMUST00000199210,ENSMUST00000197938,ENSMUST00000196730,ENSMUST00000185052,ENSMUST00000199167,ENSMUST00000005722,ENSMUST00000198217
ENSMUSG00000005583;SE:13:83652986-83654598:83654621-83655507:+	0.931357430676836	1	0.98280947790401	0.816886513095925	0.581800760514124	0.900116180203474	0.93430668662226	1	0.979468747642979	0.770327736897445	0.589055881539909	0.901803486153834	SE	microexon	NA	ENSMUSG00000005583	ENSMUST00000197722,ENSMUST00000199019,ENSMUST00000199105,ENSMUST00000197681,ENSMUST00000197146,ENSMUST00000185052,ENSMUST00000199210,ENSMUST00000197145	ENSMUST00000198199,ENSMUST00000199019,ENSMUST00000163888,ENSMUST00000197681,ENSMUST00000197145,ENSMUST00000198217,ENSMUST00000199210,ENSMUST00000200138,ENSMUST00000197146,ENSMUST00000199432,ENSMUST00000197722,ENSMUST00000005722,ENSMUST00000185052,ENSMUST00000199450,ENSMUST00000199105
ENSMUSG00000005610;SE:7:111075712-111076280:111076393-111076696:-	0.971848060495217	0.986868138921245	0.969117278496962	0.977292862886745	0.983226626341222	0.930836932153502	0.973087026351862	0.986273904485942	0.969258006983299	0.977688864627128	0.983791806783555	0.933757860726678	SE	other SE	ENSG00000110321;SE:11:10822634-10823208:10823321-10823596:-	ENSMUSG00000005610	ENSMUST00000162415	ENSMUST00000161051,ENSMUST00000162415
ENSMUSG00000005611;SE:7:110924587-110925255:110925332-110926343:-	0	NA	0.776610506045541	0.94884644977091	0	NA	0	0	0.756536745210869	0.960683898896024	0	0	SE	other SE	NA	ENSMUSG00000005611	ENSMUST00000005751,ENSMUST00000125758	ENSMUST00000127935,ENSMUST00000005751,ENSMUST00000125758
ENSMUSG00000005625;A5:3:95033764-95033909:95033764-95033918:-	0.297473109311564	0.161128845746687	0.170296964517533	0.160702681372977	0.382137374629278	0.393381678386219	0.232038235126045	0.166631549244039	0.192371185015002	0.140655743935238	0.374046134937059	0.287693426207818	A5	NA	NA	ENSMUSG00000005625	ENSMUST00000140348,ENSMUST00000071664,ENSMUST00000117355	ENSMUST00000140348,ENSMUST00000117355,ENSMUST00000107237,ENSMUST00000071664
ENSMUSG00000005625;SE:3:95034026-95034566:95034781-95034942:-	0.737635783004396	0.927900682571382	0.835115638057916	0.863885089418297	0.665848779396774	0.663953702275879	0.805786041649916	0.927050745201264	0.813447735633438	0.886395127354655	0.679410914320539	0.779462274725872	SE	other SE	NA	ENSMUSG00000005625	ENSMUST00000107237,ENSMUST00000071664,ENSMUST00000117355	ENSMUST00000140348,ENSMUST00000117355,ENSMUST00000107237,ENSMUST00000071664
ENSMUSG00000005649;SE:7:13398370-13400705:13400735-13401231:+	NA	NA	NA	NA	NA	NA	NA	NA	NA	NA	NA	NA	SE	microexon	NA	ENSMUSG00000005649	ENSMUST00000117400,ENSMUST00000005791	ENSMUST00000005791,ENSMUST00000152995,ENSMUST00000117400
ENSMUSG00000005667;AF:6:83313546-83317429:83317529:83313546-83325715:83325758:-	0.81594196345604	0.603400546611792	0.742477369180814	0.86137843415144	0.802714889078422	0.848334541494757	0.776816445890395	0.648846858867247	0.55380579012568	0.831779672789343	0.792922299581342	0.85973950770906	AF	NA	NA	ENSMUSG00000005667	ENSMUST00000005810,ENSMUST00000203847	ENSMUST00000005810,ENSMUST00000204472,ENSMUST00000203847
ENSMUSG00000005667;AL:6:83311871:83311934-83313362:83312763:83312845-83313362:-	0.620972635694407	0.850346679309597	0.770235902218627	0.897732158443047	0.570176517812561	0.830944086712623	0.787915324378466	0.817359218933108	0.907287027736925	0.860671158591186	0.708465259790562	0.757166424519222	AL	NA	NA	ENSMUSG00000005667	ENSMUST00000204472	ENSMUST00000204472,ENSMUST00000203847
ENSMUSG00000005672;A5:5:75639158-75640493:75639146-75640493:+	0.99999999952282	0.829448104169021	0.727449816544136	0.586925080283611	0.00962357133787461	0.598541981665707	0.999999999524911	0.827770301263952	0.728319258583845	0.587989625504023	0.00966549025814108	0.599596040675127	A5	NA	NA	ENSMUSG00000005672	ENSMUST00000005815	ENSMUST00000005815,ENSMUST00000144270
ENSMUSG00000005674;SE:1:171220652-171220805:171220906-171221168:-	0.999435973609361	0.884755965556858	0.888137602598365	0.999999999491663	0.844786607786959	0.898944411331619	0.999009371528508	0.879480941778848	0.884169516222166	0.999999999532654	0.775160534338355	0.911881250225218	SE	other SE	NA	ENSMUSG00000005674	ENSMUST00000005817,ENSMUST00000111327	ENSMUST00000005817,ENSMUST00000111326,ENSMUST00000111327
ENSMUSG00000005677;A3:1:171217221-171217314:171217221-171217317:+	NA	NA	NA	NA	NA	NA	0.892096973983006	1	0.927805759327801	0.87571532711199	0.828593022367029	0.90506671584996	A3	NA	NA	ENSMUSG00000005677	ENSMUST00000075469,ENSMUST00000005820,ENSMUST00000155126	ENSMUST00000075469,ENSMUST00000155126,ENSMUST00000111328,ENSMUST00000005820
ENSMUSG00000005677;SE:1:171214485-171214944:171215074-171216379:+	NA	NA	NA	NA	NA	NA	0.628804632158711	0.171780466454464	0.138816612677665	0.809405782641945	0.641338978339427	0.357593680372961	SE	other SE	NA	ENSMUSG00000005677	ENSMUST00000075469,ENSMUST00000005820,ENSMUST00000111328	ENSMUST00000075469,ENSMUST00000133075,ENSMUST00000111328,ENSMUST00000005820
ENSMUSG00000005677;SE:1:171217430-171217626:171217731-171218589:+	NA	NA	NA	NA	NA	NA	1	0.954218809748292	1	0.851566894005996	1	1	SE	other SE	NA	ENSMUSG00000005677	ENSMUST00000005820,ENSMUST00000111328,ENSMUST00000155126	ENSMUST00000155126,ENSMUST00000075469,ENSMUST00000111328,ENSMUST00000005820
ENSMUSG00000005687;A3:3:103172040-103173234:103172040-103173275:+	0	0	0.0145452321059672	0.00807936408774655	0	0	0	0	0.0112516243542201	0.00832752034384062	0	0	A3	NA	NA	ENSMUSG00000005687	ENSMUST00000135017	ENSMUST00000135017,ENSMUST00000005830
ENSMUSG00000005696;A5:X:42502859-42515287:42502850-42515287:+	NA	NA	NA	NA	NA	NA	NA	NA	NA	NA	NA	NA	A5	NA	NA	ENSMUSG00000005696	ENSMUST00000189753,ENSMUST00000005839	ENSMUST00000115070,ENSMUST00000189753,ENSMUST00000005839
ENSMUSG00000005696;SE:X:42502859-42515287:42515350-42520643:+	NA	NA	NA	NA	NA	NA	NA	NA	NA	NA	NA	NA	SE	other SE	NA	ENSMUSG00000005696	ENSMUST00000189753,ENSMUST00000005839	ENSMUST00000153948,ENSMUST00000189753,ENSMUST00000005839
ENSMUSG00000005699;AF:8:105701303:105701317-105702174:105701741:105701803-105702174:+	0.515146620390829	0.759744691564245	0.547426159115175	0.783007807022991	0.965196154466142	0.807018796643168	0.500450581386528	0.799826286247213	0.596878983342258	0.772850848857145	0.963165963543726	0.797696033582213	AF	NA	NA	ENSMUSG00000005699	ENSMUST00000098444	ENSMUST00000098444,ENSMUST00000093195
ENSMUSG00000005763;A3:1:165857496-165858443:165857496-165858446:+	NA	NA	NA	NA	NA	NA	0.944583589781242	0.929352258635937	1	0.938030716445971	1	1	A3	NA	NA	ENSMUSG00000005763	ENSMUST00000005907,ENSMUST00000187313,ENSMUST00000027849,ENSMUST00000086002,ENSMUST00000178336,ENSMUST00000161971	ENSMUST00000027849,ENSMUST00000161559,ENSMUST00000086002,ENSMUST00000178336,ENSMUST00000005907,ENSMUST00000187313,ENSMUST00000161971
ENSMUSG00000005763;AL:1:165859824-165861004:165861066:165859824-165866655:165866843:+	NA	NA	NA	NA	NA	NA	0	0.0913206967999386	0	0	0	0.11579512265324	AL	NA	NA	ENSMUSG00000005763	ENSMUST00000005907	ENSMUST00000005907,ENSMUST00000187313,ENSMUST00000027849,ENSMUST00000086002
ENSMUSG00000005763;AL:1:165859824-165861004:165861066:165859824-165869018:165869119:+	NA	NA	NA	NA	NA	NA	0	0.159647820091227	0	0	0	0.298792073950548	AL	NA	NA	ENSMUSG00000005763	ENSMUST00000005907	ENSMUST00000005907,ENSMUST00000161971
ENSMUSG00000005763;AL:1:165859824-165866655:165866843:165859824-165869018:165869119:+	NA	NA	NA	NA	NA	NA	0.703508170537847	0.65402158736357	0.888036289360984	0.798063047229783	0.835422508484572	0.764913607539706	AL	NA	NA	ENSMUSG00000005763	ENSMUST00000187313,ENSMUST00000027849,ENSMUST00000086002	ENSMUST00000187313,ENSMUST00000027849,ENSMUST00000161971,ENSMUST00000086002
ENSMUSG00000005763;SE:1:165859824-165866655:165866748-165869018:+	NA	NA	NA	NA	NA	NA	0.165219900230808	0.18975716173775	0	0.24652300484131	0	0	SE	other SE	NA	ENSMUSG00000005763	ENSMUST00000178336,ENSMUST00000161559	ENSMUST00000161971,ENSMUST00000178336,ENSMUST00000161559
ENSMUSG00000005774;A5:3:94955146-94955352:94955136-94955352:+	NA	NA	NA	NA	NA	NA	NA	NA	NA	NA	NA	NA	A5	NA	NA	ENSMUSG00000005774	ENSMUST00000152869,ENSMUST00000132393,ENSMUST00000145031,ENSMUST00000142311,ENSMUST00000147237,ENSMUST00000107254,ENSMUST00000107253,ENSMUST00000107260,ENSMUST00000137088,ENSMUST00000107255,ENSMUST00000029772	ENSMUST00000132393,ENSMUST00000029772,ENSMUST00000152869,ENSMUST00000107253,ENSMUST00000147237,ENSMUST00000142311,ENSMUST00000144132,ENSMUST00000145031,ENSMUST00000107260,ENSMUST00000140331,ENSMUST00000107255,ENSMUST00000107254,ENSMUST00000137088,ENSMUST00000145472
ENSMUSG00000005802;SE:2:122689552-122694395:122694541-122702030:-	0.665673126602512	0.722795379579062	0.844763826581831	0.614847872804275	0.861520536648867	0.900804085207819	0.3940544700442	0.714714360653382	0.842676172044311	0.539187035176285	0.816815922403439	0.912989374940174	SE	other SE	NA	ENSMUSG00000005802	ENSMUST00000005952	ENSMUST00000005952,ENSMUST00000099457
ENSMUSG00000005803;SE:2:122799971-122803922:122804105-122807573:+	1	0.835649484280397	0.759321536603613	0.987190207401479	1	NA	1	0.856836263588863	0.823119679659498	0.991906659074945	1	1	SE	other SE	NA	ENSMUSG00000005803	ENSMUST00000005953,ENSMUST00000110506,ENSMUST00000176343	ENSMUST00000126403,ENSMUST00000110506,ENSMUST00000005953,ENSMUST00000176343
ENSMUSG00000005803;SE:2:122807640-122807954:122808132-122809281:+	0.535453611266677	0.765727230212522	0.6851200264607	0.881115818878032	0.711668932435563	NA	0.442174247853489	0.753611269421019	0.379295974689788	0.601098535233758	0.408676130035885	0.718130429425174	SE	other SE	NA	ENSMUSG00000005803	ENSMUST00000005953,ENSMUST00000110506	ENSMUST00000110506,ENSMUST00000005953,ENSMUST00000176343
ENSMUSG00000005813;SE:3:138462430-138466224:138466367-138468834:-	0.413003517523595	0.823295823174738	0.67808450650992	0.8139089362815	0.696370988785518	1	0.491238240796859	0.828632058382071	0.704549208474237	0.785518823800646	0.57389798349733	0.476256322174063	SE	other SE	NA	ENSMUSG00000005813	ENSMUST00000029804	ENSMUST00000198700,ENSMUST00000029804
ENSMUSG00000005871;AF:18:34221112:34221276-34268298:34261023:34261157-34268298:+	0.195534350745143	0.041737252936061	0.0287363568812104	0.00843879713887227	0.0227516671200268	0	0.00548326804353283	0.00139650852308358	0.00876794215258697	0.00638731092545237	0.00533554682907664	0	AF	NA	NA	ENSMUSG00000005871	ENSMUST00000171187	ENSMUST00000079362,ENSMUST00000171187,ENSMUST00000066133,ENSMUST00000115781
ENSMUSG00000005871;MX:18:34279352-34282007:34282009-34296031:34279352-34289838:34289942-34296031:+	0.697987720428834	0.207951932106904	0.540349091509343	0.645076676092141	0.495806096866983	0.575653920850942	0.69538438497468	0.210859231369152	0.548089006614543	0.642911019818202	0.496005350041484	0.603594823338454	MX	NA	NA	ENSMUSG00000005871	ENSMUST00000115781	ENSMUST00000079362,ENSMUST00000115781
ENSMUSG00000005871;SE:18:34276677-34279269:34279352-34289838:+	0.554076313044063	0.948006485666732	0.939999482633321	0.976836184969404	0.955862656377479	1	0.982221920567107	0.998234975268416	0.981000722955748	0.982597964787716	0.989468784260503	1	SE	other SE	ENSG00000134982;SE:5:112116600-112128143:112128226-112136976:+	ENSMUSG00000005871	ENSMUST00000066133,ENSMUST00000079362	ENSMUST00000079362,ENSMUST00000171187,ENSMUST00000066133
ENSMUSG00000005881;A3:2:156016020-156016688:156016020-156016706:+	0.0269942479227523	0	0.0503818510054945	0.0162570584151197	0.0500251570093215	0.0176153058334704	0.0225520012841402	0	0.04816311385665	0.0157499160282248	0.0528799374431389	0.0169716378933453	A3	NA	NA	ENSMUSG00000005881	ENSMUST00000088650	ENSMUST00000088650,ENSMUST00000142859,ENSMUST00000006035,ENSMUST00000155370
ENSMUSG00000005881;AL:2:156017852-156018035:156018039:156017852-156018071:156018147:+	0	0.0130619421146425	0	0.0888318846516431	0.220035525263225	0.107070458696021	0	0.0184719472945268	0	0.0956074639857792	0.210696316060725	0.112699715741062	AL	NA	NA	ENSMUSG00000005881	ENSMUST00000155370	ENSMUST00000088650,ENSMUST00000155370,ENSMUST00000006035
ENSMUSG00000005881;SE:2:156011406-156015377:156015391-156015989:+	0.346954362741235	0.459210831481529	0.50055700208237	0.229658079487393	0.0837226951459516	0.097315975942681	0.449676337018607	0.450265109217228	0.487981896004957	0.233152681840559	0.0846945846463723	0.153941924397821	SE	microexon	ENSG00000125991;SE:20:34136618-34142143:34142157-34142815:+	ENSMUSG00000005881	ENSMUST00000088650,ENSMUST00000142859	ENSMUST00000088650,ENSMUST00000142859,ENSMUST00000006035,ENSMUST00000155370
ENSMUSG00000005882;A5:2:155901355-155910357:155901355-155910365:-	1	1	1	1	1	1	1	1	1	1	1	1	A5	NA	NA	ENSMUSG00000005882	ENSMUST00000133726	ENSMUST00000152766,ENSMUST00000133726
ENSMUSG00000005882;AL:2:155901317:155901355-155910357:155909361:155909425-155910357:-	NA	NA	NA	NA	NA	NA	NA	NA	NA	NA	NA	NA	AL	NA	NA	ENSMUSG00000005882	ENSMUST00000133726	ENSMUST00000133726,ENSMUST00000142655
ENSMUSG00000005882;AL:2:155901317:155901355-155921635:155911741:155911836-155921635:-	NA	NA	NA	NA	NA	NA	NA	NA	NA	NA	NA	NA	AL	NA	NA	ENSMUSG00000005882	ENSMUST00000151078	ENSMUST00000151078,ENSMUST00000136933
ENSMUSG00000005882;SE:2:155851472-155858112:155858189-155887109:-	1	1	1	1	1	1	1	1	1	1	1	1	SE	other SE	ENSG00000101019;SE:20:33894582-33902491:33902568-33934967:-	ENSMUSG00000005882	ENSMUST00000152766,ENSMUST00000109636,ENSMUST00000109631,ENSMUST00000139232	ENSMUST00000109631,ENSMUST00000109636,ENSMUST00000152766,ENSMUST00000139232,ENSMUST00000109632
ENSMUSG00000005882;SE:2:155901355-155909353:155909425-155910357:-	0.164748930929404	0.419910886613251	0.272001230552699	0.351040997159203	0.488691586277601	0.416486577679278	0.154245604441806	0.207420892990814	0.180356965096576	0.0916219812123322	0.0570236551387892	0.0983813947680692	SE	other SE	NA	ENSMUSG00000005882	ENSMUST00000109632,ENSMUST00000109636,ENSMUST00000139232	ENSMUST00000133726,ENSMUST00000139232,ENSMUST00000109632,ENSMUST00000109636
ENSMUSG00000005882;SE:2:155901355-155909353:155909425-155921635:-	NA	NA	NA	NA	NA	NA	NA	NA	NA	NA	NA	NA	SE	other SE	NA	ENSMUSG00000005882	ENSMUST00000109631	ENSMUST00000151078,ENSMUST00000109631
ENSMUSG00000005882;SE:2:155909425-155910357:155910464-155921635:-	0.483968320597574	0.989578207800314	0.681219125703699	0.393807423823106	0.538793377610013	0.657040130143834	0.513243252930003	0.989661913131315	0.712063679245283	0.426044916525757	0.561743912018853	0.701204499418619	SE	other SE	ENSG00000101019;SE:20:33962059-33969721:33969828-33981895:-	ENSMUSG00000005882	ENSMUST00000139232	ENSMUST00000139232,ENSMUST00000109631
ENSMUSG00000005882;SE:2:155910464-155911741:155911836-155921635:-	0.937894570492891	0.674852288896423	0.893365857719394	0.689718339702119	0.643978146332843	0.826463045653908	0.946431737097272	0.845269910679806	0.931360624462894	0.9186553659048	0.945399167523849	0.949564701212219	SE	other SE	ENSG00000101019;SE:20:33969828-33971841:33971936-33981895:-	ENSMUSG00000005882	ENSMUST00000152766,ENSMUST00000109632,ENSMUST00000109636,ENSMUST00000006036,ENSMUST00000133726	ENSMUST00000109636,ENSMUST00000006036,ENSMUST00000133726,ENSMUST00000152766,ENSMUST00000139232,ENSMUST00000109632
ENSMUSG00000005883;A3:2:172984938-172985358:172984938-172985397:+	NA	NA	NA	NA	NA	NA	0.472845986497827	-1	0	1	0	0	A3	NA	NA	ENSMUSG00000005883	ENSMUST00000109126	ENSMUST00000109125,ENSMUST00000109126,ENSMUST00000050442
ENSMUSG00000005883;SE:2:172980024-172981979:172982092-172984016:+	NA	NA	NA	NA	NA	NA	0	-1	0	0	0	0	SE	other SE	ENSG00000054796;SE:20:55905054-55906889:55907002-55908244:+	ENSMUSG00000005883	ENSMUST00000050442	ENSMUST00000109125,ENSMUST00000109126,ENSMUST00000050442
ENSMUSG00000005886;SE:1:13162288-13164896:13165102-13166896:-	0.699850494445841	0.902440601371278	0.973721588216319	0.681971375010085	0.533211973040261	0.532968112612727	0.698320828896318	0.904311471945299	0.973495410113774	0.670830627804326	0.534448424592441	0.47380730985274	SE	other SE	ENSG00000140396;SE:8:71053634-71056877:71057083-71060508:-	ENSMUSG00000005886	ENSMUST00000006037	ENSMUST00000068304,ENSMUST00000006037,ENSMUST00000081713
ENSMUSG00000005893;A5:6:92163258-92164188:92163220-92164188:+	1	1	1	1	1	1	1	1	1	1	1	1	A5	NA	NA	ENSMUSG00000005893	ENSMUST00000113463,ENSMUST00000113460	ENSMUST00000146175,ENSMUST00000113463,ENSMUST00000113460
ENSMUSG00000005899;A3:16:17623991-17625696:17623991-17625720:+	0	0	0	0	0	0	0	0	0	0	0	0	A3	NA	NA	ENSMUSG00000005899	ENSMUST00000171435	ENSMUST00000006053,ENSMUST00000090159,ENSMUST00000163476,ENSMUST00000169662,ENSMUST00000167217,ENSMUST00000163592,ENSMUST00000172182,ENSMUST00000171435,ENSMUST00000165363,ENSMUST00000170366
ENSMUSG00000005899;A5:16:17639845-17640126:17639842-17640126:+	1	1	1	1	0.973003919563881	1	1	1	1	1	0.97981751483157	1	A5	NA	NA	ENSMUSG00000005899	ENSMUST00000006053,ENSMUST00000163476,ENSMUST00000170366,ENSMUST00000163997,ENSMUST00000170273,ENSMUST00000170996	ENSMUST00000170996,ENSMUST00000006053,ENSMUST00000163476,ENSMUST00000163997,ENSMUST00000170366,ENSMUST00000165363,ENSMUST00000170273
ENSMUSG00000005899;AL:16:17623991-17625720:17625840:17623991-17625944:17625967:+	NA	NA	NA	NA	NA	NA	NA	NA	NA	NA	NA	NA	AL	NA	NA	ENSMUSG00000005899	ENSMUST00000169662	ENSMUST00000170117,ENSMUST00000169662
ENSMUSG00000005899;AL:16:17625862-17625944:17626004:17625862-17626430:17626436:+	NA	NA	0	0	NA	0	0.0035137848781589	-1	0	0	-1	0	AL	NA	NA	ENSMUSG00000005899	ENSMUST00000163592	ENSMUST00000163592,ENSMUST00000167217
ENSMUSG00000005899;AL:16:17625862-17625944:17626004:17625862-17626442:17626523:+	NA	NA	NA	0	NA	NA	1	-1	-1	0	-1	-1	AL	NA	NA	ENSMUSG00000005899	ENSMUST00000163592	ENSMUST00000163592,ENSMUST00000172182
ENSMUSG00000005899;AL:16:17625862-17626430:17626436:17625862-17626442:17626523:+	NA	NA	1	0.924543552118432	NA	1	1	-1	1	0.887029431354535	-1	1	AL	NA	NA	ENSMUSG00000005899	ENSMUST00000167217	ENSMUST00000167217,ENSMUST00000172182
ENSMUSG00000005899;MX:16:17621525-17623905:17623991-17625944:17621525-17625720:17625862-17625944:+	NA	NA	NA	NA	NA	NA	NA	NA	NA	NA	NA	NA	MX	NA	NA	ENSMUSG00000005899	ENSMUST00000170117	ENSMUST00000168101,ENSMUST00000170117
ENSMUSG00000005899;SE:16:17621525-17623905:17623991-17625720:+	1	0.838354696917939	0.880956217041458	0.83439471072996	0.716631499258216	0.957763933665477	0.789367018740293	0.765144712424799	0.88308617779672	0.69670238745496	0.835576195884733	0.906508821616031	SE	other SE	NA	ENSMUSG00000005899	ENSMUST00000169662,ENSMUST00000163592,ENSMUST00000167217,ENSMUST00000172182,ENSMUST00000006053,ENSMUST00000163476,ENSMUST00000165363,ENSMUST00000090159,ENSMUST00000170366	ENSMUST00000168101,ENSMUST00000006053,ENSMUST00000090159,ENSMUST00000163476,ENSMUST00000169662,ENSMUST00000163592,ENSMUST00000172182,ENSMUST00000167217,ENSMUST00000165363,ENSMUST00000170366
ENSMUSG00000005899;SE:16:17623991-17625696:17625862-17625944:+	NA	NA	NA	NA	NA	NA	NA	NA	NA	NA	NA	NA	SE	other SE	NA	ENSMUSG00000005899	ENSMUST00000171435	ENSMUST00000170117,ENSMUST00000171435
ENSMUSG00000005899;SE:16:17623991-17625720:17625862-17625944:+	NA	NA	NA	NA	NA	NA	NA	NA	NA	NA	NA	NA	SE	other SE	NA	ENSMUSG00000005899	ENSMUST00000163592,ENSMUST00000006053,ENSMUST00000163476,ENSMUST00000165363,ENSMUST00000090159,ENSMUST00000170366	ENSMUST00000090159,ENSMUST00000006053,ENSMUST00000170117,ENSMUST00000163476,ENSMUST00000163592,ENSMUST00000170366,ENSMUST00000165363
ENSMUSG00000005899;SE:16:17623991-17625720:17625862-17626430:+	0	0	0.947377093051575	0.801482167030368	0	0.904397891317147	0.997088216592649	0	0.933893530170321	0.638129133974977	0	0.681682588469612	SE	other SE	NA	ENSMUSG00000005899	ENSMUST00000167217	ENSMUST00000170273,ENSMUST00000167217
ENSMUSG00000005899;SE:16:17625862-17625944:17626019-17626430:+	1	1	0.715044580011654	0.523434594374079	1	0.123569428653486	0.549039343899211	1	0.734290749643179	0.702773269068716	1	0.306042125759965	SE	other SE	NA	ENSMUSG00000005899	ENSMUST00000171435,ENSMUST00000168101,ENSMUST00000006053,ENSMUST00000163476,ENSMUST00000165363,ENSMUST00000090159,ENSMUST00000170366	ENSMUST00000168101,ENSMUST00000006053,ENSMUST00000090159,ENSMUST00000163476,ENSMUST00000167217,ENSMUST00000170366,ENSMUST00000165363,ENSMUST00000171435
ENSMUSG00000005899;SE:16:17632057-17635482:17635568-17638496:+	0.380641129381166	0.510228821084192	0.72066155991457	0.329217790637317	0.146369544503799	0.0814666326306786	0.396824459004175	0.466303994831035	0.681673576360265	0.283778404430261	0.135907457508828	0.0799468161824802	SE	other SE	NA	ENSMUSG00000005899	ENSMUST00000006053	ENSMUST00000090159,ENSMUST00000006053,ENSMUST00000163476,ENSMUST00000163997,ENSMUST00000170366,ENSMUST00000165363,ENSMUST00000170273
ENSMUSG00000005899;SE:16:17632057-17638496:17638641-17639274:+	0.680055896147191	0.962101237274547	0.445566423327141	0.591273564514664	0.589434877118043	0.613952864686133	0.665423521178097	0.96388521687438	0.432420809682393	0.550473959084482	0.499832955750746	0.625382269370399	SE	other SE	NA	ENSMUSG00000005899	ENSMUST00000163476,ENSMUST00000165363,ENSMUST00000090159,ENSMUST00000170366,ENSMUST00000163997,ENSMUST00000170273	ENSMUST00000170996,ENSMUST00000090159,ENSMUST00000163476,ENSMUST00000163997,ENSMUST00000170366,ENSMUST00000165363,ENSMUST00000170273
ENSMUSG00000005899;SE:16:17639845-17639969:17640007-17640126:+	0.078984043913333	0.0375528039464572	0	0.023685482626728	0.0845371531936976	0.0278198203385741	0.0798669966973677	0.0335715456871784	0	0.0236682263578857	0.0653130573483609	0.0271792694786082	SE	microexon	NA	ENSMUSG00000005899	ENSMUST00000090159	ENSMUST00000170996,ENSMUST00000006053,ENSMUST00000090159,ENSMUST00000163476,ENSMUST00000163997,ENSMUST00000170366,ENSMUST00000170273
ENSMUSG00000005899;SE:16:17641829-17642169:17642297-17642474:+	0.971200178717169	0.973463481962574	0.914642313601816	0.950506059252724	0.919119221409999	0.958366832537337	0.97307851278215	0.976895687734011	0.920207345796418	0.952890305271026	0.938496670792346	0.962398524968485	SE	other SE	NA	ENSMUSG00000005899	ENSMUST00000006053,ENSMUST00000163476,ENSMUST00000165363,ENSMUST00000090159,ENSMUST00000163997,ENSMUST00000170273,ENSMUST00000170996	ENSMUST00000170996,ENSMUST00000090159,ENSMUST00000006053,ENSMUST00000163476,ENSMUST00000163997,ENSMUST00000170366,ENSMUST00000165363,ENSMUST00000170273
ENSMUSG00000005907;SE:5:3606410-3607667:3607786-3609854:+	0.403961137638147	0.999999999812206	0.857247240065962	0.997014330922012	0.638707262829881	0.552564022871039	0.412026115296856	0.999999999814551	0.859386750529842	0.997112082614682	0.646375178504675	0.560802559269387	SE	other SE	NA	ENSMUSG00000005907	ENSMUST00000121291	ENSMUST00000006061,ENSMUST00000121291
ENSMUSG00000005950;SE:11:73165006-73165540:73165611-73166143:+	NA	0.663658470928153	1	1	NA	NA	1	0.744274737455147	1	1	1	1	SE	other SE	NA	ENSMUSG00000005950	ENSMUST00000136894,ENSMUST00000006104	ENSMUST00000135202,ENSMUST00000006104,ENSMUST00000136894
ENSMUSG00000005950;SE:11:73167972-73168089:73168154-73170416:+	NA	0.663658470928153	1	1	NA	NA	1	0.744274737455147	1	1	1	1	SE	other SE	NA	ENSMUSG00000005950	ENSMUST00000006104	ENSMUST00000135202,ENSMUST00000006104,ENSMUST00000136894
ENSMUSG00000005952;SE:11:73240681-73241606:73241785-73244203:+	NA	0	0	NA	NA	NA	0.000930091868204192	0	0	0.00146498811001505	0	0	SE	other SE	NA	ENSMUSG00000005952	ENSMUST00000102526,ENSMUST00000138853	ENSMUST00000138853,ENSMUST00000108470,ENSMUST00000006106,ENSMUST00000102526
ENSMUSG00000005968;A5:3:94639026-94639387:94639026-94639395:-	NA	NA	NA	NA	NA	NA	NA	NA	NA	NA	NA	NA	A5	NA	NA	ENSMUSG00000005968	ENSMUST00000196496	ENSMUST00000006123,ENSMUST00000196496
ENSMUSG00000005968;SE:3:94632662-94634458:94634547-94635409:-	0.725803009048075	1	1	NA	0	NA	0.738322358891243	1	1	1	0	1	SE	other SE	NA	ENSMUSG00000005968	ENSMUST00000006123,ENSMUST00000196733,ENSMUST00000200407	ENSMUST00000196733,ENSMUST00000200407,ENSMUST00000006123,ENSMUST00000196655
ENSMUSG00000005968;SE:3:94635495-94638925:94639026-94658725:-	0.953586591656531	1	0.763776019381826	NA	1	NA	0.982306986206015	1	0.819937517320544	-1	1	0.4850292314611	SE	other SE	NA	ENSMUSG00000005968	ENSMUST00000196733,ENSMUST00000196655	ENSMUST00000196733,ENSMUST00000200407,ENSMUST00000196655
ENSMUSG00000005968;SE:3:94639026-94639387:94639469-94658725:-	NA	NA	NA	NA	NA	NA	NA	NA	NA	NA	NA	NA	SE	other SE	NA	ENSMUSG00000005968	ENSMUST00000196496	ENSMUST00000196733,ENSMUST00000196496,ENSMUST00000196655
ENSMUSG00000005968;SE:3:94639026-94639395:94639469-94658725:-	0	0	0	NA	0	NA	0	0	0	1	0	0.766654374376444	SE	other SE	NA	ENSMUSG00000005968	ENSMUST00000006123	ENSMUST00000196733,ENSMUST00000006123,ENSMUST00000196655
ENSMUSG00000005980;SE:16:4039284-4039545:4039641-4039812:+	NA	NA	NA	NA	NA	NA	NA	NA	NA	NA	NA	NA	SE	other SE	NA	ENSMUSG00000005980	ENSMUST00000006136,ENSMUST00000120009	ENSMUST00000006136,ENSMUST00000175755,ENSMUST00000120009
ENSMUSG00000005982;A3:16:3899968-3900643:3899968-3900693:+	1	0.900078084765102	0.905382609434528	0.96916739335581	1	1	0.854598049726239	0.935561626443531	0.926526028660785	0.931650340037406	1	0.902093061600759	A3	NA	NA	ENSMUSG00000005982	ENSMUST00000151988,ENSMUST00000186375,ENSMUST00000006138,ENSMUST00000115860,ENSMUST00000150655,ENSMUST00000176625	ENSMUST00000186375,ENSMUST00000115860,ENSMUST00000143537,ENSMUST00000150655,ENSMUST00000151988,ENSMUST00000006138,ENSMUST00000176625
ENSMUSG00000005982;AL:16:3899968-3900643:3900811:3899968-3901776:3901936:+	0	0.645781117038738	0.793690157002666	0.716019731516775	0.023973111556675	0	0.873640768086285	0.677668775126825	0.815093493174157	0.764880209868983	0.046856553219093	0.397116725637128	AL	NA	NA	ENSMUSG00000005982	ENSMUST00000151988	ENSMUST00000151988,ENSMUST00000176224
ENSMUSG00000005982;AL:16:3899968-3900693:3900754:3899968-3901776:3901936:+	0	0.397506637005074	0.566068407963766	0.366006141921291	0	0	0.999995479014166	0.318595598631743	0.502625294809344	0.437404971639603	0	0.255319517232736	AL	NA	NA	ENSMUSG00000005982	ENSMUST00000143537	ENSMUST00000143537,ENSMUST00000176224
ENSMUSG00000005982;SE:16:3897380-3899872:3899968-3901776:+	1	0.100440668030365	0.0729751546013488	0.494699897790933	0.16677837219293	1	8.35171928943827e-07	0.165761081987985	0.104847559402971	0.181189500330627	0.186891509283085	0.265603275619797	SE	other SE	ENSG00000122390;SE:16:3529600-3532502:3532598-3533363,3534691:+	ENSMUSG00000005982	ENSMUST00000176224	ENSMUST00000175809,ENSMUST00000176224
ENSMUSG00000005983;A5:16:3907194-3907615:3907194-3907645:-	1	1	NA	1	NA	NA	1	1	-1	1	-1	-1	A5	NA	NA	ENSMUSG00000005983	ENSMUST00000006139,ENSMUST00000177221	ENSMUST00000177221,ENSMUST00000177323,ENSMUST00000006139
ENSMUSG00000005983;AF:16:3907194-3907615:3907651:3907194-3907999:3908017:-	0	NA	0	NA	NA	0	0	-1	0	0	0	0	AF	NA	NA	ENSMUSG00000005983	ENSMUST00000177221	ENSMUST00000177221,ENSMUST00000123235
ENSMUSG00000005983;AF:16:3907194-3907615:3907651:3907194-3908450:3908453:-	0	0	0	0	0	0	0	0	0	0	0	0	AF	NA	NA	ENSMUSG00000005983	ENSMUST00000177221	ENSMUST00000177221,ENSMUST00000115859
ENSMUSG00000005983;AF:16:3907194-3907615:3907660:3907194-3907999:3908017:-	0.104282025369181	1	0	1	NA	0	0.08925637929954	1	0	0.169754718530761	0	0	AF	NA	NA	ENSMUSG00000005983	ENSMUST00000006139	ENSMUST00000123235,ENSMUST00000006139
ENSMUSG00000005983;AF:16:3907194-3907615:3907660:3907194-3908450:3908453:-	0.0514562325926244	0.0898639169228725	0	0.184691034621711	0	0	0.0679700171695288	0.0812210298575072	0	0.16474347321466	0	0	AF	NA	NA	ENSMUSG00000005983	ENSMUST00000006139	ENSMUST00000115859,ENSMUST00000006139
ENSMUSG00000005983;AF:16:3907194-3907645:3907660:3907194-3907999:3908017:-	0	NA	0	NA	NA	0	0	-1	0	0	0	0	AF	NA	NA	ENSMUSG00000005983	ENSMUST00000177323	ENSMUST00000177323,ENSMUST00000123235
ENSMUSG00000005983;AF:16:3907194-3907645:3907660:3907194-3908450:3908453:-	0	0	0	0	0	0	0	0	0	0	0	0	AF	NA	NA	ENSMUSG00000005983	ENSMUST00000177323	ENSMUST00000177323,ENSMUST00000115859
ENSMUSG00000005983;AF:16:3907194-3907999:3908017:3907194-3908450:3908453:-	0.317850055279395	0	0.236060765797213	0	0	0.716663088778492	0.426645739082264	0	0.444330034685705	0.491005289201831	0.502221495662557	0.334924396515332	AF	NA	NA	ENSMUSG00000005983	ENSMUST00000123235	ENSMUST00000115859,ENSMUST00000123235
ENSMUSG00000005983;AL:16:3897317:3897345-3906841:3906146:3906300-3906841:-	0.0514562325926244	0.0898639169228725	0	0.184691034621711	0	0	0.0679700171695288	0.0812210298575072	0	0.16474347321466	0	0	AL	NA	NA	ENSMUSG00000005983	ENSMUST00000006139	ENSMUST00000177323,ENSMUST00000115859,ENSMUST00000006139
ENSMUSG00000005983;AL:16:3897317:3897345-3906841:3906258:3906300-3906841:-	1	1	NA	1	NA	NA	1	1	-1	1	-1	-1	AL	NA	NA	ENSMUSG00000005983	ENSMUST00000006139	ENSMUST00000177221,ENSMUST00000006139
ENSMUSG00000005986;A3:19:4271129-4271219:4271125-4271219:-	1	0.921942990993317	0.598515210266144	1	1	1	0.38822627431453	0.484678624813154	0.533223077662521	0.405721314557581	0.278738805054594	0.356104858577036	A3	NA	NA	ENSMUSG00000005986	ENSMUST00000056888	ENSMUST00000056888,ENSMUST00000166031
[truncated: 16,087 more rows]
